# Supplementary material for: Differential response by tandem leaders and followers to landmark-rich and landmark-poor environments
Source: Anim Cogn. 2025 May 19;28(1):40. doi: 10.1007/s10071-025-01958-x (PMC12089173; doi:10.1007/s10071-025-01958-x)
Supplement: Supplementary file 1 — Supplementary Material 1 [file 10071_2025_1958_MOESM1_ESM.xlsx]

## Sheet: Basari_etal_AC25_dataFigs_4-6_S
ID	Colony	Treatment	Role	Trip	Tortuosity	Mspeed_mm_s	TtoRpathdist_mm	medX_mm
1	2	L-R	L	T	0.43	4.083	25.689	510.2
2	3	L-R	L	T	0.638	5.116	69.661	442.83
3	3	L-R	L	T	0.538	4.076	41.859	504.34
4	3	L-R	L	T	0.38	4.564	63.09	547.34
5	4	L-R	L	T	0.574	4.161	286.925	276.33
6	4	L-R	L	T	0.67	3.585	62.951	522.46
7	5	L-R	L	T	0.437	4.697	104.216	715.7
8	7	L-R	L	T	0.626	5.039	29.873	510.76
9	7	L-R	L	T	0.254	5.994	28.72	499.71
10	7	L-R	L	T	0.455	4.833	99.082	587.91
11	8	L-R	L	T	0.75	4.116	50.933	430.21
12	9	L-R	L	T	0.509	4.546	36.143	498.34
13	10	L-R	L	T	0.308	3.516	101.154	417.54
14	10	L-R	L	T	0.691	3.933	64.493	488.24
15	11	L-R	L	T	0.658	5.511	46.569	492.09
1	2	L-R	L	R	0.071	15.564	25.689	503.82
2	3	L-R	L	R	0.205	13.619	69.661	450.47
3	3	L-R	L	R	0.366	12.084	41.859	530.72
4	3	L-R	L	R	0.061	15.872	63.09	502.23
5	4	L-R	L	R	0.037	16.557	286.925	614.03
6	4	L-R	L	R	0.114	15.021	62.951	463.05
7	5	L-R	L	R	0.499	9.57	104.216	584.05
8	7	L-R	L	R	0.302	11.096	29.873	542.15
9	7	L-R	L	R	0.084	15.806	28.72	494.14
10	7	L-R	L	R	0.671	11.389	99.082	646.02
11	8	L-R	L	R	0.598	9.237	50.933	406.22
12	9	L-R	L	R	0.389	11.004	36.143	478.67
13	10	L-R	L	R	0.616	8.143	101.154	386.47
14	10	L-R	L	R	0.538	9.78	64.493	529.23
15	11	L-R	L	R	0.685	3.978	46.569	524.78
16	2	L-R	F	T	0.852	4.634	88.673	498.59
17	3	L-R	F	T	0.871	4.771	108.769	411.41
18	3	L-R	F	T	0.558	4.769	106.079	543.62
19	4	L-R	F	T	0.367	5.251	50.569	513.22
20	4	L-R	F	T	0.473	3.566	110.311	425.62
21	5	L-R	F	T	0.823	3.903	65.37	419.85
22	5	L-R	F	T	0.235	4.706	110.785	497.43
23	6	L-R	F	T	0.429	3.615	63.535	387.84
24	6	L-R	F	T	0.851	3.932	97.462	360.22
25	6	L-R	F	T	0.547	3.395	33.443	465.43
26	7	L-R	F	T	0.217	4.496	109.656	452.47
27	7	L-R	F	T	0.746	4.132	51.389	461.95
28	7	L-R	F	T	0.392	5.001	135.332	587.43
29	8	L-R	F	T	0.404	4.707	206.258	457.32
30	9	L-R	F	T	0.385	5.38	86.925	644.11
31	10	L-R	F	T	0.347	4.042	31.114	578.94
32	11	L-R	F	T	0.224	5.068	88.806	533.33
16	2	L-R	F	R	0.625	13.063	88.673	574
17	3	L-R	F	R	0.332	11.446	108.769	451.9
18	3	L-R	F	R	0.465	12.33	106.079	659.47
19	4	L-R	F	R	0.335	12.393	50.569	551.76
20	4	L-R	F	R	0.191	8.184	110.311	542.58
21	5	L-R	F	R	0.492	10.145	65.37	446.28
22	5	L-R	F	R	0.558	11.185	110.785	392.67
23	6	L-R	F	R	0.541	10.244	63.535	468.73
24	6	L-R	F	R	0.39	12.438	97.462	310.52
25	6	L-R	F	R	0.267	10.689	33.443	482.78
26	7	L-R	F	R	0.495	13.591	109.656	586.72
27	7	L-R	F	R	0.591	12.079	51.389	546.04
28	7	L-R	F	R	0.576	12.249	135.332	441.06
29	8	L-R	F	R	0.23	10.682	206.258	721.38
30	9	L-R	F	R	0.39	12.679	86.925	568.64
31	10	L-R	F	R	0.273	12.22	31.114	572.33
32	11	L-R	F	R	0.124	16.719	88.806	629.37
33	1	L-P	L	T	0.401	4.618	49.83	432.58
34	1	L-P	L	T	0.603	4.2	42.68	467.11
35	4	L-P	L	T	0.371	4.494	74.156	510.65
36	4	L-P	L	T	0.413	5.176	38.512	408.71
37	5	L-P	L	T	0.396	5.176	163.397	491.94
38	6	L-P	L	T	0.852	5.221	55.094	419.27
39	6	L-P	L	T	0.58	5.11	71.513	515.94
40	6	L-P	L	T	0.486	5.584	137.217	395.03
41	6	L-P	L	T	0.461	3.96	127.216	566.4
42	8	L-P	L	T	0.526	5.158	56.697	331.36
43	8	L-P	L	T	0.645	5.312	88.806	513.27
44	8	L-P	L	T	0.617	4.215	75.229	443.19
45	9	L-P	L	T	0.853	3.899	114.328	442.82
46	12	L-P	L	T	0.369	4.219	171.139	564.25
47	12	L-P	L	T	0.438	4.563	70.454	445.65
33	1	L-P	L	R	0.324	12.697	49.83	473.22
34	1	L-P	L	R	0.194	13.56	42.68	433.78
35	4	L-P	L	R	0.135	10.267	74.156	459.31
36	4	L-P	L	R	0.265	10.89	38.512	410.8
37	5	L-P	L	R	0.453	11.997	163.397	319.88
38	6	L-P	L	R	0.188	11.659	55.094	497.85
39	6	L-P	L	R	0.077	14.398	71.513	441.74
40	6	L-P	L	R	0.033	16.037	137.217	537.39
41	6	L-P	L	R	0.183	17.969	127.216	419.29
42	8	L-P	L	R	0.088	14.726	56.697	389.44
43	8	L-P	L	R	0.105	14.667	88.806	419.64
44	8	L-P	L	R	0.207	11.605	75.229	367.72
45	9	L-P	L	R	0.127	14.757	114.328	620.78
46	12	L-P	L	R	0.224	8.929	171.139	380.11
47	12	L-P	L	R	0.096	11.354	70.454	374.15
48	1	L-P	F	T	0.516	4.558	61.595	455.67
49	1	L-P	F	T	0.461	4.29	47.111	375.71
50	1	L-P	F	T	0.767	4.777	120.123	492.47
51	2	L-P	F	T	0.712	4.239	81.089	585.98
52	4	L-P	F	T	0.627	4.381	123.311	506.31
53	4	L-P	F	T	0.764	4.589	57.531	331.75
54	5	L-P	F	T	0.565	4.06	46.235	339.4
55	6	L-P	F	T	0.634	4.85	73.301	308.39
56	6	L-P	F	T	0.616	3.81	35.056	360.84
57	6	L-P	F	T	0.369	4.399	47.313	374.84
58	8	L-P	F	T	0.787	5.09	135.254	557.33
59	8	L-P	F	T	0.38	3.901	35.077	473.05
60	8	L-P	F	T	0.525	4.166	155.74	516.04
61	9	L-P	F	T	0.58	4.053	23.69	458.28
62	12	L-P	F	T	0.297	2.968	127.019	564.8
63	12	L-P	F	T	0.474	4.536	76.403	548.99
64	12	L-P	F	T	0.662	4.904	105.105	638.92
48	1	L-P	F	R	0.524	11.608	61.595	389.94
49	1	L-P	F	R	0.326	10.143	47.111	343.27
50	1	L-P	F	R	0.304	10.559	120.123	395.49
51	2	L-P	F	R	0.256	7.954	81.089	493.75
52	4	L-P	F	R	0.317	10.442	123.311	371.87
53	4	L-P	F	R	0.788	8.277	57.531	437.88
54	5	L-P	F	R	0.802	9.115	46.235	383.99
55	6	L-P	F	R	0.463	12.538	73.301	207.18
56	6	L-P	F	R	0.528	10.44	35.056	366.32
57	6	L-P	F	R	0.497	11.253	47.313	393.36
58	8	L-P	F	R	0.706	13.416	135.254	346.17
59	8	L-P	F	R	0.253	13.278	35.077	454
60	8	L-P	F	R	0.427	12.361	155.74	340.25
61	9	L-P	F	R	0.402	9.674	23.69	453.89
62	12	L-P	F	R	0.603	11.778	127.019	407.81
63	12	L-P	F	R	0.27	12.912	76.403	468.73
64	12	L-P	F	R	0.303	10.314	105.105	580.09

## Sheet: Article Information
Journal name: Animal Cognition
Differential Response by Tandem Leaders and Followers to Landmark-Rich and Landmark-Poor Environments
Norasmah Basari, Ana B. Sendova- Franks*, Alan Worley and Nigel R. Franks
*Corresponding author:
Address:	School of Biological Sciences, Bristol Life Sciences Building, University of Bristol, 24 Tyndall Avenue, Bristol, BS8 1TQ, UK
E-mail:		ana.sendova-franks@bristol.ac.uk
