# Supplementary material for: Differential response by tandem leaders and followers to landmark-rich and landmark-poor environments
Source: Anim Cogn. 2025 May 19;28(1):40. doi: 10.1007/s10071-025-01958-x (PMC12089173; doi:10.1007/s10071-025-01958-x)
Supplement: Supplementary file 2 — Supplementary Material 2 [file 10071_2025_1958_MOESM2_ESM.xlsx]

## Sheet: Basari_etal_AC_data_L-RLead1-1
LRLx-tr1	LRLy-tr1	LRLx-rn1	LRLy-rn1	LRLx-tr2	LRLy-tr2	LRLx-rn2	LRLy-rn2	LRLx-tr3	LRLy-tr3	LRLx-rn3	LRLy-rn3	LRLx-tr4	LRLy-tr4	LRLx-rn4	LRLy-rn4	LRLx-tr5	LRLy-tr5	LRLx-rn5	LRLy-rn5	LRLx-tr6	LRLy-tr6	LRLx-rn6	LRLy-rn6	LRLx-tr7	LRLy-tr7	LRLx-rn7	LRLy-rn7	LRLx-tr8	LRLy-tr8	LRLx-rn8	LRLy-rn8	LRLx-tr9	LRLy-tr9	LRLx-rn9	LRLy-rn9	LRLx-tr10	LRLy-tr10	LRLx-rn10	LRLy-rn10	LRLx-tr11	LRLy-tr11	LRLx-rn11	LRLy-rn11	LRLx-tr12	LRLy-tr12	LRLx-rn12	LRLy-rn12	LRLx-tr13	LRLy-tr13
151.61	545.236	789.203	443.652	99.4717	448.838	814.3	468.083	174.789	593.57	829.118	455.931	92.7476	603.185	780.137	403.926	117.575	275.433	795.73	493.214	119.331	423.785	796.431	486.13	115.875	619.906	732.728	610.29	177.241	572.645	784.641	545.77	168.696	512.794	798.621	434.563	152.51	558.985	797.127	487.884	172.763	521.239	787.964	415.707	181.458	630.675	815.485	421.523	153.192	529.567
151.61	545.236	789.203	443.652	99.4717	448.838	813.432	466.916	175.293	593.66	829.118	455.931	92.7476	603.185	780.137	403.926	117.943	275.505	796.06	493.579	119.576	423.545	796.431	486.13	115.875	619.906	732.728	610.29	177.635	572.083	784.641	545.77	168.675	512.249	797.323	435.255	152.51	558.985	796.095	487.705	172.763	521.239	788.713	416.355	181.458	630.675	815.704	421.577	153.192	529.567
151.888	545.409	787.466	443.96	99.7442	448.354	813.432	466.916	175.293	593.66	830.175	456.089	93.0369	603.214	779.129	403.926	117.943	275.505	793.866	493.915	119.762	423.189	795.029	485.755	116.143	620.552	731.623	610.81	178.191	571.5	784.636	545.541	168.675	512.249	797.802	435.278	153.02	558.916	796.285	487.651	172.763	521.239	787.067	415.065	181.943	630.395	815.081	421.671	153.377	529.588
151.888	545.409	787.444	444.27	99.8347	447.929	812.707	465.832	175.862	593.813	831.063	456.297	93.298	603.23	778.86	404.094	118.369	275.511	793.866	493.915	119.762	423.189	794.485	485.358	116.173	620.566	731.881	611.266	178.191	571.5	783.456	545.234	168.664	512.653	795.768	436.073	153.313	558.852	794.8	487.006	173.169	521.617	787.442	415.697	182.012	630.469	813.823	421.666	153.377	529.588
151.888	545.409	785.637	444.494	99.8347	447.929	813.001	465.339	176.309	593.84	831.557	456.454	93.6061	603.278	777.41	403.774	118.757	275.451	791.753	494.238	119.957	422.83	792.965	485.031	116.173	620.566	730.737	611.662	178.679	570.989	783.456	545.234	168.777	485.998	796.257	436.107	153.313	558.852	795.002	486.84	173.468	522.086	786.091	414.91	182.012	630.469	813.823	421.666	153.63	529.687
152.973	545.915	785.637	444.494	99.6589	447.729	812.298	464.704	176.748	593.965	831.918	456.832	93.6061	603.278	777.222	404.069	118.757	275.451	792.217	494.614	120.067	422.497	792.965	485.031	116.154	620.505	730.737	611.662	179.33	570.647	782.259	544.745	169.461	487.229	794.857	436.807	153.57	558.934	794.181	486.426	173.795	522.648	786.091	414.91	182.028	630.509	812.477	421.671	153.833	526.869
154.546	546.371	783.9	445.237	99.3693	447.395	812.298	464.704	176.748	593.965	831.918	456.832	94.0618	603.28	775.917	404.155	118.879	275.304	789.978	495.069	120.092	422.282	791.156	484.758	116.151	620.476	729.385	611.922	180.16	570.246	782.595	544.098	169.767	510.102	795.397	436.322	153.891	559.035	794.448	486.844	174.147	523.093	785.492	415.117	182.12	630.518	812.085	421.757	154.342	527.062
154.546	546.371	783.88	445.488	98.9574	447.044	811.545	464.034	177.007	594.001	832.131	457.033	94.1622	603.218	775.917	404.155	118.879	275.304	789.978	495.069	120.045	422.008	790.922	484.438	116.183	620.474	729.501	612.098	180.668	570.155	781.15	544.098	169.448	510.219	793.448	437.252	154.063	559.162	792.966	486.259	174.147	523.093	785.492	415.117	182.174	630.631	810.657	421.728	154.874	527.263
154.095	546.297	782.143	445.906	98.3669	446.482	811.691	463.368	177.067	593.944	832.338	456.64	94.2762	603.176	774.513	404.061	118.892	275.279	787.809	495.6	120.045	422.008	789.45	484.275	116.254	620.544	728.221	612.156	180.668	570.155	781.456	543.435	169.121	508.921	793.877	436.688	154.153	559.297	793.376	486.443	174.671	523.468	784.207	414.848	182.174	630.631	810.657	421.728	154.874	527.263
154.481	546.339	782.143	445.906	98.3669	446.482	810.824	463.843	177.143	593.875	832.338	457.375	94.2762	603.176	774.399	404.891	119.072	275.236	788.327	496.131	119.996	421.93	789.45	484.275	116.254	620.544	728.221	612.156	180.925	570.015	780.598	542.782	168.636	512.186	792.345	437.057	154.153	559.297	792.056	486.125	175.096	523.651	784.708	414.392	182.113	630.573	809.438	421.676	155.167	527.502
154.808	546.283	780.195	446.451	97.5657	445.797	810.824	463.843	177.143	593.875	832.338	457.375	94.3662	603.223	773.018	404.036	119.072	275.236	786.211	496.604	119.979	421.967	787.59	484.659	116.414	620.722	727.005	612.394	181.35	569.69	781.083	542.034	168.636	512.186	792.645	436.226	154.227	559.428	792.169	486.302	175.096	523.651	782.918	414.392	182.106	630.563	809.544	421.3	155.156	527.49
154.808	546.283	780.195	446.463	96.7785	445.502	809.807	462.846	177.297	593.783	830.472	457.596	94.5666	603.285	773.144	404.883	119.072	275.236	786.211	496.604	119.979	421.967	787.201	484.605	116.672	621.083	727.072	612.565	181.35	569.69	780.189	541.384	168.617	512.585	790.76	437.216	154.438	559.662	790.499	486.302	175.259	523.59	783.257	413.976	182.038	630.566	808.342	420.795	155.156	527.49
155.186	546.158	778.306	446.953	96.7785	445.502	810.002	462.69	177.415	593.636	830.472	457.28	94.7999	603.341	771.729	405.018	119.738	275.034	784.271	497.162	119.987	421.996	785.741	484.565	116.672	621.083	725.886	612.847	181.878	569.282	780.189	541.384	168.603	511.914	790.943	436.254	154.438	559.062	790.538	486.519	175.121	523.56	782.305	413.628	182.038	630.566	808.342	420.795	155.786	527.505
155.233	546.119	778.306	446.953	96.1652	445.372	809.164	462.165	177.511	593.514	831.288	458.804	94.7999	603.341	772.025	405.986	120.018	274.98	785.455	497.284	120.015	421.995	785.741	484.565	116.842	622.695	725.886	612.847	182.225	568.698	779.232	540.728	169.14	512.889	789.577	436.194	154.66	559.241	789.179	486.429	175.133	523.55	781.986	413.312	181.968	630.701	807.019	420.212	155.786	527.505
155.182	546.152	776.307	447.56	95.3724	445.328	809.095	462.022	175.672	593.514	831.288	457.631	94.8811	603.397	770.324	405.236	120.479	275.044	782.851	497.545	120.053	421.999	784.158	484.431	117.026	622.988	724.791	613.231	182.666	568.026	779.832	540.017	169.153	512.297	789.833	434.856	154.969	559.884	789.121	486.205	175.212	523.927	781.145	413.281	182.149	630.834	806.91	419.71	155.974	527.383
155.182	546.152	776.305	447.583	94.5065	445.315	808.033	461.388	175.739	593.451	832.396	458.13	95.1967	603.464	770.324	405.236	120.479	275.044	782.851	497.545	120.083	422.039	783.81	485.206	117.189	623.538	724.869	613.71	182.666	568.026	778.116	539.117	168.713	509.168	788.139	435.981	155.441	559.715	788.036	486.205	175.212	523.927	781.145	413.281	182.177	631.042	805.594	419.263	156.457	527.339
155.134	546.182	774.345	448.223	94.2161	445.394	808.088	461.643	176.111	593.439	832.882	457.301	95.5605	603.584	769.016	406.462	120.886	275.059	780.852	498.673	120.083	422.039	782.135	485.443	117.212	623.156	723.591	613.71	184.161	566.164	778.892	538.551	168.486	508.263	788.473	434.737	155.435	560.006	787.687	485.664	176.006	524.013	780.531	413.301	182.177	631.042	805.594	419.263	156.457	527.339
155.091	546.168	774.345	448.223	94.2161	445.394	806.9	461.334	175.481	593.564	833.673	457.301	95.5605	603.584	769.41	407.176	121.498	275.157	781.488	498.887	120.125	422.033	782.135	485.443	117.212	623.891	723.725	614.278	184.183	565.599	777.524	537.996	168.742	508.536	787.205	434.451	155.435	560.006	786.496	485.235	176.007	523.485	781.49	413.273	182.506	631.353	804.133	418.757	156.817	527.121
155.062	546.149	772.4	448.223	93.7122	445.254	806.9	461.334	176.621	593.564	832.979	456.585	95.895	603.689	767.513	407.176	121.498	275.157	779.512	499.67	120.172	422.097	780.597	485.541	117.191	623.342	722.636	614.777	184.363	565.06	778.646	537.45	168.742	508.536	787.582	433.302	156.31	560.253	785.811	484.726	176.766	524.505	779.879	413.273	183.034	631.756	803.923	418.367	156.946	526.91
155.062	546.149	772.851	448.927	93.0189	445.07	805.732	461.012	175.781	593.733	832.992	455.965	96.009	603.74	767.899	408.04	121.974	275.319	779.512	499.67	120.172	422.097	780.294	486.518	117.135	623.533	722.672	615.239	184.363	565.06	777.418	536.461	168.432	511.001	785.732	433.302	155.963	559.826	785.258	484.726	179.287	522.881	780.903	413.23	183.629	632.117	802.516	418.367	156.946	526.91
154.953	546.136	771.323	449.536	93.0189	445.07	805.507	461.477	176.23	593.872	832.163	455.595	96.5879	603.776	766.329	408.403	121.469	275.321	777.485	500.631	120.283	422.166	778.754	486.469	117.135	623.533	721.617	614.994	184.641	564.745	777.418	536.461	168.464	510.388	786.066	432.33	157.049	559.826	784.529	484.323	176.717	523.695	780.293	413.162	183.629	632.117	802.516	418.367	157.079	526.7
154.87	546.053	771.323	449.536	92.0957	444.775	804.206	461.056	175.517	594.051	832.369	456.415	96.5879	603.776	766.643	408.778	123.251	275.357	777.837	500.487	120.283	422.166	778.754	486.469	117.081	623.75	721.617	614.994	183.519	565.114	776.505	535.918	168.464	510.388	784.76	431.594	156.545	559.531	783.847	484.033	176.137	522.496	780.841	412.974	184.337	632.353	800.972	418.271	157.424	526.464
154.743	546.078	769.929	450.852	91.2849	444.263	804.206	461.056	176.666	594.051	832.369	456.415	97.0512	603.862	765.122	409.142	122.12	275.249	775.874	501.17	120.373	422.31	777.124	487.252	117.076	623.224	720.455	615.755	183.818	564.778	777.035	536.338	168.5	510.418	785.061	431.066	157.263	559.595	782.986	483.905	176.372	522.586	780.126	412.658	184.985	632.437	800.75	418.059	157.958	526.327
154.743	546.078	770.412	451.494	90.5632	443.753	803.191	460.945	176.165	594.255	831.967	455.681	96.92	603.966	765.122	409.142	122.12	275.249	775.874	501.17	120.383	422.35	776.773	487.902	117.117	623.53	720.512	615.78	183.818	564.778	775.617	535.393	168.49	512.238	783.372	431.066	156.615	559.82	782.986	483.905	176.372	522.586	780.126	412.658	185.527	632.286	798.962	417.704	158.461	526.237
153.687	545.904	768.692	452.067	90.1551	443.22	802.892	461.366	176.692	594.532	831.378	454.654	97.3983	604.108	763.698	409.515	122.577	275.057	773.756	502.003	120.383	422.35	775.04	488.417	117.175	623.134	719.339	616.51	184.312	564.62	776.042	536.107	168.437	512.169	783.522	430.416	157.474	560.158	782.108	483.603	176.709	522.941	778.978	412.112	185.527	632.286	798.962	417.704	158.461	526.237
153.731	545.584	768.692	452.067	90.1551	443.22	801.764	461.265	176.243	594.805	831.378	454.654	97.3983	604.108	764.116	409.858	122.078	274.976	774.085	501.788	120.412	422.375	775.04	488.417	117.175	624.184	719.339	616.51	183.09	565.157	775.109	535.995	168.422	511.887	782.068	429.837	157.474	560.158	781.125	483.215	176.048	522.354	779.586	411.405	186.822	632.153	797.396	417.318	158.999	526.487
154.023	545.185	766.921	452.64	90.2227	443.077	801.764	461.265	177.36	595.135	831.259	453.75	97.8939	604.284	762.279	409.138	123.142	274.976	771.963	502.772	120.377	422.434	773.408	488.777	117.171	623.57	718.205	617.175	183.75	565.007	775.295	537.025	168.422	511.887	782.106	429.238	158.288	560.33	780.156	482.98	177.13	523.494	779.586	411.405	186.935	632.147	796.954	417.969	159.514	526.62
154.023	545.185	767.157	452.647	90.4762	443.162	800.527	460.897	177.142	595.433	831.208	452.925	97.4322	604.438	762.54	409.426	122.644	274.952	771.963	502.772	120.377	423.919	773.317	489.261	117.211	624.043	718.137	616.989	183.75	565.007	774.158	537.047	168.911	511.859	780.426	429.238	157.638	560.403	780.156	482.98	176.459	522.88	780.062	410.695	187.259	632.076	795.383	417.667	159.514	526.62
154.191	544.562	765.351	453.305	90.4762	443.162	800.527	460.897	177.985	595.601	831.287	452.064	98.1037	604.713	761.014	410.113	123.386	274.932	769.796	503.543	120.461	423.944	771.66	489.761	117.211	624.043	717.221	617.551	184.326	564.664	774.158	537.047	169.053	511.858	780.422	428.931	158.988	560.403	779.491	482.944	176.744	523.556	779.98	409.893	187.259	632.076	795.383	417.667	160.978	527.603
153.659	544.168	765.351	453.305	90.8381	442.752	799.52	460.357	177.86	595.616	831.331	451.28	98.1037	604.713	761.387	409.993	122.938	274.899	770.227	503.468	120.565	423.778	771.66	489.761	117.266	624.669	717.221	617.551	183.564	564.885	773.196	537.331	169.053	511.858	778.938	429.213	158.315	560.373	778.798	482.873	176.085	522.865	779.601	409.113	187.678	631.871	794.035	417.266	160.978	527.603
153.878	541.377	763.437	453.963	90.6849	442.301	799.52	460.357	178.547	595.616	831.331	451.28	98.6944	604.849	759.701	410.585	123.911	274.907	768.851	504.095	120.577	423.461	769.995	490.08	117.237	624.222	716.261	618.142	183.02	565.079	773.323	538.388	169.482	511.824	778.846	428.921	158.89	560.289	778.033	482.909	176.615	523.385	779.366	407.29	187.04	631.712	793.975	417.519	159.76	526.563
153.878	541.377	763.657	453.841	90.5476	441.762	798.397	460.345	178.174	595.642	831.306	450.435	98.4795	605.119	759.701	410.585	123.911	274.907	768.851	504.095	120.644	423.516	769.963	490.517	116.758	624.887	716.309	617.205	183.02	565.079	771.951	538.388	169.58	511.833	777.301	428.276	158.186	560.166	778.033	482.909	176.615	523.385	779.366	407.29	187.448	631.38	792.739	416.644	159.758	526.753
154.229	541.693	761.813	454.57	90.2886	441.178	798.399	460.156	177.756	595.706	831.13	449.683	99.2178	605.379	758.204	411.089	124.834	274.962	766.406	505.542	120.644	423.516	768.199	490.979	116.758	624.887	715.282	618.466	183.074	564.947	772.083	539.431	170.249	509.226	777.244	428.716	158.863	560.045	777.195	482.907	177.002	523.532	779.207	406.226	187.448	631.38	792.739	416.644	159.758	526.753
153.697	541.598	761.813	454.57	90.2886	441.178	797.338	459.486	177.507	595.713	831.13	449.683	99.2178	605.379	758.379	410.875	124.59	275.027	767.862	504.501	120.914	424.269	768.199	490.979	117.371	625.558	715.238	617.455	183.484	564.824	771.092	539.218	169.999	509.268	775.805	428.563	158.863	560.045	775.574	482.944	176.227	523.241	779.202	405.2	188.018	630.712	791.389	415.697	159.923	526.885
154.09	541.807	759.883	455.386	89.8528	440.603	797.338	459.486	177.507	595.713	830.793	448.864	100.003	605.52	756.399	411.805	125.796	275.027	767.06	504.845	120.968	424.264	766.526	491.268	116.782	625.357	714.141	617.705	183.602	564.919	771.105	539.658	169.999	509.268	775.64	429.01	159.523	559.97	774.804	483.036	177.904	523.241	779.202	405.2	187.562	630.001	791.762	415.763	160.362	527.156
154.09	541.807	760.047	454.583	89.4166	440.08	796.568	458.746	177.513	595.774	830.41	448.182	99.8995	605.789	756.602	411.498	125.471	275.254	767.06	504.845	120.968	424.714	766.667	491.724	117.305	626.181	714.105	616.382	183.602	564.919	769.851	540.281	169.606	510.567	774.129	428.29	158.942	559.817	774.243	482.361	177.384	522.984	779.159	404.303	187.954	629.619	790.933	414.822	160.362	527.156
154.16	541.813	757.594	455.525	89.4166	440.08	796.75	458.454	177.549	595.797	829.961	447.516	100.592	604.034	755.708	412.01	126.094	275.359	766.174	505.142	121.042	424.567	764.712	492.093	117.305	626.181	712.981	616.37	183.675	565.127	769.851	540.281	169.585	509.384	774.003	428.901	159.72	559.762	773.54	482.352	178.184	522.93	779.199	403.493	187.954	629.619	790.933	414.822	160.801	527.458
153.624	541.658	757.594	455.525	88.9173	439.714	795.493	457.719	177.778	595.874	829.407	446.944	100.592	604.034	755.714	411.382	125.642	275.402	767.324	504.318	121.109	424.869	764.712	492.093	117.915	626.931	712.981	616.37	183.794	565.359	768.659	540.843	169.585	509.384	772.211	428.85	159.72	559.762	772.55	482.106	177.659	522.885	779.284	402.622	188.335	629.424	790.011	413.637	160.927	527.595
153.853	542.225	755.948	456.297	88.3631	439.208	796.184	457.485	177.778	595.874	829.407	446.944	100.907	604.072	754.274	411.938	126.5	275.46	766.625	504.691	121.409	424.673	762.878	491.152	117.396	626.733	711.92	616.288	184.24	565.663	768.373	540.717	169.408	509.561	772.251	429.608	160.501	559.738	772.464	482.368	178.638	522.899	779.326	402.369	188.101	629.403	790.552	413.301	161.104	527.712
153.853	542.225	757.02	455.254	87.9236	438.938	795.664	456.625	178.066	595.912	828.869	446.387	100.382	603.806	754.274	411.938	126.5	275.46	766.625	504.691	121.808	424.975	763.086	491.232	117.994	627.292	711.935	615.471	184.24	565.663	767.333	541.527	169.287	509.462	770.75	428.723	159.899	559.819	770.868	482.368	178.638	522.899	779.326	402.369	188.852	629.438	789.288	412.283	163.256	527.839
153.38	542.215	755.045	455.906	87.6602	438.71	796.18	456.589	178.37	595.896	828.475	446.027	100.761	604.371	751.984	412.935	127.291	275.439	766.714	504.966	121.808	424.975	761.025	491.497	117.199	626.787	710.664	614.827	184.596	565.962	767.053	541.185	169.008	509.628	770.705	429.43	160.874	559.798	770.897	482.617	177.678	522.868	779.404	400.784	188.852	629.438	789.288	412.283	163.256	527.839
153.023	542.027	755.045	455.906	87.6602	438.71	795.689	456.161	178.818	595.754	828.475	446.027	100.761	604.371	752.494	411.983	127.062	275.241	766.898	504.164	122.232	425.185	761.025	491.497	118.586	627.657	710.664	614.827	184.689	566.207	765.796	541.711	168.683	510.582	769.171	429.385	160.874	559.798	769.349	481.824	177.04	522.833	779.534	400.695	189.055	629.558	787.988	411.4	163.881	527.971
153.191	542.081	752.457	457.052	87.2436	438.408	795.689	456.161	179.378	595.754	828.101	445.913	101.151	604.32	750.87	413.753	128.131	275.241	766.125	504.49	122.509	424.884	759.007	491.664	117.996	627.256	709.323	615.414	184.554	566.496	765.497	541.179	168.683	510.582	769.088	430.163	161.863	559.748	769.554	482.053	177.04	522.833	779.534	399.315	188.493	629.625	788.025	411.525	164.134	528.058
153.191	542.081	752.653	456.538	86.722	438.273	794.852	455.426	180.071	595.632	827.634	445.783	100.858	604.268	750.29	412.625	127.718	275.123	766.125	504.49	122.509	425.454	759.18	491.559	118.708	627.788	709.364	615.176	184.554	566.496	764.136	541.814	168.45	511.476	767.533	430.163	161.523	559.658	767.349	482.053	177.396	522.77	779.71	399.424	188.897	631.438	786.378	410.839	164.573	528.058
153.191	542.081	750.804	456.657	86.722	438.273	795.465	456.087	180.803	595.438	827.164	445.874	101.687	604.585	749.788	413.217	128.176	275.021	767.202	504.974	122.537	425.132	757.063	491.93	118.708	627.788	708.186	614.789	184.542	566.823	764.136	541.814	168.369	512.184	767.4	430.869	161.523	559.658	767.787	482.472	177.638	522.806	780.106	398.002	188.897	631.438	786.378	410.839	164.581	527.938
153.997	541.989	750.804	456.657	86.1851	438.176	794.776	455.232	180.59	595.436	826.556	445.981	101.687	604.585	749.02	411.652	127.363	275.004	768.17	504.171	122.573	424.584	757.063	491.93	118.957	628.181	708.186	614.789	184.61	567.197	762.863	541.046	168.369	512.184	765.926	431.255	160.97	559.612	766.243	482.601	178.185	522.814	780.505	398.169	189.582	631.952	784.91	410.26	164.823	527.906
154.333	542.032	749.323	456.974	85.512	438.625	794.987	455.802	181.343	595.436	826.556	445.981	102.429	604.919	748.314	412.178	126.935	274.804	767.274	504.618	122.783	424.148	755.202	492.281	118.4	627.528	706.97	614.637	184.595	567.365	762.85	540.758	168.8	512.711	765.838	431.371	161.02	559.571	766.703	482.655	178.627	522.928	780.981	396.883	189.228	631.823	784.511	410.619	165.107	527.907
154.333	542.032	749.087	457.647	84.7486	438.368	794.154	455.647	181.013	595.422	825.876	446.738	102.283	605.263	748.314	412.178	126.935	274.804	767.274	504.618	123.004	424.144	755.306	492.249	117.677	627.126	707.018	614.51	184.562	567.737	761.629	541.823	168.545	514.031	764.354	431.371	161.217	559.497	764.489	482.655	178.627	522.928	780.981	396.883	190.068	632.333	782.752	410.005	165.742	527.914
155.312	541.997	747.349	458.182	84.4682	438.624	794.077	456.233	181.577	595.404	825.164	446.78	103.122	605.446	746.731	412.639	127.228	274.737	768.135	504.431	123.004	424.144	753.265	492.857	117.52	626.939	705.738	614.46	184.562	567.737	761.615	541.64	169.211	514.404	764.203	431.496	161.29	559.443	765.051	482.654	180.807	523.078	781.247	395.46	190.068	632.333	782.752	410.005	165.742	527.914
155.445	542.021	747.349	458.182	84.4682	438.624	792.897	456.024	181.025	595.266	825.164	445.88	103.122	605.446	746.718	411.299	127.625	274.605	767.402	503.512	123.242	424.114	753.265	492.857	117.52	626.939	705.738	614.46	184.682	568.133	760.643	541.791	169.977	515.154	762.589	431.657	161.29	559.443	763.342	482.498	180.671	523.14	781.538	395.669	190.981	632.898	781.202	409.623	166.346	528.085
155.136	541.976	745.818	458.81	84.5386	437.657	792.897	456.024	182.129	595.266	824.412	446.64	103.984	605.52	745.189	412.964	127.625	274.605	767.79	503.376	123.464	424.113	751.454	493.424	117.953	626.885	704.734	614.434	184.836	568.421	760.643	541.117	169.977	515.154	762.363	431.695	161.271	559.385	763.938	482.308	181.523	523.14	781.538	393.973	190.492	632.651	780.9	410.194	166.185	528.286
155.136	541.976	745.657	459.449	84.6412	437.713	791.935	455.824	182.129	595.266	824.56	446.625	103.52	605.478	744.399	411.446	127.874	274.568	767.79	503.376	123.464	424.113	751.691	493.578	118.167	626.859	704.909	614.605	184.836	568.421	759.443	541.117	170.506	515.63	760.785	431.695	161.391	559.124	761.153	482.308	181.005	523.298	781.976	394.455	190.832	632.139	779.107	409.732	167.399	528.286
156.002	541.955	744.059	459.983	84.6412	437.008	791.736	456.411	182.746	594.713	824.056	447.293	103.816	605.493	742.71	412	128.177	274.598	768.189	503.02	123.565	424.136	749.787	494.422	118.167	626.859	703.659	614.91	185.138	568.833	759.395	540.517	170.04	515.246	760.619	431.898	161.523	558.79	762.02	482.122	181.536	523.657	782.31	393.398	190.832	632.139	779.107	409.732	166.732	528.425
156.366	541.959	744.059	459.983	84.8733	437.353	791.329	455.631	182.655	594.267	823.494	447.016	103.816	605.493	742.539	410.939	128.574	274.635	766.112	502.298	123.62	424.135	749.787	494.422	119.959	626.896	703.659	614.91	185.533	569.012	758.154	541.238	170.04	516.041	758.999	432.06	161.523	558.79	760.334	481.884	181.118	524.049	782.531	393.654	191.308	632.869	777.513	409.298	167.072	528.518
157.012	541.944	742.321	461.596	85.2729	436.631	791.329	455.631	183.891	594.267	823.494	447.016	104.053	606.097	740.629	411.464	128.574	274.635	766.182	502.258	123.629	424.145	748.014	495.023	120.138	626.944	702.446	615.285	185.976	569.086	758.267	541.104	169.467	515.712	758.918	432.252	161.673	558.333	761.288	481.565	181.813	524.544	781.445	392.544	191.306	632.984	777.31	409.868	166.908	528.868
157.012	541.944	742.504	462.299	85.8426	437.1	790.505	456.394	184.849	593.492	823.029	446.673	103.375	606.084	740.629	411.464	129.162	274.673	766.182	502.258	124.272	424.146	748.373	495.52	120.572	627.046	702.533	615.424	185.976	569.086	756.746	541.104	169.635	516.101	757.407	432.539	161.731	557.958	758.6	481.565	181.813	524.544	781.445	392.544	192.241	633.402	775.576	409.491	167.739	529.273
157.776	541.91	740.623	462.664	86.5689	436.359	790.498	457.232	184.004	594.137	823.968	447.189	103.715	606.156	739.08	412.709	129.505	274.817	766.207	501.48	124.272	424.146	746.537	496.353	121.02	627.237	701.266	615.652	186.322	568.95	756.911	540.941	169.164	515.871	757.407	432.539	161.812	557.715	759.528	481.206	182.046	524.688	781.977	391.772	192.241	633.402	775.576	409.491	167.739	529.273
157.661	541.888	740.623	462.664	86.5689	436.359	789.998	457.842	183.25	594.184	823.968	447.189	103.715	606.156	738.932	411.261	129.94	274.882	763.361	500.869	124.479	424.106	746.537	496.353	121.02	627.237	701.266	615.652	186.389	568.894	755.74	540.904	169.047	515.87	755.96	432.883	161.812	557.715	758.117	480.192	181.574	524.965	781.07	392.033	193.056	633.197	774.018	408.366	168.935	529.417
157.93	541.936	739.083	463.636	87.1951	435.906	789.998	457.842	183.25	594.184	823.442	448.576	103.862	606.548	737.321	412.521	129.94	274.882	762.649	500.801	124.012	424.083	744.658	496.971	121.345	627.502	700.138	616.15	186.632	568.91	755.957	541.042	169.047	515.87	756.089	433.329	163.243	557.677	759.719	480.064	182.629	524.965	782.115	391.223	192.985	632.989	773.693	409.703	168.093	529.434
157.93	541.936	739.226	464.086	88.0265	436.534	789.409	458.404	182.459	594.207	822.42	447.663	103.487	606.063	737.132	412.002	130.189	274.936	762.649	500.801	124.732	424.083	744.972	497.126	121.543	627.74	700.028	616.335	186.632	568.91	754.623	541.662	169.044	515.796	754.561	433.329	163.083	557.713	756.865	480.064	182.14	525.349	781.115	391.435	193.527	633.084	772.045	409.453	169.858	529.434
158.425	542.028	737.487	464.791	88.0265	435.724	789.454	458.872	182.565	594.168	822.145	447.925	103.106	606.339	735.414	412.888	130.633	273.648	760.436	501.565	124.331	424.026	743.018	497.92	121.543	627.74	698.92	616.522	186.912	568.943	754.623	541.662	168.378	515.217	754.575	433.842	163.875	557.713	758.735	480.111	181.93	525.65	780.946	390.619	193.527	633.084	772.045	409.453	169.107	529.529
158.288	542.2	737.487	464.791	88.8068	436.641	788.633	458.872	183.033	593.956	821.397	447.79	103.106	606.339	735.24	412.634	130.937	273.684	758.437	501.668	124.447	423.978	743.018	497.92	121.586	627.86	698.92	616.522	187.335	568.945	753.436	541.495	168.378	515.217	753.385	434.381	163.363	557.835	758.207	480.076	182.06	525.944	779.581	390.586	193.73	633.063	770.321	409.165	169.893	529.634
159.004	542.422	735.56	464.792	89.6873	437.803	788.736	459.317	183.033	593.956	821.397	447.79	103.55	607.005	733.7	413.212	131.006	273.508	757.306	501.542	123.972	423.904	741.082	498.648	121.791	628.157	697.718	616.838	189.206	569.018	753.471	541.086	167.912	514.546	753.432	435.03	163.692	557.923	759.715	479.884	182.543	526.249	779.172	389.792	193.824	633.031	770.231	409.771	169.258	529.79
159.004	542.422	735.696	464.704	90.3732	438.712	788.62	459.097	183.546	593.764	820.573	447.369	102.841	606.24	733.7	413.212	131.006	273.508	757.306	501.542	124.277	423.858	741.387	498.598	122.308	628.558	697.769	616.541	189.206	569.018	751.867	541.656	167.818	514.19	751.941	435.492	163.233	558.124	757.134	479.884	182.543	526.249	779.172	389.792	194.212	632.97	768.401	409.431	170.133	530.062
159.897	542.827	733.967	465.714	91.2453	439.44	789.663	458.464	184.082	593.329	820.521	447.772	102.876	606.614	731.962	413.839	131.112	273.442	756.079	501.332	124.277	423.858	739.656	499.513	122.675	628.831	697.127	616.876	190.493	569.004	751.972	541.644	167.77	513.971	751.941	435.492	163.629	558.216	758.49	479.498	182.83	526.35	778.953	389.732	194.212	632.97	768.401	409.431	170.133	530.062
159.438	543.312	733.967	465.714	91.2453	439.44	789.663	458.041	184.6	592.951	820.521	447.772	102.876	606.614	731.68	413.65	131.076	273.447	754.603	502.343	126.48	421.266	739.656	499.513	122.675	628.831	697.127	616.876	190.314	569.259	750.829	541.541	167.538	514.037	750.54	436.005	163.629	558.216	756.985	479.095	182.875	526.378	777.607	389.639	194.771	632.97	766.729	409.113	170.767	530.341
160.092	543.604	732.056	466.566	92.0223	440.184	789.663	458.041	184.6	592.951	820.521	447.772	102.853	606.252	730.167	413.65	131.076	273.447	754.664	502.161	126.027	421.254	737.727	500.434	122.947	628.932	696.722	617.002	191.286	569.403	750.758	540.979	167.538	514.037	750.341	436.429	164.181	558.335	757.73	478.739	182.875	526.378	777.607	389.639	194.771	632.97	766.757	409.687	169.78	530.555
160.092	543.604	732.145	466.564	92.708	440.988	789.505	457.7	184.6	592.951	819.533	448.046	102.767	605.711	730.031	413.549	131.169	273.367	754.664	502.161	127.095	421.254	737.925	500.471	123.091	628.958	697.542	616.551	191.286	569.403	749.56	540.851	167.507	513.989	748.88	436.429	163.8	558.351	754.99	478.739	183.143	526.605	776.444	389.142	195.688	633.1	764.973	409.307	171.575	530.555
160.383	543.677	730.334	467.282	92.708	440.988	790.042	457.253	185.231	591.948	819.489	447.76	102.731	605.567	728.482	413.689	131.428	273.252	753.051	501.947	126.569	421.214	736.225	501.464	123.091	628.958	697.072	616.843	193.378	568.937	749.56	540.851	167.653	513.981	748.681	436.915	163.8	558.351	755.847	478.499	183.359	526.748	775.48	388.657	195.688	633.1	764.973	409.307	170.478	530.695
160.042	543.75	730.334	467.282	93.4373	441.812	790.042	456.773	185.426	591.378	818.937	447.357	102.731	605.567	728.415	413.813	131.631	273.197	752.463	503.255	126.264	421.089	736.225	501.464	122.985	628.989	697.072	616.843	191.372	568.956	748.352	540.796	167.653	513.981	747.127	437.327	163.144	558.391	756.352	478.069	183.725	527.136	774.688	388.248	196.393	633.026	763.268	409.563	170.866	530.815
160.683	543.921	728.469	467.823	94.1353	442.507	790.042	456.773	185.426	591.378	818.937	447.357	102.769	605.716	726.55	413.977	131.864	273.109	751.607	503.013	126.258	420.985	734.529	502.518	123.304	629.1	696.607	617.037	191.926	569.217	748.638	539.816	167.777	513.615	746.696	437.604	163.493	558.419	756.432	477.705	184.033	527.562	774.601	387.264	197.086	632.857	763.485	409.796	169.887	530.721
160.683	543.921	728.639	467.738	94.9432	443.389	790.042	457.583	185.398	590.795	818.478	446.882	102.854	606.039	726.55	413.977	131.864	273.109	751.607	503.013	126.4	420.975	734.803	502.5	123.847	629.207	697.47	616.521	191.527	568.955	747.069	539.816	167.86	513.484	745.235	436.961	163.745	558.334	756.432	477.705	184.033	527.562	774.601	387.264	197.705	632.531	761.668	408.813	170.411	530.75
161.416	544.414	726.668	468.515	95.7349	444.308	790.833	454.709	185.384	590.397	818.918	446.403	102.946	606.309	724.735	414.116	132.179	272.893	749.346	503.539	126.4	420.975	733.077	503.137	123.847	629.207	696.172	617.181	192.793	569.39	747.373	538.874	167.934	513.179	745.235	436.961	164.058	558.295	756.432	477.705	184.417	527.998	773.45	386.731	197.705	632.531	761.668	408.813	170.411	530.75
161.496	544.246	726.668	468.515	95.7349	444.308	791.165	453.452	185.251	590.034	817.839	446.403	102.946	606.309	724.745	414.316	132.4	272.752	749.233	505.001	126.375	420.983	733.077	503.137	124.248	629.327	697.017	616.703	192.176	569.106	746.607	538.615	167.774	512.726	743.754	437.608	164.058	558.295	754.28	476.828	184.844	528.536	774.059	387.465	197.78	632.558	760.057	408.937	171.004	530.786
161.041	544.408	724.898	469.175	96.5987	445.086	791.165	453.452	185.251	590.034	818.35	445.947	102.921	607.361	722.973	414.506	132.4	273.142	747.594	506.482	126.391	421.001	731.515	504.068	124.636	629.431	696.515	616.921	192.795	569.416	747.046	537.816	167.774	512.726	743.024	437.38	164.422	558.216	753.346	476.288	184.844	528.536	772.768	386.385	197.787	632.383	760.195	408.729	169.901	530.781
161.041	544.408	725.276	469.419	97.4796	445.78	791.492	452.14	185.097	589.736	818.214	445.522	102.859	607.894	722.973	414.506	132.635	272.941	747.594	506.482	126.391	421.001	731.485	503.831	125.058	629.774	697.397	616.442	192.795	569.416	746.53	537.252	167.824	512.081	742.077	438.085	164.899	558.244	753.346	476.288	185.256	528.953	773.648	387.023	197.794	632.148	758.382	408.367	169.901	530.781
161.094	544.639	723.443	470.29	97.4796	445.78	791.816	451.149	186.431	589.519	818.739	445.228	102.808	608.626	721.095	414.773	132.815	272.491	745.831	507.281	126.401	420.976	729.752	504.708	125.058	629.774	696.969	616.527	193.171	569.155	746.53	537.252	168.078	511.663	741.381	437.963	165.331	558.23	752.411	475.684	185.305	529.075	773.198	386.669	197.794	632.148	758.382	408.367	168.784	530.76
161.615	544.251	723.443	470.29	98.353	446.33	791.816	451.149	186.334	589.534	818.291	445.062	102.808	608.626	721.087	415.032	132.953	272.033	746.188	508.045	126.341	421.004	729.752	504.708	126.546	633.401	696.969	616.527	192.361	568.896	745.723	536.21	168.078	511.663	739.675	438.297	165.331	558.23	751.517	475.076	185.313	529.135	774.081	387.375	197.79	631.854	756.796	407.992	168.579	530.683
163.036	544.499	721.801	471.191	99.2586	446.644	792.206	450.151	186.817	589.534	818.291	445.062	102.886	609.491	719.18	415.105	133.2	271.782	744.345	508.93	126.616	421.053	728.094	505.699	125.379	630.267	696.683	616.69	192.846	568.878	746.493	535.279	168.167	511.323	739.145	438.001	165.717	558.319	750.867	474.459	185.297	529.096	773.699	386.898	197.849	631.542	757.03	407.718	168.816	530.71
163.036	544.499	721.982	471.569	100.139	447.128	792.113	449.388	186.524	589.62	817.808	444.884	103.063	609.511	719.18	415.105	133.2	271.782	744.345	508.93	127.245	421.002	728.108	505.331	125.424	630.531	697.27	616.365	192.846	568.878	744.822	535.819	168.525	511.025	737.718	438.261	166.082	558.516	750.867	474.459	185.297	529.096	773.699	386.898	197.773	630.829	755.29	407.446	169.104	530.688
163.341	544.894	720.387	472.306	100.454	447.447	792.484	448.66	186.69	589.725	818.383	444.716	103.223	610.095	717.357	415.292	133.577	271.459	742.607	509.603	127.245	421.002	726.285	505.94	125.402	630.794	697.002	615.945	192.412	568.916	745.644	534.945	168.478	511.174	737.718	438.261	166.277	558.599	750.33	473.917	185.297	529.05	773.307	386.571	197.773	630.829	755.29	407.446	169.104	530.688
163.76	544.524	720.387	472.306	100.454	447.447	792.956	448.532	186.393	589.754	818.383	444.716	103.223	610.095	717.523	415.517	133.996	271.071	743.221	510.374	127.91	420.995	726.285	505.94	125.402	630.794	697.002	615.945	192.198	569.013	745.169	534.327	168.159	511.382	736.134	438.367	166.277	558.599	749.716	473.514	185.412	528.988	774.2	387.213	197.794	630.037	753.449	407.236	169.207	530.612
164.511	544.835	718.905	473.122	100.858	447.944	792.956	448.532	186.393	589.754	818.931	444.465	103.436	610.768	715.468	415.799	133.996	271.071	741.196	509.742	128.558	421.215	724.384	506.909	125.382	630.966	696.963	615.782	192.683	569.202	745.953	533.873	168.159	511.382	735.752	437.971	166.338	558.729	749.193	473.455	185.412	528.988	772.823	386.103	197.763	629.402	753.639	407.012	169.325	530.562
164.511	544.835	718.987	473.315	100.751	447.806	793.878	448.476	186.098	589.677	818.009	443.08	103.414	609.922	715.468	415.799	134.426	270.803	741.196	509.742	128.558	421.215	724.481	506.412	125.424	631.205	697.244	615.772	192.683	569.202	744.901	533.873	167.911	511.367	734.728	438.736	166.294	558.737	749.193	472.855	185.608	528.874	773.823	386.866	197.76	629.221	751.924	406.67	169.325	530.562
164.786	545.171	717.437	474.172	100.751	447.806	793.947	448.298	187.12	589.662	818.034	442.71	103.432	610.448	713.629	416.197	134.825	270.628	739.37	510.826	129.363	421.321	722.775	507.227	125.424	631.205	697.463	615.796	193.294	569.255	744.901	533.873	167.639	511.297	734.087	438.284	166.294	558.737	748.683	472.972	185.796	528.831	773.739	387.431	197.76	629.221	751.924	406.67	169.616	530.521
164.326	544.609	717.437	474.172	100.604	447.78	794.907	448.514	186.995	589.741	818.415	441.98	103.432	610.448	713.969	416.453	135.161	270.587	739.961	511.156	129.831	421.457	722.775	507.227	125.434	631.549	697.463	615.796	193.787	569.133	745.087	532.094	167.639	511.297	732.491	438.624	166.422	558.906	746.117	472.835	185.881	528.741	774.634	387.777	197.926	629.31	750.021	406.271	169.856	530.551
164.454	544.852	715.638	474.982	100.46	447.698	794.907	448.514	187.908	589.741	818.415	441.98	103.421	610.773	712.056	416.874	135.482	270.688	737.795	512.209	129.9	421.455	721.167	508.241	125.489	632.083	697.608	615.776	194.813	566.184	745.399	531.352	167.454	511.377	732.491	438.624	166.693	559.28	745.448	473.293	185.889	529.293	774.358	387.608	198.179	629.187	750.099	405.892	170.321	530.622
164.454	544.852	715.818	475.229	100.543	447.744	795.61	448.981	187.403	589.861	818.458	442.023	103.475	610.149	712.056	416.874	135.482	270.688	737.795	512.209	129.959	421.504	721.275	508.054	125.627	632.648	697.605	615.774	194.813	566.184	744.721	531.352	167.23	511.466	730.584	438.138	167.133	559.778	745.448	472.048	185.889	529.293	774.358	387.608	198.34	629.225	748.259	405.501	170.551	530.695
164.71	545.157	714.107	475.984	100.905	447.874	795.46	449.578	187.719	589.993	818.205	442.263	103.706	610.525	710.306	417.323	135.77	270.888	735.704	513.211	129.959	421.504	719.473	509.135	125.794	633.336	697.186	615.799	194.822	566.208	745.106	530.8	166.983	511.637	730.584	438.138	167.339	560.086	744.903	472.93	186.484	529.535	774.294	387.493	198.34	629.225	748.259	405.501	170.551	530.695
164.38	545.199	714.107	475.984	100.905	447.874	796.538	450.393	186.917	590.122	818.205	442.263	103.706	610.525	710.626	417.588	135.724	270.916	736.32	513.011	129.931	421.525	719.473	509.135	125.794	633.336	697.186	615.799	194.84	566.189	745.333	530.468	166.552	511.663	728.934	438.319	167.339	560.086	743.987	472.415	186.322	529.343	774.796	387.334	198.58	629.342	746.526	405.328	170.844	530.864
165.05	545.187	711.952	476.894	101.661	448.145	796.538	450.393	188.102	590.122	817.91	442.207	104.102	611.195	708.762	417.952	135.724	270.916	734.252	514.142	129.939	421.519	717.779	510.027	126.081	633.942	697.266	615.801	194.877	566.198	745.382	530.206	166.552	511.663	728.934	438.493	167.623	560.411	743.184	473.236	186.95	529.943	774.796	387.334	198.882	629.418	746.567	405.099	171.249	531.085
165.05	545.187	712.48	476.591	102.555	448.263	798.15	451.805	187.193	590.324	817.379	441.278	104.454	610.699	708.762	417.952	135.733	270.937	734.252	514.142	129.939	421.519	717.925	509.935	126.296	634.235	697.402	615.807	194.877	566.198	743.955	530.037	166.012	511.772	727.209	438.493	167.992	560.592	742.752	471.751	186.607	529.762	775.34	386.93	198.925	629.513	744.482	404.849	171.249	531.085
165.596	545.366	710.813	477.404	102.555	448.263	797.334	452.351	187.224	590.469	816.752	441.381	104.855	610.593	707.081	418.187	135.673	270.908	732.013	515.511	129.927	421.524	716.199	511.019	126.328	634.26	697.356	615.84	194.86	566.196	743.955	530.037	165.629	512.067	727.064	438.615	168.286	560.742	741.906	472.458	186.899	530.164	775.604	386.401	198.925	629.513	744.482	404.849	171.536	531.107
165.232	545.478	710.813	477.404	103.04	456.187	798.891	452.351	186.472	590.735	816.288	441.096	104.855	610.593	707.436	418.488	135.673	270.908	732.63	515.192	129.919	421.522	716.199	511.019	126.328	634.26	697.356	615.84	194.834	566.276	743.434	529.362	165.629	512.067	725.409	438.804	168.286	560.742	740.929	471.868	186.302	529.746	775.76	385.826	198.792	629.524	742.821	404.883	171.921	531.197
164.909	545.518	709.036	478.296	101.657	456.105	798.407	453.414	187.793	590.735	816.288	441.096	105.256	610.561	705.471	418.867	135.649	270.902	730.765	516.311	129.942	421.507	715.131	511.726	126.347	634.244	697.359	615.872	195.175	566.965	742.938	529.21	165.62	512.211	725.479	438.917	168.647	560.807	740.246	472.302	186.571	530.351	775.875	385.028	198.998	629.785	742.756	404.832	172.215	531.247
164.909	545.518	708.927	478.165	101.636	456.107	799.708	454.52	187.035	591.188	815.897	440.717	105.328	610.575	705.471	418.867	135.649	270.902	730.765	516.311	129.902	421.52	714.654	511.267	126.396	634.251	697.319	615.93	195.175	566.965	742.938	528.655	165.92	512.238	723.522	439.169	169.058	560.806	739.801	471.207	186.571	530.351	775.875	385.028	199.468	629.979	740.89	404.691	172.664	531.326
164.803	545.472	707.305	478.834	101.32	456.114	799.023	455.468	187.483	591.899	815.58	440.974	105.48	610.638	703.608	419.073	135.649	270.908	728.782	517.877	129.902	421.52	713.163	512.573	129.745	634.35	697.319	615.93	195.173	566.926	742.263	529.051	166.326	512.388	723.522	439.169	169.668	560.762	739.145	471.87	186.753	530.739	776.012	384.484	199.468	629.979	740.89	404.691	172.664	531.326
164.854	545.341	707.305	478.834	101.32	456.114	799.951	456.399	187.214	592.539	815.58	440.974	105.48	610.638	703.974	419.383	135.598	270.893	729.315	517.277	129.906	421.509	713.163	512.573	129.745	634.35	697.071	616.219	195.216	567.82	741.579	528.64	166.499	512.768	721.765	439.405	169.668	560.762	737.955	471.237	185.947	530.404	776.085	383.798	200.215	630.243	739.196	404.578	173.263	531.452
164.908	545.234	705.428	479.569	101.222	456.076	799.951	456.399	187.214	592.539	815.361	441.105	105.665	610.695	702.052	419.558	135.598	270.893	727.182	518.649	129.879	421.514	711.673	514.298	126.927	634.237	696.818	616.471	195.224	567.809	740.979	529.466	166.499	512.768	721.773	439.567	171.024	560.109	737.676	471.753	186.946	531.244	776.207	383.089	200.895	630.348	739.198	404.397	173.749	531.578
164.908	545.234	705.428	479.569	101.284	455.966	800.9	457.39	186.979	593.142	815.017	440.141	106.03	610.746	702.052	419.558	135.577	270.879	727.49	517.791	129.879	422.549	711.535	513.039	127.209	634.25	696.827	616.398	195.224	567.809	740.377	529.393	166.464	513.22	719.889	439.567	169.874	560.74	736.409	470.658	186.092	530.941	776.207	383.089	201.096	630.279	737.612	404.13	173.749	531.578
164.752	545.154	703.61	480.059	101.725	455.966	799.971	458.531	187.354	593.501	814.734	439.915	106.595	611.419	700.223	419.723	135.551	270.86	724.809	519.831	130.089	422.592	710.022	514.642	127.715	634.228	696.826	616.389	195.134	566.978	740.377	529.393	166.372	513.691	719.964	439.836	169.874	560.74	736.363	470.989	185.416	530.688	775.618	382.205	201.096	630.279	737.612	404.13	173.89	531.644
164.677	545.072	703.61	480.059	101.753	455.936	800.768	459.628	187.487	593.617	814.388	439.335	106.595	611.419	700.529	419.795	135.553	270.848	725.005	519.263	130.488	422.209	710.022	514.642	127.715	634.228	696.826	616.389	195.21	567.815	739.431	529.391	166.372	513.691	718.529	440.026	169.839	560.713	735.803	470.433	185.09	530.521	775.809	381.51	201.422	630.258	735.703	403.756	173.89	531.644
164.697	545.089	701.762	480.583	101.562	455.953	800.768	459.628	187.487	593.617	814.388	439.335	106.969	611.713	698.54	419.979	135.395	270.751	723.132	520.032	131.032	422.732	708.474	515.881	128.292	634.227	696.835	616.387	195.258	566.951	738.997	530.595	166.678	513.945	718.794	440.298	169.843	560.628	736.224	470.802	185.159	530.609	776.161	380.679	201.723	630.191	735.986	403.442	174.529	531.655
164.697	545.089	701.73	480.526	101.272	455.945	801.25	461.398	187.436	593.574	814.134	438.674	107.515	611.585	698.54	419.979	135.395	270.751	723.132	520.032	131.627	422.564	708.248	515.334	128.812	634.284	696.828	616.401	195.258	566.951	738.997	529.41	167.166	514.019	717.36	440.954	170.162	560.456	734.919	469.962	185.159	530.609	776.161	380.679	202.2	630.17	734.358	403.085	174.722	531.56
164.644	545.119	699.784	481.23	101.738	455.89	800.327	462.23	187.425	593.533	814.099	438.851	107.862	611.972	696.715	420.226	135.301	270.832	721.087	521.135	131.627	422.564	706.872	516.305	129.288	634.393	696.828	616.393	195.072	567.828	738.474	530.869	167.606	513.893	717.36	440.954	170.582	560.292	736.312	470.542	185.275	530.661	776.531	379.894	202.2	630.17	734.358	403.085	174.722	531.56
164.704	545.127	699.784	481.23	101.738	455.89	800.718	462.971	187.418	593.475	814.099	438.851	107.862	611.972	697.067	420.399	135.177	270.924	721.372	520.256	133.296	422.29	706.872	516.305	129.288	634.393	696.828	616.393	195.002	567.89	738.004	530.911	168.076	513.867	716.007	441.457	170.582	560.292	734.553	469.945	185.392	530.737	776.208	379.129	202.555	630.332	732.598	402.613	174.98	531.379
164.659	545.164	697.984	481.751	101.508	455.959	800.718	462.971	187.418	593.475	814.248	439.167	108.295	612.659	695.223	420.545	135.177	270.924	719.171	521.599	129.413	422.633	705.344	517.328	129.543	634.577	696.834	616.384	194.885	567.928	737.464	532.467	168.076	513.867	716.478	442.106	171.2	560.201	735.114	470.383	185.392	530.737	776.583	377.464	202.988	630.718	733.054	402.284	175.145	531.204
164.659	545.164	698.1	481.738	101.153	455.961	800.679	463.939	187.423	593.461	814.248	438.252	108.326	612.159	695.223	420.545	135.051	271.151	719.48	520.931	129.863	422.633	705.384	517.135	130.553	635.078	696.834	616.384	194.885	567.928	736.591	532.55	168.607	513.72	714.544	442.436	171.751	560.055	733.587	469.423	185.442	530.783	776.583	377.464	203.427	631.178	731.407	401.974	175.145	531.204
164.762	545.209	696.265	482.568	101.153	455.961	799.253	464.126	187.547	593.451	814.421	438.225	108.334	612.529	693.338	421.338	134.904	271.282	716.864	522.926	129.959	423.442	703.969	518.414	129.848	634.717	696.875	616.379	194.818	567.767	736.591	532.55	169.29	513.407	714.882	443.009	171.751	560.055	733.924	469.882	185.435	530.732	776.894	376.285	203.427	631.178	731.407	401.974	175.133	531.108
164.889	545.319	696.265	482.568	101.157	455.901	800.399	465.236	187.829	593.469	814.625	437.768	108.334	612.529	693.409	421.601	134.848	271.481	717.526	522.019	130.553	422.856	703.969	518.414	129.848	634.717	696.875	616.379	194.51	567.756	735.863	533.846	169.29	513.407	713.396	443.442	172.416	560.011	732.74	469.311	185.599	530.732	776.521	375.981	203.572	631.735	729.895	401.709	175.107	531.11
164.864	545.469	694.47	483.329	101.206	455.895	798.882	465.255	187.829	593.469	814.625	437.768	108.389	612.977	691.539	421.375	134.72	271.819	716.455	523.174	130.359	423.025	702.401	519.819	130.344	634.853	696.906	616.451	194.155	567.54	735.677	534.665	169.793	513.035	713.77	443.751	172.949	559.921	733.025	469.789	185.61	530.623	777.039	375.089	203.573	632.124	731.145	401.595	175.162	531.167
164.864	545.469	694.527	483.205	101.218	455.888	797.444	466.597	188.296	593.587	814.696	437.456	108.454	612.584	691.539	421.375	134.72	271.819	716.455	523.174	130.493	423.531	702.497	519.24	130.924	635.19	696.969	616.47	194.155	567.54	735.362	534.665	170.069	512.697	712.208	444.578	173.446	559.668	731.7	468.904	185.61	530.623	777.039	375.089	203.533	632.475	730.318	401.536	175.348	531.23
164.768	545.651	692.79	483.93	101.828	455.89	797.444	466.597	188.685	593.566	814.655	438.004	108.553	613.344	689.974	421.397	134.676	272.189	714.743	524.177	130.493	423.531	701.019	520.143	130.924	635.19	696.969	616.47	194.059	567.382	735.048	535.305	170.218	512.677	712.208	444.578	173.714	559.575	731.893	469.214	185.624	530.395	777.548	374.087	203.533	632.475	730.318	401.536	175.348	531.23
164.747	545.782	692.79	483.93	101.828	455.89	795.682	467.697	188.961	593.535	813.956	437.224	108.553	613.344	690.172	421.631	134.681	272.612	715.412	523.735	130.57	423.553	701.019	520.143	131.634	635.643	696.99	616.484	193.956	567.168	734.507	535.854	170.469	512.49	710.511	445.205	173.714	559.575	730.963	468.639	185.838	530.106	777.292	373.836	203.562	632.855	729.707	401.406	175.468	531.353
165.416	545.849	691.133	484.737	102.069	455.908	795.682	467.697	188.961	593.535	813.821	437.827	108.888	614.148	688.544	422.438	134.681	272.612	713.466	525.163	130.855	423.474	699.522	520.081	131.902	635.811	697.05	616.385	193.861	566.682	734.317	536.564	170.469	512.49	710.31	445.024	173.906	559.468	731.125	468.676	185.838	530.106	778.242	372.936	203.922	633.493	730.477	401.15	175.426	531.524
165.416	545.849	690.88	484.804	101.79	455.989	796.243	468.892	189.145	593.517	814.213	437.566	109.126	614.154	688.544	422.438	134.618	273.169	714.559	524.235	130.855	423.474	699.324	520.069	131.917	635.776	697.125	616.387	193.861	566.682	733.757	537.251	170.725	512.423	708.65	445.984	173.951	559.399	729.796	467.806	185.997	529.969	777.973	372.835	204.22	633.915	729.432	400.826	175.426	531.524
165.56	545.941	689.229	485.571	102.348	455.989	796.059	468.422	189.381	593.599	814.828	437.994	109.41	614.048	686.687	423.24	134.652	273.656	711.943	526.215	131.145	423.336	697.615	520.524	131.968	635.931	697.238	616.507	193.952	566.328	733.757	537.251	170.761	512.385	708.572	445.577	174.015	559.178	730.046	467.745	186.543	529.719	778.698	371.826	204.22	633.915	729.432	400.826	175.557	531.832
165.114	545.91	689.229	485.571	101.966	455.982	795.638	470.087	189.654	593.678	814.685	437.449	109.41	614.048	687.01	423.071	134.639	273.798	711.815	525.728	131.198	423.33	697.503	520.824	131.968	635.931	697.238	616.507	194.077	566.14	733.213	537.888	170.761	512.385	707.059	445.903	174.015	559.178	729.311	467.775	186.743	529.593	778.611	372.026	204.419	634.062	728.085	400.268	175.43	531.93
165.399	546.001	687.685	486.702	102.212	456.045	795.888	469.883	189.654	594.098	814.685	437.449	109.684	614.11	685.236	423.818	135.995	273.78	710.854	526.43	131.284	423.316	696.156	520.824	132.053	636.282	697.242	616.789	194.256	566.057	733.119	538.459	170.859	512.379	706.998	445.193	173.905	559.055	729.347	467.547	187.091	529.467	779.412	371.222	204.611	634.059	728.297	399.7	175.42	531.945
165.399	546.001	687.585	486.675	101.727	456.04	795.464	470.832	189.708	594.135	814.363	437.868	109.876	614.449	685.236	423.818	135.995	273.78	710.854	526.43	131.374	423.32	695.798	521.195	132.144	636.639	697.242	616.989	194.256	566.057	732.573	538.459	171.041	512.393	705.633	445.527	173.847	558.896	727.959	467.547	187.091	529.467	779.412	371.222	205.007	634.245	726.796	399.198	175.355	531.892
165.654	546.006	685.889	487.498	102.015	456.069	796.289	470.267	189.797	593.916	814.253	438.555	110.666	614.548	683.506	424.684	136.177	273.847	708.521	528.118	131.374	423.32	694.329	521.657	132.48	637.927	697.228	617.248	194.635	565.904	732.4	539.067	171.345	512.323	705.633	445.527	173.804	558.477	728.071	467.019	187.318	529.486	780.653	370.296	205.007	634.245	726.796	399.198	175.355	531.892
165.307	546.111	685.889	487.498	102.015	456.069	795.549	469.976	190.053	593.929	813.272	437.775	110.666	614.548	683.719	424.286	135.797	273.918	708.872	527.689	131.68	423.362	694.329	521.657	132.48	637.927	697.228	617.248	195.113	565.891	731.527	539.668	171.579	512.448	704.045	445.73	173.804	558.477	726.73	466.369	187.874	529.414	780.549	370.99	205.649	634.388	726.661	398.973	175.317	531.853
165.607	546.106	684.547	488.438	102.325	456.06	795.549	469.976	190.053	593.929	813.73	438.026	111.063	614.512	682.707	424.637	136.433	273.918	707.181	528.802	132.068	423.362	693.017	521.995	132.48	637.958	697.187	617.709	195.604	566.037	731.255	540.177	171.579	512.448	703.942	445.013	173.849	558.672	726.691	465.808	187.874	529.414	781.447	370.338	206.395	634.45	726.35	398.803	175.331	531.848
165.607	546.106	684.488	488.655	101.737	456.042	794.657	469.861	190.343	594.073	812.748	438.52	110.602	614.459	682.707	424.637	136.025	273.891	707.027	528.512	132.068	423.362	692.717	522.475	132.067	636.823	697.229	618.081	195.604	566.037	730.501	540.511	172.071	512.671	702.435	446.093	173.874	558.193	725.221	465.808	188.462	529.457	781.447	370.338	207.133	634.644	725.271	398.834	175.331	531.848
165.961	546.092	682.875	489.903	102.591	456.042	795.146	469.562	190.686	594.251	812.716	439.536	110.873	614.457	680.509	425.481	136.431	273.891	705.482	529.997	132.441	423.365	691.673	522.779	132.101	636.821	697.235	618.668	196.143	566.285	730.501	540.511	172.656	513.007	702.154	445.153	173.874	557.593	725.114	465.164	189.001	529.674	782.432	369.641	207.133	634.644	725.271	398.834	175.39	531.911
165.576	546.025	682.875	489.903	102.009	456.126	793.863	469.663	191.097	594.384	812.005	440.1	110.873	614.457	680.568	425.367	135.813	273.929	705.417	529.696	132.886	423.414	691.713	523.257	132.101	636.821	697.235	618.668	196.267	566.423	729.695	540.761	172.656	513.007	700.476	445.212	174.008	557.613	724.134	464.566	189.136	529.797	782.577	370.401	207.678	634.747	724.034	398.864	175.165	531.892
166.377	546.025	681.532	490.828	102.258	456.215	793.863	469.663	191.097	594.384	812.005	440.1	111.35	614.453	679.014	426.094	136.259	274.037	703.957	530.922	133.377	423.516	690.221	523.257	132.253	637.294	697.347	619.177	196.323	566.508	729.518	541.2	172.656	513.007	700.772	444.509	175.584	556.926	724.003	463.809	189.644	529.925	783.456	369.746	208.166	634.691	722.889	399.009	175.074	531.948
166.377	546.025	681.64	490.929	101.776	456.174	792.655	469.75	191.513	594.595	811.413	440.616	111.032	614.512	679.014	426.094	136.259	274.037	703.957	530.922	133.788	423.602	690.327	523.738	132.207	636.998	697.5	619.445	196.355	566.53	728.882	541.2	172.712	513.389	699.824	444.558	175.748	557.745	722.996	463.809	189.644	529.925	783.456	369.746	208.202	634.513	720.269	399.165	175.12	532.086
165.523	545.848	680.361	491.988	101.99	456.17	792.465	468.587	191.934	595.032	810.768	441.149	111.423	614.559	677.251	426.989	136.828	274.253	702.381	531.966	133.788	423.602	689.155	524.399	132.339	637.429	697.714	620.14	196.355	566.53	728.657	541.274	172.863	513.643	699.824	444.558	176.162	557.431	723.018	462.995	190.15	530.006	784.55	368.526	208.202	634.513	720.269	399.165	175.12	532.086
165.377	545.674	680.361	491.988	101.99	456.17	791.883	468.564	192.058	595.011	810.054	440.219	111.423	614.559	677.139	426.497	136.29	274.441	702.256	531.168	133.942	423.688	689.155	524.399	132.339	637.429	697.714	620.14	196.214	566.491	727.641	541.506	173.226	514.116	698.672	444.469	176.162	557.431	722.201	461.965	190.902	530.035	784.455	368.916	209.275	634.262	718.803	398.759	175.228	532.078
165.78	545.592	678.873	492.699	101.601	456.217	791.883	468.564	192.058	595.011	809.437	440.707	112.23	614.816	675.77	427.28	137.467	274.441	700.734	531.855	133.977	423.744	688.01	525.212	132.402	637.847	697.802	620.818	196.201	566.571	727.44	541.505	173.226	514.116	699.024	443.71	176.73	557.047	722.698	461.347	190.902	530.485	784.963	368.633	209.145	633.958	718.265	398.94	175.426	532.112
165.78	545.592	678.974	492.626	101.361	456.22	791.883	470.004	191.95	594.83	809.14	441.446	111.75	614.856	675.77	427.28	137.003	274.608	700.445	530.936	133.977	423.744	688.207	525.84	132.575	638.414	697.846	621.338	196.201	566.571	726.229	541.479	173.586	514.453	697.247	444.25	176.108	557.955	721.692	461.347	191.539	530.432	784.963	368.633	210.168	633.618	716.893	398.907	175.426	532.112
166.295	545.54	677.341	493.208	101.361	456.22	790.095	467.064	191.889	594.907	808.956	442.331	112.216	614.959	674.324	428.335	137.559	274.577	698.925	532.496	134.059	423.792	686.833	526.589	132.747	638.962	697.703	621.619	196.22	566.786	726.229	541.479	173.94	514.928	697.45	443.529	176.97	556.785	722.34	460.481	192.737	530.396	785.691	367.706	210.168	633.618	716.893	398.907	175.527	532.453
166.432	545.539	677.341	493.208	101.344	456.256	789.536	468.264	192.039	595.032	807.631	442.609	112.216	614.959	673.997	428.106	136.904	274.532	698.665	531.401	134.607	423.852	687.075	527.206	132.747	639.787	697.703	621.619	196.282	567.153	725.143	541.252	173.94	514.928	696.317	443.318	176.64	557.676	722.327	459.209	193.067	530.017	785.283	367.511	212.578	632.807	715.328	398.864	175.62	532.766
166.531	545.578	675.819	493.769	101.374	456.245	788.495	466.765	192.039	595.032	807.631	442.609	112.707	615.073	672.58	428.999	136.28	274.57	697.134	531.883	134.804	423.873	685.365	528.046	132.881	640.168	697.364	622.293	196.447	567.607	724.877	541.162	174.084	515.372	696.792	442.795	176.407	558.445	723.278	458.602	193.713	530.275	785.852	367.183	210.422	633.638	715.099	399.484	175.637	532.952
166.531	545.578	675.552	493.001	101.348	456.248	787.107	465.695	192.155	595.211	806.686	442.805	112.209	615.269	672.58	428.999	136.28	274.57	697.134	531.883	135.389	423.264	685.357	528.703	132.738	640.51	696.859	622.669	196.447	567.607	723.958	541.162	174.346	515.88	695.587	442.651	176.371	558.942	723.397	458.044	193.713	530.275	785.852	367.183	211.212	633.679	713.469	399.134	175.607	533.03
166.814	545.632	674.584	493.329	101.339	456.254	787.098	464.67	192.402	595.469	806.676	442.901	113.043	615.617	671.29	429.645	136.084	274.551	695.651	532.625	135.389	423.264	684.094	529.423	132.68	640.319	696.225	622.884	196.599	568.026	724.004	540.979	174.532	516.152	695.587	442.651	176.674	558.843	723.397	458.044	194.443	530.61	786.657	365.774	211.212	633.679	713.469	399.134	175.607	533.03
167.189	545.651	674.584	493.329	101.339	456.254	785.682	464.052	192.692	595.773	805.741	442.901	113.043	615.617	670.89	429.372	136.039	274.518	695.193	531.54	135.966	423.639	684.094	529.423	133.677	640.784	696.225	622.884	196.793	568.557	723.28	540.691	174.711	516.375	694.52	442.978	176.674	558.843	723.727	457.677	194.339	530.227	785.953	364.838	212.245	633.665	711.88	398.768	175.63	533.167
167.432	545.824	672.155	493.917	101.347	456.275	785.682	464.052	192.692	595.773	805.916	442.77	113.803	616.003	669.399	429.295	136.039	274.518	693.51	532.338	135.854	423.471	682.453	529.946	132.979	640.491	695.465	623.537	196.975	568.806	723.165	540.412	174.711	516.375	695.025	443.519	176.99	558.71	724.842	458.003	195.069	530.902	786.12	363.948	211.777	633.502	712.005	399.032	175.708	533.366
167.432	545.824	671.673	493.124	101.362	456.246	784.347	464.115	192.989	596.257	805.214	441.856	113.618	616.394	669.399	429.295	136.086	274.329	693.232	531.914	136.665	423.471	682.453	529.946	133.612	640.682	694.821	623.326	196.975	568.806	722.323	540.056	175.04	516.756	693.309	443.519	177.233	558.499	724.842	457.088	195.064	530.347	786.12	363.948	212.983	633.262	710.26	398.455	175.708	533.366
167.891	546.067	670.152	494.205	101.362	456.246	784.503	463.485	193.159	596.563	805.615	441.675	114.535	616.9	667.928	429.433	136.164	274.044	691.588	533.069	136.162	423.315	680.872	530.413	133.332	644.034	694.052	623.097	197.257	568.983	722.323	540.056	175.402	517.368	693.7	444.145	177.233	558.499	726.186	457.466	195.986	530.504	786.312	362.809	212.983	633.262	710.26	398.455	175.777	533.484
168.299	546.347	670.152	494.205	101.351	456.241	783.333	462.761	193.33	596.813	804.981	441.79	114.535	616.9	667.521	429.696	136.325	273.81	691.341	532.631	136.502	423.241	680.823	529.851	133.332	644.529	694.052	623.097	197.476	569.111	721.372	539.648	175.402	517.368	692.64	444.794	177.571	558.224	726.437	457.19	196.074	529.717	785.625	362.688	213.752	632.821	708.276	398.455	175.806	533.553
168.47	546.455	668.276	493.061	101.357	456.247	783.333	462.761	193.33	596.813	804.981	441.79	114.338	617.265	666.03	430.117	136.564	273.566	689.751	532.676	136.321	423.179	679.234	531.201	132.479	644.389	693.285	623.093	197.71	569.106	721.649	539.287	175.597	517.899	692.935	445.584	178.066	557.726	727.371	457.658	195.936	528.957	785.845	361.675	212.905	632.356	708.818	399.011	175.792	533.604
168.47	546.455	668.924	492.522	101.348	456.236	782.226	461.455	193.656	597.1	804.495	441.877	114.016	617.368	666.03	430.117	136.564	273.566	689.751	532.676	137.227	423.179	679.017	530.779	133.622	644.494	692.392	622.478	197.71	569.106	720.553	539.287	175.648	518.267	691.788	446.489	178.52	557.365	728.773	457.223	195.936	528.957	785.845	361.675	213.337	632.176	708.03	397.852	175.884	533.669
168.6	546.548	666.432	492.583	101.353	455.909	782.398	461.587	193.755	597.28	804.932	441.334	114.041	617.343	664.717	430.412	136.694	273.279	687.983	532.778	137.227	423.179	677.561	531.306	133.362	644.321	691.75	622.404	199.105	569.137	720.704	539.024	175.707	518.487	691.788	446.489	179.445	557.251	728.773	457.223	195.857	528.615	786.078	360.564	213.337	632.176	708.03	397.852	175.884	533.669
168.804	546.591	666.432	492.583	101.353	455.909	781.363	460.222	193.729	597.378	803.716	441.334	114.041	617.343	664.374	430.556	136.949	272.943	687.83	533.126	137.538	423.049	677.561	531.306	134.71	645.251	691.75	622.404	199.259	569.15	719.615	538.866	175.849	518.948	690.749	447.308	179.445	557.251	730.287	457.689	195.908	528.425	785.504	360.456	213.796	631.964	707.149	397.226	175.961	533.799
168.957	546.649	664.51	492.605	101.41	455.387	781.363	460.222	193.729	597.378	804.098	440.681	114.17	617.399	662.959	430.632	137.819	272.943	686.147	533.457	137.185	422.966	675.994	531.87	133.872	644.594	690.859	621.214	198.834	569.006	719.743	538.731	175.849	518.948	691.199	448.118	180.162	557.03	730.635	458.05	195.908	528.425	785.764	359.175	213.06	631.661	707.918	397.326	176.013	534.12
168.957	546.649	664.4	492.593	101.491	454.866	780.448	459.083	193.767	597.445	803.648	441.318	114.373	617.504	662.959	430.632	138.111	272.68	686.211	533.67	136.804	422.928	675.71	531.142	134.404	644.961	690.584	620.093	198.834	569.006	718.559	538.814	176.058	519.19	689.607	448.583	179.781	556.925	732.222	458.05	195.911	528.198	785.764	359.175	213.86	631.34	706.677	396.802	176.013	534.12
169.258	546.776	662.746	492.54	101.491	454.866	781.048	459.24	193.873	597.546	804.428	441.579	114.627	617.596	661.394	430.782	138.772	272.383	684.231	533.67	136.804	422.928	673.8	531.725	134.431	641.622	690.411	619.435	199.818	568.807	718.559	538.814	176.252	519.355	689.974	449.482	181.266	556.925	732.222	458.05	195.999	527.788	785.82	357.919	213.86	631.34	706.677	396.802	175.858	534.431
169.565	546.837	662.746	492.54	101.532	454.5	779.749	457.86	194.13	597.583	803.967	442.008	114.627	617.596	660.918	431.015	138.66	272.318	684.153	533.853	136.723	422.887	673.735	531.23	135.625	642.897	690.411	619.435	200.261	568.519	717.433	538.903	176.252	519.355	688.593	450.474	180.697	556.893	734.18	458.412	196.162	527.365	785.215	358.053	214.922	630.924	705.14	395.805	175.803	534.555
170.071	546.954	661.003	492.462	101.547	454.321	780.305	458.011	194.13	597.583	803.967	442.008	115.715	617.78	659.48	431.229	139.321	272.313	682.554	534.122	136.726	422.856	671.991	532.34	134.771	642.117	690.16	618.679	199.876	568.345	717.555	539.281	176.558	519.625	689.112	451.005	181.724	556.925	734.028	458.661	197.017	527.003	784.617	356.849	214.517	630.505	705.734	395.929	175.835	534.619
170.071	546.954	661.112	492.421	101.539	454.287	779.839	456.681	194.444	597.652	803.331	442.542	116.253	617.832	659.48	431.229	139.321	272.313	682.554	534.122	136.871	422.747	671.796	531.892	134.973	642.472	690.678	617.838	199.799	568.22	716.38	539.281	176.784	519.611	687.572	451.8	181.174	556.921	736.006	458.661	197.017	527.003	784.617	356.849	215.486	630.255	704.128	396.184	175.83	534.78
170.609	547.051	659.499	492.395	101.211	457.271	779.839	456.681	195.006	597.879	803.734	442.582	116.753	617.891	658.154	431.468	139.836	272.32	680.759	534.18	136.871	422.747	670.254	532.078	134.973	642.472	689.943	618.738	199.799	568.22	716.554	539.659	177.152	519.601	687.572	451.8	181.826	557.015	735.821	459.256	197.397	526.902	784.21	355.655	215.486	630.255	704.128	396.184	175.83	534.78
170.88	547.046	659.499	492.395	101.211	457.271	778.542	455.271	195.48	597.994	802.76	442.582	116.753	617.891	657.836	431.706	139.339	272.415	680.864	534.324	137.157	422.577	670.254	532.078	135.192	643.124	690.617	617.885	200.255	568.043	715.889	540.073	177.278	519.579	686.362	452.641	181.826	557.015	737.536	459.704	197.123	526.869	784.006	356.507	216.166	630.372	702.584	396.051	175.851	534.828
170.94	547.035	657.597	492.314	101.08	457.101	778.542	455.271	195.48	597.994	802.936	442.736	117.345	618.003	656.347	432.202	140.317	272.415	679.057	534.429	137.47	422.457	668.596	532.317	134.296	642.63	690.576	616.646	200.59	567.915	716.575	540.236	177.278	519.579	686.1	452.873	182.278	557.093	737.286	460.473	197.898	526.869	783.57	355.656	215.355	630.418	702.776	395.693	175.897	534.788
170.94	547.035	657.664	492.373	101.099	457.064	778.721	453.862	196.047	598.184	803.101	443.88	117.172	618.144	656.347	432.202	139.877	272.635	679.907	534.477	137.47	422.457	668.509	531.872	134.4	643.433	691.364	616.345	200.59	567.915	716.169	540.208	177.612	519.722	685.056	452.873	181.424	557.23	739.59	460.473	197.869	526.582	783.57	355.656	216.322	630.355	701.099	395.363	175.897	534.788
171.995	547.152	656.037	492.419	101.099	457.064	778.909	454.138	196.491	598.297	803.309	444.426	117.762	618.213	654.819	432.759	140.252	272.753	677.981	534.477	137.847	422.315	666.784	531.431	133.258	643.069	691.495	615.117	200.848	567.831	716.169	540.208	178.112	519.874	684.678	453.141	182.802	557.23	739.027	461.201	198.302	526.632	783.043	354.664	216.322	630.355	701.099	395.363	175.996	534.804
172.127	547.275	656.216	492.709	101.108	456.993	777.817	452.683	197.02	598.41	801.805	445.247	117.762	618.213	654.768	433.061	139.654	272.723	677.288	534.553	138.076	422.299	666.863	531.369	133.258	644.344	691.495	615.117	201.271	567.812	715.737	540.231	178.112	519.874	683.358	454.004	182.217	557.496	740.28	462.044	197.918	526.619	782.506	355.367	217.373	630.161	699.795	395.065	175.996	534.804
172.319	547.305	654.17	492.709	101.152	456.839	777.856	452.912	197.02	598.41	801.805	445.247	118.178	618.284	653.335	433.593	139.286	272.738	675.651	534.743	138.313	422.272	664.789	532.149	132.323	643.776	691.36	614.014	201.687	567.805	716.513	540.184	178.649	520.244	683.21	454.478	182.007	557.714	739.791	462.966	198.506	526.366	781.787	354.534	217.195	629.828	699.385	394.892	175.968	535.124
172.319	547.305	654.339	493.147	101.191	456.68	776.735	451.846	197.206	598.533	800.748	446.194	117.817	618.462	653.335	433.593	139.286	272.738	675.651	534.743	139.658	422.214	664.973	532.201	133.377	643.965	691.908	613.947	201.687	567.805	715.407	540.184	178.894	520.365	681.917	454.738	182.057	557.873	741.41	463.753	198.506	526.366	781.787	354.534	218.269	629.405	697.911	394.765	175.913	535.318
172.687	547.433	653.192	493.553	101.238	456.462	776.657	452.387	197.507	598.729	800.871	446.126	118.534	618.705	652.13	433.614	139.215	272.722	673.813	534.945	139.658	422.214	663.337	531.944	133.038	643.389	691.994	612.687	202.004	567.854	716.164	540.146	179.276	520.567	681.917	454.738	182.424	557.841	741.41	463.753	198.197	526.228	781.638	353.67	218.269	629.405	697.911	394.765	175.913	535.318
172.658	547.634	653.192	493.553	101.238	456.462	775.346	451.741	197.768	598.842	800.871	447.161	118.534	618.705	652.262	433.729	139.244	272.687	673.963	535.049	140.315	422.097	663.337	531.944	133.988	644.559	691.994	612.687	202.235	568.011	715.76	540.071	179.595	520.57	680.543	455.264	182.424	557.841	742.875	464.642	197.965	525.994	781.084	354.118	218.974	629.078	696.34	394.611	175.919	535.412
177.794	548.681	651.801	494	101.375	456.137	775.346	451.741	198.706	598.842	800.966	446.877	119.302	619	650.882	433.998	139.244	272.687	672.046	535.312	139.844	422.081	661.641	532.084	133.272	643.726	691.942	611.581	202.47	568.264	716.577	540.052	179.595	520.57	679.893	455.437	182.781	557.821	742.471	465.462	197.965	525.994	780.359	353.58	218.373	628.551	695.912	394.468	176.135	535.462
177.794	548.681	651.928	494.553	101.41	455.854	774.353	450.957	198.851	598.904	800.765	447.508	119.154	619.43	650.882	433.998	139.228	272.723	671.942	535.446	140.779	422.081	661.932	532.266	132.619	644.16	691.627	611.464	202.47	568.264	716.161	540.033	179.874	520.538	679.13	455.437	183.216	557.966	744.878	465.462	198.202	525.518	780.359	353.58	218.897	628.185	694.389	394.297	176.135	535.462
174.082	548.084	650.359	495.209	101.41	455.854	773.918	451.924	199.252	598.93	800.18	447.693	119.925	619.847	649.276	434.282	139.288	272.802	670.067	535.446	140.141	422.09	660.242	532.622	132.313	643.305	691.009	610.36	202.869	568.502	716.161	540.033	180.358	520.484	678.527	455.395	183.216	557.966	744.292	466.318	198.678	524.955	779.415	352.786	218.897	628.185	694.389	394.297	176.201	535.508
174.07	548.246	650.578	495.678	101.479	455.565	772.664	451.215	198.776	598.921	799.725	448.518	119.925	619.847	649.422	434.627	139.295	272.936	670.011	535.665	140.42	422.122	660.365	533.003	132.313	643.305	691.009	610.36	203.316	568.777	715.78	538.868	180.358	520.484	676.907	455.751	183.63	558.223	745.458	466.663	199.103	524.457	779.676	353.056	218.965	627.852	692.943	394.15	176.237	535.68
174.844	548.347	648.745	495.678	101.507	455.445	772.664	451.215	199.529	598.921	799.725	448.518	120.728	620.235	647.849	434.976	139.378	273.101	668.312	535.995	139.847	422.155	658.489	533.003	132.271	642.216	690.25	609.325	203.814	569.115	716.588	538.744	180.847	520.274	676.493	455.895	183.999	558.478	745.084	467.469	199.622	524.012	778.715	352.357	218.44	627.597	692.551	393.877	176.254	536.041
174.844	548.347	648.995	496.337	101.519	455.387	771.473	450.404	199.159	598.862	798.362	449.256	120.478	620.591	647.849	434.976	139.378	273.101	668.312	535.995	140.181	422.117	658.718	533.264	132.266	642.043	689.352	609.158	204.4	569.288	715.627	539.089	181.188	520.041	675.117	456.054	184.343	558.875	746.245	468.791	199.622	524.012	778.715	352.357	218.495	627.242	691.004	393.784	176.151	536.397
175.621	548.409	647.589	497.718	101.605	454.14	771.073	451.561	199.576	598.814	798.029	449.06	120.985	621.548	646.272	435.364	139.462	273.299	666.555	536.309	140.181	422.117	657.131	533.545	132.237	642.003	689.51	608.147	205.294	569.288	716.27	538.721	181.677	519.825	675.117	456.054	184.585	559.205	746.245	468.791	200.082	523.769	777.593	351.568	218.495	627.242	691.004	393.784	176.151	536.397
175.292	548.376	647.589	497.718	101.605	454.14	769.839	451.065	198.932	598.75	798.029	450.095	120.985	621.548	646.251	435.735	139.458	273.361	666.546	536.704	140.407	422.045	657.131	533.545	132.237	642.003	689.51	608.147	205.919	569.559	715.948	538.341	182.396	519.596	673.682	456.258	184.585	559.205	747.012	470.179	200.478	523.765	778.151	351.703	218.79	627.257	689.506	393.888	176.087	536.399
175.645	548.342	646.21	498.857	101.631	453.8	769.839	451.065	199.919	598.75	798.33	449.896	120.639	621.613	644.7	436.105	139.463	273.468	664.729	537.277	139.761	422.028	655.594	533.592	132.716	642.365	689.92	607.127	206.665	569.73	716.379	537.957	182.396	519.596	673.104	456.174	184.65	559.589	746.959	470.512	200.478	523.765	776.926	351.248	218.343	627.362	689.343	394.046	175.925	536.411
175.645	548.342	646.455	499.14	101.648	454.217	768.53	450.668	199.389	598.543	798.579	450.207	120.343	621.521	644.7	436.105	139.463	273.468	664.738	537.709	140.762	422.028	655.81	533.702	132.088	641.881	690.499	607.088	206.665	569.73	715.59	537.957	182.961	519.42	672.318	456.714	184.609	559.881	747.987	471.997	200.594	523.825	776.926	351.248	218.811	627.396	687.796	394.127	175.925	536.411
176.046	548.383	644.862	500.066	101.648	453.377	768.47	451.47	199.936	598.373	798.669	450.034	120.778	621.744	643.122	436.453	139.519	273.632	662.656	537.709	140.008	421.961	654.066	533.713	132.029	641.912	691.253	606.282	207.567	569.953	715.757	537.69	183.159	519.478	671.699	456.554	184.609	559.881	747.857	472.17	200.618	524.816	775.717	350.919	218.811	627.396	687.796	394.127	175.721	536.436
175.846	548.477	645.364	500.179	101.739	453.766	767.203	451.146	199.185	598.238	798.722	450.761	120.778	621.744	643.358	436.856	139.635	273.818	662.691	538.213	140.398	421.83	653.97	533.732	132.029	641.912	691.253	606.282	206.645	570.184	715.359	537.547	183.159	519.478	670.256	456.936	184.632	560.115	748.395	473.597	200.663	524.873	776.239	351.393	218.611	627.312	686.034	394.333	175.552	536.37
176.542	548.664	643.001	501.004	101.736	448.938	767.203	451.146	200.22	598.238	798.722	450.761	121.265	621.953	641.786	437.236	139.635	273.818	661.044	538.748	139.911	421.646	652.254	533.732	131.953	642.109	692.074	605.249	207.347	570.615	715.037	537.189	183.409	519.528	669.643	456.736	184.789	560.614	748.036	473.903	201.594	525.005	774.956	351.094	218.361	627.46	685.711	394.574	175.456	536.144
176.542	548.664	643.39	501.104	101.719	449.401	765.745	450.962	199.489	598.086	798.076	451.817	121.756	622.169	641.786	437.236	139.635	273.818	661.044	538.748	139.501	421.233	652.328	533.834	131.854	642.202	692.86	605.987	207.347	570.615	714.699	537.189	184.305	519.483	667.997	457.174	184.97	561.212	748.647	475.556	201.594	525.005	774.956	351.094	218.797	627.665	684.241	394.796	175.278	535.921
177.355	548.758	642.042	501.887	101.735	448.96	766.077	451.786	199.732	597.596	798.241	452.082	122.242	622.446	640.268	437.808	139.772	274.079	659.593	539.105	139.501	421.233	650.71	533.853	131.639	642.7	693.745	605.202	207.81	570.992	714.56	536.944	184.625	519.407	667.997	457.174	185.278	561.644	748.647	475.556	201.295	525.231	773.304	350.95	218.797	627.665	684.241	394.796	175.278	535.921
177.369	549.058	642.042	501.887	101.735	448.96	764.659	451.642	199.058	597.525	798.241	453.207	122.242	622.446	640.477	438.382	139.848	274.22	659.786	539.564	139.616	420.868	650.71	533.853	131.639	642.7	693.745	605.202	206.461	571.212	713.969	536.642	185.361	519.756	666.654	457.672	185.278	561.644	749.132	477.127	201.009	524.805	774.073	351.366	219.252	627.826	682.624	394.987	175.207	535.718
178.195	549.346	640.186	502.596	101.765	448.675	764.659	451.642	199.058	597.525	798.624	453.152	122.567	622.528	638.819	438.888	139.948	274.375	658.053	540.079	139.681	420.645	649.145	534.044	131.499	643.025	695.821	604.687	207.1	571.394	713.612	536.294	185.361	519.756	666.147	457.548	185.709	562.066	748.871	477.175	201.54	525.27	773.716	351.084	219.388	627.972	682.261	395.288	175.185	535.596
178.195	549.346	640.495	502.126	101.806	449.281	763.26	451.477	198.311	597.525	798.658	453.515	122.97	622.781	638.819	438.888	139.948	274.375	657.997	540.538	139.681	420.645	649.341	534.221	131.472	643.4	697.24	606.073	207.1	571.394	713.005	535.946	186.553	519.173	665.316	458.193	186.021	562.261	749.874	478.93	201.452	525.026	773.716	351.084	219.367	628	680.65	395.547	175.185	535.596
178.942	549.515	638.67	502.577	101.806	448.081	763.486	452.158	198.257	597.379	798.393	453.193	122.961	622.773	637.178	439.533	140.162	274.6	655.957	540.538	139.658	420.569	647.497	534.371	131.481	643.936	697.826	605.918	207.696	571.341	713.005	535.946	186.345	519.583	664.747	457.997	186.021	562.261	749.431	479.042	201.171	525.246	773.182	351.363	219.367	628	680.65	395.547	175.259	535.505
178.663	549.566	638.737	502.129	101.887	448.673	762.106	451.9	198.33	597.171	798.008	453.8	122.961	622.773	637.706	440.025	140.341	274.83	656.15	540.965	139.77	420.333	647.671	534.537	131.481	643.936	697.826	605.918	206.751	571.375	712.718	535.525	187.794	518.728	663.586	458.429	186.261	562.61	749.772	480.334	200.822	524.788	774.259	351.581	219.305	628.053	679.314	395.547	175.224	535.272
178.251	549.587	636.795	503.224	101.938	451.327	762.106	451.9	198.33	597.171	798.008	453.8	122.945	622.778	635.951	440.505	140.536	275.016	654.547	542.097	139.866	420.16	645.701	534.537	131.588	644.4	699.036	607.173	206.204	571.553	712.32	535.131	187.353	519.363	662.977	458.228	186.644	562.953	749.234	480.425	200.827	525.403	773.784	351.468	219.323	628.248	678.95	396.048	175.219	535.173
178.251	549.587	636.932	502.888	101.991	451.709	760.59	451.816	198.403	597.108	797.47	454.128	123.019	622.91	635.951	440.505	140.536	275.016	654.547	542.097	140.009	419.98	645.757	534.561	131.821	644.8	698.812	608.182	206.204	571.553	711.889	535.131	187.801	519.012	661.574	458.819	186.843	563.452	749.347	481.645	200.827	525.403	773.784	351.468	219.577	628.748	677.283	396.17	175.292	535.283
178.118	549.588	635.127	503.211	102.002	450.881	761.122	452.121	198.403	597.108	796.671	454.011	123.083	623.177	634.251	441.787	140.849	275.345	652.723	543.086	140.009	419.98	644.365	534.634	132.049	645.079	699.83	608.789	206.075	571.507	711.405	534.908	187.157	519.778	661.574	458.819	186.91	563.826	749.347	481.645	200.98	525.937	773.326	351.129	219.577	628.748	677.283	396.17	175.292	535.283
178.158	549.581	635.127	503.211	102.002	450.881	759.706	452.357	198.847	596.546	796.671	454.806	123.083	623.177	634.389	442.142	141.043	275.569	652.922	543.069	140.17	419.839	644.365	534.634	132.049	645.079	699.83	608.789	206.376	571.37	710.688	534.591	188.336	519.469	660.146	459.362	186.91	563.826	749.244	483.271	201.166	526.055	774.125	350.687	219.854	629.404	675.773	396.403	175.482	534.764
178.231	549.554	633.487	504.021	102.091	449.824	759.706	452.357	198.847	596.546	795.844	454.261	123.119	623.511	632.663	442.721	141.103	275.685	651.014	543.729	140.319	419.801	642.801	534.643	132.516	645.279	700.235	608.792	206.648	571.195	710.331	534.425	188.336	519.469	659.685	459.05	186.966	563.984	748.477	483.268	201.166	526.055	773.445	349.917	220.164	630.079	675.674	396.364	175.81	534.661
178.231	549.554	633.535	503.759	102.344	449.686	758.041	452.357	199.149	596.046	795.007	454.431	123.224	624.053	632.663	442.721	141.103	275.685	650.975	543.533	140.319	419.801	642.851	534.498	132.678	645.32	699.038	608.68	206.648	571.195	709.586	534.083	189.577	519.253	658.626	459.951	187.049	564.233	749.29	485.083	201.24	526.483	773.445	349.917	220.244	630.293	674.176	396.295	175.81	534.661
178.416	549.491	631.563	504.415	102.344	449.686	759.177	451.811	199.538	595.723	794.452	453.911	123.399	624.791	631.085	443.24	141.245	275.807	648.835	544.193	140.465	419.815	641.071	534.53	132.741	645.301	698.955	608.227	206.838	570.929	709.586	534.083	189.468	519.744	658.22	459.601	187.049	564.233	748.592	484.863	201.832	527.122	773.962	349.425	220.244	630.293	674.176	396.295	175.929	534.626
178.809	549.353	631.858	504.156	102.434	450.137	758.078	451.466	199.946	595.335	793.947	454.343	123.399	624.791	631.095	443.088	141.58	276.001	648.921	544.079	140.667	419.828	641.111	534.42	132.741	645.301	698.955	608.227	207.018	570.525	708.714	533.71	191.259	519.744	656.716	459.956	187.252	564.509	748.124	486.327	201.751	527.121	774.306	348.673	220.331	630.578	672.769	396.14	175.906	534.742
179.132	549.14	629.719	504.156	102.493	450.268	758.078	451.466	199.946	595.335	793.947	454.343	123.452	625.569	630.185	443.297	141.972	276.268	647.368	544.502	140.976	419.827	639.406	534.96	132.873	645.303	699.467	607.75	207.031	570.282	708.403	533.31	190.68	520.373	656.502	459.373	187.602	564.869	748.103	486.287	201.989	527.426	774.325	348.005	220.353	630.585	672.769	396.14	175.872	534.809
179.132	549.14	630.573	503.657	102.537	450.185	756.714	450.922	200.385	595.011	792.772	454.491	123.567	626.192	630.185	443.297	141.972	276.268	647.368	544.502	141.457	419.879	639.431	535.055	133.001	645.249	698.261	607.589	206.851	570.202	708.122	533.31	190.793	520.673	654.831	459.316	188.108	565.318	748.72	487.892	201.989	527.426	774.325	348.005	220.501	630.583	671.288	395.77	175.781	534.884
179.475	548.846	628.513	505.541	102.608	449.769	756.714	450.922	200.665	594.909	792.367	454.134	123.552	626.736	627.657	443.999	145.428	277.032	645.307	545.057	141.457	419.879	638.051	534.901	133.001	645.249	698.277	607.269	206.851	570.202	707.561	532.753	190.56	520.851	654.831	459.316	188.64	565.643	749.041	487.698	201.533	527.81	774.34	347.251	220.501	630.583	671.288	395.77	175.781	534.884
179.657	548.574	628.513	505.541	102.608	449.769	754.974	450.922	200.742	594.862	791.475	454.554	123.552	626.736	627.578	443.519	142.979	276.579	645.404	544.979	141.589	419.947	638.051	534.901	132.974	645.227	698.277	607.269	206.718	570.014	707.065	532.197	190.613	521.192	653.294	459.434	188.64	565.643	749.259	489.041	201.405	527.579	774.4	346.804	220.685	630.655	669.713	395.58	175.781	534.884
179.688	548.339	626.84	506.582	102.592	449.55	754.974	450.922	200.742	594.862	791.666	454.17	123.519	626.982	626.046	443.913	143.346	276.592	643.494	545.612	141.696	420.003	636.556	534.947	133.075	645.202	698.417	605.772	206.624	569.951	706.765	531.698	190.613	521.192	653.064	458.418	189.048	565.858	750.22	489.218	202.385	528.134	774.593	346.13	221.226	630.782	669.668	395.534	175.825	534.87
179.688	548.339	627.337	506.7	102.528	449.248	754.236	449.741	200.783	594.887	791.074	454.119	123.447	627.297	626.046	443.913	143.346	276.592	643.424	545.541	141.696	420.003	636.583	535.382	134.223	645.152	696.768	605.267	206.624	569.951	706.502	531.079	190.896	521.591	651.676	459.483	189.511	566.172	749.276	490.463	202.751	527.942	774.593	346.13	221.343	630.742	667.788	395.552	175.825	534.87
179.677	548.117	625.973	506.973	102.528	449.248	754.592	449.546	200.897	594.931	791.376	453.429	123.429	627.581	624.679	444.799	143.494	276.556	641.352	546.396	141.796	420.052	635.008	536.137	134.449	645.094	695.226	604.422	206.618	569.854	706.502	531.079	191.092	522.073	651.372	458.366	189.735	566.46	750.274	490.5	202.688	527.682	774.829	345.586	221.343	630.742	667.788	395.552	175.811	534.882
179.764	547.765	626.238	507.194	102.472	448.689	753.303	449.057	201.083	594.886	790.42	452.413	123.429	627.581	625.195	443.766	143.48	276.568	641.528	546.214	142.021	420.02	635.076	536.229	134.449	645.094	695.226	604.422	206.596	569.617	705.999	530.51	191.092	522.073	649.691	458.376	189.735	566.46	750.515	491.482	202.838	527.611	775.012	345.036	221.819	630.86	666.12	395.547	176.021	534.924
179.9	547.577	624.783	507.194	103.138	448.213	753.303	449.057	202.297	594.886	790.42	452.413	123.4	627.67	622.967	444.714	143.489	276.548	639.734	546.816	142.45	420.001	633.251	537.039	134.925	645.01	694.114	604.628	206.498	569.41	705.659	529.943	191.607	522.708	649.647	457.24	193.175	568.082	751.613	491.113	203.193	527.67	774.61	344.508	222.083	630.948	666.141	395.63	176.384	534.99
179.9	547.577	625.605	507.219	103.089	447.709	752.159	448.853	202.7	594.999	789.608	451.631	123.462	627.66	622.967	444.714	143.489	276.548	639.734	546.816	142.864	420.017	633.312	536.778	135.176	645.006	693.094	604.414	206.498	569.41	705.659	529.943	192.56	523.322	647.987	457.303	190.232	567.336	752.586	491.864	203.193	527.67	774.61	344.508	222.681	630.991	664.492	395.746	176.721	535.086
180.028	547.61	624.618	508.057	103.451	447.079	752.285	449.683	203.345	595.144	789.891	450.841	123.466	627.679	621.68	445.043	143.561	276.582	637.841	547.185	142.864	420.017	631.913	537.188	135.571	645.054	693.626	603.925	206.375	569.249	705.186	529.34	194.058	524.432	647.987	457.303	193.984	576.332	752.586	491.864	203.551	527.787	775.273	344.103	222.681	630.991	664.492	395.746	176.721	535.086
180.018	547.657	624.618	508.057	103.451	447.079	751.005	449.792	203.532	595.257	788.697	451.351	123.466	627.679	621.871	444.709	143.854	276.646	637.865	546.854	143.016	420.033	631.913	537.188	135.571	645.054	693.626	603.925	206.247	568.842	704.771	528.694	194.313	524.424	646.275	456.557	193.984	576.332	752.463	492.426	203.697	527.998	775.015	343.529	223.339	631.129	662.843	395.789	176.907	535.092
179.996	547.782	624.884	508.672	103.754	447.106	751.005	449.792	204.459	595.257	788.942	450.553	123.605	627.863	620.404	444.882	144.09	276.766	636.03	547.183	143.117	419.947	630.248	538.159	135.978	645.159	692.429	603.466	206.247	568.842	704.285	528.005	194.313	524.424	646.167	456.056	194.863	575.64	753.177	491.888	203.697	527.998	775.351	342.88	224.133	631.154	662.736	395.897	177.255	535.114
179.996	547.782	623.187	509.066	103.094	447.365	749.766	449.77	204.421	595.481	788.415	449.837	123.81	628.185	620.404	444.882	144.09	276.766	636.058	546.78	143.117	419.947	630.302	537.594	136.4	645.369	691.951	603.962	206.247	568.842	703.806	527.646	194.013	522.638	644.19	456.056	194.956	574.801	753.976	493.613	203.941	528.257	775.351	342.88	224.656	631.198	661.222	395.988	177.255	535.114
180.263	547.706	622.472	509.211	104.204	446.435	750.055	450.808	205.242	595.52	788.812	449.562	123.948	628.386	618.743	445.665	144.472	276.861	633.81	547.38	143.227	419.797	628.742	538.066	136.631	645.501	691.61	603.448	206.011	567.891	703.806	527.646	193.41	522.669	644.158	455.788	195.767	574.801	754.309	493.205	204.127	528.533	775.771	342.29	224.656	631.198	661.222	395.988	177.555	535.003
180.511	547.732	621.788	508.429	103.567	446.416	748.785	451.02	204.825	595.578	788.719	449.914	123.948	628.386	619.341	445.788	144.963	277.108	633.834	547.131	143.254	419.77	628.711	537.89	136.631	645.501	691.61	603.448	206.049	567.361	703.252	526.419	195.5	522.669	642.316	455.47	195.539	574.088	755.322	494.122	204.319	528.944	775.299	341.695	224.786	631.154	659.634	396.121	178.098	534.855
180.637	547.667	621.788	509.689	104.072	446.671	748.785	451.02	205.875	595.578	788.719	449.914	124.186	628.409	617.991	445.846	145.35	277.454	632.384	547.41	143.27	419.753	626.961	538.415	136.692	645.579	691.303	603.094	206.284	566.725	702.901	526.582	194.538	522.485	642.783	455.237	196.251	573.271	755.549	493.928	204.381	529.285	775.695	340.996	224.96	630.997	659.694	396.456	178.603	534.815
180.637	547.667	621.045	508.737	103.683	446.634	747.738	451.826	205.17	595.613	788.638	450.854	124.28	628.345	617.991	445.846	145.35	277.454	632.384	547.41	143.263	419.757	626.967	538.156	137.07	645.92	692.398	603.817	206.655	566.298	702.901	525.487	195.472	522.815	640.921	454.985	196.067	572.498	756.612	495.421	204.381	529.285	775.695	340.996	225.189	630.812	658.379	396.913	178.646	534.8
180.637	547.667	620.031	508.338	104.594	446.052	748.072	452.494	205.672	595.668	789.239	451.181	124.271	628.282	616.339	446.42	145.8	277.758	630.512	547.225	143.263	419.757	625.473	538.74	137.555	646.196	691.929	603.276	206.655	566.808	702.364	525.449	194.702	522.863	640.921	454.985	196.122	567.889	756.612	495.421	204.396	529.481	776.151	340.437	225.189	630.812	658.379	396.913	178.646	534.8
181.157	547.58	620.031	508.338	104.594	446.052	747.011	453.171	205.073	595.793	788.194	451.181	124.271	628.282	616.731	446.749	146.162	278.094	630.754	547.197	143.326	419.733	625.473	538.74	137.555	646.196	691.929	603.276	206.708	566.879	701.764	524.614	195.55	523.281	638.986	454.654	196.122	567.889	757.743	496.655	204.551	529.819	775.764	339.876	225.584	630.527	656.878	397.441	178.717	534.845
181.485	547.435	619.103	508.637	105.437	445.482	747.011	453.171	206.271	595.793	788.399	451.877	124.242	628.279	615.175	447.129	146.419	278.382	628.885	547.416	143.426	419.799	623.967	539.048	138.082	646.447	691.489	602.772	206.928	566.632	701.556	524.972	195.55	523.281	639.2	454.426	196.357	567.905	757.83	496.444	204.551	529.819	776.505	339.355	225.987	630.058	657.149	398.066	178.716	534.819
181.485	547.435	618.143	507.502	105.167	444.866	746.348	453.447	205.893	595.961	787.793	451.861	124.177	628.295	615.175	447.129	146.419	278.382	629.13	547.62	144.336	419.799	624.133	538.952	139.47	647.13	692.508	603.563	206.928	566.632	701.035	523.928	196.531	523.813	636.958	454.426	195.819	567.931	759.132	498.169	204.673	530.018	776.505	339.355	226.449	629.514	655.831	398.752	178.716	534.819
181.997	547.282	616.136	507.711	105.167	444.866	747.105	453.418	206.609	596.114	787.945	452.547	124.153	628.285	613.682	447.76	146.557	278.719	627.162	548.13	144.548	419.894	622.522	539.481	139.06	647	692.034	603.22	207.433	566.123	701.035	523.928	195.729	523.909	637.203	454.229	195.819	567.931	759.254	498.031	204.963	530.522	776.262	338.802	226.449	629.514	655.831	398.752	178.771	534.919
182.507	547.065	615.272	506.806	104.674	444.761	746.671	453.405	206.606	596.381	787.438	453.826	124.153	628.285	613.835	447.452	146.587	279.026	627.05	548.408	145.09	420.008	622.294	539.439	139.06	647	692.034	603.22	207.754	566.473	700.764	522.892	197.616	523.909	635.426	454.174	195.216	567.967	760.242	499.028	205.218	530.829	776.175	338.174	226.6	628.907	654.726	399.51	179.134	535.107
182.953	546.771	614.292	507.976	104.619	444.703	746.671	453.405	207.724	596.381	787.438	453.826	124.141	628.3	612.497	448.035	146.607	279.104	625.489	548.519	145.039	420.125	620.716	539.439	139.284	647.139	691.62	603.876	208.166	565.746	700.923	523.203	196.684	523.873	635.815	454.147	195.058	567.98	760.453	498.584	205.62	531.093	776.314	337.651	226.584	628.649	655.173	400.362	179.59	535.295
182.953	546.771	613.776	506.926	105.002	444.284	746.199	453.001	207.664	596.59	788.054	454.791	124.168	628.216	612.497	448.035	146.607	279.104	625.489	548.519	145.688	420.687	620.683	539.455	139.776	647.301	692.474	604.37	208.166	565.746	700.476	521.913	197.303	524.162	633.759	454.64	195.089	568.155	761.73	499.795	205.62	531.093	776.314	337.651	226.562	628.617	654.002	401.099	179.881	535.374
183.436	546.396	612.928	506.392	105.365	443.925	746.395	453.364	207.775	596.814	788.628	455.547	124.255	628.127	611.206	448.91	146.691	279.185	623.886	548.778	145.688	420.687	619.338	539.602	140.071	647.311	692.929	603.259	208.623	564.924	700.737	522.065	197.244	524.534	633.759	454.64	195.089	568.155	761.73	499.795	206.122	531.4	776.311	337.171	226.562	628.617	654.002	401.099	179.881	535.374
183.675	546.094	612.928	506.392	105.365	443.925	745.63	453.739	208.064	597.02	788.628	455.547	124.255	628.127	611.081	448.623	146.704	279.122	623.723	549.309	146.291	421.156	619.338	539.602	140.071	647.311	692.929	603.259	208.713	565.533	700.575	520.856	197.227	524.744	631.812	454.885	195.089	568.155	762.982	500.898	206.612	531.646	776.178	336.6	227.453	628.619	652.699	401.739	180.041	535.468
183.882	545.795	611.345	506.065	105.702	443.634	745.63	453.739	208.064	597.02	788.721	456.327	124.42	628.05	610.018	449.778	146.727	278.996	621.95	549.577	146.236	421.056	617.882	539.837	141.512	647.304	693.084	603.259	208.821	564.941	700.983	520.977	197.227	524.744	632.241	455.141	195.85	568.66	763.027	500.814	206.612	531.646	775.911	336.089	227.558	628.566	652.699	401.739	180.356	535.66
183.882	545.795	611.428	506.105	106.169	443.386	744.591	453.946	209.395	597.743	788.706	457.191	124.576	627.932	610.018	449.778	146.727	278.996	621.966	549.945	146.84	421.491	617.693	540.132	141.203	647.314	693.179	603.205	208.821	564.941	700.653	519.995	197.66	524.798	629.945	455.141	196.202	568.918	764.418	502.554	207.038	531.951	775.911	336.089	228.089	628.153	651.558	401.579	180.356	535.81
183.977	545.583	609.856	506.293	106.983	443.386	744.712	453.465	208.393	597.184	788.676	458.004	124.624	627.913	608.642	450.046	146.859	278.929	620.143	550.335	146.517	421.236	616.077	540.201	141.591	647.344	693.374	602.741	210.443	564.472	700.653	519.995	197.89	524.673	630.285	455.292	196.202	568.918	764.119	502.383	207.118	532.081	775.428	335.689	227.565	627.639	651.558	401.579	180.483	535.912
183.98	545.492	609.899	506.644	108.193	442.777	743.91	453.461	208.407	597.181	788.559	457.84	124.624	627.913	608.113	449.628	147.029	278.883	620.088	550.831	146.909	421.38	615.962	540.457	141.591	647.344	693.374	602.741	210.555	565.149	700.174	519.074	197.89	524.673	628.487	454.872	196.336	569.029	764.96	503.733	207.136	532.11	774.951	335.215	229.05	627.639	650.235	402.378	180.56	536.051
184.011	545.431	608.081	506.644	107.621	443.27	743.91	453.461	208.407	597.181	788.559	457.84	124.459	627.931	606.621	450.207	147.215	278.809	618.589	551.41	146.535	421.141	614.591	540.457	141.948	647.501	693.818	602.389	211.022	564.758	700.365	519.582	198.234	524.535	629.001	455.168	197.43	569.236	764.26	503.63	207.057	532.115	774.337	334.663	228.608	627.243	649.928	402.66	180.833	536.276
184.011	545.431	608.016	506.876	107.201	443.224	743.246	453.455	208.497	597.22	788.479	458.909	124.34	627.919	606.621	450.207	147.215	278.809	618.589	551.41	146.923	421.231	614.37	540.698	142.396	647.7	694.395	602.004	211.022	564.758	699.659	518.202	198.538	524.373	627.241	455.827	197.834	569.642	764.882	505.2	207.057	532.115	774.337	334.663	229.362	626.873	648.556	403.057	181.096	536.87
184.004	545.492	606.597	507.351	107.839	443.087	743.007	452.382	208.709	597.355	788.321	459.368	124.306	627.896	605.274	450.981	147.363	278.648	617.071	552.022	146.923	421.231	613.062	541.412	142.934	647.941	694.87	601.57	211.662	564.956	699.896	518.996	198.608	524.233	627.241	455.827	198.398	570.22	764.882	505.2	207.926	532.761	773.777	333.56	229.362	626.873	648.556	403.057	181.096	536.87
184.004	545.538	606.597	507.351	107.839	443.087	742.422	452.259	208.984	597.481	788.321	459.998	124.306	627.896	604.725	450.344	147.324	278.55	617.053	552.239	147.296	421.408	613.062	541.412	142.934	647.941	694.87	601.57	211.503	565.259	699.3	518.786	199.817	524.182	625.347	456.125	198.398	570.22	765.307	506.66	207.906	532.633	773.443	333.326	230.419	626.529	647.099	403.652	181.104	536.869
184.014	545.624	604.712	507.69	108.336	442.924	742.422	452.259	208.984	597.481	788.298	460.113	124.221	627.799	603.367	451.135	147.26	278.372	615.278	552.664	146.633	421.062	611.627	542.13	143.038	648.042	695.478	601.015	212.529	564.916	699.281	519.253	199.817	524.182	625.589	456.411	198.943	570.653	764.427	506.815	208.473	533.293	773.424	333.085	229.938	623.473	646.862	403.403	181.274	537.026
184.014	545.624	604.711	508.108	108.102	442.596	742.218	451.669	209.455	597.498	788.288	460.881	124.297	627.707	603.367	451.135	147.26	278.372	615.372	552.568	147.563	421.632	611.621	542.348	143.171	648.12	696.051	600.31	212.529	564.916	698.381	518.893	200.061	524.044	623.448	456.411	198.659	570.889	766.074	508.48	208.096	532.791	773.424	333.085	230.368	623.506	645.465	403.988	181.274	537.026
184.01	545.673	602.994	508.567	108.929	442.596	742.218	451.669	210.558	597.669	788.097	461.045	124.478	627.387	601.994	451.616	147.155	278.227	613.542	553.018	147.076	421.161	610.44	542.665	143.242	648.142	696.344	599.616	212.92	564.969	698.381	518.893	199.745	523.864	623.737	456.61	199.491	570.889	764.968	508.842	208.845	533.691	773.479	332.717	229.536	623.488	645.465	403.988	181.475	537.193
183.923	545.822	603.01	508.821	109.104	442.154	741.976	450.639	210.897	597.816	787.778	461.679	124.478	627.387	601.514	451.147	147.125	278.011	613.677	552.713	147.664	421.102	610.506	543.137	143.242	648.142	696.344	599.616	211.937	565.085	697.357	518.32	200.568	524.524	621.863	456.147	196.659	568.55	765.254	510.091	207.886	532.416	773.508	333.403	229.536	623.488	643.939	404.377	181.823	537.275
183.907	546.002	601.194	508.821	109.911	441.838	741.976	450.639	211.452	597.816	787.778	461.679	124.685	627.14	600.3	451.842	147.005	277.827	612.166	552.965	147.478	420.694	609.044	543.137	143.843	648.215	696.672	598.85	212.367	565.231	696.8	519.002	200.172	524.245	622.261	456.51	197.053	568.654	763.971	510.307	208.382	532.676	773.527	332.902	228.78	623.511	643.582	403.897	182.466	537.41
183.907	546.002	601.204	509.174	109.517	441.743	741.454	450.439	211.657	597.919	787.365	462.209	124.726	626.88	600.3	451.842	147.005	277.827	612.166	552.965	148.167	420.735	609.075	543.685	144.467	648.479	697.027	598.245	212.367	565.231	695.941	518.595	200.546	524.026	620.467	457.381	196.561	568.869	763.971	511.732	208.382	532.676	773.527	332.902	228.714	623.498	642.152	404.52	182.936	537.497
184.05	546.065	599.788	509.617	109.826	441.867	742.242	450.332	212.091	598.036	786.911	462.077	124.954	626.531	598.944	451.712	146.868	277.698	610.359	553.355	148.167	420.735	607.983	544.423	144.467	648.479	697.559	597.674	211.935	565.271	695.941	518.595	200.59	523.021	620.467	457.381	196.845	569.143	762.969	511.459	208.942	532.954	773.578	332.539	228.714	623.498	642.152	404.52	182.936	537.497
184.056	546.02	599.788	509.617	109.826	441.867	740.982	450.332	211.438	598.119	786.911	462.842	125.208	626.108	598.471	451.738	146.668	277.611	610.248	552.864	148.86	420.355	607.983	544.423	145.234	648.695	697.559	597.674	211.879	565.137	694.745	518.198	201.394	522.669	618.823	457.847	196.845	569.143	762.454	512.967	208.026	532.284	773.603	333.449	228.759	623.46	640.785	404.863	183.066	537.429
183.928	546.083	598.067	510.021	110.002	441.911	740.982	450.332	212.663	598.119	786.23	462.587	126.252	626.108	597.088	452.24	146.565	277.552	608.626	553.221	148.541	420.122	606.546	545.199	145.869	649.008	698.16	597.034	212.468	565.074	694.491	518.677	201.394	522.669	618.974	458.256	197.59	569.56	762.454	512.967	209.224	533.319	773.628	333.012	228.744	623.412	640.668	404.446	183.066	537.429
183.928	546.083	598.085	510.443	109.713	441.836	739.803	450.332	212.078	598.282	785.529	463.113	126.517	625.732	597.088	452.24	146.565	277.552	608.601	553.106	148.541	420.122	606.598	545.8	146.043	649.249	698.866	596.814	212.468	565.074	693.353	518.476	201.979	522.613	616.967	458.256	197.131	570.108	762.454	514.602	208.412	532.787	773.628	333.012	228.72	623.392	639.125	404.692	183.066	537.549
183.858	546.167	596.352	510.761	109.713	441.836	742.267	449.532	212.609	598.572	784.975	462.622	126.589	625.37	595.805	452.619	146.552	277.484	606.76	553.676	148.358	420.172	605.087	546.366	146.149	649.421	698.897	596.612	213.116	564.905	693.353	518.476	201.314	522.29	617.139	458.564	198.085	570.684	761.469	514.172	208.928	533.303	773.654	332.473	228.735	623.392	639.125	404.692	183.451	537.671
183.917	546.214	596.269	511.08	109.711	441.602	742.11	449.047	212.315	598.907	784.496	463.072	126.589	625.37	595.468	452.883	146.616	277.434	606.505	553.537	148.434	420.251	604.983	546.537	146.149	649.421	698.897	596.612	213.82	564.76	692.251	518.083	202.412	522.8	615.473	459.005	198.085	570.684	760.768	515.571	207.78	532.891	773.721	333.339	228.735	623.392	637.654	405.044	183.972	537.724
184.329	546.423	594.64	511.08	110.972	441.232	742.11	449.047	213.605	598.907	784.496	463.072	127.23	625.085	594.184	453.374	146.746	277.601	605.002	553.967	148.734	420.282	603.402	547.182	146.119	649.595	700.254	596.523	214.391	564.559	692.028	518.812	202.201	522.373	615.76	459.197	198.981	571.066	759.815	515.241	208.25	533.497	773.942	334.087	228.729	623.396	637.423	404.745	184.496	537.725
184.329	546.423	594.486	511.54	111.46	440.744	741.796	448.513	213.117	599.363	784.015	463.632	127.273	624.953	594.184	453.374	146.746	277.601	605.002	553.967	149.045	420.32	603.324	547.212	146.145	649.903	700.479	596.529	214.391	564.559	690.999	518.593	203.016	522.459	614.406	459.548	198.637	571.248	760.174	516.43	208.25	533.497	773.942	334.087	228.722	623.4	636.001	405.255	184.693	538.044
184.624	546.563	593.061	511.948	111.631	440.388	742.913	448.221	213.764	599.814	783.537	463.375	127.317	624.914	592.86	453.779	146.932	277.53	603.233	554.271	149.045	420.32	602.093	547.714	146.145	649.903	701.537	596.57	214.843	564.211	690.999	518.593	203.016	522.096	614.406	459.548	199.414	571.249	760.174	516.43	208.45	534.015	774.156	334.612	228.722	623.4	635.966	404.912	184.693	538.044
185.078	546.812	593.061	511.948	111.631	440.388	742.986	447.931	213.327	600.346	783.537	464.26	126.87	624.857	592.758	454.166	147.162	277.52	603.051	554.191	149.994	420.401	602.093	547.714	146.145	649.903	701.537	596.57	215.341	563.722	689.921	518.485	203.89	522.486	612.845	459.764	199.414	571.249	759.057	517.397	207.798	533.816	774.308	334.855	228.738	623.42	634.44	405.812	184.935	538.026
185.429	546.977	591.494	513.171	111.786	440.283	742.986	447.931	213.327	600.346	783.207	464.212	127.399	624.857	591.479	454.648	147.363	277.409	601.192	554.347	150.386	420.483	600.698	548.557	146.058	650.358	702.246	596.315	215.463	563.421	689.984	519.065	203.89	522.486	613.305	459.99	200.119	570.178	758.916	517.02	207.798	533.816	774.371	335.146	228.733	623.416	634.396	405.592	185.282	538.013
185.429	546.977	592.113	513.244	111.952	440.204	743.278	447.492	213.14	600.761	782.997	465.088	126.988	624.863	591.479	454.648	147.363	277.409	601.383	554.425	150.93	420.483	600.746	548.588	146.071	650.404	701.8	595.858	215.463	563.421	688.99	519.781	205.199	522.146	611.355	459.99	199.756	570.356	757.794	518.28	207.343	533.788	774.371	335.146	228.721	623.406	633.126	406.046	185.282	538.013
185.775	547.15	589.774	513.702	111.952	440.204	743.39	448.79	213.504	601.182	783.04	465.251	127.1	625.351	590.017	455.115	147.657	277.29	599.415	554.425	151.011	420.463	599.249	549.29	146.077	650.407	702.511	595.213	215.46	563.244	688.99	519.781	205.162	521.992	611.53	460.158	201.235	570.356	757.336	518.092	207.514	534.286	774.315	335.412	228.74	623.412	633.126	406.046	185.341	537.973
185.937	547.188	589.808	513.783	112.245	440.141	746.245	448.225	213.762	601.731	783.16	466.147	127.1	625.351	589.976	455.516	148.057	277.291	599.436	554.586	151.623	420.456	599.143	549.255	145.825	651.877	702.511	595.213	215.619	562.99	687.998	520.091	205.162	521.992	609.897	460.374	200.746	570.308	756.264	518.564	207.889	534.836	774.36	335.602	228.74	623.412	631.812	406.647	185.42	537.902
186.201	547.235	588.049	513.783	112.7	440.153	745.467	448.078	213.762	601.731	783.16	466.147	127.417	625.81	588.612	455.884	148.572	277.184	597.874	555.344	151.311	420.345	597.67	550.485	145.899	651.891	703.058	594.386	216.032	562.691	687.834	520.491	204.989	521.904	610.106	460.448	201.209	570.301	756.033	518.334	208.381	535.335	774.36	335.602	228.742	623.382	632.013	406.595	185.646	537.744
186.201	547.235	587.954	513.889	113.399	440.124	746.697	447.982	213.902	601.963	783.437	467.135	126.899	625.443	588.612	455.884	148.572	277.184	597.874	555.344	152.105	420.022	597.564	550.027	146.578	652.2	701.839	593.549	216.032	562.691	686.933	520.775	205.179	521.73	608.368	460.442	200.431	570.315	754.523	518.034	208.381	535.335	774.431	336.117	228.711	623.423	630.674	407.2	186.023	537.681
186.65	547.362	586.589	514.046	113.912	440.287	746.697	447.982	213.91	602.117	783.809	466.893	127.141	625.733	587.07	456.201	148.649	277.176	596.172	555.461	152.105	420.022	596.39	550.744	145.714	651.721	702.055	593.47	216.592	562.37	686.933	520.775	205.73	521.397	608.368	460.442	200.944	570.994	754.523	518.034	208.888	535.581	774.471	336.404	228.711	623.423	630.971	407.072	186.023	537.681
187.136	547.405	586.589	514.046	113.912	440.287	748.259	447.725	213.874	602.213	783.809	467.748	126.779	625.135	587.209	456.438	148.751	277.185	596.391	555.471	152.895	419.822	596.39	550.744	147.088	652.366	702.055	593.47	216.991	562.116	685.79	521.267	206.525	521.034	606.778	460.5	200.944	570.994	752.889	518.346	209.143	535.617	774.554	336.694	228.713	623.409	629.393	407.762	186.467	537.404
188.244	547.421	584.933	514.492	114.226	440.355	746.988	447.614	213.874	602.213	784.36	467.617	127.628	626.215	586.461	456.31	148.96	277.192	594.664	556.619	152.749	419.53	594.996	551.64	146.176	651.869	700.498	592.989	217.112	562.121	685.759	521.704	206.525	521.034	606.67	460.255	201.432	571.46	753.063	518.533	209.143	535.617	774.568	336.212	228.76	623.336	629.689	407.762	186.991	536.957
188.244	547.421	584.872	514.663	114.466	440.418	748.408	447.512	213.836	602.272	784.993	468.319	127.236	625.624	586.461	456.31	148.96	277.192	594.603	556.92	153.913	419.53	594.905	551.424	146.561	652.078	699.072	592.204	217.112	562.121	685.045	521.704	207.33	520.82	604.925	460.255	200.845	571.518	750.764	518.533	209.207	535.589	774.568	336.212	229.084	622.723	628.531	408.645	186.991	537.092
189.021	547.334	583.072	514.881	114.706	439.666	748.408	447.512	213.825	602.289	785.782	468.137	127.359	625.97	585.763	456.077	149.208	277.129	592.573	557.61	153.696	419.289	593.371	552.355	145.732	651.681	698.775	590.818	217.439	561.997	684.82	522.266	208.072	520.747	604.908	460.234	202.276	572.253	751.205	518.851	209.403	535.592	774.572	336.741	229.516	622.268	628.531	408.645	186.964	536.96
188.964	547.254	582.795	514.627	114.706	439.666	749.34	447.361	213.811	602.285	786.516	468.737	127.359	625.97	585.844	456.011	149.425	277.053	592.85	557.516	154.616	419.141	593.571	552.228	147.103	652.461	698.775	590.818	217.694	561.812	683.874	522.558	208.072	520.747	603.28	460.114	201.624	572.274	749.39	519.024	209.783	535.632	774.485	337.096	229.516	622.268	627.426	409.476	188.856	536.907
189.731	547.101	581.293	515.288	114.979	439.976	747.773	447.455	213.811	602.645	786.516	468.737	127.734	626.45	584.466	456.026	149.578	277.016	591.304	557.969	154.02	419.081	591.931	552.993	146.086	651.966	700.044	589.356	218.132	561.496	683.948	523.021	208.503	520.807	603.528	460.145	202.629	573.178	749.705	519.31	210.327	535.614	774.438	337.627	228.795	625.739	627.572	409.479	188.917	536.819
189.731	547.101	581.078	514.971	115.162	440.242	748.493	447.507	213.817	602.617	787.486	469.724	127.242	625.919	584.466	456.026	149.578	277.016	591.304	557.969	154.542	419.157	591.981	553.025	146.389	652.381	699.687	589.357	218.132	561.496	683.071	523.387	208.784	521	601.644	460.241	202.306	573.319	747.783	519.452	210.327	535.614	774.438	337.627	228.382	625.336	626.773	410.104	189.412	536.917
190.146	547.113	579.363	515.234	115.394	439.184	748.493	447.507	213.825	602.452	788.345	469.112	127.381	626.439	583.062	455.94	149.797	276.899	589.599	558.518	154.542	419.157	590.475	553.839	145.598	651.888	699.149	588.075	218.382	561.143	683.071	523.387	208.944	521.192	601.644	460.241	203.313	572.877	747.783	519.452	210.655	535.676	774.438	337.627	228.382	625.336	627.209	409.862	189.412	536.917
189.256	547.127	579.363	515.234	115.394	439.184	747.642	447.563	213.881	602.264	788.345	470.417	127.01	625.99	583.085	455.956	150.206	276.655	589.633	558.644	154.874	419.216	590.475	553.839	146.849	652.758	699.149	588.075	218.442	560.896	682.162	523.765	209.178	521.571	600.084	460.323	203.313	572.877	746.054	519.618	211.165	535.584	774.224	338.925	227.783	625.411	625.942	410.837	190.393	536.886
189.843	547.14	577.87	515.774	116.193	438.492	747.193	447.647	213.881	602.264	789.199	469.727	127.655	626.905	581.544	455.799	150.564	276.35	587.784	558.984	154.074	419.262	588.746	554.28	146.062	652.381	698.838	586.577	218.56	560.455	682.182	524.225	209.178	521.571	600.055	460.638	202.848	573.601	746.315	519.823	211.165	535.584	774.082	339.45	227.389	624.641	626.637	410.521	190.445	536.649
189.843	547.14	578.172	514.853	116.493	439.171	747.263	447.676	213.993	602.38	790.025	470.266	127.168	626.496	581.544	455.799	150.564	276.35	587.702	558.926	155.265	419.262	588.83	554.236	146.507	652.871	699.088	586.576	218.56	560.455	681.163	524.584	210.434	522.199	598.36	460.638	203.207	573.686	743.906	519.823	211.493	535.424	774.082	339.45	227.293	623.595	626.35	411.135	191.315	536.649
190.472	547.183	575.633	514.728	116.585	438.551	747.263	447.676	214.08	602.858	790.851	469.21	126.933	626.24	579.893	455.795	151.101	275.931	585.914	559.406	154.498	419.313	587.275	554.741	145.565	652.67	699.207	585.416	218.687	560.016	681.163	524.584	210.839	522.792	598.396	460.881	203.207	573.686	744.297	520.082	211.982	535.339	773.868	339.926	227.312	623.307	626.35	411.135	191.387	536.288
189.946	547.229	576.49	514.554	116.585	438.551	747.32	448.606	214.136	602.718	791.781	469.609	126.933	626.24	579.96	455.784	151.59	275.492	585.668	559.33	154.861	419.34	587.275	554.741	146.978	653.66	699.207	585.416	218.854	559.542	680.414	525.054	211.379	523.197	596.985	461.426	203.301	573.704	742.731	520.366	212.508	535.28	773.706	340.308	227.312	622.317	626.029	411.809	192.312	535.813
190.776	547.179	574.886	514.554	117.366	438.358	747.485	448.751	214.136	603.093	791.781	469.609	127.005	626.434	578.313	455.895	151.944	275.375	584.022	559.511	154.154	419.387	585.56	555.356	146.019	653.291	699.391	584.392	218.986	559.316	680.239	525.369	211.551	523.872	597.101	461.874	203.351	573.667	743.062	520.579	213.107	535.449	773.654	340.381	227.638	622.3	626.708	411.807	191.737	535.56
190.776	547.179	573.897	513.862	117.406	438.78	747.729	448.448	214.296	602.864	791.213	469.696	127.101	626.645	578.313	455.895	151.944	275.375	584.022	559.511	153.668	419.396	585.554	554.618	146.402	654.347	700.331	584.901	218.986	559.316	679.357	524.649	212.373	524.994	595.674	462.37	203.521	573.664	741.189	520.661	213.107	535.449	773.654	340.381	227.951	621.389	625.595	412.692	192.288	535.096
191.657	547.223	572.31	514.219	117.679	439.404	747.729	448.448	214.568	602.667	791.806	468.359	127.152	626.669	576.888	456.058	152.005	275.35	582.415	559.884	153.668	419.396	583.904	554.59	145.487	654.165	700.584	584.135	219.129	559.03	679.357	524.649	211.896	524.371	595.674	462.37	203.751	573.506	741.189	520.661	213.695	535.724	773.601	340.948	227.951	621.389	626.895	413.03	192.288	535.096
191.207	547.282	572.31	514.219	117.679	439.404	748.243	448.149	214.802	602.465	792.237	469.859	127.128	626.646	576.715	456.206	152.152	275.271	582.223	559.567	153.586	419.378	583.904	554.59	147.048	655.275	700.584	584.135	219.365	558.915	678.702	525.506	212.125	524.434	594.404	462.926	203.751	573.506	739.455	520.699	214.189	538.569	773.667	341.393	228.201	620.907	625.828	414.14	192.754	535.021
192.207	547.209	571.39	514.416	117.79	439.661	748.768	448.736	214.802	602.465	792.681	468.442	127.128	626.646	574.835	456.474	152.237	275.292	580.383	559.714	153.516	419.268	582.399	554.881	146.266	655.082	700.696	583.752	220.933	558.687	678.442	525.452	212.125	524.434	594.523	463.403	204.125	573.272	739.732	520.657	214.189	538.569	773.546	342.244	230.042	620.511	626.386	414.181	192.119	534.972
192.207	547.209	571.308	514.006	117.49	439.719	750.425	448.642	214.949	602.407	793.768	468.4	127.155	626.723	574.835	456.474	152.237	275.292	580.316	559.272	153.516	419.268	582.31	554.191	147.026	655.897	701.516	584.683	220.933	558.687	677.714	525.808	212.427	524.541	592.933	463.403	204.493	572.826	737.464	521.602	214.201	538.575	773.546	342.244	228.314	622.135	626.912	415.344	193.324	534.972
193.09	547.143	569.836	513.605	117.463	439.878	750.425	448.642	214.961	602.376	794.132	467.338	127.214	626.974	573.839	456.34	152.508	275.321	578.642	560.232	153.519	419.172	580.623	554.19	146.355	655.302	702.172	583.99	221.963	558.519	677.714	525.808	211.911	524.207	593.1	464.014	205.241	573.291	737.769	521.41	214.205	538.583	774.346	343.258	228.391	622.366	626.912	415.344	192.678	534.964
192.353	547.12	569.088	513.218	117.463	439.878	751.402	448.642	214.91	602.338	795.253	467.593	127.214	626.974	573.177	456.921	153.095	275.515	578.382	559.59	153.48	419.04	580.571	553.691	147.945	656.547	702.172	583.99	221.742	558.493	676.997	526.155	212.857	524.522	591.753	464.536	205.359	573.098	736.183	521.373	214.205	538.583	774.365	343.527	228.391	622.366	627.079	416.286	193.199	535.03
192.769	547.127	567.316	513.668	117.9	440	751.402	448.642	214.91	602.338	795.253	467.593	127.356	627.314	571.614	457.257	153.569	275.701	576.682	559.823	153.343	418.892	578.717	553.691	146.93	655.849	701.519	583.499	222.694	558.567	677.193	525.847	212.391	524.208	592.506	465.034	206.193	573.142	736.485	520.698	214.362	536.748	774.054	344.658	228.653	622.223	626.812	416.352	192.73	534.912
192.769	547.127	567.281	513.579	118.586	440.235	752.93	450.074	215.005	602.176	796.812	467.945	127.615	627.687	571.614	457.257	153.569	275.701	576.682	559.823	153.202	418.708	578.878	553.121	146.324	655.189	701.291	583.956	222.135	558.69	676.758	526.209	213.221	523.656	591.572	464.957	205.565	572.519	734.354	521.193	214.362	536.748	774.054	344.658	228.978	622.099	626.478	417.523	193.484	534.933
193.182	547.097	565.731	513.177	119.193	440.441	752.93	450.074	215.103	601.916	796.594	467.175	128.006	628.113	569.799	457.537	154.029	276.145	575.143	560.151	153.202	418.708	577.473	552.956	146.324	655.189	701.218	583.751	223.532	557.7	676.758	526.209	213.058	522.878	591.572	464.957	206.282	572.526	734.852	520.536	214.403	536.759	773.645	345.987	228.978	622.099	625.95	417.784	193.484	534.933
192.354	546.929	565.731	513.177	119.193	440.441	753.955	450.567	215.006	601.866	798.412	468	128.443	628.549	569.885	457.847	154.526	276.626	574.922	559.204	153.056	418.657	577.473	552.956	146.168	655.014	701.218	583.751	223.131	557.761	676.335	526.689	214.124	522.548	590.888	465.933	206.282	572.526	733.243	519.848	214.395	536.741	774.099	345.949	229.482	621.929	624.971	418.519	194.181	534.843
191.579	546.756	564.12	512.898	119.801	440.712	753.813	451.021	215.006	601.866	797.918	467.433	128.443	628.549	568.011	458.105	154.896	277.065	573.226	558.968	152.928	418.603	575.877	552.749	146.489	655.185	701.277	583.161	225.105	557.8	676.369	526.487	214.124	522.548	591.427	466.314	207.371	572.609	733.613	519.35	214.382	536.763	773.641	346.989	229.79	621.882	624.258	418.666	194.181	534.843
191.579	546.756	563.922	512.772	120.407	440.894	754.868	451.483	214.982	601.783	799.512	467.443	128.968	628.863	568.011	458.105	154.896	277.065	573.195	558.696	152.928	418.603	575.954	552.562	147.106	655.333	700.109	582.382	225.105	557.8	675.977	527.118	214.75	522.461	590.012	466.839	206.973	571.846	731.381	519.35	214.382	536.763	773.641	346.989	230.172	620.701	623.591	419.32	194.123	534.717
191.339	546.519	563.144	512.671	120.533	440.996	754.868	451.483	215.001	601.693	799.18	466.799	129.478	629.299	566.097	458.338	155.245	277.432	571.369	558.696	152.882	418.514	574.105	552.474	147.476	655.337	700.056	581.583	224.333	557.929	675.977	527.118	214.67	522.462	590.389	467.229	207.712	572.229	731.835	519.115	214.349	537.023	773.036	347.914	230.461	620.848	623.591	419.32	194.123	534.717
191.259	546.224	562.288	512.916	120.533	440.996	755.685	452.051	215.034	601.638	800.722	467.055	129.478	629.299	566.203	458.444	155.613	277.761	571.338	558.641	152.865	418.428	574.32	552.248	148.382	655.337	700.056	581.583	223.546	558.388	675.57	527.858	214.67	522.462	589.205	468.128	207.712	572.229	730.257	518.856	214.291	537.291	773.412	347.964	231.796	619.873	622.726	419.942	194.658	534.722
191.183	545.81	560.593	512.916	120.739	441.309	755.067	452.454	215.034	601.638	800.722	467.055	129.753	629.63	564.336	458.506	156.582	278.016	569.725	558.679	152.859	418.399	572.327	552.248	148.64	655.317	698.995	580.079	224.382	557.745	675.725	527.705	214.655	522.34	589.608	468.181	208.344	571.606	730.69	518.66	214.241	537.718	772.948	349	232.276	620.353	621.309	419.851	193.743	534.723
191.183	545.81	560.393	513.175	120.98	441.577	755.61	453.142	215.153	601.519	802.353	467.413	129.815	629.849	564.336	458.506	156.582	278.016	569.725	558.679	152.866	418.351	572.387	552.1	148.815	655.322	698.194	579.386	224.382	557.745	675.286	528.485	214.928	522.21	588.15	468.604	208.026	571.122	728.727	518.476	214.241	537.718	772.948	349	232.292	619.578	619.985	420.491	194.318	534.697
191.118	545.315	558.922	513.443	121.744	441.794	755.61	453.142	215.237	601.384	801.908	466.985	129.917	630.036	562.817	458.58	157.657	278.298	567.961	558.812	152.866	418.351	570.776	552.653	148.815	655.322	699.183	578.347	225.017	557.493	675.286	528.485	215.233	521.917	588.15	468.604	207.941	571.034	728.727	518.476	214.319	538.111	772.222	349.808	232.292	619.578	618.914	420.26	194.318	534.697
191.029	544.788	558.922	513.443	121.744	441.794	756.424	453.88	215.4	601.208	803.86	467.6	130.267	630.391	562.912	458.85	157.125	278.594	567.897	558.871	152.896	418.181	570.776	552.653	148.815	655.322	699.183	578.347	224.609	558.131	674.857	529.243	215.743	521.539	586.929	468.959	207.941	571.034	727.401	518.33	214.433	538.516	772.541	349.349	233.197	618.427	618.914	421.58	194.999	534.501
190.92	544.33	557.258	514.132	122.408	442.039	755.351	454.694	215.4	601.208	803.352	466.958	130.267	630.391	561.141	459.183	157.776	278.791	566.058	559.137	152.945	417.951	569.239	552.111	149.41	655.395	698.816	577.333	224.405	558.785	674.849	528.935	215.743	521.539	586.499	468.359	208.203	570.793	726.903	518.227	214.61	538.652	771.808	350.334	233.312	618.74	618.008	421.198	194.599	534.134
190.92	544.33	557.083	514.337	122.463	442.429	755.744	455.494	215.607	600.945	804.54	466.707	130.741	630.782	561.141	459.183	157.776	278.791	566.085	559.612	152.945	417.951	569.265	552.744	149.687	655.458	698.966	577.444	224.405	558.785	674.305	529.736	216.421	521.275	585.716	469.484	208.68	570.532	725.785	518.227	214.61	538.652	771.775	350.102	233.48	617.787	616.987	421.909	194.377	533.591
191.041	544.276	555.414	514.504	123.235	442.693	755.744	455.494	215.966	600.586	803.518	465.93	131.251	631.037	559.451	459.712	158.435	278.876	564.12	559.612	153.034	417.696	567.716	552.474	150.103	655.532	698.847	576.263	224.691	559.102	674.305	529.736	216.84	521.217	585.16	468.828	208.68	570.532	725.378	518.023	214.903	538.901	770.894	350.837	233.343	617.994	616.987	421.909	194.377	533.591
191.122	544.384	555.22	514.798	123.235	442.693	754.98	455.994	216.487	600.273	804.658	464.919	131.251	631.037	559.646	460.301	157.238	278.958	564.147	559.919	153.164	417.65	567.779	552.948	150.103	655.532	698.847	576.263	225.356	559.294	673.727	530.259	216.84	521.217	583.621	469.178	209.212	570.148	724.251	517.877	215.127	538.985	771.127	350.694	233.343	616.299	616.823	422.871	194.382	533.193
191.221	544.551	553.549	514.798	124.114	442.929	754.295	456.757	216.487	600.273	804.658	464.919	131.753	631.234	558.01	460.781	157.86	278.965	562.697	560.427	153.234	417.661	565.904	552.948	150.533	655.767	698.907	575.144	225.908	559.325	673.579	529.731	216.882	521.355	583.246	468.256	209.679	569.757	724.294	517.705	215.298	538.985	770.393	351.277	233.172	616.769	616.055	422.344	194.578	532.794
191.221	544.551	553.455	515.262	124.111	443.124	754.217	456.988	217.031	599.981	805.484	464.18	132.205	631.395	558.01	460.781	157.86	278.965	562.697	560.427	153.289	417.685	565.865	553.521	151.046	655.99	699.764	575.395	225.908	559.325	672.973	530.398	217.167	521.49	582.037	468.478	209.94	569.43	722.901	517.697	215.298	538.985	770.393	351.277	234.1	615.929	615.012	423.011	194.807	532.456
191.265	544.785	552.012	515.73	125.046	443.328	754.217	456.988	217.617	599.907	804.343	463.406	132.208	631.376	556.454	461.375	158.391	278.946	561.035	560.923	153.289	417.685	564.308	552.831	151.535	656.112	699.889	574.305	226.337	559.213	672.973	530.398	217.686	521.708	582.037	468.478	210.118	569.306	722.901	517.697	215.473	538.958	769.782	352.017	234.1	615.929	614.891	422.201	194.807	532.456
191.36	544.882	552.012	515.73	125.046	443.328	754.217	456.988	218.165	599.887	806.136	463.406	132.2	631.437	556.899	461.842	157.259	278.902	561.142	561.281	153.443	417.797	564.308	552.831	151.535	656.112	699.889	574.305	226.626	559.002	672.221	530.831	218.932	522.116	580.879	468.39	210.118	569.306	721.28	517.373	215.449	538.97	770.234	351.835	234.943	614.94	613.662	423.236	195.07	532.302
191.504	544.886	550.51	516.168	126.148	445.694	754.092	456.859	218.165	599.887	804.927	462.481	132.2	631.437	555.393	462.51	158.185	278.782	559.602	561.793	153.487	417.953	562.769	552.535	151.83	656.286	700.124	573.516	226.675	558.77	671.974	530.232	218.932	522.116	580.668	467.481	210.225	569.338	721.076	517.163	215.511	538.958	769.855	352.77	234.996	615.754	613.559	422.444	195.446	532.241
191.504	544.886	550.552	516.707	126.148	445.694	754.825	456.328	218.277	599.912	805.165	462.12	132.35	631.54	555.393	462.51	158.185	278.782	559.838	562.387	153.558	418.114	562.975	553.247	152.123	656.453	700.768	573.762	226.675	558.77	671.338	530.571	219.84	522.546	579.505	468.591	210.253	569.405	719.616	517.163	215.511	538.958	770.068	352.99	235.498	615.375	612.427	422.64	196.913	532.09
191.61	544.976	548.938	517.73	125.844	443.993	754.825	456.328	218.377	599.94	803.799	461.126	132.718	631.749	554.039	463.178	158.761	278.754	557.831	562.387	153.558	418.114	561.246	553.208	152.348	656.505	700.623	573.007	226.658	558.518	671.338	530.571	220.134	523.004	579.76	467.545	210.293	569.423	719.341	516.786	215.766	538.944	769.243	354.041	235.189	616.47	612.427	422.64	196.913	532.09
191.8	544.948	549.189	518.013	125.844	443.993	754.348	456.908	218.265	600.082	803.832	460.101	132.718	631.749	554.431	463.86	157.8	278.772	558.065	563.039	153.544	418.346	561.3	553.943	152.348	656.505	700.623	573.007	226.66	558.288	670.507	530.692	220.848	523.724	578.962	467.519	210.293	569.423	718.032	516.421	216.154	538.957	769.473	354.242	235.189	615.015	610.906	422.926	197.414	532.037
192.304	544.949	547.225	518.013	126.202	444.028	754.41	456.438	218.265	600.082	803.832	460.101	133.131	632.041	552.864	465.331	157.18	278.799	556.82	563.776	153.396	418.444	559.608	553.943	152.575	656.579	700.794	572.119	226.626	558.177	670.25	530.073	220.748	523.871	579.948	466.888	210.287	569.503	717.869	515.962	216.749	538.968	768.824	355.423	234.969	615.828	610.887	422.184	197.198	532.077
192.304	544.949	547.521	518.23	125.418	444.054	753.697	457.351	218.374	600.01	803.002	458.614	133.543	632.425	552.864	465.331	157.18	278.799	556.82	563.776	153.394	418.452	559.705	554.319	153.991	656.855	700.511	573.038	226.626	558.177	669.405	530.176	221.452	524.434	580.116	467.628	210.322	569.602	716.276	515.598	216.749	538.968	768.824	355.423	235.092	615.713	609.307	422.524	197.613	532.083
192.819	544.854	546.247	518.66	124.827	444.189	753.697	457.351	218.534	599.932	802.417	458.696	134.078	632.718	551.279	466.401	156.904	278.796	555.372	564.962	153.394	418.452	558.103	554.628	153.733	656.708	700.312	572.924	226.687	557.628	669.405	530.176	221.407	524.099	580.116	467.628	210.401	569.629	716.276	515.598	217.371	539.035	768.261	356.373	235.092	615.713	609.339	421.815	197.613	532.083
193.422	544.801	546.247	518.66	124.827	444.189	752.863	458.257	218.943	599.861	802.417	456.611	134.495	632.856	551.536	466.777	156.904	278.796	555.679	565.563	153.335	418.532	558.103	554.628	153.733	656.708	700.312	572.924	226.885	557.177	668.786	530.195	222.417	524.189	578.752	467.003	210.401	569.629	714.71	515.683	218.058	539.121	768.32	356.815	235.151	616.12	607.614	422.835	198.337	532.028
194.014	544.725	545.519	518.415	124.662	444.454	752.737	458.074	219.903	599.861	802.343	457.265	134.495	632.856	549.85	467.419	156.876	278.766	554.284	566.148	153.241	418.629	556.512	554.672	154.044	656.614	699.173	572.198	227.007	556.46	668.715	529.541	222.417	524.189	579.426	466.155	210.456	570.839	714.966	515.201	218.492	539.228	768.267	357.674	235.477	616.39	607.766	422.323	197.72	531.927
194.014	544.725	545.061	517.754	124.63	444.789	751.844	459.015	220.527	599.865	802.329	455.652	134.698	632.884	549.85	467.419	156.876	278.766	554.343	566.654	153.262	418.858	556.716	554.78	154.168	656.573	697.594	572.629	227.007	556.46	667.888	529.618	223.814	524.389	577.989	466.83	210.753	570.913	713.117	515.201	218.492	539.228	768.086	357.896	235.968	616.264	606.55	422.363	198.626	531.768
194.636	544.64	544.421	517.614	124.532	445.347	751.844	459.015	220.858	599.826	802.209	456.3	134.782	632.86	548.346	468.427	156.852	278.73	552.385	567.044	153.262	418.858	554.915	554.917	154.209	656.57	697.133	572.318	227.648	554.65	667.888	529.618	223.885	523.964	578.603	466.084	210.753	571.423	713.372	515.17	219.138	539.281	768.086	358.481	236.511	615.861	606.55	422.363	198.626	531.768
195.2	544.598	543.903	517.033	124.532	445.347	751.706	460.241	221.308	599.86	802.025	454.665	134.782	632.86	548.584	468.218	156.671	278.782	552.774	567.579	154.191	419.178	555.086	554.904	154.209	656.57	697.133	572.318	227.211	555.786	667.097	529.721	224.801	523.964	577.662	465.506	210.945	571.138	712.279	513.738	219.635	539.401	767.718	358.776	236.511	615.861	605.05	421.778	199.629	531.473
195.846	544.432	542.233	517.033	124.353	446.037	751.541	459.922	221.773	599.86	802.025	454.665	135.116	633.046	546.911	469.08	156.528	278.748	551.445	568.237	154.489	419.555	553.087	554.904	154.309	656.591	695.729	572.211	227.393	555.601	667.166	529.075	225.097	523.764	577.839	464.722	211.132	571.637	712.63	513.088	219.841	539.371	767.16	359.859	236.917	615.398	605.099	421.264	199.503	531.169
195.846	544.432	542.266	516.682	123.949	446.703	751.297	460.065	222.357	599.889	802.032	453.293	135.43	633.327	546.911	469.08	156.528	278.748	551.445	568.237	154.588	420.103	553.087	554.904	154.403	656.625	694.38	572.79	227.393	555.601	666.478	529.064	225.812	523.668	577.931	464.393	211.304	571.179	711.368	512.751	219.841	539.371	767.16	359.859	237.137	614.811	603.63	421.117	200.582	530.865
196.43	544.175	540.78	516.557	123.771	447.04	750.899	460.717	223.125	600.076	802.273	454.611	135.887	633.696	545.354	469.8	156.415	278.661	550.049	569.251	154.588	420.103	551.583	555.011	154.634	656.665	694.535	572.358	227.678	554.606	666.478	529.064	225.595	523.492	577.931	464.393	211.7	571.702	711.368	512.751	221.206	539.206	766.531	360.759	237.137	614.811	603.842	420.88	200.582	530.865
196.726	543.867	540.78	516.557	123.771	447.04	750.243	460.717	222.974	600.159	802.273	452.03	136.215	634.131	545.168	469.595	156.256	278.429	550.324	569.117	154.558	420.258	551.583	555.011	154.634	656.665	694.535	572.358	228.056	554.262	665.864	528.966	226.537	523.297	577.434	464.174	211.7	571.702	710.015	511.462	221.676	539.033	765.769	361.21	237.948	614.016	601.806	420.88	201.157	530.687
196.906	543.612	539.382	516.55	123.547	447.41	750.08	461.543	223.832	600.159	802.715	453.459	136.215	634.131	543.564	470.584	156.187	278.204	548.772	569.751	155.3	420.405	550.061	554.255	154.839	656.649	693.445	571.522	228.217	553.61	666.187	528.38	226.537	523.297	576.859	464.036	212.174	572.271	710.526	511.082	222.597	538.876	765.083	362.088	238.01	613.918	602.579	420.864	200.467	530.531
196.906	543.612	539.398	515.716	123.601	447.426	749.943	463.147	223.355	600.192	803.223	452.086	136.534	634.637	543.564	470.584	156.187	278.204	548.628	569.567	156.109	421.352	550.118	554.482	155.135	656.68	693.222	571.868	228.217	553.61	665.606	528.268	227.338	522.974	576.859	464.036	212.314	571.494	708.694	509.927	222.597	538.876	764.466	362.094	238.271	613.653	601.337	420.857	201	530.322
196.972	543.389	537.94	515.175	123.709	447.28	749.943	463.147	224.442	600.291	803.925	453.131	136.617	634.957	541.958	471.365	156.169	277.811	546.902	570.947	156.109	421.352	548.392	554.301	155.417	656.749	692.168	571.296	228.273	552.575	665.606	528.268	227.356	522.545	575.873	464.009	212.314	572.754	709.339	510.507	223.658	538.827	764.466	362.919	238.072	613.857	601.337	420.857	201	530.322
197.016	543.162	538.034	514.736	123.709	447.28	749.291	463.717	223.602	600.264	804.718	452.022	136.617	634.957	542.073	471.166	156.204	277.38	546.888	570.203	155.675	420.505	548.634	554.198	155.417	656.749	692.168	571.296	228.339	552.648	665.065	528.354	228.598	522.545	575.074	464.046	212.44	571.921	708.803	510.041	223.287	538.959	763.649	362.957	239.113	613.857	600.503	420.951	201.68	530.032
196.997	543.11	536.259	514.736	123.745	447.124	749.291	463.717	224.607	600.264	804.718	452.022	136.618	635.296	540.563	472.187	156.342	277	545.578	570.506	156.106	420.545	546.716	554.198	155.552	656.789	690.946	571.012	229.873	552.111	665.51	528.078	228.46	522.119	574.021	464.318	212.516	571.32	709.142	510.734	223.907	539.142	762.992	363.685	238.763	614.111	601.529	421.047	200.928	529.847
196.997	543.11	536.369	514.589	123.788	446.979	750.838	465.34	224.377	600.224	806.693	450.591	136.623	635.506	540.563	472.187	156.342	277	545.578	570.506	156.185	420.682	546.808	554.18	155.572	656.771	690.874	571.617	229.656	552.51	664.924	528.332	229.173	522.013	573.081	464.714	212.789	570.953	707.81	509.684	223.907	539.142	762.992	363.685	239.381	612.414	600.306	421.249	201.24	529.747
196.994	543.091	535.171	514.544	123.87	446.871	751.917	465.475	225.382	600.158	806.719	452.37	136.79	635.868	538.861	473.278	156.486	276.553	543.956	571.07	156.185	420.682	545.27	554.53	155.572	656.771	689.593	571.574	229.656	551.4	664.924	528.332	228.841	522.038	573.081	464.714	213.258	571.091	708.068	510.046	224.205	539.258	762.257	364.453	239.381	612.414	600.889	421.379	201.24	529.747
196.932	543.161	535.171	514.544	123.87	446.871	750.846	466.27	225.175	599.908	806.719	450.119	136.931	636.354	538.948	473.096	156.755	276.142	543.819	570.266	156.207	420.674	545.27	554.53	155.601	656.71	689.625	572.319	229.249	551.78	664.298	528.132	229.528	521.948	572.224	465.126	213.258	571.091	707.283	509.492	223.406	539.226	761.545	364.3	239.983	611.323	599.038	421.379	201.24	529.747
196.964	543.412	533.679	514.588	123.958	446.845	752.143	466.114	226.358	599.908	807.849	451.513	136.931	636.354	537.215	474.348	157.047	275.763	542.072	570.657	156.193	420.666	543.521	554.329	155.594	656.655	688.215	571.704	229.548	550.892	664.461	528.19	229.528	521.948	571.264	465.76	214.742	571.192	707.002	509.884	223.795	539.223	760.204	365.01	239.652	611.267	599.556	421.667	200.757	529.812
196.964	543.412	534.878	514.522	124.225	446.789	752.186	466.358	226.21	599.774	808.811	450.91	137.21	636.861	537.215	474.348	157.047	275.763	541.937	570.216	156.29	420.743	543.766	553.764	155.646	656.515	688.299	572.427	229.548	550.892	663.762	528.346	229.932	522.002	571.264	465.76	213.605	571.401	705.937	508.353	223.795	539.223	760.034	364.554	239.916	610.776	598.285	422.009	200.754	529.819
196.874	543.71	532.426	514.769	124.367	446.716	752.186	466.358	226.928	599.503	809.667	452.775	137.514	637.455	535.913	475.431	157.478	275.373	540.368	571.221	156.29	420.743	542.119	554.383	155.652	656.368	687.253	573.393	230.826	550.018	663.762	528.346	230.336	521.989	570.496	466.401	213.698	571.451	705.772	508.855	224.164	539.264	759.485	365.485	239.457	610.822	598.285	422.009	200.754	529.819
196.845	543.937	532.692	514.924	124.367	446.716	752.505	466.613	226.668	599.349	810.538	452.634	137.514	637.455	535.701	475.092	157.768	275.199	540.151	570.82	156.386	420.897	542.018	554.138	155.652	656.368	687.253	573.393	231.335	550.56	663.169	528.661	230.336	521.989	569.685	467.082	213.698	571.451	704.992	507.685	223.297	539.466	759.796	364.847	240.388	610.207	597.286	422.315	200.617	529.777
196.996	544.102	530.352	514.924	124.425	446.655	753.807	465.798	227.998	599.349	810.538	452.634	137.886	638.78	534.138	476.098	158.119	274.969	538.63	571.481	156.641	421.187	540.509	555.098	155.709	656.206	686.159	574.157	231.382	549.838	663.43	529.038	230.935	522.173	568.744	467.875	213.987	571.592	704.328	508.325	223.907	539.962	759.333	365.071	240.082	610.093	598.074	422.412	200.461	529.827
196.996	544.102	530.688	515.084	124.893	446.671	754.001	465.57	227.49	599.291	811.735	452.512	138.241	639.132	534.138	476.098	158.119	274.969	538.63	571.481	156.822	421.3	540.245	554.289	155.878	656.012	686.158	575.014	231.382	549.838	662.807	529.504	231.333	522.365	566.673	468.504	214.213	571.585	703.128	507.333	223.907	539.962	759.333	365.071	240.684	610.254	597.458	422.426	200.377	529.835
197.134	544.222	529.001	515.231	126.28	446.689	754.984	464.436	228.354	599.189	812.452	454.681	138.3	639.421	532.823	477.02	158.588	274.836	536.825	572.074	156.822	421.3	538.721	554.563	156.149	655.867	685.161	575.841	232.67	549.365	662.807	529.504	231.681	522.804	566.673	468.504	214.665	571.548	703.128	507.333	223.362	540.512	758.328	365.462	240.684	610.254	598.221	422.375	200.377	529.835
197.167	544.333	529.001	515.231	126.28	446.689	754.984	465.741	227.683	599.207	813.178	453.211	138.347	638.949	532.636	476.866	159.108	277.902	536.661	571.73	157.064	421.87	538.721	554.563	156.149	655.867	685.347	576.599	233.349	546.186	662.375	529.773	231.844	523.118	565.485	469.323	214.665	571.548	702.064	506.768	222.901	541.182	758.415	365.139	241.45	610.201	596.679	422.375	200.292	529.882
197.191	544.335	527.413	515.311	127.081	446.658	755.904	464.324	229.228	599.207	813.137	454.895	138.919	639.669	530.997	478.005	159.121	277.885	535.066	572.492	157.479	422.175	537.523	554.672	156.477	655.765	683.966	576.599	233.658	545.79	662.767	530.252	231.844	523.118	565.461	470.007	215.094	571.444	701.823	506.755	223.06	541.975	757.4	365.537	240.739	610.266	597.233	422.319	200.243	529.906
197.191	544.335	527.733	515.505	127.189	446.796	755.964	463.001	228.343	599.305	813.865	456.316	139.017	639.413	530.997	478.005	159.121	277.885	535.191	572.428	157.807	421.906	537.251	553.807	156.786	655.701	684.447	577.341	233.658	545.79	662.295	530.683	231.79	523.352	563.905	470.007	215.615	571.212	700.662	505.84	223.06	541.975	757.612	365.288	241.146	610.286	596.495	422.055	200.235	529.931
197.199	544.32	525.982	516.193	128.049	447.055	755.964	463.001	228.628	599.334	813.625	457.604	139.603	639.87	529.48	479.137	159.121	277.877	533.142	573.358	157.807	421.906	535.808	553.958	157.062	655.646	683.635	578.046	233.978	545.419	662.295	530.683	231.723	523.423	563.981	470.827	215.615	571.212	700.53	505.835	223.264	542.711	756.445	365.798	240.836	610.164	596.495	422.055	200.235	529.931
197.147	544.303	526.205	516.367	128.049	447.055	756.841	462.01	227.921	599.378	814.091	458.569	139.603	639.87	529.297	478.707	159.224	274.799	533.258	573.523	157.887	421.88	535.585	553.132	157.062	655.646	683.635	578.046	233.406	546.324	661.953	531.543	231.723	523.423	562.5	471.557	216.138	570.968	699.575	505.184	223.481	543.264	756.434	365.812	242.048	610.164	595.366	421.965	200.182	530.01
196.956	544.264	524.333	517.057	128.759	447.317	756.32	461.217	228.785	599.378	814.091	458.569	140.41	640.446	527.757	479.737	159.122	277.858	531.993	574.222	157.914	421.843	534.125	553.897	157.075	655.66	682.791	578.071	233.775	545.924	662.609	531.821	231.68	523.345	562.852	472.222	216.501	570.802	699.006	504.931	223.84	543.529	755.368	365.79	241.856	609.875	595.579	421.83	200.112	530.012
196.956	544.264	524.252	516.948	128.464	447.7	756.878	461.144	228.26	599.444	814.417	459.602	140.175	639.925	527.757	479.737	159.122	277.858	531.993	574.222	157.964	421.852	533.866	553.298	157.056	655.66	682.788	578.336	233.775	545.924	662.205	532.263	231.756	523.153	561.564	473.087	216.65	570.768	697.634	504.241	223.84	543.529	755.368	365.79	241.701	609.626	594.317	421.692	200.162	530.042
196.843	544.258	523.405	517.247	129.271	447.901	755.871	461.409	227.897	599.463	813.675	460.59	140.6	640.335	527.093	480.532	159.133	277.863	530.314	575.573	157.964	421.852	532.609	552.427	157.04	655.662	681.878	578.809	234.272	545.768	662.205	532.263	231.788	522.92	561.564	473.087	216.631	570.868	697.634	504.241	224.327	543.764	754.125	366.091	241.701	609.626	594.172	421.628	200.162	530.042
196.766	544.258	523.405	517.247	129.271	447.901	757.417	461.409	227.813	599.519	814.542	460.59	139.924	639.739	526.134	480.239	159.141	277.857	530.479	575.425	158.255	421.924	532.609	552.427	157.04	655.662	681.383	578.464	233.461	546.329	661.888	532.217	231.788	522.92	560.329	473.889	216.631	570.868	696.163	503.707	224.341	543.758	754.099	366.519	242.047	609.339	593.186	421.628	200.018	530.005
196.649	544.276	521.867	517.118	129.898	448.033	756.627	461.247	227.813	599.519	813.692	461.744	141.159	640.819	524.728	481.217	159.122	277.854	528.876	576.231	158.837	422.013	531.064	552.105	157.01	655.671	680.779	579.439	232.878	546.768	662.508	532.088	231.788	522.92	560.531	474.772	216.565	570.902	695.83	503.703	224.3	543.755	753.061	366.978	242.566	609.009	593.01	421.525	199.947	530.05
196.649	544.276	521.193	517.03	129.48	448.259	756.752	462.22	227.827	599.576	813.527	461.77	140.436	640.217	524.728	481.217	159.122	277.854	529.048	576.395	159.359	422.118	530.784	552.081	156.978	655.649	680.259	579.046	232.878	546.768	661.531	532.088	232.063	522.452	558.867	474.772	216.509	570.97	694.363	502.953	224.3	543.755	753.115	367.44	242.94	608.698	592.917	421.544	199.962	530.059
196.58	544.248	519.691	517.216	130.163	448.316	756.752	462.22	227.833	599.671	812.479	462.704	140.927	640.544	523.099	481.965	159.131	277.845	527.208	577.7	159.359	422.118	529.442	552.023	156.946	655.642	679.443	579.127	232.595	546.939	662.157	532.009	232.041	522.168	559.107	475.721	216.468	570.985	694.219	502.995	224.301	543.689	752.11	367.44	242.982	608.649	592.917	421.544	199.962	530.059
196.495	544.273	519.786	517.402	130.163	448.316	756.914	462.716	227.979	599.818	812.042	463.866	140.927	640.544	523.462	481.337	159.275	274.001	527.426	577.588	159.899	422.302	529.178	552.103	156.946	655.642	679.443	579.127	232.595	546.94	661.799	531.976	232.041	522.168	557.706	476.952	216.468	570.985	692.894	502.277	224.3	543.673	752.119	367.948	242.982	608.649	592.394	421.535	199.895	530.074
196.424	544.459	518.007	517.402	129.762	448.239	756.069	463.035	227.979	599.818	812.042	463.866	141.733	641.095	521.198	482.724	159.339	273.699	526.018	578.472	160.442	422.365	527.807	552.103	156.905	655.629	678.626	579.381	232.598	546.954	662.39	531.954	232.07	521.939	558.051	477.631	216.43	570.995	692.64	502.398	224.309	543.661	751.181	368.5	243.007	608.549	591.582	421.611	199.897	530.054
196.424	544.459	518.868	517.325	129.749	448.345	755.31	463.441	228.112	600.13	811.131	464.971	141.126	640.82	521.198	482.724	159.339	273.699	526.018	578.472	160.845	422.597	527.686	551.972	156.938	655.642	678.426	578.339	232.598	546.954	662.076	531.96	232.035	521.746	556.78	478.61	216.475	571.085	691.286	501.705	224.309	543.661	751.181	368.5	243.234	608.291	590.516	421.697	199.867	530.001
196.398	544.655	516.58	518.143	130.494	448.343	754.676	463.598	228.232	600.46	810.106	465.334	142.153	641.505	519.589	483.441	159.322	273.617	524.765	579.236	160.845	422.597	526.095	551.986	157.092	655.67	677.52	578.268	232.587	546.959	662.076	531.96	231.964	521.708	556.78	478.61	217.214	571.171	691.286	501.705	224.27	543.646	750.18	369.051	243.234	608.291	589.601	421.763	199.867	530.001
196.426	544.96	516.58	518.143	130.494	448.343	756.19	464.513	228.392	600.952	810.106	466.279	141.364	641.528	519.645	483.472	159.359	273.641	524.816	579.478	161.188	422.763	526.095	551.986	157.092	655.67	677.376	577.654	232.597	546.956	662.514	531.949	231.843	521.709	555.425	479.456	217.214	571.171	689.962	500.901	224.292	543.653	750.294	369.628	243.437	607.789	588.434	421.763	199.832	529.997
196.502	545.343	514.667	517.914	131.698	451.8	756.338	464.686	228.392	600.952	809.352	466.318	143.503	641.528	518.034	484.289	159.38	273.698	523.149	580.443	161.749	422.896	524.732	551.811	157.31	655.674	676.449	577.654	232.563	546.95	662.854	531.931	231.843	521.709	555.455	480.006	217.913	571.419	689.938	500.995	224.299	543.683	749.521	370.776	243.757	607.042	587.453	421.794	199.765	529.979
196.502	545.343	514.729	517.678	131.796	451.928	756.456	465.156	228.514	601.412	808.738	467.418	142.596	641.502	518.034	484.289	159.38	273.698	523.295	580.523	162.172	423.366	524.607	551.458	158.368	655.692	676.362	577.127	232.563	546.95	662.852	531.931	231.769	521.644	554.093	480.456	220.823	572.201	688.073	499.855	224.299	543.683	749.521	370.776	244.929	606.404	586.322	421.828	199.763	529.982
196.555	545.856	513.778	517.98	131.795	451.908	756.456	465.156	228.776	601.919	808.152	467.311	141.599	641.687	516.459	485.117	159.1	278.145	521.618	581.258	162.172	423.366	523.208	551.145	157.707	655.688	675.259	576.561	232.545	546.912	662.852	531.931	231.607	521.635	553.958	480.809	218.11	572.061	688.352	500.195	224.262	543.67	748.23	371.618	244.883	605.62	586.322	421.828	199.763	529.982
196.695	546.42	512.91	518.002	131.795	451.908	756.851	465.516	229.005	602.374	807.491	468.493	141.599	641.687	516.578	485.382	159.106	278.12	521.559	581.458	162.347	423.157	523.17	550.777	157.707	655.688	675.259	576.561	232.524	546.906	662.87	531.941	231.607	521.635	552.707	481.607	218.11	572.061	686.985	499.591	224.272	543.699	748.307	371.77	245.695	604.69	585.03	421.843	199.787	529.988
196.9	547.041	511.069	518.002	131.804	451.021	756.915	465.721	229.005	602.374	807.491	468.493	141.135	641.686	515.04	486.243	159.059	277.783	519.961	582.205	162.394	422.933	521.747	550.777	157.92	655.702	674.143	576.01	232.508	546.974	662.88	531.979	231.574	521.59	552.731	481.814	218.712	572.366	686.952	499.855	224.448	543.812	747.637	372.367	245.257	604.294	584.683	421.737	199.951	530.047
196.9	547.041	511.103	517.712	131.81	450.991	756.561	465.943	229.446	602.844	806.782	469.637	141.152	641.624	515.04	486.243	159.059	277.783	519.961	582.205	161.478	422.956	521.512	550.579	158.043	655.738	674.38	575.615	232.508	546.958	662.882	532.024	231.507	521.145	551.34	482.455	218.19	572.704	685.313	499.305	224.448	543.812	747.637	372.367	245.665	603.907	583.513	421.645	200.031	530.22
197.119	547.579	509.426	518.05	131.842	451.123	756.561	465.943	229.793	603.168	805.83	469.145	141.186	641.578	513.497	487.193	159.088	277.672	518.456	583.14	161.478	422.956	520.382	550.207	158.124	655.829	673.145	575.399	232.508	546.958	662.882	532.024	231.569	520.477	551.34	482.455	218.738	572.883	685.313	499.305	224.568	543.909	746.901	373.047	245.665	603.907	583.318	421.558	200.031	530.22
197.362	547.87	509.426	518.05	131.842	451.123	756.142	465.943	230.053	603.425	805.83	470.63	141.379	641.502	513.678	487.188	159.078	277.627	518.467	582.967	161.977	422.975	520.382	550.207	158.124	655.829	673.691	575.569	232.451	546.8	662.868	532.018	231.824	519.672	549.96	483.337	218.738	572.883	683.928	498.562	224.723	543.953	747.027	373.034	246.188	603.58	581.92	421.558	200.18	530.382
197.602	548.097	508.668	517.922	131.851	451.438	756.077	466.506	230.053	603.425	804.887	470.008	141.379	641.502	512.11	487.927	159.076	277.647	516.761	583.91	161.298	423.033	519.024	549.747	158.271	655.888	671.98	575.569	232.455	546.408	662.854	532.029	231.824	519.672	549.669	483.327	219.312	573.057	683.832	498.872	224.854	543.984	746.218	373.66	245.593	604.398	581.967	421.519	200.272	530.524
197.602	548.097	508.568	517.493	131.832	450.926	755.229	466.849	230.094	603.451	803.908	470.568	141.51	641.446	512.11	487.927	159.076	277.647	516.752	584.003	161.564	423.097	518.799	549.304	158.42	656.014	672.52	575.922	232.455	546.408	662.844	532.016	231.944	518.847	548.488	483.867	218.693	573.175	682.031	497.702	224.854	543.984	746.21	373.715	245.997	605.041	580.68	421.599	200.225	530.748
197.761	548.104	506.138	517.833	131.795	451.214	755.229	466.849	230.117	603.439	802.865	469.755	141.735	641.399	510.565	488.707	159.066	277.641	515.039	585.323	161.564	423.097	517.521	549.642	158.496	656.155	671.575	576.479	232.309	545.767	662.844	532.016	232.347	518.112	548.186	483.924	219.49	573.241	682.162	497.953	224.98	543.97	745.272	374.555	245.292	605.247	580.68	421.599	200.225	530.748
197.919	548.05	505.955	517.602	131.795	451.214	754.894	467.247	230.164	603.455	801.828	470.108	141.735	641.399	510.711	488.748	159.031	277.63	514.978	585.112	162.03	423.111	517.488	549.557	158.262	656.155	671.575	576.479	232.23	545.097	662.817	531.944	233.049	518.112	546.608	484.598	219.49	573.241	680.878	497.119	225.329	543.964	745.351	374.602	245.292	605.247	579.204	422.502	200.24	530.881
198.042	547.926	504.199	517.602	131.797	451.575	754.208	467.758	230.164	603.8	801.828	470.108	143.864	641.281	509.103	489.481	159.022	277.629	513.543	586.005	161.08	423.129	516.018	548.867	158.52	656.347	670.451	577.242	232.124	545.013	662.742	531.939	233.483	517.452	546.032	484.566	220.261	573.254	680.847	497.167	225.53	543.888	744.474	375.422	244.619	605.34	579.281	422.486	200.261	531.15
198.042	547.926	504.876	517.172	131.81	450.762	753.71	467.758	230.326	603.834	800.611	470.466	143.864	641.281	509.103	489.481	159.022	277.629	513.543	586.005	161.432	423.077	515.998	549.018	158.414	657.581	671.191	577.906	232.124	545.013	662.618	531.997	234.452	516.986	544.521	485.091	219.821	573.283	679.477	496.132	225.53	543.888	744.474	375.422	245.668	605.624	578.023	422.908	200.245	531.384
198.061	547.849	502.761	516.858	131.79	451.001	751.697	468.864	230.475	603.673	799.632	469.303	145.036	641.163	507.408	490.122	159.041	277.629	512.135	587.244	161.432	423.077	514.854	548.563	158.414	657.581	670.292	578.781	232.089	544.969	662.618	531.997	234.682	516.841	544.521	485.091	220.482	573.209	679.536	496.312	225.901	543.811	743.749	376.322	245.668	605.624	578.254	422.944	200.245	531.384
198.09	547.767	502.761	516.858	131.79	451.001	751.261	468.864	230.57	603.48	800.187	470.683	144.645	641.122	507.317	490.083	159.034	277.612	512.285	586.935	161.557	423.009	514.854	548.563	160.139	658.439	671.073	579.607	232.029	546.167	662.405	532.042	235.583	520.667	543.065	485.531	220.482	573.209	678.089	495.221	226.278	543.736	744.052	376.349	245.951	605.802	576.538	422.944	200.251	531.761
198.308	547.726	500.962	516.712	131.816	450.515	750.615	469.255	230.57	603.48	799.229	469.548	146.209	641.122	505.696	490.593	159.048	277.6	510.694	587.729	161.169	422.954	513.592	547.971	159.158	657.458	669.465	579.607	232.08	547.404	662.834	531.627	235.583	520.667	542.686	485.54	220.782	573.253	678.204	495.424	227.793	543.575	743.415	377.451	245.74	605.814	576.983	422.786	200.402	532.254
198.308	547.726	500.785	516.762	131.779	450.022	749.526	469.208	230.886	603.454	797.935	468.641	145.908	641.109	505.696	490.593	159.048	277.6	510.72	587.79	160.775	422.575	513.511	548.296	158.78	657.485	670.128	580.427	232.08	547.404	662.038	532.056	235.955	520.702	541.561	486.2	220.144	573.189	676.614	494.374	227.793	543.575	743.656	377.494	246.428	605.807	575.71	422.433	200.536	532.537
198.446	547.629	499.772	516.779	131.754	449.97	749.526	469.208	231.326	603.351	798.003	467.94	146.863	641.168	504.035	491.037	159.049	277.573	509.064	588.495	160.775	422.575	511.936	547.708	158.783	657.784	669.472	581.634	232.072	547.231	662.038	532.056	235.278	520.681	541.209	486.398	219.607	573.065	676.638	494.4	228.569	543.547	742.796	378.529	245.954	605.803	575.71	422.433	200.536	532.537
198.497	547.483	498.926	516.906	131.754	449.97	748.19	470.079	231.701	603.143	796.904	468.24	146.863	641.168	504.133	490.803	159.054	277.567	508.874	588.417	160.771	422.137	511.937	547.904	159.71	657.784	669.472	581.634	231.761	543.51	661.888	532.088	236.384	520.681	539.669	486.93	219.607	573.065	675.328	493.546	228.427	543.503	742.978	378.545	245.954	605.803	574.563	421.355	200.634	532.859
198.625	547.233	497.208	516.906	131.782	449.923	747.561	470.034	231.701	603.143	796.904	468.24	147.86	641.256	502.514	491.449	159.044	277.552	507.511	589.087	160.955	421.629	510.493	546.704	159.733	657.98	668.646	582.69	231.463	542.79	661.809	532.076	235.66	520.712	539.393	487.093	219.681	572.899	675.577	493.376	229.163	543.463	742.466	379.564	245.586	605.807	574.787	421.111	200.715	533.089
198.625	547.233	497.177	516.815	131.819	449.881	746.324	470.811	232.177	602.918	795.519	467.34	147.137	641.429	502.514	491.449	159.044	277.552	507.511	589.087	161.047	421.156	510.311	547.434	159.316	658.486	668.504	583.214	231.463	542.79	661.569	531.975	236.315	517.89	537.791	487.656	220.093	572.711	674.262	492.376	229.163	543.463	742.466	379.564	245.865	605.798	573.51	420.694	200.849	533.215
198.794	546.877	495.595	516.672	131.757	449.823	745.809	470.722	233.022	602.644	796.511	467.251	147.648	641.545	500.74	491.865	159.073	277.565	505.823	589.806	161.047	421.156	509.046	547.007	159.238	658.75	667.776	584.268	231.384	542.608	661.569	531.975	235.312	520.747	537.791	487.656	220.52	572.47	674.262	492.376	229.977	543.554	741.964	380.845	245.865	605.798	573.633	421.018	200.849	533.215
198.856	546.467	495.595	516.672	131.757	449.823	744.901	471.667	232.845	602.624	795.098	466.423	146.894	641.78	500.846	491.705	159.067	277.522	505.587	589.49	161.302	420.677	509.046	547.007	160.462	658.75	667.51	584.365	231.359	542.544	661.085	531.949	235.735	518.041	536.189	488.301	220.52	572.47	673.002	491.158	229.426	543.607	742.154	380.922	246.41	605.734	571.958	421.018	201.097	533.33
198.984	546.133	493.86	516.506	131.784	449.787	744.564	471.487	233.662	602.624	795.098	466.423	148.261	641.78	499.274	492.15	159.034	277.514	503.924	590.249	161.477	420.518	507.596	546.556	160.817	658.709	666.754	585.085	231.695	543.72	660.457	531.855	235.735	518.041	535.994	488.412	221.011	572.263	673.52	491.135	229.885	543.577	741.529	381.714	246.866	605.654	572.082	421.42	201.232	533.288
198.984	546.133	493.927	516.489	131.762	449.714	743.419	472.194	233.158	602.615	793.543	465.758	147.769	642.139	499.274	492.15	159.034	277.514	503.805	589.687	161.647	420.53	507.574	547.7	161.556	658.865	666.772	585.338	231.695	543.72	659.639	531.681	236.025	518.08	534.686	489.072	221.47	571.996	671.534	490.13	229.885	543.577	741.562	381.824	247.25	605.646	570.819	420.576	201.299	533.233
199.002	545.99	492.155	516.215	131.704	449.661	743.419	472.194	233.398	602.568	794.214	466.276	147.596	643.249	497.5	492.686	159.013	277.488	502.011	590.872	161.647	420.53	506.02	547.214	161.412	659.037	666.168	586.315	231.374	542.312	659.639	531.681	235.077	518.188	534.547	488.933	221.699	571.98	671.942	489.932	230.377	543.575	740.869	382.994	247.415	605.551	570.819	420.576	201.299	533.233
199.086	545.888	492.17	516.2	131.704	449.661	741.997	472.835	233.132	602.46	792.628	465.912	147.596	643.249	497.56	492.648	159.05	277.477	502.006	590.258	161.848	420.843	505.804	548.127	162.465	659.397	666.168	586.315	231.526	541.775	658.822	531.487	235.077	518.188	533.14	489.82	221.699	571.98	671.013	489.013	229.738	543.594	740.86	382.569	247.415	605.551	569.612	420.007	201.646	533.238
199.173	545.848	490.307	516.2	131.699	449.584	741.997	472.835	234.451	602.82	792.628	465.912	148.886	643.596	495.699	493.032	159.011	277.453	500.599	590.863	162.025	420.865	504.355	546.882	161.9	659.469	665.362	587.405	231.514	544.499	657.989	531.333	234.114	518.469	533.119	489.74	222.002	571.789	671.045	488.978	230.047	544.161	740.166	383.677	247.801	605.398	569.573	420.495	202.119	533.247
199.173	545.848	490.265	515.913	131.726	449.546	740.295	473.042	233.866	602.693	791.047	465.731	148.68	643.373	495.699	493.032	159.011	277.453	500.599	590.863	162.051	420.735	504.239	547.694	162.746	660.032	665.073	587.643	231.435	544.141	657.283	531.158	233.724	518.572	531.552	490.468	222.43	571.505	669.785	487.913	230.047	544.161	740.166	383.677	248.293	605.169	568.343	419.927	202.669	533.27
199.382	545.747	488.793	515.562	131.661	449.525	740.516	472.584	234.541	602.299	791.498	466.545	148.754	643.805	494.016	493.648	159.037	277.428	498.937	591.589	162.051	420.735	503.022	547.338	162.163	659.958	664.328	588.759	231.435	544.141	657.283	531.158	233.434	518.971	531.552	490.468	222.723	571.169	669.785	487.913	230.345	544.028	739.61	384.617	248.293	605.169	568.343	420.085	202.669	533.27
199.825	545.524	488.793	515.562	131.661	449.525	739.017	473.514	234.297	601.806	790.068	467.231	148.645	643.848	494.144	493.625	159.044	277.387	498.912	591.226	162.079	420.756	503.022	547.338	163.415	659.958	664.331	588.912	231.307	543.705	656.435	530.917	233.389	519.347	530.106	491.259	222.723	571.169	668.532	486.833	229.837	543.776	739.54	384.38	249.034	604.837	567.068	419.44	202.739	533.241
200.114	545.461	486.89	515.235	131.666	449.507	739.091	473.2	235.795	601.806	790.068	467.231	149.419	643.848	492.493	494.362	159.04	277.374	497.159	591.943	162.008	420.739	501.593	546.908	162.705	659.707	663.764	589.917	231.204	543.168	655.783	530.692	233.389	519.347	529.708	490.865	223.152	570.793	668.924	486.774	229.482	543.794	739.132	385.36	249.253	604.736	567.092	419.52	202.81	533.319
200.114	545.461	487.027	514.73	131.657	449.492	737.619	473.808	235.27	601.721	788.781	467.605	149.558	643.857	492.493	494.362	159.04	277.374	496.986	591.719	162.045	420.777	501.66	547.5	163.502	659.886	663.626	590.113	231.204	543.168	655.091	530.431	233.318	519.994	528.37	491.675	223.518	570.517	667.256	485.814	229.482	543.794	739.43	385.009	249.519	604.757	566.154	418.725	203.055	533.465
200.114	545.461	485.486	514.376	132.891	447.059	737.619	473.808	236.135	601.575	788.341	467.797	149.809	643.926	491.006	495.106	159.037	277.348	495.294	592.934	162.045	420.777	500.036	546.897	163.34	659.965	662.984	591.078	231.325	542.765	655.091	530.431	233.271	520.658	528.204	491.283	223.64	570.311	667.577	485.557	229.353	543.811	738.858	386.164	249.762	604.772	566.154	418.725	203.055	533.465
201.042	545.357	485.762	513.793	132.891	447.059	736.142	474.368	235.582	601.51	788.036	467.959	149.809	643.926	491.246	495.362	159.042	277.355	495.269	592.439	162.122	420.888	500.304	547.17	164.555	660.415	662.984	591.078	231.626	542.236	653.794	530.145	233.271	520.658	526.656	491.59	223.64	570.311	666.715	484.485	229.38	543.8	739.199	386.148	249.762	604.772	565.82	418.674	203.463	533.634
201.061	545.372	483.97	513.793	131.615	449.49	736.329	473.835	237.133	601.9	788.036	467.959	149.776	644.437	489.899	496.228	159.021	277.312	493.796	592.463	162.156	421.01	498.562	547.17	164.402	660.385	662.376	592.059	231.918	541.793	653.31	529.959	233.552	521.361	526.375	491.001	224.77	570.015	667.182	484.078	229.408	543.809	739.464	387.314	250.297	604.609	566.216	418.909	203.978	533.956
201.061	545.372	484.315	513.381	131.584	449.46	734.615	474.369	236.237	601.969	786.243	467.358	150.024	644.568	489.899	496.228	159.021	277.312	493.796	592.463	162.242	421.146	498.738	547.205	165.513	659.729	662.154	592.195	231.918	541.793	652.679	529.837	233.879	521.919	524.911	491.333	224.9	569.91	666.567	483.064	229.408	543.809	739.464	387.314	250.957	604.463	565.066	418.293	204.586	534.338
201.25	545.436	483.179	512.91	131.574	449.428	734.628	473.866	236.563	601.806	785.463	467.39	151.194	644.925	488.654	497.141	159.037	277.283	492.251	593.393	162.242	421.146	497.203	546.693	164.909	659.217	661.697	593.153	232.304	541.315	652.679	529.837	234.015	522.431	524.911	491.333	225.418	569.858	666.567	483.064	229.31	543.844	738.937	388.77	250.957	604.463	565.147	418.471	204.586	534.338
201.513	545.542	483.179	512.91	131.574	449.428	732.688	474.871	235.99	601.731	785.056	467.582	151.514	644.77	489.043	497.585	159.002	277.251	492.04	593.705	162.357	421.286	497.203	546.693	166.037	659.217	662.022	593.024	232.574	540.822	652.037	529.644	233.903	522.59	523.408	491.333	225.418	569.858	666.079	481.799	229.274	543.918	738.822	388.639	251.543	604.202	563.726	417.75	204.969	534.553
202.9	545.575	481.715	512.673	131.565	449.442	732.966	474.422	236.812	601.731	785.056	467.582	152.637	645.415	487.755	498.113	158.979	277.212	490.454	593.646	162.712	421.532	495.532	545.96	165.36	659.169	661.578	594.119	232.771	539.73	651.945	529.44	233.903	522.59	523.047	490.765	226.197	569.782	667.17	481.541	229.454	544.54	738.982	389.695	251.974	603.867	563.714	417.831	205.187	534.618
202.9	545.575	481.994	512.279	131.542	449.439	731.978	474.96	236.398	601.793	784.11	467.701	152.642	648.12	487.755	498.113	158.979	277.212	490.212	593.687	162.927	421.779	495.921	545.355	165.999	659.098	661.925	594.09	232.771	539.73	651.123	529.097	233.594	522.576	521.727	491.71	225.535	569.941	665.522	480.536	229.454	544.54	738.693	389.459	252.15	603.786	562.561	417.482	205.212	534.641
203.445	545.689	480.359	512.099	131.526	449.415	731.978	474.96	236.272	601.872	783.075	467.041	152.896	647.859	486.364	499.161	158.962	277.212	488.863	594.197	162.927	421.779	494.539	544.594	165.623	659.047	661.939	595.547	232.899	538.743	651.123	529.097	233.317	522.623	521.401	490.748	226.008	570.102	666.697	480.151	229.561	545.28	738.693	390.809	252.211	603.478	562.561	417.482	205.212	534.641
206.478	547.021	480.652	511.817	131.526	449.415	730.58	475.715	236.525	601.888	781.486	467.228	152.896	647.859	486.59	499.765	158.935	277.189	488.493	594.602	163.199	422.064	495.06	543.954	166.688	659.767	661.939	595.547	233.122	538.562	650.441	528.794	233.317	522.623	519.831	490.925	226.008	570.102	666.758	479.106	229.824	545.267	738.144	390.668	252.211	603.478	561.388	416.642	205.228	534.58
204.053	545.988	478.755	511.817	131.571	449.325	730.829	475.538	236.525	601.888	781.486	467.228	152.445	648.237	485.089	500.454	159.004	277.139	487.193	594.99	163.316	422.156	492.964	543.954	166.432	659.61	661.754	596.717	233.373	537.557	650.388	528.479	233.119	522.625	519.583	490.328	226.667	570.289	667.887	478.614	230.526	545.856	737.634	391.792	252.426	603.006	561.25	417.643	205.441	534.507
204.053	545.988	478.929	511.721	131.587	449.268	729.597	476.123	237.037	601.944	780.255	467.314	152.192	648.308	485.089	500.454	159.004	277.139	487.193	594.99	163.513	422.196	493.51	543.404	167.537	659.313	661.698	596.554	233.373	537.557	649.7	528.242	232.952	522.484	517.875	490.645	226.016	570.43	668.761	477.408	230.526	545.856	737.634	391.792	252.471	602.59	560.101	417.468	205.626	534.641
204.8	546.07	478.399	512.232	131.585	449.25	730.45	475.83	237.582	601.935	780.458	466.995	152.178	648.071	483.6	501.137	159.171	277.12	485.704	594.818	163.513	422.196	492.31	542.812	167.204	659.159	660.906	597.738	233.738	536.596	649.7	528.242	232.91	522.229	517.875	490.645	226.674	570.549	668.761	477.408	231.079	546.566	737.075	392.882	252.471	602.59	559.856	418.283	205.626	534.641
204.306	546.102	478.399	512.232	131.585	449.25	728.461	476.445	238.218	601.958	779.169	466.412	152.244	648.004	483.473	501.305	159.402	277.139	485.317	594.723	163.583	422.179	492.31	542.812	168.553	659.159	660.44	597.407	234.125	537.032	648.911	527.988	232.784	521.93	516.367	491.14	226.674	570.549	668.628	476.175	230.808	546.259	736.44	392.683	252.389	602.109	558.924	417.383	206.137	534.472
204.902	546.266	477.067	511.317	131.593	449.192	728.461	476.445	238.218	601.958	779.169	466.412	152.244	648.004	482.041	501.539	159.386	277.208	483.587	595.267	163.684	422.186	490.902	541.562	168.12	659.174	659.981	598.593	234.732	536.108	649.105	527.894	232.784	521.93	516.073	490.728	227.96	570.549	669.021	476.092	231.135	546.658	735.835	393.933	252.471	601.6	558.924	417.383	206.691	534.253
204.902	546.266	475.838	512.332	131.565	449.125	728.876	476.95	238.621	602.036	777.8	466.655	152.575	645.472	482.041	501.539	159.386	277.208	483.312	595.188	163.976	422.156	491.21	541.008	168.53	659.168	659.358	598.33	234.732	536.108	648.316	527.855	232.825	521.683	514.616	491.373	227.238	570.694	669.697	474.802	231.135	546.658	735.835	393.933	252.714	600.976	557.617	418.391	206.742	534.122
205.332	546.386	475.053	511.879	131.528	449.032	728.876	476.95	238.686	602.404	778.264	466.27	152.514	645.821	480.462	501.92	159.463	277.217	481.873	595.188	163.976	422.156	489.708	540.539	167.813	659.296	658.723	598.805	235.027	535.569	648.316	527.855	233.074	521.696	514.448	491.401	228.407	570.65	669.271	474.81	231.392	546.815	735.214	395.079	252.714	600.857	557.617	418.391	206.742	534.122
204.949	546.465	474.094	513.018	131.528	449.032	728.236	477.426	238.683	602.268	776.892	465.579	152.514	645.821	480.333	501.543	159.567	277.211	481.406	595.057	164.517	422.501	490.007	540.692	169.181	659.806	658.723	598.805	235.279	536.274	647.382	527.934	233.074	521.696	512.941	492.022	228.407	570.65	669.103	474.087	231.046	546.066	734.574	395.059	252.714	600.857	556.541	419.522	206.85	534.035
205.422	546.536	472.756	511.788	131.592	448.708	729.276	477.655	238.683	602.268	776.892	465.579	152.381	646.367	478.787	501.691	159.821	277.245	479.918	595.772	164.895	422.403	487.948	539.642	168.73	659.931	657.939	599.423	236.649	535.803	647.341	528.082	233.303	521.627	512.824	492.127	228.504	570.457	667.987	474.34	230.52	545.42	733.514	396.084	252.847	600.587	556.352	420.642	206.963	534.046
205.422	546.536	472.549	512.833	131.562	448.586	728.426	478.452	238.857	602.121	775.51	465.216	152.357	645.555	478.787	501.691	159.821	277.245	479.918	595.772	165.247	422.168	488.185	540.238	169.778	659.965	657.05	598.385	236.649	535.803	646.157	528.348	233.486	521.253	511.114	492.899	228.744	570.106	669.492	473.02	230.52	545.42	733.514	396.084	253.005	600.459	555.198	420.991	206.904	534.076
206.004	546.711	471.059	512.905	131.405	448.505	728.426	478.452	239.193	602.134	776.033	465.216	152.218	646.02	477.401	501.742	160.048	277.245	478.377	595.995	165.247	422.168	486.848	539.868	169.778	659.965	655.72	598.603	237.172	535.436	646.157	528.348	233.494	520.904	511.114	492.899	229.121	569.749	668.023	473.628	230.399	545.209	732.679	397.244	253.005	600.459	555.041	421.429	206.904	534.076
205.995	546.874	471.059	512.905	131.405	448.505	726.889	479.277	239.69	602.355	774.791	465.316	153.692	648.005	477.293	501.193	160.193	277.262	478.403	596.007	165.308	422.085	486.848	539.868	170.59	660.217	655.031	597.298	236.794	536.506	645.112	528.616	233.168	520.453	509.304	493.525	229.121	569.749	667.972	473.042	230.464	545.135	732.689	397.066	253.191	600.299	553.743	421.429	206.904	534.106
206.507	546.941	469.736	512.928	131.322	448.432	727.898	478.79	239.69	602.355	774.791	465.316	153.692	649.671	475.786	501.352	160.337	277.303	476.801	596.286	165.315	422.04	485.453	539.383	170.324	660.685	654.619	598.588	237.618	536.294	645.135	528.998	233.168	520.453	509.448	493.654	229.332	569.663	666.324	473.906	230.694	544.907	732.198	397.776	253.374	600.087	553.704	421.881	206.762	534.241
206.507	546.941	469.297	513.782	131.295	448.235	726.567	479.316	240.182	602.481	773.402	465.478	151.959	645.68	475.786	501.352	160.337	277.303	476.801	596.286	165.315	422.04	485.782	540.129	169.914	660.954	653.995	597.388	237.618	536.294	644.204	529.339	232.787	520.121	507.835	494.284	228.987	569.548	668.367	472.556	230.694	544.907	732.254	397.404	253.78	599.619	552.633	422.331	206.556	534.376
207.035	546.937	468.046	514.587	131.284	447.724	726.567	479.316	240.828	602.61	773.854	465.75	151.875	646.336	474.042	501.572	160.491	277.302	475.193	596.286	165.315	422.04	484.212	539.826	170.142	661.257	652.823	597.118	238.53	535.979	644.204	529.339	232.324	519.466	507.884	494.417	230.159	568.707	666.942	473.424	231.152	544.567	731.51	398.514	254.434	596.099	552.633	422.331	206.556	534.376
206.84	546.857	467.654	514.998	131.284	447.724	726.458	479.568	241.067	602.735	772.378	466.059	151.875	646.336	473.934	500.788	160.544	277.304	475.274	597.074	165.534	422.015	484.608	540.6	170.142	661.257	652.823	597.118	238.541	536.885	643.194	529.794	232.324	519.466	506.116	495.042	230.159	568.707	665.639	472.991	231.52	544.232	731.541	398.142	254.434	596.099	551.363	422.331	206.556	534.376
207.271	546.76	466.578	514.998	131.352	447.279	725.97	478.834	241.067	602.735	772.378	466.059	151.745	647.386	472.064	500.988	160.534	277.324	473.626	597.509	165.666	422.06	482.674	539.205	170.691	661.366	651.535	596.826	238.533	537.39	643.355	530.158	231.812	519.126	506.059	495.255	229.376	569.602	664.81	473.464	232.011	543.915	730.867	398.573	254.192	595.57	551.211	423.305	206.346	534.524
207.271	546.76	466.045	515.161	131.294	447.179	725.162	478.799	241.161	602.871	770.943	466.346	151.581	646.872	472.064	500.988	160.534	277.324	473.626	597.509	166.045	422.231	483.024	540.105	171.243	661.226	651.246	596.057	238.533	537.39	642.475	530.64	231.519	519.105	504.396	496.03	229.345	569.559	665.547	472.663	232.011	543.915	730.867	398.573	254.071	595.302	549.887	422.801	206.369	534.616
206.726	546.784	464.684	515.258	131.356	447.038	724.281	477.863	241.269	602.94	771.506	466.719	153.576	649.204	470.252	500.525	160.524	277.339	471.922	597.96	166.045	422.231	481.792	540.921	172.459	660.717	649.962	595.967	238.938	537.678	642.475	530.64	231.639	519.174	504.396	496.03	229.432	569.338	665.547	472.663	232.313	543.731	730.008	399.185	254.071	595.302	549.865	423.112	206.369	534.616
206.464	546.72	464.684	515.258	131.356	447.038	724.281	478.688	241.522	603.066	770.038	467.099	153.573	648.305	470.159	499.942	160.526	277.343	471.907	598.311	166.457	422.454	481.792	540.921	172.459	660.717	649.697	595.584	239.55	537.544	641.768	531.11	232.225	519.27	502.946	496.706	229.432	569.338	664.719	472.11	232.704	543.456	730.055	398.362	254.028	595.277	548.534	423.502	206.403	534.43
206.739	546.588	464.002	514.473	131.58	446.642	723.426	477.521	242.13	603.066	770.038	467.099	153.573	648.305	468.514	499.86	160.523	277.351	470.375	598.764	166.654	422.577	480.336	541.286	171.339	661.019	648.424	596.004	239.983	537.482	641.969	531.642	232.225	519.27	502.869	496.928	229.591	569.958	664.984	473.385	233.028	543.274	729.323	398.681	253.903	594.577	548.475	423.711	206.388	534.23
206.739	546.588	462.994	514.597	131.977	446.133	721.752	477.359	242.37	603.205	768.669	467.449	151.293	647.251	468.514	499.86	160.523	277.351	470.525	599.092	166.81	422.695	480.377	541.32	171.387	660.756	648.378	595.554	239.983	537.482	641.197	532.092	232.499	519.218	501.352	497.558	229.69	569.588	664.105	471.6	233.028	543.274	729.215	397.836	253.888	593.842	547.449	424.425	206.329	534.087
207.144	546.503	461.442	514.307	132.182	445.97	721.752	477.359	242.411	603.415	769.014	467.609	151.352	649.334	466.79	500.762	160.514	277.364	468.731	599.092	166.81	422.695	478.955	541.155	171.671	660.368	647.072	595.183	240.143	537.426	641.197	532.092	232.796	519.323	501.334	497.615	229.843	568.842	664.285	472.383	233.108	543.245	728.543	399.111	253.818	593.482	547.449	424.425	206.329	534.087
207.281	546.506	461.127	514.103	132.182	445.97	720.909	476.183	242.648	603.702	767.707	468.107	151.352	649.334	466.773	500.706	160.497	277.372	468.836	599.47	166.86	423.075	479.081	541.039	171.671	660.368	647.072	595.183	240.171	537.254	640.635	532.459	232.796	519.323	499.749	498.455	229.843	568.842	663.952	471.801	233.046	543.288	728.431	398.189	253.818	593.482	546.29	425.002	206.446	533.832
207.373	546.467	459.87	514.583	132.238	445.93	720.627	475.035	242.648	603.702	767.707	468.107	151.491	649.889	464.915	500.928	160.47	277.377	467.159	600	166.876	423.061	477.414	541.039	172.075	659.963	645.815	594.921	240.135	537.078	641.166	532.562	233.068	519.455	499.673	498.528	230.901	568.105	664.306	472.691	232.996	543.432	727.709	398.646	253.84	593.384	546.277	425.478	206.642	533.519
207.373	546.467	460.111	514.522	132.221	445.959	719.753	474.763	243.21	603.848	766.641	468.416	151.715	649.892	464.915	500.928	160.47	277.377	467.159	600	167.592	423.08	477.447	540.842	172.53	659.496	645.715	594.822	240.114	536.829	640.712	532.558	233.352	519.584	498.145	499.255	231.125	568.271	663.713	471.553	232.996	543.432	727.709	398.646	253.805	593.315	544.945	426.241	206.941	533.241
207.655	546.355	457.876	514.461	132.216	445.944	720.042	474.095	243.816	604.509	767.006	468.032	151.933	649.59	463.186	501.044	160.455	277.398	465.561	600.293	167.592	423.08	476.16	540.542	173.165	659.018	644.352	594.957	240.114	536.829	640.712	532.558	233.478	519.915	498.145	499.255	231.61	568.017	663.713	471.553	232.871	543.583	726.835	397.896	253.805	593.315	544.972	426.593	206.941	533.241
207.933	546.242	457.876	514.461	132.216	445.944	719.003	473.63	244.353	604.595	766.019	468.309	151.931	649.319	463.182	500.776	160.42	277.397	465.754	600.665	167.527	423.478	476.16	540.542	173.165	659.018	644.255	594.439	240.052	536.703	640.066	532.545	233.689	520.053	496.523	500.136	231.61	568.017	662.971	470.556	232.788	543.66	726.964	397.359	253.697	592.619	543.511	427.073	207.245	533.123
208.142	546.036	456.376	514.458	132.08	448.213	719.16	473.112	244.779	604.925	766.019	468.309	151.931	650.009	461.368	501.107	160.399	277.395	464.239	601.113	167.599	423.363	474.829	540.441	173.724	658.588	642.894	594.439	240.006	536.595	640.311	532.504	233.689	520.053	496.371	499.989	232.12	567.938	663.07	471.316	232.815	543.703	726.361	397.227	253.697	591.818	543.555	427.335	207.594	533.087
208.312	545.895	455.958	514.484	131.664	448.248	718.409	471.865	245.237	604.743	764.799	468.519	151.883	649.916	461.368	501.107	160.399	277.395	464.393	601.636	168.043	423.905	474.964	540.168	174.237	658.411	643.34	593.841	240.006	536.595	639.449	532.924	234.034	520.079	494.764	500.544	231.82	568.419	662.097	469.561	232.815	543.703	726.403	396.94	253.697	591.818	542.341	428.018	207.77	533.258
208.312	545.895	454.489	514.596	131.08	448.42	718.409	471.865	245.825	604.964	765.051	467.777	151.897	650.029	459.676	501.567	160.392	277.398	462.56	601.636	168.043	423.905	473.436	540.18	174.388	658.394	642.915	593.576	239.964	536.539	639.376	532.924	236.006	519.592	494.703	500.58	232.262	568.312	662.357	470.054	232.868	543.822	725.57	396.94	253.754	591.095	542.341	428.018	207.77	533.258
208.599	545.541	454.014	514.175	131.08	448.42	717.594	470.546	245.23	604.617	763.929	468.174	151.897	650.029	459.642	501.101	160.387	277.399	462.666	602.129	168.892	424.252	473.571	539.941	174.388	658.394	642.915	593.576	239.881	536.348	638.446	532.994	236.006	519.592	492.985	501.025	232.262	568.312	661.469	469.273	233.006	543.931	725.714	396.565	253.754	590.18	540.996	428.629	207.803	533.146
208.971	545.276	452.775	514.595	130.534	448.754	718.291	470.407	245.821	605.067	763.929	468.174	152.041	649.693	458.056	501.444	160.393	277.403	461.224	602.425	169.154	424.304	471.855	539.941	174.328	658.386	641.992	593.022	240.98	535.734	638.147	532.428	234.642	520.004	492.969	500.744	232.667	568.157	661.559	470.255	233.028	543.934	725.153	397.115	253.735	589.639	541.141	428.647	208.081	532.915
208.971	545.276	452.397	513.968	130.191	449.25	717.8	469.016	245.47	604.783	763.159	468.821	152.039	649.477	458.056	501.444	160.393	277.403	461.224	602.425	169.147	424.255	472.016	539.68	174.339	658.385	642.43	592.499	240.98	535.734	637.257	532.102	234.559	520.099	491.147	501.14	232.192	568.757	660.401	469.432	233.028	543.934	725.153	397.115	254.706	588.813	540.018	429.169	208.461	532.62
209.121	545.14	450.963	513.733	129.657	450.055	718.442	468.655	245.873	605	764.185	468.051	152.02	649.472	456.494	502.094	160.373	277.417	459.666	602.79	169.147	424.255	470.765	538.354	174.304	658.4	641.354	592.068	241.305	535.265	637.257	532.102	234.724	520.26	491.147	501.14	232.542	569.349	660.401	469.432	233.031	543.953	724.421	396.398	254.706	588.813	540.569	428.783	208.461	532.62
209.272	544.718	450.963	513.733	129.657	450.055	717.426	467.56	245.447	604.82	762.606	468.339	152.153	649.419	456.294	501.514	160.364	277.415	459.776	603.281	169.758	424.366	470.765	538.354	174.304	658.4	641.786	591.633	240.56	534.753	636.39	532.003	234.988	520.341	489.427	501.319	232.542	569.349	659.345	468.511	232.994	543.963	724.374	396.538	254.975	588.255	539.175	429.608	208.699	532.62
210.09	544.284	449.397	513.014	129.239	450.722	717.909	467.231	246.383	605.285	762.606	468.339	152.153	649.419	454.65	502.489	160.398	277.426	458.171	603.755	169.776	424.371	469.305	537.818	174.291	658.411	640.347	591.633	240.864	534.198	636.355	531.078	234.988	520.341	489.281	501.096	232.068	569.576	659.034	469.232	232.969	544.039	723.524	396.037	254.573	588.929	539.587	429.252	208.943	532.348
209.9	544.121	449.148	512.395	128.877	451.394	717.674	466.028	246.121	605.094	761.666	468.596	152.374	649.378	454.65	502.489	160.398	277.426	458.43	604.197	169.37	424.395	469.025	536.928	174.242	658.461	641.199	591.472	240.203	533.601	635.701	530.194	235.424	520.376	487.692	501.786	231.854	569.731	658.209	467.747	232.969	544.039	723.416	396.257	254.927	588.547	539.211	429.4	208.936	532.143
210.509	544.751	447.558	511.945	128.533	451.832	717.674	466.028	247.026	605.747	762.148	469.081	152.704	649.21	453.444	502.473	160.398	277.426	456.539	604.197	169.37	424.395	467.68	537.028	174.282	658.48	640.404	590.965	240.203	533.601	635.701	530.194	235.712	520.311	487.528	501.376	232.159	569.9	657.83	468.474	232.941	544.174	722.6	395.582	254.466	589.085	539.211	429.4	208.936	532.143
210.064	544.715	447.463	511.593	128.533	451.832	717.298	464.389	246.784	605.493	761.455	469.198	152.704	649.21	453.258	501.936	160.332	277.42	456.566	604.602	169.883	424.329	467.577	536.468	174.282	658.48	640.404	590.965	239.504	533.144	635.061	529.516	235.712	520.311	485.766	501.724	232.159	569.9	656.666	467.903	232.986	544.333	722.398	395.936	255.117	587.419	538.763	429.668	208.896	532.02
210.148	544.077	445.855	511.593	127.934	452.063	717.705	464.823	247.643	605.973	761.455	469.198	153.062	649.006	451.728	502.41	160.595	267.918	455.164	604.717	169.831	424.268	466.126	536.468	174.58	658.513	640.015	590.53	239.298	532.865	635.115	528.941	236.026	520.2	485.701	501.48	232.565	570.095	656.47	467.976	233.033	544.54	721.556	395.556	254.689	587.735	539.266	428.941	208.889	531.794
210.148	544.077	445.783	511.372	127.3	452.213	717.593	463.824	247.607	605.888	761.008	469.193	153.315	648.76	451.728	502.41	160.595	267.918	455.164	604.717	169.501	424.298	466.136	535.747	174.772	658.615	640.284	589.89	239.298	532.865	634.466	528.287	236.647	519.825	483.937	501.849	233.107	570.343	655.414	467.834	233.033	544.54	721.556	395.556	254.72	586.528	538.463	429.125	208.947	531.525
210.383	543.488	444.18	511.147	126.644	452.114	718.267	464.21	248.383	606.412	761.815	469.205	153.43	648.746	449.964	503.34	160.383	267.94	453.704	604.857	169.501	424.298	465.171	535.107	174.971	658.809	639.546	589.636	239.092	532.605	634.466	528.287	236.863	519.643	483.937	501.849	233.611	570.564	655.414	467.834	233.062	544.674	720.645	395.123	254.72	586.528	538.768	428.35	208.947	531.525
209.881	543.783	444.18	511.147	126.644	452.114	717.757	462.515	249.036	606.897	761.299	470.07	153.588	648.711	450.071	502.264	160.227	267.474	454.543	604.74	169.376	424.222	465.171	535.107	174.971	658.809	639.474	589.206	238.847	532.355	634.085	527.735	238.347	519.932	482.276	502.473	233.611	570.564	654.357	466.625	233.093	544.686	720.523	395.484	254.915	585.618	537.501	429.415	209.077	531.187
210.041	543.022	442.599	510.906	126.077	452.005	717.757	462.515	249.851	607.422	761.299	470.07	153.588	648.711	448.517	501.904	159.899	266.864	452.058	605.171	169.443	424.11	463.819	534.449	175.032	659.078	638.61	588.651	238.814	532.225	634.191	527.195	238.347	519.932	482.378	502.427	233.95	570.683	654.279	465.948	233.132	544.723	719.669	395.136	254.33	589.583	537.728	428.482	209.357	530.818
209.332	543.466	442.345	510.814	125.787	451.923	719.125	462.263	248.288	606.284	760.933	470.397	153.77	648.597	448.517	501.904	159.899	266.864	452.074	605.106	169.917	424.053	463.948	533.924	175.059	659.328	638.428	588.706	238.829	532.134	633.803	526.748	239.19	519.933	480.763	503.027	234.453	570.867	653.281	466.368	233.132	544.723	719.714	395.509	254.521	589.013	536.66	429.322	209.733	530.523
210.461	542.236	440.646	510.586	126.108	452.012	719.125	462.263	247.516	605.889	761.229	470.334	153.915	648.928	446.912	501.983	159.54	266.372	450.156	605.631	169.917	424.053	462.515	533.449	174.989	659.421	637.477	588.216	238.829	532.134	633.803	526.748	239.653	520.122	480.916	503.188	235.03	570.98	653.527	465.675	233.23	544.779	718.865	394.744	254.158	589.552	536.66	429.322	209.733	530.523
209.817	542.851	440.685	510.751	126.108	452.012	719.781	461.298	247.039	605.667	760.468	470.891	153.915	648.928	446.97	502.289	159.134	266.315	450.128	605.189	170.226	423.977	462.714	532.831	174.989	659.421	637.477	588.216	238.868	532.066	633.358	526.419	240.501	519.862	479.434	503.969	235.03	570.98	652.99	465.479	233.371	544.823	719.082	395.057	254.158	587.932	536.645	428.551	210.08	530.172
210.152	542.582	438.915	510.751	126.685	451.978	719.781	461.298	247.039	605.667	760.468	470.891	154.244	648.592	445.442	502.65	158.596	266.176	448.596	605.29	170.085	423.893	461.303	532.831	174.852	659.449	636.483	587.969	238.915	531.933	633.43	526.071	240.501	519.862	479.518	504.143	235.5	570.949	653.968	465.017	233.624	544.956	718.412	394.292	253.635	584.827	536.309	427.567	210.171	530.134
210.152	542.582	438.722	510.75	126.574	452.314	720.6	460.271	247.144	605.719	759.296	471.896	154.541	648.141	445.442	502.65	158.596	266.176	448.596	605.29	170.471	423.732	462.038	532.686	174.734	659.583	635.808	588.419	238.915	531.933	632.961	525.708	241.468	519.62	478.129	504.974	236.095	570.734	652.747	465.587	233.624	544.956	718.412	394.292	253.429	583.835	534.403	427.68	210.169	530.146
210.639	542.017	437.068	510.856	126.492	452.711	720.886	460.382	247.259	605.796	759.752	471.631	155.062	648.295	443.932	503.262	158.208	266.316	447.094	605.601	170.471	423.732	460.226	531.716	174.734	659.583	634.653	588.274	239.075	531.639	632.961	525.708	241.287	519.795	478.129	504.974	236.548	570.443	653.817	465.195	233.847	545.068	717.839	393.616	253.429	583.835	533.708	426.893	210.169	530.146
210.058	542.879	437.068	510.856	126.492	452.711	720.886	459.047	247.612	605.979	759.084	472.749	155.475	648.115	443.819	503.786	157.859	266.542	447.054	604.986	171.157	423.593	460.226	531.716	174.631	659.846	634.153	589.053	239.402	531.524	632.411	525.403	241.651	519.93	476.717	505.952	236.548	570.443	653.764	465.087	233.98	545.234	717.946	393.568	253.452	583.119	532.987	427.838	210.226	530.127
210.502	542.478	435.235	510.947	126.754	453.222	720.886	459.047	247.612	605.979	759.084	472.749	155.475	648.115	442.432	504.499	157.516	266.933	445.455	604.867	171.126	423.392	458.906	531.096	174.523	660.479	633.534	588.243	239.776	531.462	632.116	525.192	241.651	519.93	477.15	506.354	238.022	569.157	654.783	464.507	234.038	545.363	717.194	392.627	253.512	583.64	532.473	427.024	210.541	530.007
210.273	542.851	435.166	510.935	127.098	453.786	720.508	457.985	247.612	605.979	759.543	473.792	156.982	647.772	442.432	504.499	157.516	266.933	445.423	604.758	171.88	423.24	458.829	530.602	174.393	661.135	633.534	588.243	239.968	531.611	631.271	524.846	242.19	519.94	475.341	506.984	238.165	568.94	653.613	464.507	234.038	545.363	717.07	392.267	253.307	583.823	531.319	427.024	210.954	529.832
210.927	542.851	433.682	510.998	128.819	454.066	720.508	457.985	248.598	606.455	760.064	473.812	155.893	648.256	441.185	505.052	157.215	267.349	443.62	605.358	171.88	423.24	457.477	530.183	174.431	661.524	631.902	588.991	239.968	531.611	631.271	524.846	242.307	519.901	475.601	507.365	238.386	568.79	655.023	463.868	234.235	545.598	716.484	391.667	253.178	583.748	531.319	427.024	210.954	529.832
210.793	543.071	433.639	510.986	128.819	454.066	720.759	456.85	249.171	606.713	758.849	474.798	155.893	648.256	441.265	505.573	156.928	267.888	443.718	605.622	172.643	423.24	457.309	529.907	174.431	661.524	631.902	588.991	240.265	531.699	630.367	524.632	243.207	519.675	474.138	508.426	238.386	568.79	655.394	463.616	234.618	545.809	716.307	391.485	253.178	583.748	529.822	427.056	211.409	529.616
210.814	542.808	431.655	510.986	128.977	454.178	719.894	456.543	249.171	606.713	758.849	474.798	156	648.136	440.012	506.125	156.833	268.521	442.331	605.757	171.89	423.318	455.974	529.907	174.503	661.853	630.665	589.139	240.521	531.802	629.871	524.406	243.207	519.675	474.538	508.87	238.445	568.597	656.776	463.543	234.938	545.884	715.423	390.504	253.198	583.48	529.664	426.325	211.993	529.267
210.814	542.808	431.713	511.073	129.793	453.934	719.743	455.583	249.814	606.759	758.258	475.773	156.005	647.958	440.012	506.125	156.833	268.521	442.331	605.757	172.359	423.407	455.899	529.564	174.501	662.125	630.496	589.781	240.521	531.802	629.012	524.264	244.342	519.311	472.962	509.94	240.008	567.476	656.776	463.543	234.938	545.884	715.423	390.504	253.213	583.293	528.592	426.349	212.333	528.785
211.075	542.492	430.167	511.237	129.578	453.653	718.175	455.673	250.262	606.814	758.878	475.458	156.189	647.925	438.624	506.727	156.671	269.241	440.641	606.455	172.359	423.407	454.711	529.438	174.508	662.315	629.4	589.455	240.611	531.924	629.012	524.264	244.069	518.745	472.962	509.94	239.05	567.928	656.776	463.543	235.307	545.942	714.601	389.764	253.213	583.293	528.717	425.963	212.333	528.785
211.51	542.169	430.167	511.237	129.578	453.653	719.723	454.653	250.356	606.837	759.373	476.414	156.619	647.836	438.613	507.063	156.7	269.946	440.81	606.848	172.705	423.49	454.711	529.438	174.508	662.315	629.46	589.771	240.638	532.04	628.118	523.995	244.945	518.262	471.746	510.928	239.05	567.928	658.642	463.066	235.405	545.944	714.492	389.766	253.349	582.367	527.466	425.963	212.462	528.56
211.842	541.995	428.435	511.185	129.349	453.42	718.075	454.591	250.356	606.837	759.373	476.414	156.619	647.836	437.064	507.354	156.922	270.546	439.13	607.419	172.494	423.538	453.603	529.419	174.585	662.56	628.059	588.946	240.786	532.112	627.791	523.743	244.945	518.262	471.943	511.421	239.605	567.748	659.613	462.881	235.589	545.966	714.444	389.136	253.496	582.113	527.489	425.432	212.429	528.596
211.973	541.991	428.527	511.186	130.113	453.105	716.46	453.673	250.502	606.888	759.493	476.137	157.074	647.723	437.064	507.354	156.922	270.546	439.506	607.347	172.907	423.605	453.147	529.309	174.786	662.725	628.192	589.052	241.172	532.27	626.946	523.474	244.553	518.117	470.347	512.201	239.119	567.698	660.565	462.881	235.589	545.966	713.998	389.173	253.97	581.548	526.429	425.331	212.386	528.485
211.973	541.991	426.52	511.003	130.773	452.8	716.46	453.673	250.73	606.918	759.162	475.832	157.579	647.473	435.708	507.343	157.322	271.132	437.672	607.347	172.974	423.633	451.836	529.185	175.227	663.13	627.106	588.394	241.172	532.27	626.946	523.474	244.661	517.834	470.469	512.3	239.558	567.72	661.006	462.642	236.562	545.899	713.998	388.498	254.075	585.622	526.429	425.331	212.386	528.485
212.075	541.951	426.781	510.663	130.773	452.8	716.413	452.472	250.992	606.976	758.811	475.96	157.579	647.473	435.631	507.319	157.799	271.737	437.963	607.523	172.974	423.633	451.691	528.942	175.227	663.13	627.106	588.394	241.545	532.343	625.808	523.086	245.172	517.625	469.059	513.366	239.558	567.72	662.737	462.526	236.748	545.734	713.5	388.784	254.075	584.602	525.25	425.116	212.518	528.143
212.346	541.771	424.876	510.663	130.877	452.692	715.614	452.728	250.992	606.976	758.811	475.96	158.062	647.191	434.254	507.863	158.419	272.217	436.485	608.724	173.088	423.536	450.089	529.362	175.665	663.464	625.874	588.245	242.24	532.393	625.739	522.733	245.172	517.625	468.979	513.366	240.302	567.508	662.537	462.476	236.936	545.587	712.291	388.386	253.753	584.925	525.116	425.03	212.675	527.691
212.346	541.771	425.038	510.247	130.737	452.601	714.481	451.975	251.395	607.204	758.354	476.039	158.416	646.878	434.254	507.863	158.419	272.217	436.485	608.724	173.127	423.461	450.023	529.38	176.187	663.947	625.909	588.138	242.884	532.429	624.853	522.552	245.754	517.375	467.491	514.134	240.201	567.313	664.315	462.592	236.936	545.587	712.291	388.386	253.537	584.373	523.846	424.844	213.468	527.067
212.639	541.496	423.466	509.714	130.554	452.516	713.928	452.485	251.849	607.435	757.712	475.938	158.604	646.612	432.942	507.563	159.086	272.633	434.997	609.79	173.127	423.461	448.981	529.517	176.64	664.454	624.689	587.529	242.884	532.429	624.853	522.552	246.404	517.16	467.491	514.134	241.018	567.149	664.315	462.592	237.577	545.409	711.215	388.009	253.537	584.373	523.709	424.666	213.468	527.067
213.001	541.117	423.466	509.714	130.554	452.516	713.507	450.88	252.262	607.725	756.964	475.795	158.635	646.515	432.719	506.913	159.895	273.204	435.117	609.92	173.119	423.36	448.981	529.517	176.64	664.454	624.689	587.089	243.452	532.341	623.952	522.296	247.095	516.714	465.859	514.541	241.018	567.149	666.223	462.661	237.252	545.304	710.668	388.534	253.277	583.281	522.384	424.666	213.815	526.791
213.364	540.641	421.883	509.411	130.555	452.053	712.778	451.438	252.262	607.725	756.964	475.795	158.635	646.515	431.29	506.546	160.135	277.582	433.665	610.639	173.113	423.285	447.705	528.577	176.873	664.826	623.351	587.089	244.016	532.114	623.688	522.073	247.095	516.714	465.704	514.162	241.894	567.043	665.824	463.047	237.975	545.057	709.727	388.279	253.238	584.022	522.273	424.404	213.54	526.534
213.384	540.552	421.92	508.958	130.624	451.326	711.883	450.625	252.576	608.105	756.236	475.515	158.579	646.539	431.29	506.546	160.135	277.582	433.82	610.681	173.052	423.09	447.589	528.199	176.877	664.953	623.342	586.832	244.223	531.959	622.758	522.601	247.85	516.327	464.178	515.032	241.537	566.779	668.242	463.047	237.975	545.057	709.309	389.132	253.363	583.668	521.003	424.082	213.975	526.369
213.384	540.552	420.143	508.606	130.808	450.793	711.883	450.625	252.855	608.323	755.628	475.221	158.54	646.577	429.843	505.955	160.141	277.395	432.058	611.776	172.965	423.095	446.41	527.477	176.921	665.052	622.104	586.724	244.223	531.959	622.758	522.601	248.384	515.781	464.023	514.703	241.036	566.469	667.506	463.42	238.669	544.881	708.672	388.187	253.479	584.282	521.003	424.082	213.975	526.369
213.385	540.538	420.388	508.154	131.116	450.298	710.793	449.82	253.032	608.627	755.147	474.762	158.54	646.577	429.901	505.219	160.13	277.183	432.039	611.661	172.965	423.095	446.358	527.703	176.921	665.052	622.104	586.724	244.243	531.874	621.733	521.948	249.466	515.198	462.378	515.153	241.036	566.469	669.452	464.021	238.223	544.827	708.508	389.072	253.479	582.662	519.693	423.765	214.738	526.062
213.384	540.54	417.888	508.154	131.116	450.298	710.675	450.377	253.085	608.955	755.147	474.762	158.556	646.652	428.455	504.802	160.127	277.177	430.82	612.32	172.922	423.028	445.353	527.013	177.145	665.219	620.86	586.68	245.211	530.907	621.535	522.271	249.466	515.198	462.348	514.803	240.919	566.115	668.836	464.557	238.597	544.877	708.121	388.962	253.568	583.094	519.676	423.553	214.395	525.782
213.384	540.54	418.233	507.894	131.541	449.794	709.657	449.55	253.085	608.955	754.705	474.305	158.572	646.677	428.455	504.802	160.127	277.177	430.82	612.32	172.979	422.877	445.229	527.011	177.499	665.63	621.05	586.638	245.211	530.907	620.481	521.64	249.956	515.014	460.678	515.095	240.981	565.837	670.592	465.115	238.597	544.877	708.121	388.962	253.636	582.826	518.343	423.298	214.775	525.808
213.53	540.39	416.717	507.693	132.179	449.434	709.776	449.926	253.073	609.17	754.519	474.002	158.665	646.606	427.056	504.232	160.132	277.166	429.263	612.881	172.979	422.877	444.357	526.346	178.034	666.236	620.408	586.623	245.884	530.33	620.481	521.64	249.578	514.907	460.678	515.095	240.902	565.703	670.592	465.115	239.009	544.969	707.047	389.015	253.636	582.826	518.289	422.971	214.775	525.808
213.831	540.015	416.717	507.693	132.179	449.434	708.309	448.861	253.044	609.205	754.25	473.482	158.747	646.599	427.342	503.799	160.121	277.154	429.162	612.871	173.184	422.492	444.357	526.346	178.034	666.236	621.239	586.6	245.402	530.42	619.646	520.839	250.356	513.676	459.026	515.322	240.902	565.703	672.418	465.788	238.699	544.993	706.793	389.703	253.897	582.225	517.055	422.971	215.248	525.744
214.162	538.878	414.998	507.536	132.949	449.121	708.588	449.405	253.044	609.205	754.25	473.482	158.747	646.599	426.034	503.602	160.129	277.156	427.503	613.6	173.27	422.14	443.685	525.519	178.566	666.832	619.973	586.6	246.212	529.624	619.63	521.033	250.356	513.676	458.881	514.805	240.958	565.56	671.666	466.389	239.604	544.845	706.461	390.22	254.108	582.728	517.24	422.847	215.105	525.372
214.475	538.709	415.112	507.451	133.409	449	707.651	448.868	252.996	609.205	753.948	473.044	158.811	646.65	426.034	503.602	160.129	277.156	427.354	612.989	173.385	421.926	443.688	525.633	178.974	667.506	620.8	586.574	245.852	529.699	618.691	520.145	251.384	512.769	457.267	515.705	241.06	565.503	674.199	466.389	239.604	544.845	706.856	390.435	254.222	582.142	516.347	422.71	215.989	524.94
214.475	537.854	413.524	507.375	133.81	448.429	707.651	448.868	253.007	609.215	753.604	472.608	158.804	646.695	424.709	502.584	160.146	277.147	425.711	613.979	173.535	421.808	442.918	524.838	179.316	668.13	620.365	586.534	246.944	528.634	618.691	520.145	251.401	512.902	457.112	515.121	241.213	565.31	673.526	467.232	240.512	544.765	706.052	390.435	254.605	582.711	516.347	422.71	215.989	524.94
214.901	538.081	413.936	507.087	133.81	448.429	706.71	448.421	253.018	609.278	753.083	472.14	158.804	646.695	424.987	502.296	160.222	277.162	425.726	613.487	173.535	421.808	443.042	525.02	179.316	668.13	620.365	586.534	246.62	528.733	617.932	519.33	252.583	512.181	455.376	515.412	241.213	565.31	675.138	467.978	240.075	544.728	706.703	390.425	254.605	581.6	515.45	422.667	216.219	524.733
215.722	537.573	411.833	507.522	134.097	448.105	707.055	449.33	253.026	609.199	753.083	472.14	158.845	646.799	423.88	501.428	160.219	277.166	424.112	613.805	173.523	421.802	441.993	524.03	179.36	668.303	619.904	586.524	247.443	528.043	618.15	519.655	252.583	512.181	455.317	514.851	241.386	565.069	674.435	468.816	239.547	544.671	706.338	390.523	254.901	581.953	515.45	422.667	215.718	524.722
215.722	537.573	412.164	507.052	134.064	448.115	705.946	449.003	253.026	609.199	752.444	471.597	158.878	646.969	423.88	501.428	160.219	277.166	424.112	613.805	173.621	421.71	442.284	524.368	179.58	668.477	620.744	586.486	247.443	528.043	617.573	518.853	253.745	511.474	453.592	515.229	241.799	564.769	676.008	469.638	239.547	544.671	706.338	390.523	256.04	582.149	514.466	422.875	215.277	524.455
216.182	537.04	410.562	506.877	134.064	448.115	706.213	450.017	253.057	609.177	751.886	471.106	158.968	647.02	422.803	500.521	160.212	277.17	422.445	614.311	173.621	421.71	441.648	524.002	179.971	668.715	620.256	586.453	248.244	527.475	617.573	518.853	253.424	511.72	453.592	515.229	243.3	563.325	676.008	469.638	239.59	544.554	705.925	390.777	256.04	582.149	514.438	423.305	215.277	524.455
216.171	537.752	410.562	506.877	134.064	448.115	704.675	448.892	253.186	609.146	751.273	470.61	159.101	647.078	423.152	500.273	160.18	277.165	422.352	613.626	173.643	421.684	441.648	524.002	179.971	668.715	621.08	586.424	248.003	527.63	617.081	518.086	254.218	511.123	451.801	515.491	243.3	563.325	677.431	471.044	240.033	544.325	706.576	390.905	256.258	582.001	513.562	423.755	215.229	523.959
216.454	537.487	408.995	506.091	133.934	448.136	704.941	449.876	253.186	609.146	751.273	470.61	159.101	647.078	422.051	499.293	160.169	277.183	420.774	613.898	173.653	421.646	440.779	523.414	180.479	669.008	619.657	586.424	248.926	527.285	617.535	518.459	254.218	511.123	451.717	514.816	242.596	564.271	676.64	471.829	240.488	543.949	706.262	390.781	256.266	578.353	513.45	424.154	215.288	523.366
216.1	538.254	409.292	505.832	133.829	447.946	703.983	449.664	253.369	609.117	750.898	470.392	159.406	647.25	422.051	499.293	160.169	277.183	420.509	613.329	173.695	421.667	440.779	523.414	181.085	669.284	620.482	586.412	248.204	528.091	617.103	517.417	254.872	510.37	450.087	515.746	242.786	564.021	678.767	472.474	240.488	543.949	707.263	390.336	256.237	578.249	512.669	424.804	215.521	522.661
216.847	537.084	406.995	505.832	133.749	447.928	703.983	449.664	253.533	609.049	750.412	470.142	159.889	647.526	420.797	498.523	160.192	277.169	418.828	614.679	173.943	421.618	439.902	522.499	181.789	669.589	620.252	586.407	249.651	527.026	617.103	517.417	254.238	511.067	450.062	515.423	242.918	563.853	677.968	472.86	240.796	543.616	706.176	390.336	256.3	579.231	512.669	424.804	215.521	522.661
216.64	537.773	407.693	506.343	133.749	447.928	703.092	450.107	253.644	608.955	749.909	469.77	159.889	647.526	420.901	498.624	160.192	277.15	418.715	613.944	173.943	421.618	439.806	523.205	181.789	669.589	620.252	586.407	248.783	527.68	616.665	516.358	254.779	510.238	450.108	519.291	242.918	563.853	679.012	474.41	241.254	543.262	706.756	390.177	256.3	579.231	511.837	424.804	215.72	521.997
217.074	537.411	405.473	505.533	133.722	447.947	703.452	450.757	253.89	608.798	749.909	469.77	160.394	647.887	419.607	498.375	160.169	277.523	417.217	614.218	174.137	421.526	438.793	522.17	182.31	669.948	620.547	586.466	249.09	527.646	617.199	517.017	254.779	510.238	451.172	518.768	242.973	563.663	678.454	474.561	241.55	543.081	706.104	389.784	256.368	579.102	511.851	425.794	215.726	521.936
217.074	537.411	405.527	505.511	133.693	447.837	702.14	450.477	253.89	608.798	749.3	469.347	160.929	648.233	419.607	498.375	160.169	277.523	417.217	614.218	174.398	421.446	438.781	522.504	182.789	670.033	620.674	586.563	248.365	528.471	616.669	516.445	255.458	509.213	446.441	516.061	243.158	563.285	678.454	475.941	241.55	543.081	706.104	389.784	256.336	578.922	510.851	426.243	215.799	521.897
217.797	536.56	404.038	505.277	133.712	447.601	702.246	450.526	254.119	608.653	748.62	469.074	161.544	648.447	418.456	498.155	160.186	277.328	415.657	615.137	174.398	421.446	437.704	521.913	182.789	670.033	620.669	586.572	248.365	528.471	616.669	516.445	255.166	509.263	446.441	516.061	243.418	562.966	678.129	476.107	241.802	542.91	705.121	389.441	256.336	578.922	510.974	426.468	215.799	521.897
217.811	537.051	404.038	505.277	133.712	447.601	700.809	451.066	254.28	608.584	747.892	469.988	161.604	648.416	419.52	498.995	160.139	277.129	415.633	614.652	174.419	421.431	437.704	521.913	183.39	670.153	620.639	586.582	247.964	529.093	616.112	516.048	255.969	508.293	449.965	519.235	243.418	562.966	678.259	477.624	242.035	542.756	705.481	389.038	256.303	576.97	509.975	426.468	216.062	521.551
218.398	536.075	402.504	504.898	133.677	447.35	700.809	451.066	254.28	608.584	747.892	469.988	161.604	648.416	417.579	499.439	160.129	277.136	413.953	615.282	174.57	421.383	436.72	521.414	183.628	670.152	620.639	586.582	248.48	529.205	616.376	516.913	255.969	508.293	450.984	518.602	243.792	562.666	678.345	477.728	242.264	542.617	704.849	387.937	256.431	579.927	509.986	426.872	216.208	521.415
218.264	536.416	402.801	506.377	133.652	447.113	699.242	450.834	254.346	608.577	747.238	469.455	161.608	648.436	417.579	499.439	160.129	277.136	413.932	615.125	174.76	421.295	436.496	521.975	185.264	670.483	620.655	586.613	249.057	529.339	615.492	516.454	256.815	507.474	449.27	519.442	244.257	562.441	678.345	479.499	242.264	542.617	704.877	387.13	256.301	575.677	509.024	427.23	216.27	521.554
218.85	535.261	401.987	506.076	133.664	446.694	699.242	450.834	254.337	608.618	746.509	470.142	161.634	648.424	416.164	499.538	160.099	277.174	412.078	615.665	174.986	421.244	435.369	521.434	185.541	670.424	620.655	586.613	249.057	529.339	615.492	516.454	256.514	507.977	450.364	518.863	244.651	562.372	678.619	479.26	242.584	542.576	703.913	387.865	256.304	575.566	509.024	427.23	216.27	521.554
218.594	535.673	402.338	507.409	133.664	446.694	697.638	450.841	254.317	608.684	745.931	469.869	161.634	648.424	416.16	500.773	160.075	277.192	412.123	615.608	174.986	421.244	435.205	521.832	186.816	671.024	620.655	586.613	249.711	529.534	614.303	516.061	259.097	507.683	449.734	519.056	244.651	562.372	678.883	481.116	242.877	542.575	703.981	386.704	256.304	575.566	508.059	426.995	216.589	520.858
218.84	535.218	400.212	505.729	133.789	446.361	697.708	449.856	254.287	608.669	745.931	469.869	161.755	648.388	414.855	500.831	160.084	277.187	411.34	615.63	175.222	421.07	434.109	520.977	186.53	670.893	620.658	586.632	250.343	529.558	614.286	517.247	259.097	507.683	450.808	518.549	244.869	562.411	679.195	480.693	243.397	542.665	703.118	386.393	256.429	574.982	508.208	427.359	217.074	521.405
218.84	535.218	400.497	507.269	133.931	446.086	696.136	449.603	254.287	608.669	745.203	469.54	162.137	648.434	414.855	500.831	160.084	277.187	411.34	615.63	176.086	420.878	434.256	521.167	187.525	671.254	620.666	586.616	250.343	529.558	613.025	517.066	257.575	508.245	439.64	518.373	244.881	562.471	679.43	482.824	243.397	542.665	703.118	386.393	256.516	577.723	507.35	427.991	217.845	520.549
219.018	534.863	398.243	508.702	133.923	446.032	696.056	448.747	254.324	608.522	744.64	470.871	163.276	648.567	413.585	502.286	160.068	277.189	408.944	616.716	176.086	420.878	433.219	520.768	186.904	671.088	620.664	586.621	250.813	529.569	613.025	517.066	256.842	508.778	439.64	518.373	245.005	562.557	679.43	482.824	243.923	542.9	702.086	385.37	256.516	577.723	507.832	427.801	217.845	520.549
218.692	535.545	398.243	508.702	133.923	446.032	694.66	449.317	254.365	608.32	743.945	470.772	163.797	648.677	413.69	503.639	160.063	277.191	408.935	616.578	176.443	420.789	433.219	520.768	188.554	671.943	620.58	586.619	251.207	529.53	611.913	516.957	257.394	508.855	449.595	519	245.005	562.557	679.729	484.483	244.216	542.885	702.076	384.413	256.394	576.209	506.803	428.566	219.085	520.541
219.096	534.968	396.734	509.42	133.958	446.742	694.583	448.469	254.365	608.32	743.945	470.772	164.376	648.677	412.45	504.428	160.994	277.199	407.361	617.184	176.215	420.722	432.053	520.792	187.603	671.66	620.58	586.619	251.562	529.285	611.761	518.274	257.394	508.855	450.651	518.571	246.345	562.656	679.939	484.064	244.282	542.928	701.248	383.832	256.551	574.387	507.296	428.341	219.282	521.162
218.922	535.302	396.942	509.62	134.047	446.572	693.229	447.575	254.444	608.094	743.332	470.878	164.473	648.901	412.45	504.428	160.994	277.199	407.462	616.804	176.55	420.704	431.969	520.878	187.938	672.312	620.304	586.59	251.751	529.015	610.592	517.948	257.167	509.121	449.009	519.306	246.673	562.855	679.939	486.449	244.282	542.928	701.248	383.832	256.286	575.538	506.95	428.568	219.336	520.868
219.554	534.297	395.281	509.738	134.322	446.555	693.229	447.575	254.406	607.852	743.098	472.429	165.15	649.176	411.053	505.278	160.786	277.21	405.493	616.804	176.409	420.529	430.821	520.364	187.228	672.245	619.561	586.574	251.751	529.015	610.592	517.948	257.286	509.379	436.153	519.439	247.377	563.295	680.271	485.881	244.289	542.86	700.453	383.363	256.23	576.271	506.95	428.568	219.336	520.868
219.368	534.583	395.484	509.827	134.322	446.555	691.697	446.913	254.287	607.82	742.961	472.135	165.15	649.176	411.46	506.097	160.452	277.23	405.475	616.633	177.06	420.529	430.894	519.768	188.298	673.16	619.561	586.574	251.846	528.759	609.407	518.915	257.755	509.729	449.437	519.026	247.213	563.643	681.705	487.148	244.584	542.88	700.512	382.849	256.23	574.756	506.539	428.956	219.39	520.419
219.842	534.647	393.155	509.827	134.542	445.523	691.755	446.662	254.285	607.651	742.961	472.135	166.038	649.495	410.136	507.105	160.905	277.227	404	617.818	176.843	420.459	429.627	519.768	187.631	672.943	618.957	586.611	251.837	528.413	609.278	519.613	257.755	509.729	450.47	518.499	247.921	564.093	682.206	486.553	245.861	542.876	699.706	383.112	256.189	575.549	507.123	428.537	219.164	521.19
219.842	534.647	393.575	509.735	134.777	444.865	690.321	446.995	254.285	607.651	742.814	472.283	165.62	649.853	410.136	507.105	160.905	277.227	404	617.818	177.363	420.358	429.546	519.065	188.049	673.471	618.201	586.708	251.994	527.983	608.142	519.914	258.305	509.901	449.882	518.627	247.844	564.354	683.137	487.987	245.861	542.876	699.706	383.112	256.094	574.736	506.604	428.916	219.187	520.717
220.642	531.329	391.86	509.696	135.017	444.177	690.441	446.92	254.329	607.463	742.575	473.751	166.72	650.936	408.796	506.656	160.739	277.233	402.376	618.453	177.363	420.358	428.417	517.515	187.133	672.707	617.311	586.772	251.994	527.983	608.142	519.914	259.194	510.27	449.882	518.627	248.516	564.736	683.137	487.987	246.569	542.816	699.003	382.193	256.094	574.736	506.857	428.704	219.187	520.717
220.064	530.961	391.86	509.696	135.017	444.177	688.739	446.455	254.393	607.102	742.407	473.527	165.499	650.353	409.469	507.375	160.453	277.23	402.221	618.236	177.739	420.353	428.417	517.515	188.603	673.952	616.331	586.923	251.959	527.625	607.03	520.252	259.976	510.341	449.237	518.901	248.516	564.736	684.061	489.358	246.549	542.625	698.757	382.115	256.086	573.779	505.897	429.334	219.07	520.284
220.136	533.757	389.981	509.486	135.246	443.518	688.919	446.727	254.393	607.102	742.407	473.527	166.424	650.353	408.171	508.312	160.468	277.233	400.529	618.762	177.277	420.354	427.129	516.234	187.742	673.226	616.331	586.923	251.859	527.642	606.896	520.567	259.976	510.341	450.336	518.383	249.288	565.288	683.761	488.513	247.164	542.603	697.66	381.354	256.293	574.08	506.044	429.178	218.997	520.848
219.512	533.525	390.363	509.496	135.342	443.901	687.309	447.135	254.469	606.849	742.109	474.214	165.874	650.435	408.171	508.312	160.468	277.233	400.524	618.55	177.631	420.42	427.416	516.122	187.013	673.984	615.408	586.969	251.658	527.484	605.598	521.032	260.702	510.354	448.789	519.104	248.895	564.801	684.847	490.719	247.164	542.603	697.528	381.593	256.772	573.095	505.957	429.603	219.571	520.83
220.6	533.525	388.353	509.233	134.59	443.326	687.309	447.135	254.578	606.359	741.742	474.809	165.461	650.491	406.653	509.187	160.906	277.254	398.946	619.405	177.176	420.469	426.12	515.049	186.582	673.817	614.176	587.05	251.658	527.484	605.598	521.032	260.831	510.242	449.743	518.63	249.634	565.297	684.484	489.918	247.788	542.402	696.841	380.918	257.084	573.795	505.957	429.603	219.571	520.83
219.873	533.401	388.617	509.115	134.59	443.326	685.656	446.642	254.802	605.872	741.272	474.909	165.461	650.491	407.123	509.426	160.895	277.253	398.987	619.286	178.056	420.469	426.273	515.191	187.794	675.107	614.176	587.05	251.504	527.102	604.593	521.264	260.822	510.176	449.092	518.866	249.22	564.913	685.013	491.477	247.778	542.166	696.574	381.166	257.084	572.16	505.465	429.827	219.756	519.633
219.998	533.051	386.489	509.115	135.501	442.561	685.677	446.607	255.037	605.18	741.272	474.909	165.329	650.611	405.477	510.108	160.418	277.328	397.563	619.145	177.481	420.501	424.782	514.066	188.126	674.74	612.946	587.297	251.395	526.761	604.555	521.665	260.822	510.176	450.129	518.357	250.715	565.783	684.672	491.009	248.452	542.047	695.84	380.768	257.178	573.12	505.016	429.369	219.917	519.074
219.998	533.051	386.64	508.963	135.811	442.634	683.938	446.853	255.037	605.18	740.539	474.195	165.46	650.697	405.477	510.108	160.418	277.328	397.563	619.145	177.736	420.558	424.922	514.464	187.658	675.816	612.185	587.475	251.395	526.761	603.516	521.985	260.818	510.169	425.617	523.47	250.33	565.547	685.22	492.718	248.452	542.047	695.84	380.768	257.317	573.774	504.368	429.691	220.567	519.206
220.364	532.629	385.901	508.9	136.531	442.102	683.931	446.98	255.379	604.79	739.894	474.311	165.683	650.987	403.836	510.521	160.867	277.318	395.933	620.001	177.736	420.558	423.908	513.916	187.297	675.526	610.933	587.673	251.353	526.288	603.516	521.985	260.834	510.105	425.617	523.47	251.013	566.372	685.22	492.718	249.066	541.886	694.653	380.223	257.317	573.774	503.69	429.338	220.567	519.206
219.702	532.277	385.901	508.9	136.531	442.102	682.154	446.98	255.772	604.221	739.157	474.612	166.171	651.294	404.006	510.456	160.811	277.335	396.02	620.441	178.04	420.649	423.908	513.916	187.297	676.711	611.471	587.49	251.365	525.728	602.246	522.277	260.98	509.875	423.993	524.315	251.013	566.372	685.79	494.471	248.996	541.773	694.53	380.526	258.425	570.994	502.947	429.908	220.771	519.32
220.153	532.143	383.215	508.573	136.979	441.853	682.152	446.72	255.772	604.221	739.157	474.612	166.171	651.294	402.355	510.825	160.983	277.363	394.467	621.079	177.441	420.82	422.422	513.352	187.26	676.009	610.732	587.49	251.375	525.208	602.429	522.444	260.98	509.875	424.06	524.191	251.648	567.2	685.114	494.197	249.618	541.735	693.586	379.977	257.577	573.773	502.204	429.653	220.661	519.314
219.492	532.082	383.348	508.523	136.686	442.525	680.824	446.533	255.888	604.051	738.559	474.978	166.691	651.601	402.355	510.825	160.983	277.363	394.367	621.139	177.109	421.082	422.248	514.647	187.223	676.393	611.431	587.334	251.419	524.667	601.503	522.598	261.088	509.677	422.317	524.902	251.158	567.166	686.361	496.342	249.618	541.735	693.522	380.277	257.684	573.233	501.206	429.794	220.58	519.368
220.595	532.082	381.515	508.483	136.997	442.265	680.824	446.533	256.029	603.96	737.919	474.233	167.219	651.809	400.655	511.28	160.571	277.354	392.755	621.694	177.112	421.22	421.835	514.16	187.129	675.66	610.704	586.955	251.419	524.667	601.503	522.598	261.397	509.325	422.317	524.902	251.498	567.88	685.588	496.014	250.388	541.738	692.432	379.362	257.892	572.487	501.206	429.794	220.58	519.368
220.016	532.002	382.612	508.454	136.997	442.265	679.411	446.127	256.177	603.891	737.172	474.495	167.219	651.809	400.739	510.88	160.286	277.376	392.666	621.855	177.112	421.22	420.88	515.468	188.293	677.026	610.704	586.955	251.564	524.099	600.504	522.921	262.012	508.795	420.851	525.72	250.783	567.636	686.109	497.684	249.975	541.831	692.336	379.792	257.892	572.487	499.865	429.665	220.658	519.337
220.406	531.889	380.471	508.454	137.513	442.747	679.576	445.684	256.31	603.898	737.172	474.495	167.549	651.88	398.975	511.003	160.848	277.376	391.396	622.254	177.259	421.336	419.494	513.893	188.084	676.312	609.863	586.318	251.738	523.694	600.795	523.056	262.012	508.795	421.002	525.713	251.863	568.536	685.692	497.511	250.252	541.915	691.391	379.46	257.939	572.03	499.731	429.509	220.971	519.027
220.406	531.889	379.842	508.374	137.57	443.019	678.096	445.158	256.31	603.898	736.444	474.615	167.526	651.849	398.975	511.003	160.848	277.376	391.396	622.254	177.495	421.554	420.282	514.843	187.327	677.033	610.157	585.507	251.738	523.694	599.613	522.141	262.48	508.202	419.671	526.632	251.863	568.536	685.475	499.121	250.252	541.915	691.391	379.46	257.883	570.478	498.593	429.677	221.434	518.637
219.994	531.652	378.185	508.423	138.653	442.819	678.447	444.564	256.622	603.857	735.917	473.569	167.69	651.828	397.377	510.733	161.203	277.403	389.95	622.263	177.495	421.554	418.311	514.683	186.675	676.939	609.151	584.698	251.882	523.452	599.613	522.141	263.148	507.693	419.671	526.632	251.897	569.202	685.475	499.121	250.529	541.957	690.273	379.18	257.883	570.478	498.532	429.769	221.434	518.637
219.805	531.342	378.185	508.423	138.653	442.819	676.652	444.054	257.1	603.897	734.589	473.446	167.993	651.753	397.218	510.47	160.725	277.413	389.883	622.064	177.776	421.795	418.311	514.683	186.675	677.854	609.424	583.911	252.128	523.322	599.116	522.667	264.679	507.304	418.116	527.387	251.897	569.202	685.852	500.539	250.148	542.057	690.1	379.697	258.485	569.828	497.291	429.769	221.915	518.17
220.253	530.984	376.284	508.398	139.603	442.45	676.738	443.39	257.1	603.897	734.589	473.446	167.993	651.753	395.747	510.59	160.84	277.436	388.201	622.957	178.16	421.891	417.197	515.182	186.337	677.877	608.055	583.911	252.494	523.253	599.472	522.798	264.679	507.304	418.514	527.299	251.42	569.216	686.298	500.124	250.793	542.424	689.104	379.551	258.583	570.011	497.19	429.839	222.17	517.686
220.627	530.796	376.574	508.425	139.572	442.069	675.61	442.5	257.543	603.915	734.02	473.156	168.638	651.652	395.579	510.603	160.84	277.436	388.178	622.952	178.499	421.978	417.197	515.182	185.99	678.755	608.276	583.169	252.723	523.301	598.536	523.373	265.426	506.532	416.848	528.001	251.51	569.35	686.298	502.029	250.793	542.424	688.976	380.138	258.715	569.608	496.175	429.791	222.283	517.441
220.627	530.796	374.794	508.322	140.368	441.683	675.61	442.5	257.807	603.975	734.658	472.198	169.908	651.557	394.476	511.143	160.425	277.448	386.549	623.657	178.557	421.983	415.853	515.547	185.718	678.275	607.382	582.624	252.723	523.301	598.536	523.373	265.401	506.607	416.848	528.001	251.97	569.524	686.734	501.507	250.748	542.82	688.073	379.463	258.434	570.432	496.175	429.791	222.283	517.441
221.169	530.597	374.876	508.434	139.919	441.336	674.502	442.452	258.085	604.178	734.221	471.994	169.908	651.557	394.294	511.105	160.055	277.465	386.524	623.24	178.557	421.983	415.969	515.292	185.718	679.221	607.382	582.624	252.917	523.33	597.709	524.172	265.891	506.464	415.389	528.642	252.295	569.564	687.085	503.149	250.787	543.175	687.894	379.922	259.218	568.977	495.033	429.672	222.295	517.271
221.271	530.56	372.89	508.434	141.041	441.336	674.689	441.941	259.369	605.025	734.221	471.994	170.916	651.335	392.869	511.387	160.053	277.451	385.123	623.329	178.785	422.196	414.228	515.292	185.599	678.888	606.26	582.14	253.017	523.325	597.871	524.575	265.891	506.464	415.446	528.348	252.295	569.564	687.343	502.591	251.245	543.611	687.105	379.697	258.977	569.975	495.087	429.572	222.266	517.118
221.271	530.56	372.947	508.459	140.3	441.241	673.657	440.977	259.369	605.025	733.892	471.131	171.302	651.242	392.869	511.387	160.053	277.451	385.123	623.329	178.869	422.308	414.214	515.081	185.522	679.301	606.482	581.546	252.925	523.283	597.012	524.571	266.6	506.298	413.772	528.714	252.58	569.842	687.343	504.361	251.245	543.611	687.105	379.697	259.349	569.744	493.74	429.379	222.569	516.768
221.293	530.601	371.405	508.396	140.437	441.343	673.924	440.837	259.65	604.91	734.649	470.562	172.071	651.181	391.09	510.972	160.062	277.439	383.611	623.587	178.869	422.308	412.898	514.65	185.522	679.301	605.638	580.379	252.925	523.283	597.012	524.571	266.664	506.954	413.772	528.714	252.951	570.08	687.454	504.205	251.58	543.939	686.215	379.288	259.349	569.744	493.774	429.395	222.569	516.768
221.277	530.7	371.405	508.396	140.437	441.343	672.915	440.387	259.411	604.784	734.024	470.702	171.802	651.315	390.79	510.788	160.062	277.444	383.433	622.93	178.94	422.335	412.898	514.65	185.531	678.703	605.523	579.927	252.878	523.277	596.02	525.274	267.944	506.702	411.936	529.058	252.951	570.08	688.317	505.224	251.597	543.947	685.85	379.382	260.165	569.073	492.355	429.395	222.993	515.525
221.315	530.752	369.61	508.309	140.756	441.506	673.105	440.238	259.411	604.784	734.024	470.702	172.503	651.315	389.223	511.668	160.063	277.824	381.764	622.53	178.959	422.318	411.365	514.315	185.547	678.098	604.748	579.342	253.076	523.387	596.212	525.67	267.944	506.702	411.919	528.179	253.255	570.45	687.917	505.328	251.684	543.976	684.789	378.893	261.324	566.786	492.225	429.351	223.037	515.004
221.334	530.836	369.688	508.124	139.869	441.614	671.941	439.578	259.304	604.856	733.201	470.729	172.166	651.343	389.223	511.668	160.063	277.824	381.74	622.3	179.005	422.291	411.454	513.793	185.598	678.025	604.549	579.102	253.428	523.537	595.18	526.135	269.053	506.14	410.439	528.594	253.672	570.902	688.852	506.753	251.684	543.976	684.767	379.031	260.943	566.355	491.153	429.474	223.512	514.357
221.334	530.836	368.052	507.941	140.253	441.487	671.941	439.578	259.394	605.264	733.201	470.729	172.579	651.343	387.663	512.403	160.071	277.702	380.18	622.87	179.11	422.161	409.989	513.379	185.627	677.953	603.973	578.184	253.428	523.537	595.18	526.135	269.074	506.78	410.439	528.594	254.175	571.538	687.921	506.736	251.812	543.939	683.622	379.031	260.812	567.083	491.153	429.474	223.512	514.357
221.489	530.977	368.01	507.62	140.253	441.487	671.518	439.765	259.82	605.331	733.09	470.827	172.579	651.343	387.495	512.23	160.018	277.485	379.906	623.043	179.11	422.161	410.242	512.882	185.627	677.953	603.973	578.184	253.572	523.728	593.973	526.764	270.08	506.164	408.526	528.457	254.863	572.004	688.029	508.046	251.968	543.991	683.559	379.198	260.812	567.083	489.973	429.557	223.812	514.754
222.477	531.212	366.156	507.62	140.71	441.334	671.521	440.117	261.003	605.189	733.09	470.827	173.166	651.236	385.858	512.794	160.023	277.472	378.577	622.741	179.247	422.053	408.404	512.882	185.611	677.899	603.461	577.524	253.609	523.806	593.882	526.268	270.08	506.164	408.47	527.972	254.863	572.004	686.456	508.212	252.171	543.993	682.5	378.95	260.803	567.604	490.109	429.715	223.568	515.322
222.477	531.212	365.966	507.382	139.978	441.21	670.195	440.065	261.003	605.189	732.203	470.91	173.247	650.992	385.858	512.794	160.023	277.472	378.577	622.741	179.466	421.692	408.681	512.341	185.585	677.939	603.192	577.403	253.609	523.806	592.461	526.625	270.407	505.695	406.851	527.884	255.384	572.418	686.267	509.694	252.171	543.993	682.5	378.95	260.745	567.616	488.826	429.909	224.039	514.422
222.384	531.194	364.362	507.279	140.519	441.096	669.993	440.64	261.83	605.092	732.725	471.099	174.105	650.781	384.352	513.343	160.028	277.461	377.744	622.517	179.466	421.692	407.304	510.784	185.521	677.918	602.277	576.753	253.611	523.791	592.461	526.625	269.953	506.579	406.851	527.884	255.456	572.603	686.267	509.694	252.171	543.993	681.279	378.755	260.745	567.616	489.222	430.176	224.039	514.422
222.873	531.327	364.362	507.279	140.519	441.096	668.751	439.89	261.918	605.129	731.692	471.401	174.114	650.495	383.88	512.967	160.027	277.466	376.906	622.567	179.638	421.293	407.304	510.784	185.521	677.918	601.906	576.735	253.571	523.854	591.34	526.776	270.043	506.107	405.269	527.924	255.456	572.603	684.422	510.934	252.481	543.946	681.441	378.462	260.639	567.238	487.648	430.176	223.543	513.912
223.374	531.339	362.654	507.139	140.952	441.123	668.562	440.637	262.775	605.129	731.692	471.401	174.114	650.495	382.385	513.529	160.011	277.46	375.44	622.671	179.758	421.032	406.113	509.628	185.514	677.962	601.363	575.91	253.717	524.048	590.945	526.011	270.043	506.107	405.174	527.361	257.54	572.495	684.422	510.934	252.652	543.795	680.382	377.57	260.662	566.863	488.111	430.468	223.429	514.422
223.478	531.336	362.628	507.184	140.236	441.16	667.297	440.584	262.777	605.136	731.607	471.864	173.912	650.293	382.385	513.529	160.011	277.46	375.134	622.746	179.892	420.584	406.148	509.673	185.548	677.893	600.953	575.926	253.991	524.304	589.974	525.947	270.39	505.511	403.448	526.71	256.634	572.723	686.29	512.509	252.652	543.795	680.382	377.57	260.764	566.645	487.492	430.759	223.588	514.924
223.478	531.336	360.973	507.144	139.486	441.238	667.297	440.584	263.113	605.101	731.49	472.251	173.844	650.259	380.711	514.085	160.017	277.452	373.738	622.746	179.955	420.225	405.007	508.704	185.577	677.812	600.123	575.178	253.991	524.304	589.974	525.947	269.787	506.19	403.448	526.71	256.825	572.736	684.274	511.11	253.679	543.664	679.081	376.872	260.888	569.81	487.492	430.759	223.588	514.924
223.675	531.439	360.812	507.026	139.486	441.238	666.054	441.1	262.527	605.12	730.995	472.708	173.844	650.259	380.693	513.947	160.011	277.463	373.598	623.041	179.955	420.225	405.156	508.702	185.577	677.812	600.123	575.178	254.267	524.509	589.024	525.818	269.328	506.585	401.498	526.608	256.391	572.712	683.364	511.634	254.039	543.597	679.49	377.178	260.888	569.81	486.4	431.058	223.861	513.93
224.101	531.629	358.974	507.026	139.323	441.296	665.97	441.753	263.042	605.192	730.995	472.708	174.643	650.194	379.337	514.666	160.001	277.456	372.202	623.283	180.14	419.914	403.675	507.577	185.509	677.768	599.273	574.243	254.677	524.871	588.929	524.791	269.328	506.585	401.535	526.327	257.131	573.267	683.264	510.911	254.774	543.542	678.602	377.529	260.716	569.731	487.265	431.131	224.034	513.603
224.101	531.629	359.056	506.794	139.317	441.267	664.645	441.891	263.042	605.192	730.546	473.28	175.016	649.99	379.337	514.666	160.001	277.456	372.202	623.283	180.253	419.732	403.684	507.585	185.452	677.759	599.025	574.193	254.677	524.871	587.962	524.437	269.158	506.634	399.962	526.097	256.834	573.152	682.026	510.186	254.774	543.542	678.602	377.529	260.58	569.448	486.715	431.199	224.212	513.918
224.462	531.782	357.667	506.516	139.273	441.319	664.564	442.221	263.468	605.618	730.177	473.985	175.848	649.766	377.646	515.235	159.99	277.463	370.865	623.714	180.253	419.732	402.738	506.733	185.421	677.74	598.063	573.298	255.06	525.218	587.962	524.437	268.965	506.229	399.962	526.097	257.445	573.13	682.026	510.186	255.537	543.374	677.638	377.11	260.58	569.448	487.233	431.353	224.212	513.918
224.863	532.126	357.667	506.516	139.273	441.319	662.992	442.221	263.046	605.788	729.865	474.838	175.951	649.655	377.355	515.109	159.996	268.073	370.816	624.187	180.42	419.553	402.738	506.733	185.421	677.74	598.388	573.21	255.588	525.558	587.139	524.156	268.785	505.486	399.191	526.096	257.445	573.13	680.894	510.082	255.511	543.41	678.004	377.245	260.443	569.335	485.947	431.353	224.261	514.081
225.19	532.526	356.052	506.388	139.226	441.473	663.07	442.362	264.276	605.788	729.865	474.838	177.053	649.655	375.803	515.591	159.114	268.114	369.268	624.722	180.549	419.415	401.419	505.682	185.381	677.738	597.445	572.46	256.654	521.528	587.111	522.956	268.785	505.486	400.189	526.091	258.235	573.297	681.842	509.85	256.155	544.37	677.21	377.254	260.199	568.967	486.465	431.537	224.49	513.79
225.345	532.74	356.105	506.157	139.291	441.535	661.4	442.521	263.827	605.814	728.524	475.652	177.175	649.507	375.803	515.591	159.114	268.114	369.176	625.296	180.722	419.315	401.731	505.718	185.379	677.732	597.899	572.217	256.659	521.533	586.381	522.572	268.713	504.772	399.43	526.012	258.013	572.816	679.431	509.85	256.155	544.37	677.815	378.001	259.995	568.386	485.745	431.834	224.816	513.533
225.345	532.74	354.487	506.092	139.427	441.623	661.4	442.521	264.771	605.895	728.55	476.429	178.078	649.456	374.214	516.243	158.334	267.732	367.877	625.296	181.093	419.182	400.416	504.76	185.442	677.714	597.726	571.222	256.659	520.513	586.381	522.572	268.647	504.084	399.43	526.012	259.157	572.853	680.482	509.708	256.574	544.228	676.358	377.266	259.835	567.724	485.745	431.834	224.816	513.533
225.375	532.794	354.463	505.837	139.427	441.623	660.298	442.612	264.287	606.156	728.128	477.175	178.078	649.456	373.872	516.001	157.601	267.205	367.707	625.73	181.093	419.182	400.621	505.02	185.442	677.714	597.726	571.222	256.646	520.514	585.481	522.345	268.513	503.379	398.128	525.993	259.026	572.493	679.197	509.833	256.042	543.946	677.133	377.861	259.835	567.724	485.415	432.411	225.075	513.481
225.406	532.808	352.796	505.837	139.811	441.561	660.432	442.847	265.256	606.499	728.128	477.175	179.008	649.254	372.456	516.63	156.915	266.998	366.529	626.266	181.207	419.194	399.045	504.21	185.501	677.839	597.325	570.045	256.715	520.338	585.721	521.345	268.513	503.379	398.469	526	260.238	573.168	680.878	509.689	256.284	544.609	676.531	377.548	259.812	567.245	485.804	432.584	225.389	513.411
225.406	532.808	352.69	505.817	140.105	441.55	659.072	443.065	265.256	606.499	727.611	477.788	178.501	649.264	372.456	516.63	156.915	266.998	366.529	626.266	181.583	419.221	399.101	504.183	185.587	677.966	598.198	569.702	256.715	520.338	585.086	521.137	268.716	502.837	397.136	526.309	259.656	572.864	679.73	509.386	256.284	544.609	676.531	377.548	259.713	566.819	485.277	432.934	225.931	513.263
225.361	532.689	351.01	505.696	140.25	441.57	659.436	443.35	265.98	606.591	728.047	478.399	178.928	649.261	371.357	517.334	159.572	277.421	365.221	626.678	181.583	419.221	397.868	504.505	185.609	678.201	598.037	568.402	258.009	520.068	585.086	521.137	268.985	502.6	397.136	526.309	259.924	573.336	679.73	509.386	256.564	544.444	675.644	377.209	259.713	566.819	485.655	432.715	225.931	513.263
225.291	532.625	351.01	505.696	140.25	441.57	657.856	443.35	265.731	606.697	727.47	478.717	178.4	649.188	370.952	517.356	159.572	277.421	364.978	627.096	181.859	419.231	397.868	504.505	185.609	678.201	598.77	568.273	258.024	520.516	584.369	520.023	269.344	502.506	396.082	526.509	259.924	573.336	678.527	509.308	256.054	544.109	676.084	377.933	259.869	566.328	484.761	432.715	226.507	513.129
225.249	532.514	349.505	505.475	140.322	441.566	657.925	443.418	266.631	606.697	727.47	478.717	179.357	649.188	369.609	518.211	155.259	266.951	363.518	627.478	182.322	419.285	396.588	503.301	185.668	678.464	597.609	567.403	258.451	520.224	584.573	519.087	269.344	502.506	396.421	526.696	260.277	573.726	680.078	509.269	256.379	544.275	675.483	378.099	260.04	566.071	485.137	432.328	227.447	510.267
225.214	532.395	349.383	505.235	140.482	441.608	656.592	443.517	266.174	606.766	726.924	479.221	179.135	648.95	369.609	518.211	155.259	266.951	363.394	627.766	182.803	419.218	396.559	502.908	185.848	678.656	598.417	567.852	257.866	520.745	583.854	518.53	270.165	502.459	394.876	526.713	259.402	573.194	677.435	509.269	256.379	544.275	675.644	378.092	260.294	565.695	484.757	432.88	227.406	510.149
225.214	532.395	347.778	504.923	140.734	441.66	656.592	443.517	266.695	606.842	727.288	479.874	179.9	648.458	368.051	518.986	155.602	267.013	361.747	627.766	183.199	419.126	395.239	502.919	186.018	678.711	598.055	567.388	258.765	520.115	583.854	518.53	270.202	502.645	394.876	526.713	258.611	572.698	678.958	509.341	256.746	544.509	674.485	378.092	260.335	565.686	484.757	432.88	227.406	510.149
225.142	532.249	347.747	505.008	140.734	441.66	654.982	443.391	266.007	606.812	726.571	480.545	179.9	648.458	367.589	519.188	155.668	267.039	361.712	628.018	183.939	419.126	395.308	503.103	186.018	678.711	598.055	567.388	258.215	520.545	583.403	518.066	270.345	502.813	393.467	526.721	258.415	572.606	677.842	509.166	256.157	544.615	674.885	377.663	260.335	565.686	484.033	433.316	227.34	509.869
225.033	532.158	346.157	505.008	141.093	441.714	655.177	443.143	266.574	607.086	726.571	480.545	180.68	648.003	366.305	519.913	156.039	266.98	360.177	628.246	184.425	419.011	393.713	503.103	186.153	678.732	598.572	566.883	258.567	520.236	583.575	517.628	270.345	502.813	393.331	526.649	258.415	572.606	679.01	508.905	256.578	544.998	674.12	377.103	260.333	565.788	484.536	432.824	227.342	509.257
225.033	532.158	345.949	505.159	141.627	441.643	653.473	442.298	266.574	607.086	726.824	482.183	180.578	647.472	366.305	519.913	156.039	266.98	359.939	628.48	184.731	419.583	393.642	502.654	186.449	678.835	598.881	567.645	258.567	520.236	582.876	517.043	270.494	502.961	391.623	526.84	258.375	572.606	677.694	508.735	256.578	544.998	674.12	377.103	260.488	565.83	483.941	432.93	227.234	508.605
225.143	531.945	344.405	505.371	141.837	441.702	653.64	441.947	266.477	606.726	726.78	482.726	181.433	647.126	364.92	520.688	156.389	267.425	358.313	628.48	184.731	419.583	392.38	501.06	186.857	678.845	598.911	567.222	258.807	520.163	582.876	517.043	270.079	503.2	391.623	526.84	258.3	572.672	677.694	508.735	256.322	545.414	673.344	376.524	260.488	565.83	484.214	432.485	227.234	508.605
225.466	531.672	344.405	505.371	141.837	441.702	651.827	442.502	266.594	606.265	726.091	483.545	181.37	646.617	364.814	520.596	156.728	267.247	358.302	628.792	185.067	419.069	392.38	501.06	186.857	678.845	598.973	568.026	258.233	520.667	582.316	516.427	270.374	503.422	390.085	526.819	258.3	572.672	676.94	508.779	256.265	545.884	673.488	375.86	260.307	565.714	482.869	433.28	227.188	508.485
225.862	531.395	342.737	505.557	141.887	441.735	652.02	441.965	266.594	606.265	726.091	483.545	181.37	646.617	363.656	521.342	156.764	266.571	356.926	629.06	184.697	419.418	391.091	499.881	186.964	678.807	598.973	566.886	259.147	519.692	582.163	515.852	270.374	503.422	389.841	527.123	258.211	572.75	676.876	508.637	256.532	546.396	672.83	375.305	260.253	565.561	483.107	432.764	227.174	508.448
226.218	531.162	342.643	505.614	142.144	441.629	650.867	441.828	267.009	605.842	725.289	484.229	180.822	646.57	363.656	521.342	156.764	266.571	356.688	629.409	185.283	418.89	391.23	499.6	188.142	678.918	598.986	567.492	258.138	520.762	581.62	515.437	270.806	503.603	388.423	527.48	258.196	572.882	676.231	508.637	256.532	546.396	673.046	374.552	260.415	565.271	482.537	432.494	227.145	512.023
226.218	531.162	341.066	505.94	142.524	441.289	650.867	441.828	267.488	605.557	724.453	484.398	180.699	646.588	362.369	522.087	156.803	266.052	354.906	629.409	185.148	419.125	390.064	498.72	186.98	678.708	598.511	567.288	259.247	519.487	581.62	515.437	270.785	503.952	388.423	527.48	258.253	573.132	676.002	508.371	256.834	546.837	672.059	374.552	260.703	565.096	482.537	432.494	227.145	512.023
226.288	531.066	341.066	505.94	142.524	441.289	649.683	441.873	267.692	605.34	723.831	485.311	180.699	646.588	362.008	521.863	157.087	265.739	354.961	629.72	186.034	418.135	390.38	498.393	186.98	678.708	598.511	567.288	258.766	520.129	581.017	514.969	271.484	504.304	386.521	527.736	258.4	573.496	675.31	508.039	257.142	547.151	672.601	373.944	260.703	565.096	481.877	432.28	227.583	508.426
226.305	531.086	339.557	505.94	143.133	441.005	649.723	440.665	267.733	605.324	723.831	485.311	180.684	646.601	360.634	522.344	157.46	265.525	353.364	629.865	185.918	418.472	388.778	498.393	187.109	678.631	598.392	566.831	258.862	522.093	580.974	514.392	271.484	504.304	386.303	528.079	258.4	573.496	674.982	507.772	257.501	547.372	672.157	373.292	261.018	564.944	482.14	432.431	227.41	511.62
226.305	531.086	339.853	506.575	143.831	440.579	648.633	440.485	267.733	605.324	723.228	486.351	180.772	646.602	360.634	522.344	157.46	265.525	353.427	630.079	186.474	417.75	389.118	498.087	187.428	678.652	598.612	567.721	258.462	522.731	580.566	513.866	271.583	504.44	384.68	528.301	258.529	574.025	674.982	507.772	257.501	547.372	672.157	373.292	261.493	564.813	480.817	432.431	227.488	511.137
226.287	531.122	338.644	507.015	144.471	439.583	648.885	439.197	267.938	605.22	722.666	486.453	180.981	646.63	359.366	522.79	158.013	265.246	351.75	630.079	186.474	417.75	388.024	497.403	187.656	678.685	598.514	567.129	258.462	522.731	580.566	513.866	271.658	504.485	384.68	528.301	258.764	574.686	674.747	507.572	257.673	547.445	671.754	372.035	261.493	564.813	481.994	432.813	227.488	511.137
226.304	531.222	338.644	507.015	144.471	439.583	647.562	440.187	268.053	605.174	722.31	487.615	181.405	646.657	358.941	522.764	158.518	264.908	351.841	630.186	187.13	417.151	388.024	497.403	187.656	678.685	598.793	567.972	258.39	523.318	580.007	513.937	272.286	504.441	383.151	528.731	258.764	574.686	673.647	507.442	257.82	547.469	672.272	371.423	261.794	564.923	481.067	432.813	227.554	510.654
226.346	531.287	337.795	507.598	145.047	439.297	647.743	438.999	268.053	605.174	722.31	487.615	182.479	646.657	357.488	523.226	159.264	264.493	350.602	630.29	187.028	417.549	386.975	496.575	188.189	678.802	598.793	566.757	258.233	523.249	580.373	513.363	272.286	504.441	383.056	529.175	259.118	575.4	673.052	507.32	257.991	547.47	671.915	370.541	261.867	564.929	481.146	433.034	227.534	508.723
226.416	531.365	338.253	508.272	145.191	439.159	646.969	437.659	268.213	605.191	721.965	488.777	183.087	646.728	357.488	523.226	159.264	264.493	350.723	630.351	188.753	416.471	387.127	495.868	188.604	678.837	599.042	567.47	257.943	522.922	580.019	512.291	273.014	504.33	381.452	529.587	259.511	575.89	672.276	507.32	257.991	547.47	672.447	370.544	262.236	564.874	481.249	433.266	227.61	508.737
226.416	531.365	337.373	509.019	145.236	439.664	646.969	437.659	268.701	605.175	721.553	488.892	183.871	647.039	356.158	523.658	159.885	264.016	348.682	630.351	187.19	417.967	385.871	495.05	189.085	678.809	599.067	567.223	257.943	522.922	580.019	512.291	273.717	504.222	381.452	529.587	259.988	576.267	671.949	507.156	258.309	547.511	671.632	369.524	262.639	564.89	481.249	433.266	227.61	508.737
226.537	531.493	338.163	509.176	145.236	439.664	646.047	437.659	269.202	605.138	720.144	490.064	183.871	647.039	355.591	523.437	159.906	277.394	348.893	630.278	188.245	417.022	386.066	494.283	189.085	678.809	599.067	567.223	257.697	522.576	579.957	511.418	274.476	504.354	380.041	530.23	260.445	576.531	670.773	508.065	258.828	547.629	672.208	369.345	262.639	564.89	480.633	433.464	227.645	506.251
227.166	531.729	336.742	509.176	145.485	439.648	646.317	436.02	269.738	605.198	720.144	490.064	184.577	647.302	354.151	523.899	159.871	277.404	347.433	630.097	187.72	417.602	384.862	494.283	189.454	678.876	598.718	567.223	257.441	522.076	580.312	511.284	274.476	504.354	379.839	530.674	260.445	576.531	670.86	507.813	259.266	547.719	672.899	368.23	263.1	564.759	480.326	433.872	227.465	505.45
227.166	531.729	336.75	510.627	145.687	439.386	645.42	436.539	269.738	605.198	719.287	491.263	184.292	647.629	354.151	523.899	159.871	277.404	347.594	629.682	187.897	417.339	384.763	493.38	189.745	679.015	598.776	568.184	257.441	522.076	580.107	510.653	274.984	504.531	378.422	531.349	261.02	576.653	669.921	507.955	259.266	547.719	672.899	368.23	263.573	564.457	479.874	434.148	227.536	505.348
227.131	531.992	336.319	510.634	145.951	439.227	645.436	436.115	270.97	605.327	719.406	491.28	184.821	647.992	352.662	524.12	159.848	277.411	345.478	629.682	187.897	417.339	384.026	492.682	190.081	679.2	598.948	568.126	257.241	521.588	580.107	510.653	275.495	504.578	378.422	531.349	261.403	576.665	669.921	507.955	259.566	547.636	673.303	367.942	263.573	564.457	480.19	434.457	227.536	505.348
226.51	531.82	336.319	510.634	145.951	439.227	644.353	435.635	271.076	605.365	718.669	492.393	184.484	648.199	352.277	523.844	159.817	277.431	345.767	629.373	188.387	416.926	383.977	491.829	190.081	679.2	599.031	568.161	257.221	520.947	579.836	509.945	275.55	504.563	377.029	531.785	261.403	576.665	669.176	507.543	259.859	547.657	673.423	367.665	263.843	563.466	480.19	434.457	227.608	505.257
226.761	531.865	335.118	511.95	146.119	438.961	644.34	435.748	271.736	605.365	718.669	492.393	185.407	648.199	350.913	524.155	159.806	277.434	344.223	629.011	188.09	417.463	383.139	490.928	190.398	679.658	599.031	568.161	257.261	520.347	579.888	510.49	275.55	504.563	377.04	532.338	261.69	576.628	669.361	507.691	260.155	547.839	673.539	367.027	264.104	563.253	480.67	434.503	227.406	505.2
227.165	532.095	335.355	512.52	146.264	438.575	644.08	435.477	271.374	605.415	718.072	493.314	184.922	648.279	350.913	524.155	159.806	277.434	344.362	628.687	188.008	417.636	383.067	490.018	190.612	680.227	599.033	568.172	257.503	519.753	579.411	510.227	276.558	504.574	375.589	532.953	261.772	576.586	668.034	507.691	260.155	547.839	673.539	367.027	264.37	562.652	480.756	434.558	227.638	504.985
227.165	532.095	334.243	513.251	146.411	438.036	644.08	435.477	271.876	605.474	718.559	493.377	185.11	648.233	349.554	524.346	159.797	277.825	342.154	628.687	188.138	417.544	382.145	488.834	190.505	680.552	599.007	568.176	257.503	519.753	579.411	510.227	277.048	504.449	375.589	532.953	261.708	576.612	668.257	508.163	260.544	548.082	672.963	366.3	264.854	562.68	480.756	434.558	227.638	504.985
227.276	532.193	334.27	513.786	146.411	438.036	643.626	435.182	271.354	605.511	718.154	494.464	185.11	648.233	349.126	524.038	159.815	277.77	342.585	628.346	188.138	417.544	382.045	488.514	190.505	680.552	599.007	568.176	257.834	519.189	579.286	509.603	277.817	504.226	373.887	533.388	261.499	576.788	667.075	508.27	260.842	548.444	673.154	365.485	264.854	561.93	480.696	434.55	228.24	504.402
227.326	532.212	332.788	512.796	146.448	437.683	644.307	435.559	271.783	605.537	718.154	494.464	185.488	648.093	347.643	524.299	159.783	277.527	341.803	628.207	188.301	417.25	380.667	487.749	190.495	680.609	598.917	568.314	258.13	518.717	578.893	510.472	277.817	504.226	374.028	533.757	261.499	576.788	667.302	508.033	261.214	548.827	673.582	363.88	265.138	561.8	480.642	434.599	227.65	507.567
227.326	532.212	333.038	513.358	146.431	437.712	644.026	435.247	271.783	605.537	717.854	495.314	184.808	648.025	347.643	524.299	159.783	277.527	341.384	627.562	188.319	417.084	380.885	487.487	190.495	680.609	598.887	568.328	258.367	518.575	578.227	510.314	278.521	503.932	372.306	533.855	261.321	576.9	666.151	506.955	261.214	548.827	673.582	363.88	265.78	561.341	480.594	434.627	227.79	506.286
227.355	532.238	331.902	514.12	146.425	437.782	644.336	435.277	272.149	605.521	718.398	495.31	185.297	647.949	346.131	524.268	159.725	277.853	339.487	627.562	188.319	417.084	380.633	486.605	190.495	680.609	598.884	568.341	258.367	518.575	578.227	510.314	278.324	503.664	372.306	533.855	261.1	576.924	666.151	506.955	261.313	549.187	674.054	362.551	265.78	561.341	480.54	434.655	227.79	506.286
227.619	532.408	331.902	514.12	146.425	437.782	643.486	434.707	271.725	605.505	718.019	496.107	184.566	647.857	345.847	524.481	159.706	277.834	339.712	627.135	188.355	417.05	380.403	486.386	190.495	680.609	598.886	568.378	258.531	518.491	577.404	510.371	279.132	503.452	370.764	533.884	261.1	576.924	664.975	506.448	261.281	549.406	673.738	362.276	266.174	560.448	480.54	434.655	227.524	505.2
228.036	532.668	330.72	514.588	146.441	437.702	643.712	434.549	272.61	605.505	718.019	496.107	185.879	648.217	344.386	524.787	159.68	277.508	338.272	626.818	188.386	417.043	379.647	485.486	190.815	685.388	598.886	568.378	258.783	518.453	576.575	511.675	279.132	503.452	370.631	533.654	260.869	577.03	665.398	506.648	261.245	549.541	674.173	361.424	266.129	560.876	480.512	434.713	226.887	505.469
228.506	532.92	330.735	514.398	146.54	437.376	643.097	433.593	272.47	605.32	717.58	496.917	185.112	648.099	344.386	524.787	159.68	277.508	338.292	626.626	188.602	416.897	378.746	485.315	190.694	685.811	598.846	568.367	258.739	518.317	576.575	510.37	279.985	503.185	369.205	533.433	260.719	577.154	663.982	505.838	261.245	549.541	673.521	361.151	266.795	559.937	480.498	434.754	226.675	504.524
228.506	532.92	329.356	514.8	146.588	436.869	643.097	433.593	273.348	605.137	718.129	496.527	184.563	648.255	342.791	525.525	159.682	277.451	336.369	626.626	188.882	416.641	378.403	484.233	190.647	685.887	598.79	568.455	258.739	518.317	575.869	511.711	279.775	503.188	369.205	533.433	260.633	577.256	664.429	506.139	261.241	549.643	674.262	360.341	267.005	560.146	480.498	434.754	226.675	504.524
229.165	533.227	329.145	514.13	146.676	436.381	642.69	432.821	273.034	604.932	717.636	497.526	184.563	648.255	342.624	525.762	159.661	277.447	337.183	626.551	188.882	416.641	378.077	484.409	190.647	685.887	598.79	568.455	258.802	518.215	574.819	511.941	280.622	503.246	367.542	533.153	260.395	577.336	663.557	505.571	261.256	550.112	673.535	360.061	267.658	558.931	480.5	434.755	226.433	504.85
229.787	533.366	327.911	515	146.676	436.741	642.904	432.565	273.762	604.624	717.636	497.526	184.419	648.429	341.029	525.58	159.651	277.452	334.894	626.302	188.959	416.533	377.222	483.343	190.642	686.05	598.646	568.623	258.93	518.112	574.119	513.259	280.622	503.246	367.482	532.722	260.395	577.336	663.556	505.849	261.252	550.586	673.418	358.888	267.658	558.931	480.494	434.784	226.237	505.425
229.787	533.366	327.624	514.518	146.655	436.63	643.221	431.817	273.762	604.624	717.977	498.479	184.367	648.469	341.029	525.58	159.651	277.452	335.02	626.257	189.043	416.488	376.26	483.416	190.447	686.406	598.336	568.804	258.93	518.112	573.433	513.356	282.149	503.246	365.821	532.295	260.231	577.303	662.674	505.654	261.252	550.586	673.418	358.888	268.523	559.38	480.367	435.514	226.512	505.314
230.099	533.385	327.139	514.681	146.697	436.088	643.449	431.612	274.459	604.472	718.144	498.2	184.339	648.592	339.395	525.5	159.619	277.45	332.986	626.257	189.043	416.488	375.986	482.757	190.505	687.071	597.894	569.058	259.028	518.021	573.433	513.356	281.14	503.573	365.821	532.295	260.198	577.172	662.674	505.654	261.246	550.961	673.36	357.765	268.523	559.38	480.221	435.743	226.512	505.314
230.099	533.385	327.139	514.681	146.697	436.088	643.449	431.612	274.28	604.294	717.523	499.041	184.426	648.65	339.401	525.47	159.599	277.453	333.114	626.175	189.091	416.528	375.305	483.046	190.505	687.071	597.201	569.399	259.048	517.985	572.612	513.589	282.022	503.686	364.254	531.579	260.198	577.172	661.872	505.553	261.345	551.357	672.344	357.62	269.081	558.996	480.221	435.743	226.316	505.123
230.228	533.351	325.012	514.608	146.743	435.657	643.429	431.185	275.331	604.294	717.523	499.041	184.426	648.65	337.699	525.392	159.606	277.47	331.65	626.239	189.281	416.513	374.492	481.876	190.526	687.232	596.946	569.399	259.026	517.945	572.226	514.888	282.022	503.686	364.186	531.049	260.138	576.984	661.9	505.822	261.462	551.686	673.166	356.285	268.765	559.103	480.037	435.645	226.261	505.087
230.282	533.385	325.644	513.914	146.818	435.191	643.427	430.072	275.085	603.999	716.733	499.939	184.513	648.741	337.699	525.392	159.606	277.47	331.66	626.18	189.354	416.541	373.45	482.269	190.51	687.312	596.383	569.818	259.196	517.821	571.493	515.096	282.489	503.77	362.591	530.605	260.148	576.812	661.079	505.341	261.462	551.686	671.208	356.674	269.551	558.373	479.969	435.54	226.851	504.921
230.282	533.385	323.64	513.528	146.873	434.957	643.427	430.072	275.747	603.891	715.829	499.248	184.513	648.801	336.048	525.305	159.615	277.468	329.584	626.18	189.354	416.541	373.389	481.469	190.494	687.339	595.681	570.353	259.196	517.821	571.493	515.096	281.638	503.789	362.591	530.605	260.116	576.523	661.079	505.341	261.677	552.112	672.237	355.234	269.088	558.325	479.969	435.54	226.851	504.921
230.577	533.572	323.46	512.47	146.873	434.957	642.934	428.871	275.105	603.762	715.044	499.678	184.513	648.801	336.146	525.36	159.627	277.489	329.72	626.311	189.607	416.442	372.782	481.854	190.494	687.339	595.681	570.353	259.589	517.784	570.767	515.338	282.706	503.763	361.112	529.87	259.996	576.257	660.231	505.48	261.719	552.102	671.251	355.489	270.714	557.56	479.654	435.633	227.03	504.954
231.961	533.795	322.29	513.25	146.874	434.638	642.829	428.573	275.508	603.643	715.044	499.678	184.593	648.911	334.552	525.606	159.559	277.504	328.186	626.474	190.043	416.336	372.782	480.594	190.498	687.339	594.757	570.906	260.115	517.848	570.672	516.457	282.706	503.763	360.94	529.324	259.996	576.257	659.838	505.66	261.733	552.09	670.507	354.435	269.995	557.557	479.35	435.735	226.903	504.943
231.961	533.795	322.131	512.398	146.868	434.304	643.231	427.608	275.508	603.643	713.056	500.067	184.672	649.095	334.552	525.606	159.559	277.504	328.319	626.71	190.508	416.235	371.945	480.561	190.497	687.393	594.353	571.43	260.115	517.848	569.888	516.886	283.698	503.641	359.462	528.657	259.859	576.119	658.853	504.426	261.733	552.09	670.507	354.435	270.387	557.156	479.031	435.74	227.147	504.854
232.769	534.037	320.726	512.18	146.871	434.026	642.38	427.161	275.875	603.575	712.439	499.311	184.652	649.328	332.906	525.827	159.53	277.511	326.462	626.71	190.508	416.235	370.489	479.556	190.478	687.488	593.261	571.884	260.543	518.044	569.888	516.886	283.517	503.287	359.462	528.657	259.713	575.871	658.853	504.426	261.854	552.755	669.769	353.197	270.387	557.156	478.667	435.76	227.147	504.854
233.003	534.296	320.726	512.18	146.871	434.026	643.664	426.666	275.395	603.607	711.402	499.754	184.607	649.556	332.984	526.223	159.513	277.52	326.581	627.168	191.023	416.091	370.038	479.748	190.478	687.488	593.082	572.504	260.675	518.149	569.138	516.105	283.368	502.864	357.894	528.126	259.713	575.871	657.822	503.823	261.939	552.86	669.707	354.465	271.869	554.276	478.667	435.76	227.397	504.763
233.608	534.439	319.557	512.095	146.957	433.367	642.818	426.341	276.144	603.607	711.402	499.754	184.607	649.556	331.232	526.48	159.502	277.872	325.202	627.633	191.46	415.913	369.273	478.533	190.392	687.92	591.942	572.504	260.873	518.362	568.898	518.35	283.368	502.864	357.915	527.537	259.663	575.461	657.309	503.987	262.755	553.348	668.732	352.981	269.618	557.05	478.197	435.929	227.362	504.598
232.958	534.499	319.089	511.592	147.043	432.521	642.772	425.353	275.707	603.683	710.315	499.979	184.574	649.62	331.232	526.48	159.502	277.872	325.138	628.063	191.769	415.766	368.837	478.679	190.315	689.378	591.898	573.054	261.076	518.462	568.058	519.332	283.45	502.118	356.268	526.947	259.625	575.093	656.18	503.614	262.755	553.348	668.197	353.64	270.325	556.403	477.571	436.063	227.505	503.202
234.214	534.499	317.574	511.195	147.323	431.79	642.772	425.353	275.33	603.785	710.058	498.87	184.619	649.643	329.647	526.891	159.528	277.395	323.38	628.063	191.871	415.701	367.645	477.644	190.19	689.681	590.907	573.567	261.076	518.462	568.058	519.332	285.365	499.906	356.268	526.947	259.567	574.731	656.18	503.614	263.332	553.804	668.197	351.72	269.635	556.344	477.571	436.063	227.505	503.202
233.567	534.521	317.373	510.844	147.323	431.79	642.929	424.508	275.268	603.861	708.829	498.803	184.619	649.643	329.813	527.033	159.543	277.907	323.528	628.535	192.59	415.701	367.6	477.832	190.19	690.221	590.907	573.567	261.406	518.62	567.087	520.164	286.12	499.724	354.594	526.524	259.737	574.357	654.737	503.19	263.245	553.71	667.542	353.009	271.05	555.579	476.923	436.267	228.308	498.961
234.098	534.567	315.936	510.844	147.494	431.024	642.929	424.508	275.222	603.947	708.829	498.803	184.754	649.616	328.075	527.293	159.574	277.711	322.102	628.929	192.756	415.594	366.676	476.392	190.175	690.054	589.713	574.018	261.875	518.785	566.774	520.649	286.12	499.724	354.549	525.843	259.737	574.357	654.33	503.463	263.891	554.233	666.906	352.242	270.493	555.745	476.186	436.653	228.202	499.157
234.098	534.567	315.788	510.55	147.678	430.572	641.373	423.338	275.222	603.947	707.498	498.371	184.889	649.628	328.075	527.293	159.574	277.711	322.248	629.257	192.913	415.57	366.435	476.531	190.206	688.963	589.742	574.317	262.39	518.897	565.521	521.199	287.018	499.517	352.911	525.488	259.955	574.443	653.523	502.893	263.891	554.233	666.906	352.242	271.007	555.519	476.186	436.653	228.217	498.295
234.883	534.607	314.713	511.218	147.897	430.061	639.971	423.223	275.443	604.076	707.854	497.377	185.077	649.69	326.483	527.62	159.595	277.354	320.576	629.257	192.913	415.57	365.41	475.616	190.277	688.721	588.473	574.534	262.39	518.897	565.521	521.199	287.864	499.467	352.911	525.488	260.136	574.457	653.109	503.05	264.512	554.859	666.297	351.16	271.007	555.519	474.714	437.436	228.217	498.295
234.324	534.577	314.713	511.218	147.897	430.061	639.971	422.503	275.459	604.151	706.689	497.119	185.373	649.732	326.827	527.918	159.597	277.904	320.656	629.709	193.37	415.485	365.365	475.952	190.277	689.156	588.23	574.644	262.883	518.939	564.269	521.527	288.759	499.392	351.35	524.972	260.136	574.457	651.893	502.729	266.997	556.112	665.773	352.312	271.54	556.02	473.719	437.436	228.008	498.632
235.293	534.538	313.138	510.89	148.152	429.793	638.399	422.467	275.459	604.151	706.689	497.119	185.373	649.732	325.113	528.332	159.63	277.622	319.216	629.975	192.812	415.39	364.327	474.377	190.249	687.718	587.036	573.954	263.527	518.839	563.971	521.826	288.759	499.392	351.217	524.368	260.076	574.444	651.554	502.732	264.965	554.678	665.579	351.621	270.803	556.325	473.044	437.891	227.904	499.071
234.841	534.546	312.749	510.593	148.507	429.566	637.719	421.576	275.487	604.194	705.646	496.496	185.587	649.636	325.113	528.332	159.63	277.622	319.477	630.184	193.208	415.239	364.175	474.695	190.231	687.841	586.715	574.083	264.049	518.567	562.557	522.133	289.113	499.41	349.4	523.87	260.063	574.43	650.528	502.433	264.965	554.678	665.094	352.489	271.826	555.972	471.954	438.362	227.896	499.057
236.269	534.546	311.15	510.586	150.166	429.48	637.719	421.576	275.674	604.271	706.17	495.234	185.677	649.405	323.408	528.754	159.639	277.332	317.384	630.184	192.46	415.114	363.189	473.131	190.202	687.483	585.359	574.424	264.049	518.567	562.557	522.133	289.232	499.357	349.4	523.87	260.104	574.575	650.528	502.433	265.447	555.686	665.597	351.229	271.653	555.511	471.954	438.362	227.896	499.057
235.811	534.402	311.189	510.538	150.166	429.48	637.119	420.909	276.013	604.382	705.131	493.952	185.677	649.405	323.64	529.158	159.681	277.986	317.519	630.185	193.766	415.114	363.288	473.747	190.202	687.483	585.359	574.424	264.588	518.242	561.362	522.377	289.661	499.155	347.798	523.372	260.074	574.585	649.279	501.993	266.916	556.251	665.276	351.748	271.653	555.511	470.989	438.856	227.906	498.927
235.286	534.25	309.33	510.538	150.763	429.514	637.119	420.909	276.013	604.382	705.131	493.952	185.739	649.209	321.854	529.564	159.673	277.634	316.209	630.162	192.932	414.968	362.139	472.037	190.184	687.234	584.189	574.278	266.519	516.938	560.958	522.709	289.661	499.155	347.611	523.036	260.074	574.585	649.093	502.467	265.042	555.454	664.727	350.94	271.65	555.043	470.794	439.261	227.429	501.254
235.286	534.25	309.507	510.772	150.57	429.677	637.468	420.71	276.013	604.382	704.12	493.056	185.751	648.966	321.854	529.564	159.673	277.634	316.264	630.203	193.18	414.722	362.255	472.384	190.118	688.239	584.07	574.407	266.519	516.938	559.916	522.951	290.384	499.009	345.982	522.552	260.155	574.559	647.666	502.094	265.042	555.454	664.727	350.94	271.702	554.937	469.748	439.703	227.366	501.08
235.151	534.129	308.011	510.943	150.307	429.753	637.037	421.409	276.931	604.755	704.611	492.228	185.607	648.796	320.144	529.879	159.688	278.17	314.47	630.203	193.18	414.722	361.303	471.197	190.039	688.618	582.784	575.137	266.54	518.112	559.916	522.951	290.566	501.583	345.982	522.552	260.39	574.603	647.666	502.094	265.455	555.872	664.15	349.985	271.702	554.937	469.869	440.004	227.366	501.08
235.268	533.948	308.011	510.943	150.307	429.753	637.037	419.773	277.47	605.023	703.706	491.439	185.471	648.574	320.283	530.171	159.709	278.548	314.518	630.165	194.302	414.722	361.384	471.219	190.039	689.248	582.477	575.052	265.749	518.091	558.494	522.511	290.344	500.529	344.332	522.028	260.39	574.603	646.692	501.757	265.069	555.628	664.349	350.01	271.698	554.85	468.578	440.004	227.325	500.752
235.313	533.782	306.649	511.235	150.784	429.836	636.508	420.661	277.47	605.023	703.706	491.439	185.471	647.913	318.706	530.508	159.688	278.57	312.981	630.765	192.831	413.838	360.27	469.599	189.995	689.356	581.273	575.727	266.012	517.871	558.452	522.594	290.344	500.529	344.166	521.628	260.723	574.578	646.23	501.877	265.787	556.33	663.737	349.111	272.032	554.713	468.754	440.368	227.325	500.752
235.334	533.701	306.567	511.532	150.902	429.954	635.199	419.837	278.037	605.103	702.68	490.745	185.308	647.617	318.706	530.508	159.688	278.57	312.762	630.617	193.412	413.297	360.631	469.768	189.985	690.222	581.278	575.179	265.43	517.582	556.97	522.594	290.352	499.557	342.412	521.688	261.083	574.531	645.024	502.063	265.787	556.33	664.025	348.773	273.442	554.648	467.875	440.623	227.566	499.971
235.334	533.701	305.738	511.75	151.184	430.099	635.199	419.837	278.475	605.289	702.745	490.077	185.256	647.117	317.204	530.862	160.201	273.518	311.252	631.427	192.954	412.846	359.757	468.439	189.93	689.93	580.305	575.202	266.864	516.487	556.97	522.594	290.432	500.561	342.412	521.688	261.109	574.482	645.024	502.063	266.556	557.125	663.201	348.773	273.519	554.737	467.875	440.623	227.566	499.971
235.307	533.75	305.615	512.827	151.184	430.099	634.008	419.198	278.916	605.37	701.74	489.413	185.256	647.117	317.35	531.137	160.088	274.436	311.005	630.959	192.954	412.846	360.233	468.874	189.93	690.95	580.305	575.202	266.156	516.107	555.766	522.956	290.486	499.873	340.721	521.055	261.157	574.515	643.806	501.753	266.437	556.848	663.577	348.417	274.211	554.737	466.864	440.787	228.115	496.007
235.306	532.796	304.085	512.827	151.257	430.161	633.709	420.382	279.285	605.275	701.74	489.413	185.292	646.476	315.747	531.485	159.946	275.24	309.447	631.248	192.701	412.474	359.17	467.254	189.945	690.406	579.476	575.432	266.89	515.308	555.636	523.055	290.551	501.325	340.462	521.168	261.157	574.515	643.472	501.275	266.465	556.457	663.062	347.076	274.217	554.814	467.016	440.65	228.109	496.002
235.306	532.796	304.767	512.897	151.04	430.519	632.683	419.803	279.285	605.275	701.053	489.6	185.403	645.929	315.747	531.485	159.946	275.24	309.367	630.809	194.156	410.925	359.325	467.265	190.046	690.654	579.951	574.991	266.515	515.378	554.418	523.135	290.551	499.15	338.746	520.434	261.347	574.628	642.365	500.747	266.465	556.457	663.062	347.076	275.172	554.572	465.887	440.503	228.128	495.987
235.278	533.402	303.016	514.331	151.448	430.991	632.473	420.701	279.515	605.208	701.208	488.968	185.604	645.485	314.137	531.899	159.886	276.147	308.071	631.664	194.156	410.925	358.749	466.228	190.163	690.342	578.681	574.925	267.772	515.378	554.418	523.135	290.534	500.579	338.746	520.434	261.59	574.716	642.365	500.747	266.572	556.215	662.581	346.058	275.172	554.572	466.094	440.324	228.128	495.987
235.284	532.977	303.283	514.76	151.448	430.991	631.537	419.185	279.6	605.184	700.55	487.97	186.468	644.405	314.285	532.268	159.872	276.382	307.864	631.24	192.887	411.823	358.827	466.788	190.163	691.287	578.503	575.035	267.472	515.395	553.038	523.188	290.619	499.818	336.972	519.993	261.59	574.716	641.391	500.265	266.618	556.202	663.163	345.762	274.782	554.61	464.664	440.324	228.077	498.91
236.72	533.296	301.835	514.76	152.054	431.535	631.428	420.329	279.6	605.184	700.55	487.97	186.468	644.405	312.632	532.587	159.846	276.38	306.342	631.782	192.985	411.579	357.761	465.168	190.163	691.287	577.348	575.56	268.664	514.497	553.069	523.121	290.619	499.818	336.826	520.397	261.852	574.739	641.228	499.639	266.797	556.19	662.952	345.033	274.895	551.694	464.831	440.152	228.026	498.896
236.456	532.677	301.984	515.092	151.471	431.74	630.249	420.021	279.696	605.218	699.949	486.632	185.816	645.273	312.632	532.587	159.846	276.38	305.815	631.534	193.006	411.528	358.509	466.229	191.191	691.04	577.161	575.728	268.076	514.632	551.617	523.511	290.603	499.025	334.932	519.862	262.207	574.833	640.596	498.302	266.797	556.19	663.781	344.924	274.976	551.24	463.786	440.571	227.974	498.966
236.456	533.833	300.364	515.401	151.929	432.146	630.249	420.021	280	605.248	700.076	486.57	185.847	645.194	311.013	532.898	159.83	276.351	304.477	632.404	193.145	411.412	356.62	465.114	191.202	690.869	575.953	575.49	269.564	513.942	551.781	523.782	290.53	500.321	334.932	519.862	262.508	574.988	640.596	498.302	267.34	556.229	662.831	343.964	274.992	550.694	463.786	440.571	227.974	498.966
236.172	533.347	300.461	515.774	151.761	432.45	629.083	419.895	280.263	605.307	699.3	485.46	185.847	645.194	311.21	533.4	159.804	276.344	304.391	632.129	193.145	411.412	356.42	465.664	191.202	690.869	575.953	575.49	268.709	514.541	550.404	523.838	291.09	500.515	333.236	519.415	262.878	575.268	639.731	497.962	267.878	556.326	663.729	344.068	274.992	550.694	462.786	440.494	227.912	499.007
236.208	533.645	298.429	515.774	152.613	432.45	629.349	420.901	281.308	605.398	699.3	485.46	185.99	645.066	309.628	534.293	159.782	276.323	302.852	632.569	193.529	411.175	355.231	464.044	190.98	690.876	574.778	575.317	269.206	515.303	550.517	524.017	291.09	500.515	333.073	519.802	262.878	575.268	639.913	497.455	268.455	556.453	663.991	343.153	275.019	550.157	463.112	440.366	227.813	498.943
236.208	533.645	298.643	516.036	152.405	432.738	628.042	420.683	281.308	605.398	698.656	484.844	186.099	644.794	309.628	534.293	159.782	276.323	302.852	632.569	193.891	411.048	354.926	464.906	191.902	691.944	574.478	575.382	269.206	515.303	549.183	524.421	292.178	502.154	331.352	519.342	263.348	575.584	638.999	496.853	268.455	556.453	663.991	343.153	275.044	549.981	462.323	440.917	227.795	497.755
236.761	534.028	297.313	516.45	152.655	433.134	628.477	421.605	281.844	605.588	698.443	485.243	186.282	644.439	308.032	534.483	159.753	276.399	301.167	633.319	193.891	411.048	353.886	463.808	191.719	691.891	573.237	575.475	270.086	514.829	549.183	524.421	291.013	501.219	331.352	519.342	263.701	575.907	638.999	496.853	268.867	556.586	664.236	342.437	275.044	549.981	463.107	440.845	227.795	497.755
236.674	533.59	297.335	516.354	152.655	433.134	626.714	420.705	281.724	605.796	697.316	484.556	186.643	643.954	308.263	534.73	159.728	276.365	301.037	632.573	194.317	411.012	353.594	464.374	191.719	692.506	572.95	575.629	269.193	514.798	547.889	525.259	291.921	502.264	329.69	518.812	263.701	575.907	638.148	496.35	268.965	556.679	665.144	342.583	275.054	549.966	461.823	440.845	227.745	496.945
236.674	534.731	295.658	516.924	153.162	433.262	627	421.542	282.689	605.796	697.316	484.556	186.643	643.954	306.651	535.525	159.648	276.384	299.37	632.919	194.34	411.109	352.585	462.663	191.2	692.266	571.921	575.629	270.301	515.157	548.101	525.452	291.921	502.264	329.317	519.364	263.861	576.204	637.896	495.79	269.365	556.747	665.944	341.932	275.033	549.889	462.611	440.638	227.729	497.052
236.087	533.613	296.575	516.305	153.794	433.43	625.913	421.399	282.547	606.071	696.723	484.031	187.054	643.315	306.651	535.525	159.648	276.384	299.388	632.416	194.498	411.245	353.115	463.841	192.315	692.826	571.601	575.741	269.76	515.278	547.076	525.809	292.248	502.158	327.519	519.013	263.83	576.284	636.582	494.825	269.365	556.747	666.297	342.221	275.044	549.886	462.267	440.573	227.788	496.225
236.087	534.603	294.31	516.524	154.292	433.556	625.913	421.399	283.141	606.443	696.119	484.738	187.585	642.798	305.046	536.449	159.641	276.472	297.383	633.211	194.582	411.309	350.895	462.696	192.259	692.598	571.126	575.675	271.26	515.278	547.076	525.809	291.44	502.181	327.519	519.013	263.793	576.406	636.582	494.825	269.76	556.727	666.297	342.221	275.091	549.761	462.267	440.573	227.788	496.225
236.063	534.094	293.997	516.038	154.292	433.556	624.509	421.025	282.658	606.731	695.282	484.247	187.585	642.798	305.365	536.358	159.61	276.338	297.492	632.858	194.582	411.309	350.688	463.406	192.259	692.598	571.126	575.675	270.849	514.938	546.111	525.66	291.179	501.193	325.741	518.476	263.984	576.687	635.45	494.1	270.275	556.682	666.583	342.31	275.091	549.761	461.832	440.554	227.986	495.161
236.102	534.137	292.248	516.038	154.555	433.647	625.025	421.549	283.378	607.151	695.282	484.247	188.448	642.741	303.862	537.112	159.547	276.328	296.068	633.089	194.742	411.367	349.42	461.531	191.833	692.45	569.226	576.138	270.707	514.699	546.608	525.658	291.179	501.193	325.761	519.413	263.984	576.687	635.147	493.919	270.759	556.501	666.838	341.822	275.644	551.962	462.523	440.508	228.12	495.516
236.102	534.137	292.276	515.594	154.841	433.895	623.568	420.997	283.378	607.151	693.755	483.995	188.68	642.705	303.862	537.112	159.547	276.328	296.044	632.852	194.946	411.391	349.273	462.107	192.134	692.393	569.304	576.45	270.707	514.699	545.592	526.123	292.42	502.206	324.075	518.974	264.23	576.93	634.017	493.067	270.759	556.501	666.838	341.822	275.537	551.976	461.988	440.413	229.061	493.507
236.149	534.386	290.698	515.927	155.073	434.207	623.926	421.107	283.804	607.378	692.973	484.749	189.012	642.735	302.413	537.767	159.549	276.399	294.382	633.572	194.946	411.391	348.238	460.858	192.624	692.375	568.129	577.381	270.945	514.327	545.592	526.123	290.653	501.275	324.075	518.974	264.695	577.339	634.017	493.067	271.261	556.179	667.193	341.237	275.537	551.976	462.549	440.353	229.061	493.507
236.263	533.998	291.421	515.665	155.073	434.207	621.875	421.107	283.086	607.572	691.991	484.541	188.55	642.816	302.58	537.872	159.508	276.503	294.351	633.152	195.29	411.45	348.074	461.467	192.624	692.375	568.258	577.655	271.269	514.019	544.378	526.213	291.088	501.355	322.142	518.801	264.695	577.339	632.921	492.206	271.702	556	667.5	340.665	275.437	551.863	461.451	440.803	228.373	494.322
236.856	534.162	289.822	516.355	155.38	434.807	622.198	420.918	284.487	607.572	691.991	484.541	189.657	643.146	301.084	538.712	159.482	276.521	292.795	633.1	195.596	411.438	346.766	459.877	192.926	692.218	566.774	578.09	271.464	513.66	544.713	525.526	291.088	501.355	322.275	519.588	265.214	577.534	632.581	491.944	271.942	555.692	667.617	340.189	275.149	551.435	461.643	440.852	228.395	495.309
236.665	533.605	288.935	515.868	155.39	435.392	620.898	420.595	283.656	607.615	690.785	484.501	189.297	643.174	301.084	538.712	159.482	276.521	292.668	633.237	195.806	411.348	347.532	460.748	193.114	692.037	566.962	578.205	271.648	513.193	543.575	525.356	291.639	501.454	320.39	519.149	265.752	577.724	631.459	491.154	271.942	555.692	667.709	339.859	274.918	550.727	461.316	441.132	228.482	494.825
236.665	533.605	287.398	515.844	155.979	435.757	620.898	420.595	283.854	607.628	690.762	485.117	189.96	642.772	299.432	539.171	159.491	276.557	291.144	633.237	196.075	411.236	345.665	458.648	193.295	691.97	565.872	578.146	271.648	513.193	543.575	525.356	291.458	502.444	320.39	519.149	266.199	577.781	631.459	491.154	271.994	555.56	667.709	339.859	274.679	550.119	461.316	441.132	228.482	494.825
236.323	533.058	287.577	515.158	155.979	435.757	619.433	420.055	283.36	607.629	689.365	485.875	189.96	642.772	299.603	539.191	159.466	276.595	290.929	633.461	196.075	411.236	345.888	458.844	193.295	691.97	565.872	578.146	271.646	512.9	542.275	525.229	291.881	502.524	318.623	518.893	268.396	577.86	630.245	490.256	271.963	555.694	667.593	339.558	274.679	550.119	461.768	440.85	228.669	493.931
236.323	533.647	285.789	515.158	156.128	436.403	619.791	419.54	283.819	607.629	689.365	485.875	190.887	642.5	297.873	539.791	159.457	276.701	289.647	633.727	196.553	411.048	344.48	457.119	193.751	691.845	564.615	578.164	271.591	512.618	542.574	524.42	291.881	502.524	318.749	519.283	268.396	577.86	630.24	490.337	271.916	555.847	667.293	339.061	274.678	549.411	462.127	440.541	229.016	494.298
236.323	533.647	285.789	515.158	155.58	436.778	617.953	419.54	283.819	607.629	687.948	486.288	190.575	642.878	297.873	539.791	159.457	276.701	289.473	634.077	196.868	410.834	344.477	457.136	194.14	691.811	564.839	578.135	271.557	512.252	541.397	524.324	291.419	502.505	316.835	518.814	266.246	577.839	629.469	489.422	271.916	555.847	667.293	339.061	274.694	549.097	461.991	440.417	229.439	494.547
236.299	533.404	285.833	514.061	155.646	437.171	618.492	418.553	284.484	607.568	687.962	486.684	191.206	642.508	296.3	540.543	159.446	276.731	288.1	634.077	196.868	410.834	343.361	456.169	194.66	691.767	563.543	577.926	271.557	512.252	541.397	524.324	291.136	502.619	316.835	518.814	266.454	577.95	629.203	489.362	272.894	555.965	666.901	338.716	274.694	549.097	461.357	440.445	229.439	494.547
236.153	533.044	285.254	513.199	155.646	437.171	616.914	418.553	283.569	607.536	686.742	487.053	193.57	642.8	296.21	539.909	159.425	276.804	287.812	634.368	196.972	410.771	343.725	456.538	194.66	691.767	563.714	577.563	271.49	511.962	540.187	524.284	291.153	502.621	314.938	518.47	266.454	577.95	628.447	488.508	273.086	556.116	666.375	338.246	274.681	549.166	461.357	440.445	229.664	494.672
236.049	532.962	283.707	513.994	156.109	437.343	617.139	418.133	283.569	607.536	686.742	487.053	194.818	642.035	294.492	540.362	159.403	276.116	286.478	634.733	197.203	410.577	342.343	455.023	195.364	691.992	562.212	577.998	271.516	511.819	541.021	523.75	291.153	502.621	315.015	518.657	266.77	578.171	628.486	488.525	273.41	557.112	664.993	337.801	274.868	549.037	460.728	440.401	229.564	494.222
235.924	532.933	284.023	513.408	155.486	437.318	616.141	417.021	282.877	607.592	685.491	487.427	191.808	642.711	294.492	540.362	159.403	276.116	286.486	635.108	197.477	410.501	342.532	455.229	197.438	692.133	562.228	577.641	271.58	511.768	540.216	524.121	291.169	502.582	313.267	518.272	267.251	578.303	627.988	487.847	273.41	557.112	664.044	337.508	275.084	548.911	459.983	440.454	229.559	493.984
235.924	532.933	282.856	512.468	155.94	437.449	616.141	417.021	282.929	607.642	685.974	487.987	192.428	642.503	292.781	540.873	159.369	276.144	284.506	635.108	197.797	410.45	341.311	454.027	197.495	692.301	561.154	577.574	271.58	511.768	540.216	524.121	291.152	502.576	313.267	518.272	267.923	578.473	627.988	487.847	273.775	557.173	664.954	336.532	275.303	548.858	459.983	440.454	229.559	493.984
235.866	533.057	283.311	511.147	155.94	437.449	615.11	416.149	283.314	607.692	684.826	488.581	192.428	642.503	292.84	540.304	159.345	275.96	284.641	635.587	197.797	410.45	341.643	454.132	198.651	692.301	561.154	577.574	271.706	511.656	539.217	524.57	291.086	502.511	311.573	517.647	268.517	578.554	627.383	487.171	273.566	557.182	663.61	336.15	275.303	548.858	459.27	440.658	229.68	493.593
235.869	533.099	281.646	511.147	156.568	437.589	615.11	416.149	283.762	607.785	684.826	488.581	196.969	643.191	291.904	540.629	159.299	276.039	283.354	635.944	198.242	410.407	340.026	452.797	197.942	692.341	560.023	576.876	271.832	511.628	539.675	524.218	291.086	502.511	311.593	518.02	268.517	578.554	627.658	487.704	274.259	557.569	662.744	335.727	275.505	548.789	458.7	440.897	229.827	493.378
235.869	533.099	282.002	510.368	156.104	437.737	614.627	415.594	283.762	607.785	683.852	489.194	192.647	643.539	291.904	540.629	159.299	276.039	283.459	636.284	198.747	410.495	340.109	453.074	198.433	692.35	560.201	576.082	271.832	511.628	538.454	524.724	290.922	500.341	309.765	517.549	268.858	578.572	627.001	487.35	274.259	557.569	662.744	335.727	275.914	548.421	458.086	441.276	230.106	493.138
235.915	533.04	280.785	509.536	156.661	437.778	615.124	416.019	284.204	607.856	683.852	489.194	193.691	643.476	289.646	541.535	159.288	276.095	281.584	636.284	198.747	410.495	339.037	451.967	198.193	692.379	559.035	575.958	272.127	511.618	538.454	524.724	291.529	500.454	309.765	517.549	269.344	578.415	627.001	487.35	275.011	557.988	661.323	335.283	275.914	548.421	457.349	441.684	230.106	493.138
235.974	532.979	281.111	508.793	156.661	437.778	613.204	415.269	284.742	607.928	683.388	490.394	193.617	643.348	289.726	541.08	159.264	276.148	281.658	636.686	199.073	410.629	339.039	452.192	199.706	692.979	559.3	575.425	272.603	511.613	537.347	525.478	291.849	500.494	307.901	516.784	269.344	578.415	626.345	487.15	274.572	558.207	659.895	335.557	276.038	548.277	456.571	441.684	230.832	491.251
236.108	532.788	279.649	508.793	157.159	437.818	613.696	415.659	284.742	607.928	683.388	490.394	194.568	643.348	288.158	541.752	159.273	276.28	279.997	637.136	199.301	410.819	337.533	452.192	199.365	693.061	557.747	575.425	272.934	511.802	537.767	525.239	291.849	500.494	308.133	517.186	269.799	578.259	626.357	488.127	275.255	558.631	659.053	335.134	276.254	547.831	455.932	442.021	231.281	491.016
236.279	532.616	279.837	508.063	156.796	438.063	612.745	415.58	285.314	608.055	682.567	490.893	194.387	643.262	288.158	541.752	159.273	276.28	280.006	637.426	199.287	410.956	337.794	452.201	200.328	693.171	557.95	574.821	273.327	512.103	536.613	525.948	292.454	500.671	306.301	516.346	269.974	578.088	625.237	487.837	275.255	558.631	659.053	335.134	276.195	547.774	455.006	442.335	231.942	490.771
236.279	532.616	278.497	507.958	157.545	438.327	612.745	415.58	285.844	607.899	683.202	491.393	194.369	643.221	286.299	542.312	159.259	276.494	278.461	637.426	199.385	411.205	336.374	450.532	200.216	693.055	557.393	574.75	273.327	512.103	536.613	525.948	293.086	500.866	306.301	516.346	270.075	577.967	625.237	487.837	275.951	558.86	658.326	334.773	276.278	547.738	455.006	442.335	231.942	490.771
236.552	532.548	278.481	507.294	157.545	438.327	612.181	415.39	286.448	607.849	682.155	491.807	194.369	643.221	286.66	541.889	159.214	276.717	278.454	637.714	199.385	411.205	336.29	450.189	201.433	693.055	557.393	574.75	273.54	512.322	535.657	526.884	293.758	500.777	304.573	515.679	270.328	577.824	624.231	487.547	275.78	559.137	657.566	335.208	276.278	547.738	454.18	442.758	232.561	490.14
236.722	532.561	278.481	506.289	158.432	438.616	611.686	416.319	287.043	607.745	682.155	491.807	194.355	643.167	285.164	542.537	159.15	276.864	276.734	638.041	199.64	411.448	334.762	450.189	201.214	692.967	556.439	574.582	273.692	512.61	535.985	526.794	294.316	500.674	304.742	515.791	270.328	577.824	624.028	488.264	276.535	559.671	656.791	334.71	276.662	547.505	454.227	443.173	233.041	490.564
236.722	532.561	278.085	506.447	158.056	438.944	610.415	416.639	287.043	607.745	681.023	492.206	194.524	643.161	285.164	542.537	159.15	276.864	276.844	638.401	199.943	411.679	334.727	450.056	202.148	693.75	557.017	574.476	273.774	512.657	535.178	527.705	294.316	500.674	303.098	514.949	270.621	577.717	622.909	487.827	276.535	559.671	656.791	334.71	277.158	547.157	453.424	443.731	233.786	487.725
236.845	532.699	277.396	505.827	158.936	439.272	610.375	417.508	287.268	607.679	681.194	492.464	194.782	643.221	283.14	543.097	159.193	276.375	275.232	638.401	199.943	411.679	333.148	449.689	201.249	693.827	556.116	574.312	273.774	512.657	535.178	527.705	294.676	500.515	303.098	514.949	270.977	577.553	622.909	487.827	276.358	559.532	655.907	334.178	277.158	547.157	453.717	444.143	233.786	487.725
237.117	532.807	276.438	506.038	158.936	439.272	609.38	416.758	287.232	607.724	679.978	492.057	195.292	643.292	283.607	542.696	159.085	277.488	275.438	638.713	200.359	411.985	333.22	449.261	202.743	694.502	557.106	574.205	273.84	512.611	534.455	528.464	294.867	500.501	301.093	514.336	270.977	577.553	621.871	487.257	276.177	559.425	655.263	334.922	277.448	546.934	452.778	444.143	234.089	487.377
237.131	533.01	276.438	505.138	160.117	439.469	609.377	417.815	287.232	607.724	679.978	492.057	195.292	643.292	282.084	543.373	159.064	277.846	273.933	638.958	200.723	412.154	331.762	449.261	201.688	694.291	555.622	574.205	273.854	512.363	534.88	528.508	294.867	500.501	301.242	514.313	271.163	577.533	621.746	487.661	276.705	559.652	655.378	334.633	277.568	546.874	452.995	444.715	233.684	488.106
237.217	533.241	275.507	505.433	159.757	439.597	608.53	418.619	287.224	607.725	678.836	492.364	195.839	643.379	282.084	543.373	159.064	277.846	274.032	639.313	201.231	412.244	331.72	449.055	202.258	694.811	554.965	574	273.928	512.132	534.36	529.201	294.999	500.483	299.536	513.735	271.234	577.638	620.564	487.748	276.705	559.652	654.872	335.544	277.639	546.929	452.708	445.218	234.196	489.317
237.217	533.241	274.443	504.791	153.353	447.28	608.53	418.619	288.796	607.692	678.622	491.904	196.326	643.591	280.854	544.092	159.016	278.045	272.267	639.313	201.455	412.206	330.485	449.08	201.549	694.546	553.809	573.944	273.928	512.132	534.36	529.201	294.98	500.395	299.536	513.735	271.42	577.671	620.564	487.748	277.27	559.998	654.177	334.524	277.651	546.96	452.708	445.218	234.196	489.317
237.401	533.504	273.183	505.009	160.151	439.513	608.101	419.362	288.868	607.587	677.365	491.93	196.326	643.591	281.329	543.766	159.019	278.117	272.277	639.742	201.455	412.206	330.162	449.025	203.056	695.386	553.809	573.944	274.04	511.794	533.823	529.723	294.826	500.286	297.75	513.114	271.925	577.676	619.458	487.709	277.762	560.321	653.99	335.292	277.651	546.96	452.225	445.707	234.638	490.246
237.394	533.68	273.183	504.033	160.151	439.513	608.119	419.852	289.362	607.433	677.365	491.93	196.807	643.713	280.243	544.265	159.003	278.499	270.867	640.16	201.683	412.136	328.618	449.025	202.536	695.234	552.455	574.057	274.202	511.43	534.504	529.494	294.826	500.286	297.903	513.319	272.92	577.676	619.564	487.607	278.076	560.51	653.015	335.085	277.684	547.06	452.512	446.303	234.261	491.144
237.394	533.68	272.275	504.181	159.948	439.406	607.596	420.521	289.362	607.433	676.465	492.455	197.015	643.831	280.243	544.265	159.003	278.499	271.463	640.465	201.662	412.117	328.449	449.079	203.328	695.606	552.469	574.124	274.202	511.43	533.87	530.303	295.414	499.993	296.839	512.94	273.373	577.541	618.542	487.69	278.076	560.51	653.015	335.085	277.684	547.06	452.025	446.854	234.226	491.28
237.295	533.925	270.292	503.732	160.549	439.116	607.947	420.876	290.124	607.018	675.868	491.151	197.033	643.875	279.281	544.91	159.025	278.395	269.39	640.465	201.662	412.117	327.038	448.929	202.754	695.381	551.061	574.062	274.039	510.85	533.87	530.303	295.414	499.993	296.839	512.94	273.997	577.363	618.542	487.69	278.148	560.673	651.936	334.867	277.684	547.06	452.417	447.035	234.226	491.28
237.228	534.195	269.33	503.838	160.549	439.116	607.064	420.876	289.863	606.646	674.653	490.874	197.147	644.042	279.501	544.739	159.009	278.142	269.39	640.465	201.684	412.046	326.948	448.881	204.077	696.131	551.046	573.757	273.851	510.469	533.178	531.061	295.924	499.304	296.338	512.632	273.997	577.363	617.565	487.787	278.357	560.987	651.769	335.496	277.739	547.179	452.417	447.035	234.123	491.202
239.615	536.835	268.438	502.758	161.148	438.716	607.425	421.492	291	606.646	674.653	490.874	197.147	644.042	278.319	545.349	158.995	278.116	269.736	641.064	201.717	411.996	325.37	448.881	203.255	695.649	549.999	573.757	273.488	510.226	533.519	530.56	295.924	499.304	297.729	513.163	274.519	577.327	617.731	487.922	278.41	561.354	650.521	335.122	278.098	547.247	452.719	447.446	234.075	491.14
237.542	534.786	268.022	502.87	161.859	438.063	607.063	421.342	290.77	606.109	673.643	490.159	197.236	644.231	278.319	545.349	158.995	278.116	270.811	641.162	201.776	411.832	325.293	448.874	204.005	696.046	549.86	573.264	273.024	509.958	532.61	531.21	295.397	499.56	297.086	512.852	274.105	577.274	616.49	488.022	278.41	561.354	650.509	335.615	278.58	547.207	452.702	448.157	234.021	490.966
237.542	534.786	266.664	501.998	162.387	437.583	607.063	421.342	291.29	605.678	673.776	489.29	197.28	644.354	276.904	545.921	159.038	278.079	268.927	641.747	201.776	411.832	323.721	448.735	203.492	695.951	549.114	572.614	273.024	509.958	532.61	531.21	295.621	499.241	297.086	512.852	274.471	577.165	616.49	488.022	278.443	561.688	649.141	335.615	279.205	547.213	452.702	448.157	234.021	490.966
237.752	535.19	266.63	502.466	162.387	437.583	606.232	422.67	290.955	605.474	672.697	488.721	197.28	644.354	276.802	545.875	159.07	278.048	269.706	641.797	202.285	411.749	323.541	448.698	204.819	696.896	549.114	572.614	272.538	509.868	531.961	531.934	295.959	499.282	296.67	512.474	274.086	576.883	615.316	487.925	278.447	562.383	649.24	336.073	279.205	547.213	452.558	448.323	233.974	490.611
237.901	535.406	265.256	501.056	163.689	437.07	606.232	422.67	291.332	605.476	672.697	488.721	197.436	644.462	275.321	546.34	159.118	278.069	268.674	642.518	202.26	411.618	321.769	448.698	204.226	696.491	548.465	571.857	272.167	509.932	531.458	531.28	295.959	499.282	297.954	513.057	275.051	576.883	615.984	487.847	278.512	563.178	647.965	336.075	279.76	547.162	452.393	448.427	234.056	490.115
237.901	535.406	265.143	501.622	163.68	436.88	605.866	424.037	291.332	605.476	671.78	488.044	197.704	644.626	275.321	546.34	159.118	278.069	269.228	642.909	202.47	411.424	321.815	448.415	205.151	696.312	549.081	571.005	272.167	509.932	531.076	531.583	296.343	499.304	297.422	513.6	274.739	576.489	615.445	487.708	278.512	563.178	647.965	336.075	280.238	547.252	452.251	449.068	234.155	489.51
237.938	535.632	263.91	500.802	164.152	436.703	605.6	424.225	291.763	605.41	672.26	487.376	198.161	644.913	274.004	546.902	159.216	278.12	267.506	643.569	202.47	411.424	320.558	448.168	204.791	696.357	548.598	570.117	271.776	510.132	531.076	531.583	295.576	499.166	297.422	513.6	275.088	576.133	615.445	487.708	279.139	563.967	646.821	335.949	280.238	547.252	452.219	449.267	234.155	489.51
238.177	535.947	263.801	501.512	164.152	436.703	604.562	425.245	291.354	605.2	671.51	486.601	198.696	645.081	273.489	546.534	159.328	278.184	267.973	643.395	203.212	411.015	320.532	447.901	205.978	696.357	549.102	569.668	271.351	510.375	530.348	531.517	296.027	498.982	296.721	513.799	275.088	576.133	614.696	487.566	279.144	563.995	647.139	335.877	280.623	547.183	452.219	449.657	234.519	488.89
238.395	536.288	262.484	500.102	164.946	436.671	604.521	425.015	291.354	605.2	671.51	486.601	198.696	645.081	272.082	547.097	159.511	278.194	266.58	643.869	202.636	410.714	318.972	447.901	205.819	696.526	547.988	569.668	270.978	510.604	529.485	530.848	296.027	498.982	298.04	513.749	275.493	575.785	615.056	487.402	279.305	564.342	645.526	335.877	280.87	547.14	452.167	449.507	234.773	488.454
238.803	536.606	262.496	500.537	164.879	436.785	603.635	425.627	291.103	605.02	670.799	485.842	199.12	645.22	272.082	547.097	159.511	278.194	266.627	643.68	203.358	410.149	318.698	447.451	205.782	696.555	548.367	569.057	270.698	510.72	528.55	530.192	296.804	498.58	297.655	513.709	275.185	575.36	614.132	487.093	279.305	564.342	645.759	335.68	281.346	546.493	452.136	449.145	235.12	488.237
238.803	536.606	261.118	499.697	165.98	437.082	603.635	425.627	292.438	604.775	671.439	484.947	199.645	645.341	270.843	547.675	159.771	278.254	264.923	644.325	202.793	409.745	317.244	446.456	205.603	696.569	547.689	568.718	270.698	510.72	528.55	530.192	296.347	498.388	297.655	513.709	275.744	574.963	614.132	487.093	279.472	564.599	644.217	335.68	281.48	546.58	452.136	449.145	235.12	488.237
239.294	536.891	260.937	500.313	165.98	437.082	602.868	426.302	292.785	604.285	670.864	484.165	199.645	645.341	270.321	547.258	159.958	278.281	264.915	644.014	204.125	409.745	317.257	446.302	205.603	696.569	547.689	568.718	270.6	510.55	527.751	529.834	297.16	498.297	297.315	513.643	275.438	574.735	613.051	486.932	279.031	564.308	644.457	335.856	281.48	545.785	452.101	449.518	235.352	488.261
239.364	536.922	259.535	498.768	166.776	437.214	602.269	425.438	293.01	603.993	670.864	484.165	200.82	645.362	268.921	547.733	160.115	278.298	263.608	644.164	203.683	409.399	315.547	446.302	205.753	696.517	547.086	567.74	270.291	510.2	527.577	529.791	297.16	498.297	298.273	513.685	276.312	574.735	613.543	486.789	279.465	564.764	643.565	336.074	281.86	546.026	452.014	449.651	234.969	488.387
239.364	536.922	259.302	499.486	166.691	437.375	601.68	426.01	293.01	603.993	670.318	483.629	201.412	645.361	268.527	547.465	160.115	278.298	263.301	643.51	204.037	409.253	315.47	446.369	205.852	696.426	547.205	567.815	269.745	509.842	526.046	529.017	297.681	498.382	298.131	513.723	276.146	574.47	612.263	486.789	279.465	564.764	643.565	336.074	282.019	545.771	451.98	449.936	235.059	488.422
239.429	536.936	258.229	498.884	167.686	437.739	600.935	425.165	294.012	603.724	670.866	483.378	201.939	645.291	267.564	548.305	160.198	278.288	262.268	644.185	204.037	409.253	314.146	446.17	205.979	696.171	546.504	566.767	269.745	509.842	526.046	529.017	296.862	498.485	298.131	513.723	276.767	574.224	612.502	486.68	279.896	565.492	642.718	336.389	282.202	546.069	451.982	449.606	235.059	488.422
239.559	536.929	257.999	499.33	167.686	437.739	600.25	426.62	294.017	603.666	670.302	483.384	201.405	645.35	267.117	548.057	160.382	278.26	261.837	643.493	204.313	409.182	314.252	445.672	205.979	696.171	546.445	566.966	269.639	509.41	525.08	528.556	297.509	498.583	297.969	513.78	276.767	574.224	611.248	486.535	279.813	564.762	643.309	336.655	282.202	545.199	451.982	450.236	234.824	488.497
240.203	537.449	256.82	498.129	168.565	437.552	599.354	425.59	294.017	603.666	670.302	483.384	202.522	645.35	265.535	548.49	160.651	278.223	260.293	643.522	203.842	409.216	312.515	445.672	206.287	695.852	545.962	565.765	269.578	508.931	524.357	528.121	297.509	498.583	298.414	513.861	277.636	574.008	611.119	486.434	280.443	565.021	642.508	337	282.184	545.688	451.988	449.872	234.534	488.557
240.14	537.542	256.629	498.988	168.528	437.125	598.107	425.862	293.628	603.66	669.734	483.251	202.059	645.447	265.535	548.49	160.651	278.223	259.799	642.668	204.247	409.241	312.575	445.102	206.467	695.552	545.77	565.843	269.808	508.594	523.475	528.287	297.759	498.678	298.894	513.899	277.813	573.898	609.86	486.385	280.443	565.021	643.08	337.455	282.131	545.355	452.03	450.176	234.466	488.66
240.14	538.232	255.16	498.464	168.43	436.926	598.107	425.862	293.821	603.826	669.79	483.233	202.831	645.626	264.154	548.829	160.771	278.226	258.68	643.838	204.247	409.241	311.427	444.406	206.755	695.054	545.173	564.89	269.808	508.594	523.475	528.287	297.177	498.953	298.894	513.899	278.193	573.887	609.86	486.385	281.115	565.598	641.178	337.455	282.123	545.781	452.03	450.176	234.466	488.66
239.882	537.961	255.934	499.337	168.43	436.926	596.63	424.977	294.092	603.573	668.884	483.176	202.831	645.626	264.105	548.437	162.103	278.46	258.293	642.927	204.861	409.241	311.515	443.709	206.755	695.054	545.173	564.89	269.9	508.108	522.35	528.058	297.984	499.257	299.306	513.922	277.9	573.712	608.505	486.29	281.335	564.763	641.936	337.934	282.123	544.671	452.039	450.549	234.521	488.704
240.671	538.655	254.617	498.107	168.391	436.83	596.123	424.34	294.544	602.823	668.884	483.176	204.13	645.76	262.681	548.663	160.844	278.222	256.877	642.932	204.377	409.085	309.58	442.929	207.039	694.691	544.616	563.86	269.924	507.999	521.647	527.49	297.984	499.257	299.503	513.833	278.828	573.712	608.505	486.29	281.833	565.097	641.561	338.285	282.138	545.007	452.034	450.16	234.882	488.785
240.671	538.655	253.525	499.069	168.455	436.56	595.036	424.34	294.544	602.823	668.002	483.408	203.996	645.943	262.461	548.17	160.844	278.222	256.147	641.97	205.193	408.764	310.011	442.213	207.337	694.246	544.465	564.127	269.924	507.999	520.704	526.77	298.837	499.459	299.623	513.711	278.746	573.363	606.774	486.092	281.833	565.097	641.561	338.285	283.313	544.547	452.02	450.486	235.146	488.875
240.716	539.467	252.309	499.103	168.775	435.967	594.7	424	294.962	602.36	667.719	483.624	205.175	646.193	260.976	548.83	160.988	278.276	255.204	641.97	205.193	408.764	308.78	441.6	207.557	693.978	544.105	563.423	269.886	508.055	520.704	526.77	299.268	499.686	299.623	513.711	279.433	573.023	606.774	486.092	282.227	564.685	640.846	337.972	283.224	545.075	451.98	450.048	235.146	488.875
240.507	539.341	252.983	499.648	168.775	435.967	593.113	424	295.284	601.794	666.616	483.953	205.002	646.425	260.829	548.289	161.13	278.32	254.699	641.278	206.042	404.447	309.122	441.171	207.557	693.978	544.066	563.57	269.715	508.425	519.603	526.955	299.431	499.622	299.759	513.503	279.433	573.023	605.561	485.956	281.852	564.518	641.982	338.424	283.778	544.22	451.98	450.903	235.799	488.829
240.854	539.98	251.586	499.648	169.414	435.324	592.971	423.896	295.284	601.794	666.616	483.953	206.658	646.425	259.467	548.217	161.151	278.361	253.259	641.149	206.042	404.447	307.284	440.541	207.69	693.728	543.553	562.49	269.548	508.635	519.076	526.751	299.431	499.622	299.772	513.149	279.467	572.916	604.922	485.79	281.792	564.697	641.326	339.04	283.548	544.474	451.959	450.428	235.976	488.773
240.434	539.508	250.906	500.654	170.031	434.602	591.714	423.621	295.554	601.279	665.41	484.249	205.962	646.52	259.467	548.217	161.151	278.361	252.933	640.921	205.547	404.343	307.788	439.717	207.68	693.61	543.464	562.525	269.148	508.768	517.935	526.304	299.998	499.465	299.682	512.687	279.285	573.014	603.586	485.511	281.792	564.697	641.326	339.04	284.005	544.093	451.996	450.796	236.191	488.66
241.024	540.768	250.223	500.525	171.414	433.931	591.714	423.621	295.677	600.681	665.203	484.631	206.402	646.691	258.047	547.731	161.256	278.416	251.805	640.921	205.023	405.655	306.735	438.866	207.575	693.561	542.967	561.774	269.148	508.768	517.935	526.304	300.703	499.157	299.682	512.687	279.486	573.048	603.586	485.511	282.109	564.991	640.546	339.881	283.772	544.419	451.996	450.796	236.191	488.66
240.442	540.119	249.659	500.758	171.414	433.931	590.097	423.433	295.607	600.205	664.253	485.042	206.073	646.963	257.918	547.347	161.447	278.481	251.409	640.863	206.17	405.655	307.06	438.712	207.575	693.561	542.967	561.774	268.703	508.946	516.686	526.186	301.38	498.783	299.483	512.245	279.712	573.127	602.751	485.511	282.237	565.205	641.3	339.717	284.55	543.534	452.004	450.919	236.554	488.66
240.039	540.372	247.932	500.758	172.394	433.468	590.112	423.145	295.586	599.919	664.253	485.042	207.096	646.963	256.401	547.443	161.785	278.585	249.963	640.873	205.402	405.574	305.062	437.497	207.465	693.665	542.219	561.069	267.871	509.283	516.293	526.053	301.577	498.615	299.213	511.591	279.712	573.127	601.946	484.785	282.373	565.48	640.233	340.232	284.365	543.942	452.012	450.508	236.42	488.373
240.039	540.372	247.95	500.717	172.503	433.369	588.776	422.816	295.586	599.919	663.378	485.52	206.887	647.351	256.541	547.453	161.785	278.585	249.573	640.918	205.689	406.915	305.496	437.605	207.372	693.759	541.915	561.616	267.871	509.283	514.97	526.044	301.577	498.615	298.889	510.879	279.806	573.226	600.722	483.551	282.373	565.48	640.233	340.232	284.927	543.487	451.946	450.721	236.605	488.32
240.43	540.911	247.552	500.661	172.827	433.39	588.659	422.398	296.15	599.597	663.526	485.9	207.65	647.078	254.822	547.453	161.907	278.601	248.432	640.918	205.689	406.915	304.296	436.95	207.297	693.879	540.861	561.169	267.35	509.816	514.97	526.044	301.974	498.538	298.889	510.879	280.072	573.509	600.722	483.551	282.741	565.919	639.528	340.882	284.675	543.736	451.857	450.332	236.605	488.32
240.47	540.128	246.802	500.494	172.827	433.39	587.171	422.398	295.87	599.295	662.85	486.332	207.257	647.591	255.033	547.771	162.009	278.582	248.145	641.038	206.103	406.898	304.572	437.556	207.399	693.779	540.439	561.866	266.975	510.316	513.735	525.857	302.768	498.427	298.374	510.046	280.072	573.509	599.441	482.849	283.013	566.302	639.542	340.476	285.322	542.896	451.857	451.037	237.004	488.271
240.187	540.632	245.224	500.494	172.943	433.549	587.337	421.978	296.322	599.295	662.85	486.332	208.392	647.981	253.954	548.26	161.988	278.607	246.528	641.098	205.332	406.914	302.8	436.025	207.399	693.779	540.022	560.921	266.72	510.845	513.445	525.792	302.768	498.427	297.971	509.273	280.534	573.789	599.287	482.877	283.174	566.592	638.795	341.239	285.13	543.143	451.728	450.577	236.485	488.214
240.083	540.062	245.332	500.265	172.679	433.672	585.956	421.676	295.969	599.156	662.071	487.013	207.87	648.154	253.954	548.26	161.988	278.607	246.337	641.182	204.62	406.793	303.024	436.655	207.525	693.59	539.267	561.803	266.372	511.475	512.197	525.594	303.022	496.21	297.719	508.42	280.806	574.068	598.041	482.375	283.174	566.592	638.606	340.661	284.442	543.442	451.46	450.136	237.038	488.029
240.083	540.062	243.777	500.143	172.947	433.757	585.956	421.676	296.304	599.175	662.058	487.727	208.492	648.902	252.955	548.848	161.847	278.603	245.145	641.182	204.43	406.551	301.832	435.751	207.701	693.445	538.298	561.915	266.372	511.475	512.197	525.594	302.759	496.061	297.719	508.42	281.15	574.485	598.041	482.375	283.527	566.915	638.066	342.071	284.072	543.615	451.067	449.859	237.038	488.029
240.277	539.499	243.712	500.019	172.651	433.781	584.747	421.271	295.747	599.269	661.423	488.506	207.958	649.215	253.752	549.441	161.899	278.569	244.737	641.288	204.43	406.551	301.799	436.333	207.701	693.445	538.298	561.915	266.171	512.024	510.809	525.516	303.011	496.415	297.502	507.715	281.354	574.507	597.061	481.734	283.751	566.968	637.844	341.556	284.072	543.615	451.067	450.759	237.798	487.609
240.524	539.51	242.155	500.019	173.114	433.781	584.777	420.862	296.12	599.381	661.423	488.506	209.209	649.875	252.705	550.19	161.951	278.561	243.344	641.314	204.361	406.094	300.236	435.238	207.889	693.34	537.572	561.991	266.329	512.269	510.61	525.38	303.011	496.415	297.251	506.964	281.354	574.507	596.858	481.724	283.923	566.945	637.15	342.623	284.055	543.685	450.74	450.927	237.688	487.237
240.524	539.51	242.094	500.11	172.783	433.795	583.38	420.39	296.12	599.381	660.755	489.259	208.548	649.655	253.315	551.015	161.951	278.561	243.043	641.536	204.363	405.519	300.324	435.389	208.112	693.294	537.295	563.16	266.329	512.269	509.243	525.28	303.168	495.487	297.119	506.218	281.641	574.583	595.654	481.013	283.923	566.945	637.15	342.623	284.221	543.517	450.526	450.818	238.115	486.833
240.676	539.431	240.952	500.252	172.898	433.878	583.475	419.844	296.382	599.468	661.069	490.014	208.07	649.533	251.496	551.015	162.016	278.564	241.729	641.536	204.363	405.519	299.073	434.355	208.357	693.416	536.355	564.106	266.739	512.442	509.243	525.28	302.98	495.505	297.119	506.218	282.076	574.82	595.654	481.013	284.575	566.946	636.407	343.576	284.431	543.17	450.304	450.765	238.115	486.833
240.874	539.511	241.02	500.628	172.898	433.878	582.247	419.844	296.081	599.555	660.444	490.806	207.988	649.581	252.13	551.962	162.044	278.552	241.58	641.605	204.292	404.876	299.143	434.398	208.434	693.568	536.362	564.844	267.167	512.915	507.735	525.065	303.714	495.642	296.73	505.508	282.076	574.82	594.17	480.403	284.755	566.898	636.54	343.312	284.431	543.17	450.304	450.765	238.512	486.373
240.827	539.468	239.571	500.628	172.555	434.013	582.182	419.335	296.765	599.555	660.444	490.806	207.988	649.581	251.284	552.766	162.13	278.597	240.134	641.907	204.364	404.272	297.984	433.543	208.434	693.568	535.279	564.844	267.839	513.17	507.491	524.829	303.714	495.642	296.276	504.79	282.569	575.054	594.1	480.423	285.242	566.701	635.889	344.266	284.77	542.935	450.094	450.846	237.798	486.327
240.837	539.392	239.655	501.026	172.435	434.374	580.974	419.46	296.528	599.597	659.737	491.607	208.325	649.816	251.284	552.766	162.13	278.597	239.989	642.224	204.53	403.736	297.911	433.346	208.55	693.809	535.41	565.254	268.648	513.382	506.029	524.806	304.458	495.443	295.602	504.119	283.078	575.275	592.793	479.927	285.242	566.701	636.227	344.032	285.071	542.543	450.107	450.877	238.034	486.28
240.837	539.392	238.386	501.444	172.577	434.973	580.974	419.46	296.291	599.736	660.095	492.341	208.437	649.924	250.414	553.678	162.369	278.696	238.675	642.224	204.53	403.736	297.037	433.456	208.556	693.979	534.497	565.865	268.648	513.382	506.029	524.806	304.037	495.405	295.602	504.119	283.662	575.664	592.793	479.927	286.096	566.371	635.189	345.067	285.21	542.048	450.141	450.942	238.034	486.28
241.01	539.387	238.554	501.963	172.577	434.973	579.419	418.501	296.103	599.895	659.319	493.015	208.679	650.103	251.145	554.723	162.616	278.824	238.338	642.57	204.551	403.647	297.253	433.222	208.556	693.979	534.497	565.865	269.577	513.458	504.594	524.689	304.405	494.955	295.602	504.119	284.016	575.947	591.239	479.181	285.757	566.116	635.683	345.039	285.21	542.048	449.337	451.362	238.194	485.864
241.065	539.355	236.973	501.963	172.852	435.626	579.739	418.101	296.33	599.992	659.319	493.015	208.679	650.103	250.206	556.245	162.962	278.862	237.042	642.787	204.559	403.587	296.064	432.366	208.558	694.062	533.634	566.543	270.236	513.193	504.649	524.721	302.842	495.311	294.694	503.344	284.016	575.947	591.153	479.56	286.243	565.89	635.525	345.901	285.351	541.501	449.429	451.465	237.455	485.701
241.065	539.355	236.881	502.593	173.043	436.285	578.589	417.453	296.33	599.992	658.745	493.692	209.004	650.15	250.704	556.994	162.962	278.862	236.871	642.881	204.648	403.535	296.018	431.569	208.531	694.084	534.114	567.311	270.236	513.193	503.273	524.734	302.842	495.311	294.041	502.744	284.1	576.021	589.595	479.084	286.243	565.89	635.525	345.901	285.396	541.27	449.016	451.562	237.753	485.444
241.107	539.379	235.607	503.071	173.288	437.024	578.723	417.435	296.432	600.125	658.853	494.364	209.497	650.229	249.376	557.654	163.169	278.901	235.515	642.881	204.648	403.535	295.105	431.127	208.78	694.276	533.369	568.034	270.908	512.884	503.273	524.734	303.813	495.829	294.041	502.744	284.091	576.023	589.595	479.084	286.846	565.811	634.971	346.656	285.548	541.104	449.515	451.562	237.753	485.444
241.248	539.352	235.626	503.418	173.288	437.024	577.268	416.67	296.45	600.198	657.872	495.099	210.193	650.13	249.636	558.181	163.262	278.915	235.385	643.122	204.76	403.425	295.398	430.753	209.145	694.752	533.801	568.913	271.459	512.429	501.886	524.985	304.474	495.786	293.37	502.168	284.091	576.023	588.289	478.513	285.958	565.993	635.414	346.6	285.548	541.104	448.684	451.562	238.012	485.153
241.409	539.32	234.138	503.418	173.542	437.72	577.656	416.696	297.137	600.198	657.872	495.099	210.193	650.13	248.876	559.066	163.353	278.924	233.859	643.41	205.044	403.313	293.72	429.883	209.145	694.752	532.508	568.913	271.813	512.035	502.042	525.117	304.474	495.786	292.642	501.32	284.031	576.02	588.095	478.968	286.343	566.181	634.856	347.466	285.793	537.768	449.227	452.008	237.305	485.052
241.83	539.343	234.283	503.891	173.805	438.155	576.476	415.979	297.067	600.28	657.061	496.308	210.676	650.021	248.876	559.066	163.353	278.924	233.845	643.623	205.424	403.148	293.72	429.883	209.598	695.321	533.097	569.784	272.021	511.312	500.665	525.402	305.308	495.649	291.937	500.59	283.971	576.005	586.708	478.595	286.343	566.181	635.381	347.401	285.574	537.202	449.117	452.516	237.694	485.02
242.358	539.343	232.78	503.891	174.026	438.296	576.476	415.979	296.818	600.319	656.99	496.974	210.673	650.498	248.001	560.126	163.353	278.924	232.261	643.623	205.934	402.944	293.37	428.463	209.815	695.565	532.729	570.671	272.021	511.312	500.665	525.402	306.113	495.304	291.937	500.59	283.932	576.854	586.708	478.595	286.751	566.367	634.634	348.736	285.028	536.587	449.812	452.988	237.694	485.02
242.793	539.318	232.828	504.651	174.026	438.296	575.536	415.454	296.648	600.361	656.07	497.717	210.692	650.312	248.059	560.211	163.594	278.915	232.189	643.856	205.934	402.944	293.808	428.076	209.815	695.565	532.729	570.671	272.209	510.663	499.15	525.586	306.684	495.385	291.286	499.873	283.926	576.882	585.289	478.251	285.859	566.592	635.058	348.446	285.028	536.587	449.041	452.988	237.183	484.964
243.287	539.295	231.202	504.651	173.996	438.142	575.476	416.089	296.726	600.344	656.07	497.717	210.692	650.312	246.858	561.085	163.706	279.267	230.791	644.043	206.482	402.862	292.533	427.266	210.039	695.884	532.389	571.644	272.132	509.884	499.268	525.981	306.684	495.385	290.629	499.242	283.926	577.423	585.142	478.736	286.481	567.418	634.794	349.365	284.604	536.288	449.761	453.392	237.062	484.605
243.287	539.295	231.959	504.611	173.919	438.002	574.292	415.396	296.726	600.344	655.076	498.544	210.938	650.04	246.737	561.129	163.706	279.267	230.81	644.215	206.73	402.853	292.589	426.413	210.188	696.141	532.919	572.478	272.076	509.131	497.85	526.231	307.591	495.425	289.952	498.629	284.024	577.512	583.748	477.821	286.481	567.418	634.794	349.365	284.333	536.212	450.587	454.236	237.291	484.272
243.67	539.31	230.043	504.762	173.918	437.897	574.277	416.052	296.982	600.325	655.321	498.888	211.383	650.253	245.472	562.014	163.872	279.151	229.319	644.215	206.73	402.853	291.662	425.663	210.41	696.365	532.37	572.581	272.076	509.131	497.85	526.231	308.001	495.72	289.952	498.629	284.977	578.117	583.66	478.3	286.871	567.481	634.441	350.395	284.325	536.226	451.264	454.792	237.291	484.272
243.303	539.382	230.781	504.595	173.918	437.897	573.164	415.017	297.286	600.336	654.497	499.608	211.9	650.07	245.421	561.683	163.94	278.961	229.267	644.367	206.863	402.783	292.234	425.064	210.554	696.518	532.669	573.277	271.729	508.402	496.425	526.587	308.625	496.039	288.261	498.15	284.977	578.117	582.313	477.811	286.146	567.281	634.966	349.894	284.325	536.226	451.264	455.227	237.419	484.157
243.71	539.53	229.4	504.595	174.062	437.742	573.164	415.017	297.286	600.336	654.497	499.608	211.9	650.07	244.407	562.469	164.298	279.013	227.682	644.431	207.208	402.611	291.16	424.134	210.554	696.518	531.844	573.697	271.574	507.599	496.491	526.805	308.625	496.039	287.235	497.69	284.873	578.839	582.324	478.198	285.737	567.459	635.371	351.06	284.149	536.256	451.711	455.247	237.694	483.845
243.448	539.666	228.7	504.226	174.041	437.607	572.073	416.094	297.631	600.512	654.637	500.284	212.454	649.77	244.407	562.469	164.298	279.013	227.677	644.553	207.553	402.393	291.3	424.068	210.852	696.701	531.887	574.003	271.597	507.028	494.966	527.096	309.95	496.285	286.61	496.305	284.715	579.042	580.931	477.473	285.737	567.459	635.477	351.236	283.828	536.415	451.869	455.617	237.791	483.541
244.21	539.666	228.154	504.074	173.948	437.636	572.073	416.094	297.968	600.899	654.957	500.588	214.066	650.055	242.948	562.858	164.494	279.043	226.04	644.553	207.82	402.158	290.169	422.975	211.306	696.88	531.817	574.876	271.597	507.028	494.966	527.096	310.354	496.527	286.61	496.305	284.923	579.771	580.931	477.473	285.875	567.838	635.477	352.121	283.488	536.535	452.162	455.431	237.791	483.541
243.99	539.899	227.771	503.084	173.948	437.636	571.266	416.402	298.06	601.069	653.383	501.597	214.646	649.935	242.503	562.35	164.478	279.064	225.959	644.531	207.82	402.158	290.117	423.333	211.306	696.88	531.817	574.876	271.621	506.597	493.536	527.171	311	496.519	285.021	495.492	285.205	579.562	579.446	476.89	286.331	568.144	635.451	352.083	283.488	536.535	451.463	455.431	237.904	481.555
244.602	540.27	226.28	503.084	173.753	437.609	570.923	416.69	298.069	601.163	653.383	501.597	215.236	649.935	240.938	562.745	164.527	279.036	224.658	644.48	207.889	402.037	289.08	422.298	211.473	696.874	531.537	576.121	271.875	506.144	493.708	527.318	311	496.519	284.063	495.919	285.933	580.342	579.361	476.978	286.64	568.185	635.2	353.347	283.097	536.647	451.953	455.319	237.96	481.26
244.602	540.27	226.314	502.407	173.805	437.28	569.852	416.802	298.069	601.163	652.816	502.565	215.505	649.523	240.531	562.106	164.527	279.036	224.627	644.328	207.952	401.908	288.736	422.69	211.455	696.855	531.123	576.148	271.875	506.144	492.375	527.156	312.226	496.355	282.902	495.398	286.197	580.042	577.843	476.581	286.64	568.185	635.009	353.289	282.563	537.001	452.858	456.013	238.232	480.411
245.315	540.603	225.008	501.895	174.113	436.501	569.852	416.802	298.162	601.219	653.124	502.638	216.162	649.404	239.25	562.961	164.591	279.006	222.876	644.328	207.952	401.908	287.423	422.551	211.988	696.9	530.831	577.61	272.388	505.768	492.375	527.156	312.083	496.112	282.902	495.398	285.858	580.311	577.843	476.581	286.84	568.184	635.009	354.174	282.031	537.445	452.844	456	238.232	480.411
245.266	540.837	224.984	501.296	174.113	436.501	568.699	415.962	298.413	601.342	652.175	503.073	215.812	649.378	239.059	562.413	164.646	278.96	222.71	644.177	208.225	401.621	287.158	423.014	211.571	696.672	530.568	577.597	273.512	516.875	490.981	527.059	312.968	495.841	281.606	494.643	285.858	580.311	576.162	476.021	287.115	568.364	634.957	354.144	282.031	536.83	454.015	456.69	238.353	479.364
245.781	540.996	223.602	501.296	174.224	435.975	568.39	416.37	298.413	601.342	652.175	503.073	216.669	649.378	237.741	562.587	164.636	278.944	221.247	644.164	208.394	401.475	286.19	422.009	211.571	696.672	530.568	578.767	273.543	516.901	491.225	526.769	312.968	495.841	281.146	495.366	286.391	580.651	576.224	476.47	287.461	568.623	635.026	354.669	281.367	537.232	453.782	456.125	240.484	480.173
245.444	541.078	223.659	500.888	174.28	435.834	567.165	416.142	298.554	601.407	652.587	503.858	216.353	649.328	237.741	562.587	164.636	278.944	221.416	644.116	208.623	401.312	285.878	422.48	211.963	696.618	530.412	579.037	273.59	516.924	489.554	526.569	313.304	495.791	279.696	494.631	286.575	580.052	574.625	476.166	287.461	568.623	635.026	354.669	281.067	537.196	454.701	456.326	240.733	479.691
246.287	541.078	222.161	500.594	174.352	435.823	567.165	416.142	298.707	601.464	653.169	504.228	216.482	649.263	236.135	562.719	164.773	278.947	219.559	644.116	208.766	401.248	284.592	421.908	212.479	696.562	530.248	580.411	273.59	516.924	489.554	526.569	313.091	495.707	279.696	494.631	286.434	579.727	574.625	476.166	287.793	568.888	635.137	355.069	280.952	537.623	454.559	456.163	240.733	479.691
245.826	541.119	222.294	500.277	174.352	435.823	565.645	416.581	298.938	601.537	652.853	505.622	216.238	649.075	235.857	562.011	165.06	278.908	219.587	644.108	208.766	401.248	284.419	422.278	212.479	696.562	530.248	580.411	273.638	516.97	487.992	526.202	314.231	495.633	278.302	494.029	286.453	579.532	573.204	475.784	288.067	569.24	635.303	355.066	280.952	536.993	455.855	456.613	239.09	478.304
245.811	541.109	220.808	500.277	174.357	435.874	565.902	416.614	299.378	601.689	652.853	505.622	216.823	649.075	234.113	562.084	165.427	278.832	218.033	644.112	208.905	401.249	283.478	421.183	213.166	696.62	530.224	581.449	273.709	516.934	488.127	525.949	314.335	495.62	278.044	494.728	286.453	579.532	573.129	475.959	288.041	569.253	635.384	355.723	280.962	537.356	455.809	456.377	239.159	479.629
245.811	541.109	220.917	500.083	174.514	435.735	564.597	416.32	299.378	601.689	652.719	506.122	216.439	648.942	233.928	561.728	165.427	278.832	217.989	644.119	209.1	401.186	283.065	421.638	213.86	696.636	530.371	581.486	273.747	516.928	486.545	525.632	315.514	495.62	276.826	494.069	287.007	579.558	571.679	475.381	288.041	569.253	635.367	355.464	280.866	537.146	456.753	455.814	239.266	478.986
245.85	541.104	219.539	499.791	175.118	435.692	564.779	416.022	299.923	601.799	652.981	506.388	216.988	648.662	232.419	561.728	165.484	278.831	216.258	644.119	209.1	401.186	281.941	420.836	214.377	696.752	530.352	582.824	273.747	516.928	486.545	525.632	315.538	495.693	276.826	494.069	287.378	579.574	571.679	475.381	288.062	569.837	635.367	356.019	280.555	537.578	456.568	455.272	239.266	478.986
245.97	541.12	219.961	499.699	175.118	435.692	563.166	416.022	300.463	601.992	652.663	507.027	216.471	648.344	232.137	561.241	165.541	278.799	216.306	644.346	209.438	401.129	281.678	421.573	214.864	697.093	530.364	582.982	273.764	516.947	485.023	525.303	316.594	495.981	275.189	493.325	287.378	579.574	570.214	474.588	288.048	569.804	635.255	356.009	281.571	536.993	457.905	455.272	239.311	478.557
246.41	541.111	218.572	499.699	175.708	435.516	563.369	415.845	300.946	601.992	652.663	507.027	217.264	648.344	230.773	561.246	165.598	278.786	214.594	644.547	209.814	401.128	280.729	420.417	214.864	697.093	530.364	584.482	273.745	516.948	485.187	525	316.594	495.981	275.081	493.893	287.901	579.639	570.49	474.501	288.1	570.085	634.973	356.454	281.339	537.376	457.241	455.316	239.371	479.715
246.859	541.092	218.029	499.792	175.796	435.304	562.072	415.489	301.452	601.904	652.927	508.538	216.803	648.245	230.773	561.246	165.598	278.786	214.699	644.799	210.49	401.131	280.448	421.206	215.446	700.196	530.151	584.368	273.764	516.96	483.671	524.715	317.442	496.34	273.71	493.196	288.277	579.773	569.156	473.649	288.1	570.085	634.39	356.184	281.692	537.11	458.119	455.383	239.393	480.33
246.859	541.092	216.613	500.098	176.68	434.961	562.072	415.489	301.232	602.288	653.254	509.096	217.082	647.784	229.208	562.257	165.67	278.779	212.727	644.799	211.069	401.22	279.012	420.868	215.481	700.218	529.858	585.353	273.764	516.96	483.671	524.715	317.109	496.706	273.71	493.196	288.81	579.856	569.156	473.649	288.227	570.938	633.652	357.204	281.898	537.644	457.336	455.384	239.393	480.33
247.305	540.975	216.561	500.136	176.68	434.961	560.892	415.121	300.951	602.299	652.874	509.82	216.827	647.341	229.275	562.6	165.747	278.824	213.036	645.247	211.069	401.22	278.906	421.691	215.481	700.218	529.858	585.353	273.73	516.974	482.054	524.569	318.248	497.098	272.278	492.204	289.336	579.98	568.088	473.035	288.316	571.058	633.076	357.034	281.898	536.909	458.83	455.384	239.642	480.563
247.706	540.907	214.881	500.136	177.757	434.463	561.059	414.547	301.881	601.935	652.874	509.82	217.394	647.341	227.526	563.151	165.758	278.853	211.56	645.701	211.661	401.175	277.752	420.656	215.517	700.182	529.395	586.572	273.772	516.954	482.231	524.499	318.248	497.098	272.43	492.668	289.336	579.98	568.63	473.167	288.471	572.147	632.42	357.546	281.892	537.333	457.846	455.317	240.095	480.629
247.706	540.907	214.922	500.321	178.002	433.896	559.778	414.129	301.881	601.935	652.473	510.49	217.394	647.341	227.441	563.247	165.758	278.853	211.755	646.095	212.821	400.366	277.313	421.212	215.538	697.8	528.905	586.291	273.772	516.954	480.7	524.541	319.591	497.287	271.087	491.462	289.93	580.045	567.439	472.617	288.471	572.147	631.225	357.506	281.928	537.774	458.243	455.258	240.661	480.823
248.508	540.767	213.603	500.526	178.631	433.493	560.361	413.849	302.154	601.551	652.077	510.84	217.084	646.306	225.531	563.712	165.861	278.872	209.942	646.095	212.821	400.366	275.914	420.771	215.506	697.77	528.262	587.477	273.048	510.805	480.7	524.541	319.419	497.323	271.087	491.462	290.47	579.969	567.439	472.617	289.117	574.034	632.17	358.031	281.804	537.993	457.445	455.152	240.661	480.823
248.725	540.65	213.595	500.82	178.631	433.493	558.945	413.849	301.928	602.114	651.558	511.753	217.092	645.852	225.616	563.812	165.973	278.907	210.246	646.48	213.135	399.959	275.691	421.182	215.432	697.769	527.529	587.384	272.608	511.471	479.2	524.604	321.035	497.415	270.245	490.327	290.47	579.969	566.59	472.123	288.488	572.347	630.812	358.017	281.804	537.993	459.092	455.902	241.132	480.96
249.215	540.636	212.211	500.82	178.822	433.409	559.307	413.463	302.618	600.854	651.558	511.753	217.092	645.852	224.16	564.198	166.298	278.993	208.754	646.944	212.852	400.513	274.6	420.056	215.432	697.769	527.529	588.599	272.067	512.388	479.341	524.637	321.035	497.415	270.527	490.419	291.484	580.045	566.901	472.214	288.56	572.666	629.362	358.666	281.804	537.993	458.159	455.867	241.46	480.955
248.989	540.647	212.214	501.269	178.349	433.249	558.499	413.797	302.556	601.291	651.058	512.404	217.408	645.42	224.16	564.198	166.298	278.993	209.107	647.424	213.111	400.222	274.383	420.388	215.427	697.838	526.717	588.412	271.877	513.03	477.841	524.792	322.59	497.415	269.359	489.147	292.029	580.277	565.501	471.553	288.56	572.666	628.33	358.49	281.777	537.999	458.613	455.733	241.509	480.875
249.609	540.647	210.673	501.7	179.02	433.341	558.499	413.797	303.293	600.705	650.51	512.605	217.503	645.528	222.422	564.974	166.553	279.006	207.191	647.424	212.822	400.902	273.171	420.8	215.359	697.841	525.996	589.169	271.877	513.03	477.841	524.792	322.184	497.062	269.359	489.147	293.936	581.892	565.501	471.553	288.843	573.469	629.31	359.3	281.797	538.017	457.581	455.476	241.509	480.875
249.244	540.62	210.811	502.208	179.02	433.341	557.67	412.974	303.095	600.928	649.977	513.406	217.718	645.146	222.529	564.554	166.809	279.06	207.298	647.766	213.437	399.762	272.985	420.457	215.359	697.841	525.996	589.169	271.6	513.135	476.263	524.964	321.946	496.773	268.433	487.815	292.372	580.916	563.956	470.749	289.246	573.343	628.743	359.126	281.797	538.017	459.381	455.476	241.488	480.873
249.345	540.66	209.353	502.208	179.945	432.391	558.513	412.741	303.677	600.114	649.977	513.406	217.718	645.146	221.035	564.322	167.06	279.102	205.922	648.066	213.06	400.598	271.899	420.457	215.328	697.827	524.617	589.519	271.316	513.149	476.46	525.073	322.01	496.586	268.829	487.85	293.65	581.501	563.988	470.46	290.796	574.053	627.959	359.577	281.766	538.022	458.316	455.418	241.462	480.811
249.345	540.66	209.438	502.624	180.147	432.503	557.724	412.09	303.677	600.114	649.27	514.493	218.03	644.431	221.217	564.029	167.06	279.102	206.159	648.223	213.379	400.121	271.589	419.737	215.211	697.889	523.99	588.543	271.316	513.149	475.097	525.364	322.01	496.586	267.835	486.582	293.188	581.366	562.537	469.597	290.796	574.053	627.767	359.649	281.775	538.032	458.755	455.361	241.719	480.688
249.54	540.694	208.119	502.932	181.196	432.107	557.724	412.09	304.086	599.259	648.627	514.459	218.311	644.173	219.365	564.614	167.006	279.088	204.329	648.223	213.379	400.121	270.783	418.96	215.124	698.131	523.485	588.622	270.894	513.318	475.097	525.364	322.302	496.456	267.835	486.582	293.592	581.714	562.537	469.597	290.906	574.714	626.896	360.144	281.797	538.022	457.814	455.297	241.719	480.688
249.089	540.734	208.454	502.903	181.196	432.107	556.288	411.16	303.792	599.732	647.981	515.284	218.371	644.133	219.382	564.416	166.925	279.072	204.633	648.431	213.611	399.648	270.713	418.164	214.986	698.675	523.169	587.483	270.236	513.618	473.803	525.6	323.586	496.344	266.648	485.165	293.592	581.714	561.202	468.748	290.698	574.231	626.721	360.18	281.797	538.022	459.815	455.297	242.054	480.401
249.278	540.785	207.068	502.903	181.945	431.642	557.395	411.528	304.584	598.472	647.981	515.284	218.371	644.133	218.245	564.144	166.843	279.048	202.854	648.631	213.361	400.103	269.719	417.009	214.986	698.675	522.524	588.518	269.86	513.628	474.121	525.952	323.586	496.344	266.648	485.17	294.466	582.215	561.388	468.736	290.744	574.823	625.824	360.073	281.799	538.024	458.771	455.278	242.41	480.063
248.776	540.863	207.327	502.827	182.58	430.994	557.217	411.729	304.34	598.954	647.169	516.151	218.516	644.111	218.245	564.144	166.843	279.048	203.007	648.675	213.345	399.277	269.888	416.214	215.7	699.956	522.032	587.623	269.435	513.711	472.78	526.282	324.323	496.391	265.316	483.847	294.021	582.226	560.038	468.476	290.744	574.823	625.761	360.393	281.783	538.027	459.326	455.278	242.538	479.705
249.615	540.863	206.192	502.668	182.117	431.559	557.433	411.426	304.689	598.759	646.422	515.906	218.668	644.116	216.869	563.762	166.812	279.04	200.937	649.65	213.575	399.586	269.07	415.568	215.21	700.574	521.158	587.498	269.435	513.711	472.78	526.282	324.429	496.639	265.316	483.847	294.814	582.831	560.038	468.476	290.791	574.738	624.642	360.393	281.801	538.036	458.49	455.232	242.538	479.705
249.403	541.008	207.088	502.515	182.117	431.559	557.433	411.426	304.181	599.286	645.504	516.658	219.134	643.952	217.075	562.852	166.841	279.091	201.194	649.762	213.575	398.251	269.281	414.823	216.293	701.189	521.158	587.498	269.149	514.045	471.471	526.675	325.41	496.865	264.243	482.61	294.147	582.674	558.761	468.038	290.765	574.734	624.754	360.816	281.801	538.036	458.49	455.232	242.804	479.464
249.833	541.26	205.605	502.515	182.655	431.079	555.57	411.335	304.512	598.776	645.504	516.658	220.074	643.952	215.623	562.493	166.898	279.154	199.674	649.751	213.925	398.543	268.106	414.823	215.405	701.359	520.119	587.548	268.758	514.685	471.863	527.05	325.41	496.865	264.408	482.653	295.469	583.244	558.657	467.356	290.727	574.988	623.676	361.331	281.775	538.042	458.49	455.232	243.114	479.148
249.833	541.26	204.95	502.122	182.258	431.2	555.903	410.91	304.512	598.776	644.753	517.429	220.636	643.72	215.623	562.493	166.898	279.154	199.877	649.311	214.819	397.839	268.407	414.032	215.66	702.324	519.689	586.591	268.512	515.091	470.464	527.456	326.599	497.063	263.242	481.326	294.696	583.04	557.349	466.831	290.727	574.988	623.937	361.847	281.768	538.045	458.128	455.129	243.317	478.989
250.406	541.527	204.533	501.945	183.104	431.227	554.479	410.786	305	598.993	643.952	517.085	220.97	643.767	213.885	562.493	167.646	279.25	197.945	649.311	214.819	397.839	267.552	412.502	214.653	702.165	518.543	586.628	268.512	515.091	470.464	527.456	326.439	497.091	263.242	481.326	295.179	583.549	557.539	466.237	290.749	575.451	622.6	362.432	281.781	538.04	458.4	455.097	243.317	478.989
250.458	541.881	204.116	501.489	183.104	431.227	554.479	410.786	304.83	599.081	643.143	517.666	221.465	643.519	214.588	560.077	167.84	279.369	198.14	648.878	214.812	397.113	267.941	411.898	215.136	702.678	518.271	585.632	268.392	515.497	469.199	527.454	327.816	497.038	262.056	480.039	295.179	583.549	556.494	465.076	290.855	576.026	622.989	362.991	281.781	538.04	458.4	455.097	243.684	478.868
251.06	542.166	203.275	501.311	183.167	430.712	553.267	410.89	304.83	599.081	643.143	517.666	221.465	642.769	213.117	559.385	168.216	279.512	196.442	648.894	214.623	398.064	266.786	410.998	215.136	702.678	517.221	586.502	268.312	515.977	469.517	527.394	327.816	497.038	262.436	480.31	296.451	584.119	556.909	464.644	291.032	576.577	622.356	363.207	281.781	538.054	458.804	455.125	244.252	478.799
250.887	542.274	203.275	501.311	183.21	430.279	553.83	411.423	304.841	598.784	642.31	518.516	222.139	642.851	213.117	559.385	168.216	279.512	196.653	648.618	214.805	397.691	267	410.63	215.821	703.139	516.897	585.538	268.577	516.558	468.177	527.276	328.958	496.754	261.287	479.006	294.864	584.309	556.109	463.33	291.032	576.577	622.753	363.73	281.815	538.081	459.101	455.119	244.82	478.808
250.887	542.274	202.87	501.26	183.436	430.189	552.363	411.423	305.326	598.381	641.402	517.797	222.224	642.431	211.889	558.775	168.543	279.602	194.644	649.293	214.889	398.411	266.098	409.438	214.961	702.622	515.852	584.958	268.577	516.558	468.177	527.276	328.294	496.631	261.287	479.006	295.473	584.983	556.109	463.33	291.214	576.806	621.577	363.73	281.811	538.077	459.398	455.113	244.82	478.808
250.737	542.29	203.817	501.202	183.436	430.189	552.695	411.952	305.757	598.244	640.621	518.4	222.225	643.096	212.235	557.954	168.32	279.672	195.599	648.693	214.889	398.411	266.358	409.407	216.599	703.553	515.837	584.419	268.841	517.257	466.709	526.955	328.992	496.582	260.551	477.712	294.86	584.779	555.382	462.301	291.408	577.039	622.137	364.345	281.811	538.077	459.398	455.113	245.181	478.894
250.853	542.308	201.773	501.202	183.651	430.123	551.562	412.71	305.953	598.152	640.621	518.4	222.726	643.096	210.986	557.042	168.749	279.786	193.257	648.678	214.965	399.119	265.224	408.117	215.685	702.939	514.657	584.794	269.243	517.915	466.904	526.56	328.992	496.582	260.824	477.907	296.443	585.469	555.962	461.755	291.572	577.135	621.438	365.561	281.801	538.078	459.555	455.192	245.636	478.758
250.853	542.308	202.912	501.147	184.021	430.071	551.748	413.464	305.953	598.152	639.693	518.685	222.789	643.587	211.308	556.077	168.749	279.786	193.276	648.153	215.056	399.139	265.309	408.163	216.226	703.245	514.728	584.37	269.243	517.915	465.48	526.136	329.49	496.463	259.953	476.504	295.931	585.256	555.335	460.701	291.572	577.135	622.126	366.006	281.819	538.083	459.679	455.32	245.81	478.694
254.314	543.566	202.591	501.109	184.662	429.734	550.472	414.157	306.041	598.088	638.804	517.857	223.378	642.42	209.986	556.077	169.226	279.858	191.476	648.153	215.056	399.139	264.527	407.246	215.447	702.456	513.41	583.56	269.757	518.486	465.48	526.136	328.374	496.446	259.953	476.504	296.372	585.422	555.335	460.701	291.572	577.135	620.818	366.426	281.834	538.093	459.909	455.516	245.81	478.694
251.014	542.364	203.599	501.057	184.662	429.734	550.472	414.157	306.145	597.929	638.072	518.256	223.172	642.203	210.239	555.073	168.895	279.914	191.376	647.675	215.197	399.228	264.516	407.328	214.777	701.943	513.58	583.1	270.327	518.916	464.302	525.609	328.863	496.221	258.856	475.321	296.372	585.422	554.721	459.451	292.858	581.172	621.379	366.877	281.834	538.093	459.909	455.516	245.969	478.656
251.174	542.432	203.107	501.035	185.207	429.221	549.427	414.741	306.145	597.929	638.072	518.256	223.841	641.243	209.589	554.96	169.319	279.971	189.721	648.499	215.29	399.325	263.45	405.977	214.777	701.943	512.093	583.1	270.78	519.222	464.649	525.052	328.863	496.221	258.933	475.846	296.986	585.553	555.57	459.283	292.852	581.163	620.884	367.818	281.841	538.09	460.239	455.698	246.237	478.455
251.345	542.534	203.107	501.035	185.824	428.492	551.127	415.324	306.271	597.749	638.072	519.366	223.85	641.257	209.589	554.96	169.319	279.971	190.69	648.323	215.321	399.432	263.641	406.073	214.87	701.779	512.159	582.796	271.364	519.384	463.613	524.44	328.402	495.818	257.454	475.075	296.164	584.935	555.03	458.235	292.852	581.163	620.884	367.818	281.828	538.093	460.44	455.908	246.586	478.147
251.345	542.534	202.396	500.985	186.161	427.663	552.827	415.907	306.424	597.562	636.457	517.518	224.249	640.522	208.671	553.303	169.72	280.006	188.785	648.803	215.321	399.432	262.552	404.916	215.345	701.503	511.118	582.498	271.364	519.384	463.613	524.44	328.398	495.193	257.454	475.075	296.96	585.213	555.03	458.235	292.88	581.224	620.237	368.723	281.832	538.128	460.907	456.228	246.586	478.147
251.773	542.79	203.55	500.941	186.161	427.663	554.528	416.49	306.756	597.242	634.989	517.619	223.807	640.807	209.44	552.842	169.456	280.045	188.025	648.628	215.321	399.432	262.678	405.077	216.497	701.503	511.312	582.126	271.776	519.528	462.485	523.598	328.906	494.59	256.051	474.373	296.529	584.943	554.584	457.072	292.912	581.227	620.346	368.623	281.832	538.128	460.907	456.228	246.889	477.696
252.57	542.988	203.55	500.941	186.219	426.449	554.626	417.073	307.09	596.876	634.989	517.619	224.746	640.807	208.863	551.751	169.868	280.112	186.539	649.161	215.802	399.566	261.571	403.726	216.728	701.321	509.795	582.126	272.206	519.606	463.247	522.883	328.906	494.59	256.191	475.413	297.924	585.528	555.53	456.951	292.928	581.223	619.503	369.596	281.851	538.13	461.245	456.417	246.954	477.42
252.57	542.988	204.647	500.9	186.444	426.149	548.241	416.396	307.09	596.876	633.856	517.67	224.149	641.414	209.347	551.494	169.74	280.17	186.624	649.033	216.225	399.603	261.337	404.036	216.878	701.263	510.149	581.755	272.206	519.606	462.617	522.275	329.309	494.246	254.946	475.114	297.245	585.204	555.206	455.836	292.928	581.223	619.357	369.397	281.82	538.143	461.705	456.655	248.042	477.054
253.158	543.113	203.301	499.953	187.619	425.566	547.699	416.925	307.429	596.502	633.703	516.672	224.607	641.669	209.347	550.504	170.368	280.17	184.77	649.033	216.225	399.603	260.277	403.218	217.073	701.165	508.999	581.369	272.243	519.577	462.617	522.275	329.498	494.327	254.946	475.114	297.702	584.875	555.206	455.836	292.95	581.22	619.357	370.732	281.848	538.198	462.055	456.796	248.042	477.054
252.965	543.249	203.286	499.956	187.619	425.566	547.699	416.925	307.906	596.145	632.629	516.624	223.72	641.788	209.844	550.396	171.327	280.789	185.067	649.154	216.662	399.641	260.011	403.505	217.391	700.969	509.329	580.785	272.266	519.55	462.048	521.829	329.729	494.384	253.579	474.921	297.702	584.875	554.848	454.724	293.02	581.228	619.158	370.562	281.848	538.198	462.055	457.156	248.603	476.635
253.35	543.287	203.441	500.181	188.26	425.119	546.996	417.276	307.906	596.145	632.629	516.624	224.967	641.788	209.429	549.428	171.436	280.81	183.395	649.838	217.194	399.641	258.994	402.215	217.391	700.969	507.847	580.785	272.171	519.541	463.069	521.418	329.729	494.384	253.513	476.222	297.989	584.813	555.601	454.908	293.23	581.878	617.889	371.669	281.84	538.202	462.432	457.323	248.265	476.539
253.065	543.281	203.441	500.181	188.271	425.461	545.452	417.637	308.324	595.718	631.449	516.609	224.429	641.88	209.429	549.428	171.436	280.81	183.703	650.308	217.893	399.584	258.701	402.492	217.672	700.882	507.966	580.217	272.166	519.54	462.613	521.222	330.289	494.479	252.412	476.378	297.168	584.916	555.051	453.95	293.23	581.878	617.803	371.031	281.847	538.226	462.897	457.666	248.497	476.586
253.871	543.281	204.062	500.374	189.298	420.399	544.661	417.972	308.709	595.317	631.738	515.817	224.729	641.948	208.711	548.251	170.595	280.347	181.634	650.308	218.336	399.596	257.497	401.66	218.186	700.621	506.995	579.707	272.166	519.54	462.613	521.222	331.872	494.908	252.412	476.378	296.609	585.132	555.051	453.95	294.383	580.07	617.221	372.321	281.801	538.266	463.472	457.36	248.497	476.586
253.395	543.232	202.955	499.981	188.857	420.534	544.661	417.972	309.008	594.964	630.593	515.178	224.025	642.033	207.863	548.558	170.202	280.395	181.843	650.597	218.336	399.596	257.355	401.737	218.186	700.621	507.037	579.146	272.195	519.51	462.17	521.043	330.764	494.843	251.568	477.6	296.487	585.362	554.568	453.213	294.379	579.748	617.293	372.122	281.801	538.266	463.472	457.36	248.77	476.636
253.532	543.236	204.77	499.981	189.568	419.528	544.281	418.144	309.936	594.684	630.593	515.178	225.062	642.033	205.417	547.581	170.444	280.46	180.299	651.419	218.474	399.568	256.173	400.492	218.87	700.405	505.638	579.146	273.013	518.995	463.088	521.03	330.764	494.843	251.625	478.733	296.487	585.362	554.376	453.91	294.509	579.918	617.356	373.192	281.823	538.287	464.094	456.924	248.411	476.445
253.532	543.236	203.71	499.795	189.124	420.119	542.225	418.394	309.936	594.684	629.318	514.544	224.367	642.16	205.031	548.763	170.155	280.557	180.554	651.852	218.529	399.533	256.193	400.67	219.45	700.158	505.736	578.846	273.013	518.995	462.686	521.012	331.112	495.064	250.45	479.577	296.811	585.798	553.475	453.303	294.509	579.918	617.424	372.836	281.788	533.824	464.688	457.277	249.02	476.175
253.82	543.249	204.059	500.115	189.417	419.657	541.575	418.525	310.379	594.632	629.867	514.043	223.967	642.296	205.031	547.143	170.155	280.557	178.998	651.852	218.529	399.533	255.296	399.785	220.128	699.818	504.561	578.851	272.256	519.475	462.686	521.012	331.376	495.28	250.45	479.577	297.284	586.33	553.475	453.303	294.686	580.172	617.424	374.456	281.279	533.272	465.164	457.14	249.02	476.175
253.351	543.332	202.657	499.896	189.417	419.657	541.575	418.525	309.833	594.645	628.787	513.75	223.798	642.365	203.24	547.819	169.94	280.692	179.082	652.008	219.204	399.566	255.134	400.057	220.537	699.408	504.566	579.047	272.187	519.412	462.294	521.462	331.597	495.333	249.331	479.439	297.284	586.33	553.053	452.7	294.096	579.725	617.154	374.218	281.279	533.272	465.164	457.815	249.592	475.899
253.585	543.349	202.96	499.885	189.661	419.132	539.908	419.081	310.9	594.645	628.787	513.75	223.798	642.365	202.367	547.137	170.225	280.916	177.455	652.995	219.375	399.669	253.971	398.647	220.537	699.408	503.27	579.047	272.978	519.041	462.931	521.299	331.597	495.333	249.06	480.213	297.82	587.045	552.409	453.343	294.2	580.231	616.994	375.23	281.079	532.787	465.4	457.328	249.263	475.842
253.029	543.354	202.96	499.885	189.462	419.448	538.339	418.86	310.21	594.657	627.657	513.443	223.829	642.423	202.367	547.137	170.225	280.916	177.702	653.355	219.733	399.848	253.916	398.937	221.602	698.166	503.278	579.439	272.956	519.06	463.428	521.339	332.293	495.456	248.803	481.195	298.368	587.468	551.422	452.671	294.2	580.231	617.01	374.623	280.986	532.043	466.986	457.814	249.519	475.896
253.849	543.354	202.96	499.005	189.919	418.814	538.339	420.045	310.589	594.684	628.167	513.29	223.804	642.384	201.061	546.326	170.422	281.18	176.07	653.805	219.733	399.848	252.539	398.151	220.71	699.07	502.021	580.542	272.956	519.06	463.428	521.339	333.01	495.466	248.803	481.195	298.776	587.757	551.422	452.671	294.459	580.716	616.433	376.108	281.113	531.458	467.103	457.655	249.519	475.896
253.204	543.339	201.623	498.059	189.919	418.814	537.155	419.011	310.003	594.709	627.117	513.276	223.857	642.365	199.948	547.032	170.671	281.393	176.078	654.119	220.318	400.022	252.514	398.235	220.71	699.07	502.117	581.222	272.171	519.276	463.818	521.274	333.742	495.462	248.008	482.044	299.173	587.843	550.342	451.921	293.428	580.47	616.512	375.625	281.113	531.458	467.741	458.571	249.706	475.928
252.742	543.407	201.623	498.059	189.859	418.009	536.759	419.476	310.427	594.792	627.117	513.276	223.857	642.365	199.473	546.278	170.919	281.572	174.999	654.769	219.711	400.195	251.257	396.719	220.579	699.042	500.918	581.222	272.173	519.16	463.998	521.104	333.742	495.462	247.063	482.355	299.173	587.843	549.931	452.485	293.5	581.32	616.947	376.542	281.332	531.392	467.704	458.603	249.199	475.922
252.742	543.407	200.582	497.728	190.034	422.004	535.696	418.425	310.427	594.792	626.148	513.475	223.927	642.257	198.93	547.021	171.175	281.697	174.994	654.874	220.066	400.312	251.899	397.461	220.685	698.698	500.922	582.259	272.073	518.773	464.19	520.873	334.214	495.431	244.841	483.224	299.418	587.697	549.12	451.879	293.5	581.32	617.272	376.113	281.481	531.575	468.272	459.207	249.38	475.942
253.225	543.805	200.466	497.008	190.07	421.309	534.318	418.817	310.968	594.839	626.6	513.864	223.95	642.062	198.106	545.536	171.175	281.697	173.54	654.874	220.066	400.312	250.15	396.377	220.945	698.134	499.829	581.839	272.073	518.773	464.19	520.873	334.352	495.316	244.841	483.224	299.493	587.551	549.12	451.879	293.423	582.188	617.272	377.523	281.552	531.635	468.178	459.575	249.38	475.942
252.878	543.706	199.916	496.445	190.07	421.309	534.318	418.817	310.567	594.836	625.366	514.339	223.997	641.78	198.02	546.369	171.414	281.818	173.766	655.058	220.49	400.519	249.99	396.87	221.225	697.57	499.837	582.466	272.319	518.429	464.501	520.613	335.532	495.186	243.345	484.335	299.493	587.551	548.109	451.171	292.365	582.011	617.272	377.238	281.552	531.635	469.3	460.205	249.022	475.874
253.056	543.882	198.997	497.33	189.993	421.927	532.89	419.287	311.823	594.836	625.366	514.339	223.997	641.78	196.821	545.768	171.574	281.777	172.721	656.013	219.984	400.706	248.913	395.535	221.225	697.57	498.51	582.466	272.607	518.029	464.863	520.298	335.532	495.186	243.087	484.347	299.53	587.507	547.884	451.718	292.512	582.603	617.385	378.194	281.643	531.648	469.054	460.749	248.678	475.759
253.276	544.122	198.891	496.418	189.764	422.294	532.355	418.201	311.327	594.986	624.149	514.846	223.854	641.663	196.821	545.768	171.574	281.777	173.324	656.519	220.612	400.972	248.625	396.247	221.579	696.923	498.638	583.218	272.968	517.771	465.283	519.903	335.603	495.083	241.874	485.684	299.5	587.521	546.673	451.286	292.512	582.603	617.309	377.758	281.717	531.539	469.821	461.329	248.727	475.622
253.276	544.122	198.107	496.065	189.373	421.762	531.209	420.001	312.148	595.125	624.61	515.536	223.735	641.436	195.294	545.091	171.652	281.745	171.749	657.164	220.228	401.221	247.356	395.735	221.963	696.576	497.554	583.664	272.968	517.771	465.283	519.903	335.263	494.959	241.874	485.684	299.404	587.563	546.673	451.286	292.803	583.148	617.309	379.138	281.716	531.472	469.407	462.175	248.727	475.622
253.586	544.451	198.069	495.714	188.968	421.096	531.73	418.398	311.502	595.21	623.496	516.115	223.675	641.374	194.99	545.505	172.362	281.668	172.246	657.312	221.279	401.221	247.286	396.434	221.963	696.576	497.677	583.92	273.517	517.416	465.43	519.711	335.354	494.824	241.635	486.985	299.364	587.566	545.618	450.974	292.222	582.866	617.012	378.558	281.716	531.472	470.685	462.175	248.736	475.657
254.081	544.796	197.065	495.024	188.968	421.096	529.487	418.594	311.957	595.22	623.496	516.115	223.675	641.374	193.548	544.533	171.668	282.072	171.462	658.099	221.163	401.56	246.067	394.978	221.966	696.646	496.426	583.92	274.25	520.685	465.635	519.418	335.354	494.824	241.289	486.954	299.364	587.566	545.661	451.579	291.757	582.737	616.532	379.737	281.777	531.435	470.064	463.061	248.778	475.647
254.081	544.796	197.039	494.321	188.672	420.29	529.487	418.594	311.957	595.22	622.697	516.673	223.55	641.197	193.612	545.184	171.607	281.915	171.84	658.166	221.537	401.763	245.822	395.525	222.17	696.7	496.418	584.192	274.261	520.707	465.862	518.943	335.586	494.031	239.363	488.257	299.282	587.571	544.478	450.604	291.757	582.737	615.951	379.327	281.821	531.54	470.432	464.453	248.919	475.445
254.497	545.051	196.086	493.489	188.531	419.498	527.673	417.758	312.795	595.17	623.137	517.342	223.436	641.131	192.43	543.578	171.607	282.455	170.364	658.811	221.537	401.763	244.568	395.077	222.592	696.696	495.202	584.36	274.261	520.707	465.862	518.943	334.968	494.204	239.363	488.257	299.277	587.458	544.527	451.361	291.864	582.741	615.358	380.872	281.929	531.582	469.844	465.289	248.919	475.445
254.572	545.044	195.843	493.549	188.531	419.498	527.673	417.758	312.469	595.121	622.529	518.357	223.379	641.06	191.873	544.311	171.532	282.149	170.893	658.904	221.993	401.88	244.478	395.709	223.309	696.712	495.204	584.391	274.27	520.741	464.972	518.699	335.256	494.163	238.038	489.684	299.277	587.458	543.397	451.078	291.907	582.65	614.721	380.476	281.929	531.582	470.975	466.084	249.104	475.318
254.594	545.049	194.64	492.814	188.567	419.229	525.945	417.509	313.354	595.121	622.529	518.357	223.379	641.06	190.97	543.718	171.405	282.195	169.72	659.669	221.484	402.057	243.303	394.269	223.309	696.712	493.914	584.391	274.284	520.75	464.758	518.344	335.256	494.163	237.801	489.38	299.346	587.411	543.429	451.801	291.82	582.584	614.324	381.368	282.117	531.571	470.222	466.514	249.201	475.317
254.619	545.065	194.64	492.814	188.624	419.059	526.06	416.313	314.285	594.825	622.087	519.312	223.388	640.933	190.97	543.718	171.405	282.195	170.265	659.871	222.204	402.273	242.993	394.819	223.92	696.795	493.879	584.198	274.277	520.789	465.037	518.065	335.65	494.58	236.519	490.6	299.442	587.265	542.407	451.417	291.82	582.584	613.942	380.447	282.197	538.556	471.249	467.504	249.416	475.363
254.619	545.065	193.46	492.166	188.717	418.937	523.78	416.313	312.731	594.845	622.496	519.867	223.448	640.849	189.715	542.922	171.498	282.551	168.743	660.546	221.766	402.434	241.824	394.077	224.577	696.837	492.764	583.907	274.277	520.789	465.037	518.065	335.126	494.622	236.519	490.6	299.774	586.985	542.407	451.417	291.731	582.56	613.942	382.038	282.213	538.552	469.627	467.891	249.416	475.363
254.724	545.067	193.082	492.862	188.717	418.937	523.977	415.241	312.71	594.677	621.965	520.817	223.638	640.679	189.704	543.497	171.543	282.288	168.826	660.583	223.052	402.434	241.623	394.242	224.577	696.837	492.735	583.665	274.297	520.784	465.214	517.889	335.37	494.633	235.345	491.718	300.095	586.611	541.716	451.055	291.702	582.495	613.288	381.626	282.213	538.552	470.717	468.776	249.408	475.425
254.786	545.072	192.296	491.482	188.717	418.937	521.873	414.88	312.71	594.677	621.965	520.817	223.638	640.679	188.156	542.671	171.502	282.511	167.644	660.981	222.714	402.677	240.285	393.177	225.281	696.948	491.541	583.665	274.301	520.832	463.583	517.758	335.37	494.633	235.014	491.561	300.095	586.611	541.779	451.478	291.711	582.455	612.175	381.601	282.26	538.516	469.757	468.897	249.146	475.637
254.786	545.072	192.529	492.342	188.737	419.076	522.578	414.524	312.71	594.677	621.51	521.856	223.776	640.543	188.193	543.146	171.504	282.225	167.554	660.948	223.472	402.785	240.121	393.282	225.561	697.085	491.508	583.395	274.328	520.87	463.762	517.757	335.102	494.721	233.76	492.779	300.468	586.307	540.615	450.934	291.711	582.455	611.773	381.71	282.264	538.524	468.713	469.805	249.227	475.677
254.818	545.08	190.567	492.091	188.677	419.202	520.559	414.122	313.221	594.436	621.737	522.14	223.935	640.589	186.858	541.586	171.504	282.675	166.414	661.938	223.472	402.785	239.286	392.362	225.638	697.187	490.358	583.003	274.328	520.87	463.762	517.757	334.771	494.84	233.76	492.779	300.867	585.92	540.615	450.934	291.795	582.388	611.211	381.71	282.207	538.505	467.975	469.99	249.227	475.677
254.879	545.074	190.351	493.036	188.677	419.202	520.559	414.122	313.458	594.385	621.039	523.063	224.144	640.649	186.826	542.094	171.537	282.429	166.23	661.816	224.077	402.797	239.371	392.146	225.754	697.33	490.511	582.526	274.339	520.892	463.791	517.697	334.699	494.901	232.285	493.701	300.867	585.92	539.332	450.474	291.858	582.301	610.794	381.931	282.207	538.505	467.975	471.43	249.168	475.689
255.128	545.075	189.168	492.39	188.622	419.298	518.32	413.75	313.458	594.385	621.039	523.063	224.144	640.649	185.694	541.277	171.533	282.72	164.898	662.531	223.482	402.789	238.04	392.146	225.754	697.33	489.256	582.526	274.358	520.883	461.922	517.778	334.699	494.901	232.065	493.139	301.081	585.918	539.388	451.006	292.036	582.155	610.09	382.002	282.183	538.523	467.584	471.419	249.168	475.689
255.388	545.027	189.168	492.39	188.57	419.469	519.248	413.403	313.883	594.307	620.389	523.718	224.295	640.707	185.694	541.277	171.533	282.72	164.733	662.276	223.886	402.814	238.206	391.555	225.838	697.543	489.268	582.086	274.388	520.894	461.752	517.37	334.622	495.088	230.432	494.226	301.409	585.789	538.35	450.74	292.036	582.155	610.032	382.188	282.188	538.563	467.28	472.184	249.436	475.711
255.388	545.027	187.871	492.762	188.56	419.742	517.517	413.289	314.461	594.287	620.297	523.836	224.424	640.824	184.454	540.312	171.756	282.974	164.733	663.251	223.18	402.854	237.502	390.797	225.835	697.636	488.316	581.752	274.388	520.894	461.752	517.37	334.443	495.238	230.432	494.226	302.768	585.476	538.35	450.74	292.435	582.008	609.295	382.188	282.196	538.574	467.049	472.394	249.436	475.711
255.828	544.827	187.344	492.892	188.56	419.742	517.517	413.289	315.021	594.236	619.969	524.592	224.411	640.941	184.531	540.614	172.097	282.775	164.446	662.943	224.29	402.854	237.619	389.83	225.835	697.636	488.366	581.496	274.428	520.949	460.303	517.224	334.558	495.422	228.716	494.971	303.013	585.052	536.978	451.471	292.776	581.886	609.006	382.413	282.196	538.574	467.049	474.029	249.633	475.738
256.295	544.694	186.235	492.892	188.528	419.919	516.112	413.071	315.534	594.2	619.969	524.592	224.411	640.941	183.19	539.433	172.422	283.109	164.281	663.336	223.628	402.842	236.151	389.83	225.772	697.628	487.157	581.496	274.458	520.969	458.893	518.254	334.558	495.422	228.56	494.31	303.591	585.052	536.845	452.211	292.949	581.835	608.561	382.741	282.206	538.587	466.986	473.937	249.64	475.512
256.295	544.694	185.918	493.001	188.431	419.991	517.443	412.803	315.534	594.2	619.306	525.354	224.378	641.045	183.43	539.65	172.782	282.934	162.59	662.929	223.205	402.875	236.599	388.938	225.717	697.596	487.188	581.103	274.458	520.969	458.145	518.149	334.888	495.909	226.786	495.24	303.566	584.609	535.555	452.6	292.949	581.835	609.064	383.185	282.184	538.582	466.933	474.836	249.741	475.292
256.712	544.556	184.61	493.204	188.308	420.084	515.635	412.57	315.961	594.371	618.3	525.277	224.36	641.171	182.058	538.285	172.782	283.369	161.81	663.844	223.205	402.875	235.72	387.994	225.722	697.497	486.03	580.754	274.442	520.949	458.145	518.149	335.109	496.162	226.786	495.24	303.968	584.276	535.555	452.6	293.159	581.783	608.173	383.185	282.207	538.593	466.936	474.674	249.741	475.292
257.144	544.379	184.22	493.43	188.308	420.084	515.635	412.57	316.116	594.432	617.272	526.17	224.206	641.171	182.031	538.288	172.668	283.013	160.826	663.295	223.403	402.912	236.197	387.173	225.768	697.424	486.1	580.438	274.438	520.95	458.397	518.216	335.155	496.45	225.163	496.245	303.968	584.276	534.006	453.005	293.522	581.821	608.531	383.732	282.207	538.593	466.936	476.294	249.681	475.072
257.671	544.266	182.912	493.43	188.526	419.15	514.197	412.088	316.116	594.432	617.272	526.17	224.206	641.171	180.974	537.263	172.696	283.154	160.05	663.22	223.932	402.91	234.807	387.173	225.768	697.424	484.893	580.438	274.45	520.962	457.691	519.403	335.155	496.45	226.032	495.181	304.351	584.178	533.619	453.217	293.965	581.886	608.238	384.253	282.22	538.664	466.642	476.123	249.654	474.795
258.186	544.154	182.759	493.784	188.133	419.104	514.796	411.756	316.315	594.468	616.544	527.058	224.046	641.182	180.974	537.263	172.696	283.154	159.706	662.501	224.48	402.834	235.314	386.34	225.898	697.441	484.913	580.301	274.436	520.975	456.932	519.449	335.225	496.94	225.415	495.529	304.172	583.942	532.17	453.391	293.965	581.886	608.894	384.89	282.255	538.653	466.371	477.753	249.544	474.694
258.186	544.154	181.333	494.02	187.356	418.874	512.931	411.357	316.642	594.424	615.689	527.016	223.912	641.36	179.858	536.29	172.672	282.872	159.706	663.551	224.656	402.846	234.92	385.511	226.104	697.475	483.873	580.284	274.436	520.975	456.932	519.449	335.4	497.35	225.415	495.529	304.854	583.693	532.17	453.391	294.602	581.969	608.119	384.89	282.263	538.653	466.035	477.447	249.544	474.694
258.267	544.13	181.36	494.366	187.356	418.874	512.931	411.357	317.025	594.354	614.91	527.916	223.801	641.426	179.884	536.296	172.731	282.557	158.693	662.458	224.656	402.846	235.774	385.403	226.104	697.475	483.724	580.234	274.443	520.979	456.056	519.591	335.701	497.717	224.442	495.903	304.878	583.4	530.88	452.696	295.16	582.153	608.762	385.716	282.263	538.653	466.035	479.052	250.013	474.689
258.249	544.139	180.092	494.366	187.497	418.559	510.924	411.151	317.444	594.284	614.91	527.916	223.801	641.426	178.617	535.195	173.417	282.593	157.643	662.399	224.814	402.855	234.45	385.403	226.484	693.687	482.572	579.574	274.427	520.953	455.689	520.776	335.701	497.717	225.19	495.021	305.756	583.4	530.302	452.681	295.719	582.505	608.717	386.245	282.284	538.66	465.809	478.533	249.969	474.573
258.249	544.139	179.99	494.535	187.302	418.875	511.548	410.823	317.444	594.284	613.649	528.475	223.727	641.531	178.681	535.394	173.404	282.708	156.661	661.185	224.985	402.79	234.892	383.956	226.471	693.726	482.577	579.573	274.427	520.953	454.67	520.82	336.221	498.157	223.637	495.418	305.728	583.281	528.818	452.949	295.719	582.505	609.471	387.109	282.337	538.679	465.634	479.791	249.915	474.614
258.236	545.013	178.769	494.77	187.548	418.547	509.702	410.6	317.943	593.261	613.024	528.165	223.648	641.797	177.172	534.089	173.967	282.708	155.776	662.295	224.985	402.79	233.859	382.443	226.219	697.008	481.49	579.47	274.451	520.978	454.67	520.82	336.712	498.32	223.637	495.418	306.295	583.245	528.818	452.949	295.822	582.604	608.742	387.109	282.405	538.653	465.584	479.584	249.915	474.614
258.236	545.013	178.564	494.856	187.548	418.547	509.702	410.6	318.521	592.975	611.843	528.578	223.643	642.208	177.301	534.258	173.946	282.825	154.726	660.941	225.216	402.573	234.111	382.041	226.198	696.61	481.647	579.478	274.447	520.969	453.72	521.063	337.32	498.485	222.066	495.615	306.295	583.245	527.106	453.518	296.034	582.66	609.453	387.658	282.479	538.648	465.584	481.264	250.082	474.706
258.326	545.283	177.171	494.91	187.278	418.952	507.989	410.504	318.521	592.975	611.843	528.578	223.643	642.208	176.643	533.802	174.416	282.954	153.365	660.63	225.348	402.437	232.707	381.381	226.198	696.61	480.568	579.478	274.423	520.95	453.455	522.135	337.32	498.485	222.35	494.827	306.853	584.025	526.706	451.936	296.247	582.672	610.18	388.807	282.479	538.648	465.76	480.658	250.299	474.622
258.365	544.875	177.171	494.91	187.068	419.169	508.163	410.378	318.97	592.32	610.451	528.975	223.718	642.89	176.643	533.802	174.416	282.954	152.896	659.572	225.768	402.228	232.823	381.096	226.054	696.378	480.441	579.565	274.437	520.944	452.595	522.228	337.941	498.745	220.398	495.079	306.271	584.132	525.21	452.52	296.247	582.672	610.798	389.246	282.444	538.691	466.767	481.497	250.494	474.637
258.365	545.37	175.485	494.814	187.258	419.007	506.654	411.293	319.326	591.838	610.134	528.407	223.878	643.405	176.076	533.293	174.996	283.114	151.992	660.472	225.768	402.228	231.93	380.342	225.961	696.369	479.353	579.786	274.437	520.944	452.595	522.228	337.941	498.745	220.398	495.079	306.987	584.367	525.21	452.52	296.449	582.614	610.798	389.816	282.429	538.715	467.483	481.109	250.494	474.637
258.312	545.124	175.329	494.636	187.258	419.007	506.411	411.258	319.488	591.67	608.633	528.573	224.218	643.64	177.017	534.197	174.954	283.159	151.493	659.2	226.179	401.921	231.712	380.189	225.961	696.369	479.397	580.008	274.431	520.947	451.505	522.483	339.253	499.926	219.056	495.493	306.85	584.369	523.572	452.881	296.835	582.55	611.074	390.293	282.429	538.715	467.483	482.804	250.85	474.666
258.348	545.329	173.927	494.636	187.466	419.145	504.841	410.763	319.48	591.583	608.633	528.573	224.218	643.64	176.59	533.716	175.444	283.153	150.449	659.2	226.692	401.64	230.426	378.884	225.848	696.189	478.242	580.008	274.427	520.925	451.547	523.619	339.845	499.951	219.172	494.841	307.854	583.859	523.426	451.416	297.448	582.501	611.315	391.025	282.399	538.715	468.336	482.05	251.004	474.871
258.348	545.329	173.7	494.445	187.731	419.127	504.843	411.255	319.48	591.583	607.316	528.649	224.657	643.858	177.639	534.397	175.343	283.125	150.087	658.051	227.297	401.431	230.4	378.863	225.857	695.835	478.29	580.255	274.427	520.925	450.505	523.725	339.845	500.431	217.863	495.063	307.873	583.695	521.723	452.048	297.448	582.501	611.315	391.025	282.411	538.715	467.85	482.915	251.096	475.037
258.363	545.563	172.39	494.103	187.958	419.227	503.041	411.842	319.577	591.462	607.022	527.944	225.244	644.007	176.007	533.332	175.907	283.125	148.62	658.051	227.297	401.431	229.529	377.851	225.859	695.678	477.088	580.368	274.423	520.901	450.505	523.725	340.16	500.137	217.863	495.063	308.705	583.334	521.723	452.048	297.941	582.343	611.315	391.775	282.43	538.693	468.297	482.173	251.096	475.037
258.407	545.167	172.423	493.911	187.958	419.227	503.041	411.842	319.926	591.06	605.538	528.098	225.958	643.953	176.962	534.041	175.87	283.124	148.326	657.669	227.637	401.171	229.464	377.925	225.776	695.334	477.212	580.385	274.428	520.937	449.455	523.893	340.75	500.367	216.324	495.3	308.705	583.334	520.218	450.645	298.342	582.15	612.166	391.89	282.437	538.709	467.214	483.988	251.194	475.308
258.658	545.57	171.106	493.911	188.107	419.366	501.509	411.375	319.926	591.06	605.538	528.098	225.958	643.953	176.651	534.542	176.338	283.1	146.694	657.495	227.6	401.178	229.464	376.59	225.776	695.334	476	580.385	274.429	520.944	449.374	525.175	340.75	500.367	216.718	494.456	309.681	582.712	519.785	449.814	298.817	581.874	612.636	392.752	282.437	538.709	467.613	483.184	250.976	475.445
258.903	545.313	171.047	493.607	188.195	419.409	501.253	411.531	320.309	590.845	604.236	528.049	226.1	643.944	176.651	534.542	176.338	283.1	146.664	657.405	227.656	401.175	229.252	376.548	225.815	694.932	476.225	580.077	274.429	520.944	448.428	525.208	341.361	500.466	215.39	494.281	309.679	582.848	518.366	449.497	298.817	581.874	613.125	392.523	282.469	538.69	467.667	483.913	250.841	475.514
258.903	546.168	169.491	493.361	188.36	419.397	499.817	411.531	320.732	590.951	604.126	527.303	226.152	643.944	176.063	534.851	176.538	283.106	145.008	657.405	227.81	401.195	227.77	375.537	225.895	694.538	475.448	579.624	274.429	520.944	448.288	526.363	341.803	499.712	215.39	494.281	309.595	582.692	518.366	449.497	299.001	581.757	613.125	393.498	282.486	538.709	467.438	482.885	250.841	475.514
259.362	545.963	169.357	493.282	188.36	419.397	499.508	412.152	321.152	590.643	602.619	526.43	226.191	643.917	176.867	534.844	176.248	283.099	144.925	657.533	227.81	401.195	227.281	375.381	225.895	694.538	475.743	578.965	274.442	520.921	447.267	525.508	343.079	499.812	213.991	494.019	309.584	582.411	516.765	449.36	299.189	581.618	613.681	393.325	282.486	538.709	467.438	484.626	251.17	475.621
259.697	546.471	167.826	493.282	188.759	419.33	497.95	411.971	321.68	590.091	602.619	526.43	226.191	643.917	176.074	534.96	176.494	283.144	143.44	657.619	228.138	401.372	226.226	374.016	225.903	694.171	474.693	578.965	274.443	520.914	447.268	526.438	343.079	499.812	214.194	493.226	309.584	582.411	516.303	449.036	299.209	581.755	614.188	393.986	282.525	538.691	466.92	484.057	251.091	475.817
259.697	546.471	167.477	493.245	189	419.346	497.753	412.202	321.68	590.091	600.833	525.777	226.258	643.874	176.571	535.109	176.118	283.2	143.094	657.801	228.382	401.534	226.375	374.251	226.106	693.891	474.976	578.214	274.475	520.92	446.266	526.794	343.675	500.033	212.659	492.975	309.723	581.912	515.116	449.036	299.209	581.755	614.556	393.92	282.543	538.739	466.193	485.428	251.038	475.89
260.161	546.449	166.182	493.24	189.381	419.253	496.096	412.199	322.231	589.558	601.156	525.306	226.494	643.818	175.384	535.109	176.841	283.2	141.521	657.801	228.382	401.534	225.549	373.106	226.4	693.63	474.34	577.618	274.475	520.92	446.266	526.794	343.823	499.58	212.659	492.975	309.763	581.462	514.892	448.776	299.16	581.942	614.556	395	282.743	538.669	465.497	484.652	251.038	475.89
260.587	546.36	165.967	493.208	189.381	419.253	496.096	412.199	322.731	589.714	599.63	524.76	226.885	643.835	176.255	535.185	176.505	283.257	141.55	657.865	228.718	401.919	225.398	373.089	226.821	693.511	474.854	576.83	274.515	520.918	445.313	526.922	344.505	500.033	211.501	492.261	309.763	581.462	513.291	448.359	299.257	582.108	614.966	395.063	282.969	538.762	465.497	486.467	251.631	476.2
261.741	546.545	164.353	492.346	190.065	419.01	494.383	411.998	322.731	588.874	599.63	524.76	226.885	643.835	174.595	535.843	176.8	283.336	139.868	657.939	228.946	402.396	225.398	372.114	226.821	693.511	473.677	576.83	274.55	520.914	445.214	527.92	344.505	500.033	212.021	491.59	309.727	581.195	513.131	447.746	299.56	582.432	615.134	396.141	282.969	538.762	464.656	485.606	252.038	476.517
261.814	546.622	164.353	492.346	191.486	418.41	494.025	412.603	323.148	589.24	598.146	524.233	227.512	643.86	174.595	535.843	176.8	283.336	139.797	658.176	229.115	402.728	225.393	372.098	227.263	693.453	474.141	576.079	274.578	520.943	444.21	528.011	345.395	500.693	210.608	491.202	309.618	581.041	511.645	447.25	299.56	582.432	615.312	396.253	283.076	538.794	464.19	486.493	252.299	475.517
262.321	546.622	162.672	492.84	190.566	418.92	492.513	412.417	323.355	588.51	598.511	523.583	228.151	643.886	174.099	536.138	177.246	283.459	138.104	658.176	229.158	402.981	223.435	371.337	227.333	693.575	473.58	575.364	274.578	520.943	443.924	528.907	345.635	500.439	210.608	491.202	309.48	580.993	511.645	447.25	299.738	582.711	614.549	397.318	283.208	538.816	464.19	486.493	252.299	475.517
264.658	544.672	162.538	493.07	190.566	418.92	492.513	412.417	323.617	589.033	596.97	522.954	228.312	643.901	173.62	536.354	177.22	283.643	137.973	658.485	229.158	402.981	222.614	371.558	227.333	693.575	473.954	574.576	274.561	520.944	442.989	528.142	346.85	500.848	209.608	490.575	309.514	581.09	510.284	446.625	299.799	583.013	614.565	397.366	283.208	538.816	463.551	487.558	252.819	475.446
265.057	544.686	161.081	493.07	190.608	418.869	491.182	413.032	323.751	588.405	596.97	522.954	228.312	643.901	172.658	536.597	177.746	283.89	136.544	658.818	229.157	403.117	221.492	370.748	227.527	693.567	473.014	574.996	274.627	520.959	442.805	528.786	346.85	500.848	209.55	490.137	309.514	581.09	510.473	446.087	299.771	583.27	614.797	398.433	283.223	538.818	461.915	485.519	253.023	475.232
265.057	544.686	161.005	493.148	190.668	418.783	490.997	413.735	323.751	588.405	595.46	522.284	228.565	644.082	171.555	536.812	177.827	284.119	136.512	659.165	229.976	403.105	221.023	370.994	227.792	693.432	473.2	574.338	274.627	520.959	441.741	529.462	347.872	501.376	208.239	489.933	309.644	581.222	509.361	445.486	299.771	583.27	614.05	398.921	283.243	538.831	460.841	485.566	253.166	474.852
262.787	546.619	159.742	493.372	190.93	418.609	489.386	412.88	323.964	587.64	595.762	521.743	228.906	644.307	171.555	536.092	178.322	284.119	134.886	659.165	229.976	403.105	219.755	370.512	228.276	693.365	472.482	573.162	274.652	520.946	441.741	529.462	348.047	501.062	208.239	489.933	309.718	581.337	509.361	445.486	299.658	583.471	615.104	399.491	283.241	538.832	460.689	485.048	253.166	474.852
262.298	546.596	159.623	493.61	190.93	418.609	489.386	412.88	324.321	588.245	594.251	521.333	229.217	644.657	170.562	536.392	178.364	284.293	134.894	659.643	230.255	403.105	219.285	370.682	229.054	693.104	472.518	573.206	274.662	520.941	440.883	529.61	348.862	500.958	206.972	489.893	309.718	581.337	508.425	444.757	299.56	583.549	614.275	400.135	283.241	538.832	459.256	485.453	253.171	474.736
262.516	546.625	158.158	493.867	191.409	418.28	488.151	412.547	324.321	586.744	594.251	521.333	229.959	644.657	169.348	536.521	179.489	284.877	133.192	660.269	229.928	403.048	219.285	369.917	229.054	693.104	471.854	572.305	274.677	520.937	440.834	529.6	348.862	500.958	206.47	489.978	309.897	581.401	508.956	444.105	299.56	583.549	614.253	401.089	283.234	538.81	459.185	485.003	252.936	474.597
261.862	546.601	158.158	493.867	191.899	417.9	487.806	413.481	324.68	587.274	592.873	521.089	230.525	645.123	169.348	536.521	179.489	284.877	133.568	660.811	230.33	403.017	218.997	370.046	229.977	692.912	471.775	572.27	274.69	520.926	439.765	529.699	349.597	500.719	204.899	490.355	310.074	581.478	507.747	443.263	299.56	583.549	614.253	401.089	283.272	538.748	458.276	485.071	252.828	474.538
262.748	546.601	156.77	494.222	192.296	416.82	486.493	413.581	325.168	586.61	593.255	520.982	231.1	645.492	168.325	537.197	178.073	284.39	131.75	660.811	229.743	402.892	217.103	369.371	229.886	692.551	471.049	571.623	274.69	520.926	439.803	529.662	348.831	500.715	204.899	490.355	310.223	581.524	507.747	443.263	299.731	583.54	614.516	401.886	283.308	538.653	458.275	484.628	252.828	474.538
262.13	546.632	156.828	494.569	192.296	416.82	486.493	413.581	325.168	586.61	591.7	520.982	230.79	645.485	167.053	537.318	178.12	284.398	132.048	661.429	230.701	402.892	216.324	369.211	230.933	693.346	470.81	571.73	274.693	520.906	438.689	529.032	349.216	500.752	203.212	489.996	310.153	581.657	506.645	444.298	299.831	583.513	613.688	402.387	283.308	538.653	456.748	484.628	252.874	474.471
262.316	546.562	155.178	494.569	192.428	416.731	485.272	413.895	326.035	586.267	591.7	520.982	230.79	645.485	165.06	537.693	178.163	284.389	130.655	662.101	230.701	402.892	215.211	368.146	230.359	693.314	470.171	570.83	274.686	520.905	438.438	529.168	349.216	500.752	203.075	490.844	310.153	581.657	507.147	443.432	300.821	583.434	613.835	403.2	283.405	538.609	456.971	484.295	252.991	474.313
262.316	546.562	155.283	494.82	192.721	416.372	485.324	414.921	326.035	586.267	590.818	521.021	230.318	645.523	164.265	537.393	178.274	284.405	130.852	662.702	231.586	402.892	214.863	368.306	230.704	692.532	469.86	571.262	274.67	520.897	437.646	529.359	349.536	500.754	201.671	490.891	310.175	581.833	505.995	443.231	300.821	583.434	613.243	403.574	283.585	538.577	455.752	484.092	253.15	474.212
262.625	546.465	154.07	495.015	192.936	416.294	484.148	415.179	327.126	585.285	592.023	520.995	231.087	644.606	163.377	538.008	178.274	284.405	129.048	662.702	231.586	402.892	213.882	367.52	230.043	693.103	468.788	570.722	274.67	520.897	437.646	529.359	349.276	500.118	201.671	490.891	310.361	582.05	505.995	443.231	301.529	583.383	613.243	404.174	283.682	538.572	455.797	484.007	253.15	474.212
261.841	546.443	154.209	494.974	193.518	416.101	484.148	415.179	327.493	585.724	591.375	521.66	230.971	644.717	162.899	537.531	178.47	284.472	129.162	663.304	230.745	402.618	213.511	367.461	230.711	692.512	468.482	571.434	274.674	520.896	436.411	529.777	348.856	500.184	200.106	490.955	310.361	582.05	504.835	442.428	301.222	583.22	612.737	404.505	283.713	538.587	454.192	484.007	253.371	473.695
262.09	546.429	152.969	494.69	193.518	416.101	482.927	415.541	327.925	584.299	591.375	521.66	231.741	645.107	161.659	537.426	178.629	284.573	127.592	663.874	230.251	402.561	212.365	366.591	230.711	692.512	467.947	570.624	274.655	520.885	436.375	529.572	348.856	500.184	199.668	491.755	310.442	582.163	505.024	442.246	301.635	583.033	612.689	405.226	283.713	538.587	454.551	483.776	253.542	473.261
261.48	546.281	152.969	494.69	194.451	415.802	483.04	416.432	328.468	583.963	590.681	521.115	231.389	645.265	161.659	537.426	178.629	284.573	127.989	664.299	230.834	402.529	212.104	366.567	231.31	692.011	467.405	571.15	274.661	520.86	434.993	529.944	348.123	500.859	198.108	491.723	310.542	582.319	503.759	441.912	301.635	583.033	612.751	405.156	283.665	538.481	453.622	483.431	253.628	473.087
262.646	546.281	151.503	494.239	195.293	415.476	481.875	417.595	328.125	584.448	591.814	521.693	231.718	645.608	160.17	537.197	178.838	284.728	126.042	664.299	230.529	402.515	211.016	365.503	230.755	692.353	466.427	571.11	274.661	520.86	434.952	529.792	348.095	500.903	198.108	491.723	310.553	582.335	503.759	441.912	302.071	582.665	612.751	406.116	283.658	538.394	453.907	482.895	253.628	473.087
262.191	545.981	151.543	493.801	196.176	412.61	481.875	417.595	329.905	582.928	591.18	521.288	231.473	645.671	160.101	536.459	179.22	284.959	126.172	664.746	231.789	402.515	210.66	365.669	232.066	691.572	465.857	571.798	274.68	520.872	433.86	529.792	348.037	500.86	196.374	491.722	310.744	582.282	502.603	441.438	301.576	582.363	612.727	405.735	283.658	538.394	452.477	482.895	253.634	473.156
262.132	545.538	149.88	493.801	196.176	412.61	480.755	418.332	327.999	585.194	591.18	521.288	232.199	646.106	158.439	535.58	179.61	285.238	124.977	665.101	231.389	402.443	209.679	364.784	232.066	691.572	465.35	571.018	274.661	520.855	433.542	529.714	348.037	500.86	196.426	492.196	310.744	582.282	502.316	442.36	301.88	582.04	612.533	406.623	283.637	538.353	452.702	482.321	253.837	472.902
262.132	545.538	149.926	493.331	196.174	414.738	480.593	418.743	327.999	585.194	590.28	521.667	231.958	645.81	158.547	534.983	179.841	285.437	125.093	665.389	232.094	402.499	209.502	364.782	232.299	691.211	465.072	571.463	274.661	520.855	432.505	530.325	348.038	500.732	194.813	491.903	310.927	582.169	501.002	442.137	301.88	582.04	612.533	406.623	283.649	528.202	451.697	482.756	253.927	472.943
262.292	545.177	148.353	492.889	195.944	412.592	480.039	418.646	328.333	584.096	590.808	522.135	232.374	645.999	156.666	535.643	179.841	285.437	123.377	665.389	232.094	402.499	208.277	363.923	232.057	691.771	464.054	571.109	274.639	520.881	432.505	530.325	347.994	500.608	194.813	491.903	311.055	581.948	501.002	442.137	301.306	581.849	612.267	407.463	283.952	528.403	452.075	482.28	253.927	472.943
262.606	544.949	148.67	492.232	195.934	412.562	480.039	418.646	328.066	584.908	589.865	522.026	232.1	645.555	156.777	535.108	180.283	285.673	123.578	665.66	231.648	402.637	207.983	364.205	232.71	691.296	463.981	571.51	274.628	520.835	431.134	530.626	348.212	500.198	193.785	491.625	311.055	581.948	499.79	441.898	300.86	581.792	611.838	406.783	284.045	529.252	450.595	481.68	253.777	473.214
262.951	544.774	147.351	491.423	195.934	412.562	478.115	419.085	328.878	583.303	589.865	522.026	232.951	646.17	155.272	534.832	180.42	285.732	122.841	665.581	231.349	402.749	207.983	363.289	232.71	691.296	463.373	571.51	274.626	520.835	431.067	530.37	348.212	500.198	193.693	492.181	311.099	581.722	499.486	442.377	301.031	581.772	611.366	407.249	284.045	529.252	450.887	481.947	253.739	473.017
263.125	544.842	147.351	491.423	195.823	412.554	478.688	418.996	328.53	584.097	589.019	521.925	232.637	645.551	155.272	534.832	180.42	285.732	122.357	665.841	231.458	402.846	207.479	363.461	233.465	691.36	463.067	571.966	274.614	520.857	429.729	530.189	348.774	499.609	191.872	491.82	311.13	581.571	498.107	441.801	301.031	581.772	610.793	406.943	284.245	530.14	449.92	481.584	253.786	472.746
263.125	544.842	146.016	490.671	195.68	412.637	476.537	418.206	329.112	583.336	588.997	521.935	232.929	645.539	153.504	534.264	180.723	285.825	120.475	665.841	231.458	402.846	205.628	363.071	233.785	690.481	462.042	571.849	274.614	520.857	429.768	530.26	349.314	499.006	191.872	491.82	311.046	581.368	498.107	441.801	301.123	581.907	610.793	408.263	283.591	538.052	450.097	482.527	253.786	472.746
263.438	544.874	146.166	489.972	195.68	412.637	476.537	418.206	328.903	583.392	588.439	522.094	232.549	644.947	153.731	533.693	181.198	285.875	120.628	665.784	231.875	402.995	204.924	363.773	233.785	690.481	461.674	571.656	274.646	520.834	428.349	530.845	349.314	499.006	190.464	491.68	310.905	581.242	496.915	442.167	301.29	582.022	610.178	407.78	283.591	538.052	450.097	481.117	253.96	472.447
263.797	545.021	144.537	489.972	195.64	412.955	475.35	418.72	329.585	583.591	588.439	522.094	233.324	645.532	152.09	533.544	181.694	285.895	119.272	665.439	232.187	403.186	204.126	362.543	232.334	691.411	460.939	571.656	274.67	520.869	428.337	531.048	349.314	499.006	190.134	492.224	310.905	581.242	496.771	442.212	301.589	582.133	609.538	408.508	283.63	538.003	450.382	482.091	254.071	472.057
263.89	545.136	144.71	489.497	195.533	412.967	474.752	418.734	329.585	583.591	587.661	522.24	232.927	644.973	152.088	533.469	182.113	285.845	119.675	665.022	232.749	403.428	203.799	363.364	232.271	691.195	460.708	571.457	274.714	520.856	427.229	530.889	350.764	498.13	188.248	492.028	310.714	581.207	495.351	442.091	301.859	582.272	608.977	407.822	283.482	537.962	448.669	481.744	254.018	471.892
263.89	545.136	143.411	489.071	195.924	412.488	473.26	418.846	330.2	582.518	586.529	522.514	232.674	644.991	150.148	533.469	182.113	285.845	117.873	665.022	232.749	403.428	202.718	363.006	232.379	690.968	459.851	571.087	274.714	520.856	427.229	530.889	351.16	498.022	188.248	492.028	310.456	581.147	495.351	442.091	301.859	582.272	610.014	409.322	283.429	537.969	448.922	482.529	254.018	471.892
263.862	545.145	143.506	488.639	195.652	413.056	473.26	418.846	330.069	582.298	585.618	522.799	232.626	644.75	150.099	533.5	182.56	285.767	118.314	664.343	233.349	403.615	202.691	363.973	232.502	690.695	459.837	570.607	274.718	520.823	426.003	531.581	351.332	498.149	186.472	491.783	310.456	581.147	493.817	441.99	301.882	582.53	609.28	408.652	283.429	537.886	447.765	481.209	254.137	471.64
263.918	545.178	141.901	488.639	196.245	412.141	471.865	418.902	330.983	581.473	585.618	522.799	232.626	645.29	148.441	533.335	182.812	285.82	117.267	663.96	234.001	403.735	201.443	362.773	232.502	690.695	458.982	570.607	274.816	520.77	426.441	531.764	351.332	498.149	186.484	492.451	310.248	581.056	493.857	441.958	301.808	582.865	608.552	409.052	283.429	537.886	448.273	481.826	254.42	471.264
264.251	545.194	141.951	488.135	195.933	412.494	471.348	418.291	330.635	582.024	584.585	523.193	232.684	645.023	148.441	533.335	182.812	285.82	118.335	663.597	234.492	403.753	201.371	363.581	232.837	690.208	459.158	570.053	274.859	520.742	425.083	532.225	351.385	498.248	184.883	492.457	310.047	581.018	492.493	442.156	301.808	582.865	608.577	408.818	283.36	537.881	447.841	481.561	254.595	471.034
264.251	545.194	140.322	487.834	196.425	411.86	470.566	418.474	330.99	582.595	583.762	523.708	232.795	644.761	146.662	533.455	182.914	286.339	116.49	663.597	234.708	403.716	200.193	363.085	233.177	689.59	458.467	569.43	274.859	520.742	425.761	532.186	351.356	498.22	184.883	492.457	309.796	580.848	492.493	442.156	301.588	583.054	607.871	409.943	283.295	537.866	448.566	482.181	254.595	471.034
264.761	545.242	140.09	487.591	196.425	411.86	470.566	418.474	330.36	583.042	582.837	524.239	232.784	644.725	146.785	533.456	182.973	286.301	117.214	662.854	234.708	403.716	199.883	363.794	233.177	689.59	458.457	568.794	274.86	520.734	423.758	532.186	351.216	498.249	183.148	492.519	309.73	580.591	491.117	442.503	301.513	583.45	607.931	409.4	283.295	537.866	447.266	481.221	254.904	470.759
265.286	545.29	138.506	487.591	197.128	410.898	468.168	418.479	330.105	583.066	582.837	524.239	232.784	644.725	144.962	533.663	183.685	286.432	116.335	662.101	234.699	403.692	198.794	362.459	233.657	689.114	457.761	568.794	274.875	520.712	424.643	532.127	351.216	498.249	182.913	493.25	309.73	580.591	491.203	442.929	301.395	583.845	607.111	410.305	283.316	537.788	448.04	481.87	254.842	470.596
265.839	545.285	138.303	487.36	197.016	411.149	467.724	417.918	330.105	583.066	581.249	524.846	232.795	644.842	145.161	533.82	183.512	286.123	116.945	661.275	234.742	403.615	198.539	362.883	234.037	688.624	457.661	568.043	274.868	520.704	423.859	532.976	351.041	498.229	181.453	494.044	309.69	580.26	489.636	442.929	301.324	584.333	607.111	410.305	283.302	537.8	447.59	482.282	254.94	470.604
265.839	545.285	136.812	487.134	197.424	410.823	466.247	418.059	330.234	583.128	580.598	525.538	232.589	644.875	143.07	533.82	183.512	286.618	115.363	661.275	234.742	403.615	197.526	362.36	234.228	688.494	456.98	567.439	274.868	520.704	423.859	532.976	350.852	498.27	181.453	494.044	309.59	579.803	489.866	443.04	301.324	584.333	606.097	411.1	283.369	537.786	448.287	482.527	254.676	470.537
266.059	545.29	136.759	486.751	196.713	411.336	466.247	418.059	330.684	583.101	579.836	526.165	232.54	645.022	143.581	534.138	183.177	286.346	115.724	660.536	234.819	403.497	197.409	362.292	234.545	688.284	457.04	566.842	274.888	520.691	422.877	533.472	351.376	498.435	179.853	493.831	309.59	579.803	488.536	442.97	301.21	584.601	606.947	411.102	283.346	537.776	446.779	481.897	255.162	469.652
266.279	545.31	134.995	485.903	197.866	410.376	464.667	418.077	330.684	583.101	579.836	526.165	232.54	645.022			183.745	286.484	114.573	659.768	234.739	403.575	196.383	361.392	234.545	688.284	456.242	566.842	274.884	520.676	423.607	533.403	351.376	498.435	179.693	494.251	309.628	579.418	488.986	442.747	301.233	584.629	606.302	412.016	283.346	537.776	447.529	481.926	255.268	469.871
266.347	545.325	134.995	485.903	197.398	410.833	464.252	417.53	331.216	583.044	579.184	526.794	232.44	645.153			183.745	286.484	114.9	659.054	234.66	403.596	196.536	361.37	234.985	688.005	456.21	566.49	274.878	520.681	422.312	533.863	351.22	498.744	177.932	494.968	309.806	579.035	488.231	442.439	301.233	584.629	607.218	412.061	283.372	537.705	447.089	482.34	255.762	469.196
266.347	545.325	133.411	486.051	197.818	414.055	462.459	417.717	331.554	583.048	579.648	527.333	232.319	645.211			183.682	286.227	113.568	659.054	234.608	403.566	195.668	360.337	235.499	687.738	455.324	566.251	274.878	520.681	422.821	533.405	351.135	499.138	177.932	494.968	310.043	578.875	488.231	442.439	301.309	584.775	605.613	412.692	283.439	537.65	447.849	482.502	255.762	469.196
266.467	545.351	133.296	485.982	197.818	414.055	462.459	417.717	331.996	583.071	578.915	528.078	232.161	645.219			183.393	286.015	113.486	658.328	234.608	403.566	195.869	360.153	235.499	686.973	455.123	566.101	274.822	520.631	421.01	534.29	351.452	499.796	176.192	495.045	310.371	578.896	487.212	442.031	301.248	585.09	606.534	413.004	283.439	537.65	446.5	482.502	256.545	468.431
266.714	545.474	131.716	485.982	197.703	414.236	460.652	417.414	332.551	583.127	578.915	528.078	232.161	645.219			183.532	286.165	112.608	657.648	234.515	403.487	194.66	359.223	236.06	686.762	454.319	565.306	274.85	520.622	421.368	533.917	351.452	499.796	175.944	495.031	310.371	578.896	487.775	441.731	301.085	585.293	606.438	413.922	283.433	537.66	447.187	482.491	256.361	468.659
267.142	545.589	131.552	485.761	196.893	413.893	460.652	417.414	332.551	583.127	578.228	528.755	231.988	645.359			183.696	286.464	112.432	657.083	234.42	403.376	194.983	358.922	236.331	686.896	454.32	565.333	274.855	520.601	419.967	534.391	351.783	500.526	174.151	494.714	310.812	578.684	486.574	440.676	300.901	585.459	607.284	414.037	283.453	537.634	446.839	481.828	257.976	467.039
267.142	545.589	130.213	484.843	196.101	413.604	458.995	417.269	334.077	583.174	578.772	529.515	231.898	645.811			184.201	286.944	111.389	657.083	234.42	403.376	194.202	357.777	236.411	687.329	453.48	566.121	274.855	520.601	419.967	534.391	351.927	501.227	174.151	494.714	311.022	578.879	486.574	440.676	300.901	585.459	605.783	414.487	283.451	537.642	447.419	481.965	256.57	468.885
267.603	545.668	130.112	484.991	195.359	413.174	458.995	417.269	332.985	583.144	577.828	530.268	231.801	646.223			184.28	287.144	110.99	656.561	234.315	403.01	194.464	357.57	236.469	686.656	453.518	566.756	274.862	520.587	418.627	534.829	351.889	501.715	172.356	494.253	311.022	578.879	485.397	441.016	300.744	585.682	606.858	414.804	283.451	537.642	446.057	481.05	257.446	467.445
268.704	545.77	129.07	484.741	195.359	413.174	457.183	417.239	332.985	583.144	577.828	530.268	231.801	646.223			183.973	287.195	109.537	656.054	234.367	402.564	193.397	356.625	236.469	686.656	452.639	566.756	274.85	520.587	419.815	533.831	351.889	501.715	172.296	494.038	311.187	579.111	485.609	440.433	300.685	586.198	606.717	415.278	283.429	537.641	446.84	481.612	256.955	468.333
268.739	545.793	129.07	484.741	194.562	412.765	457.192	417.263	332.98	583.114	576.903	530.804	231.604	646.255			183.973	287.195	109.16	655.597	234.373	402.559	193.664	356.328	236.725	686.073	452.675	567.293	274.846	520.568	417.626	534.062	352.252	501.767	170.414	493.476	311.404	579.38	484.238	440.021	300.685	586.198	606.717	415.278	283.413	537.648	446.52	481.298	257.395	468.333
269.385	545.793	127.936	484.601	194.057	412.262	455.283	417.24	332.974	583.093	577.008	531.366	231.437	646.331			183.782	287.875	108.166	655.597	234.377	402.59	192.891	355.25	237.16	685.906	451.968	567.901	274.846	520.568	418.433	533.113	352.182	501.696	170.414	493.476	311.561	579.682	484.238	440.021	300.776	586.793	606.893	416.512	283.384	537.639	447.124	481.841	257.395	468.333
269.109	545.916	128.215	485.239	194.057	412.262	455.283	417.24	333.027	583.061	575.757	530.9	231.131	646.459			183.866	288.293	107.729	655.159	234.377	402.59	193.471	354.994	237.16	685.006	451.968	567.901	274.809	520.556	416.512	534.628	352.355	501.718	168.66	493.212	311.674	580.02	482.991	439.832	301.085	587.239	607.69	416.114	283.384	537.639	447.124	481.841	257.837	468.544
269.508	546.084	126.582	484.459	193.615	411.665	453.41	417.229	333.743	582.296	575.757	530.9	231.131	646.459			184.317	288.267	106.373	654.934	234.437	402.529	192.277	354.064	237.574	685.098	451.137	567.901	274.835	520.546	417.886	533.609	351.641	501.463	168.904	492.69	311.674	580.02	482.722	439.784	301.325	587.53	608.53	416.646	283.36	537.629	447.552	482.342	258.107	467.956
269.229	546.27	126.784	485.454	193.465	411.084	453.565	417.079	333.743	582.296	575.468	531.73	230.723	646.729			184.249	288.322	105.899	654.779	234.457	402.387	192.708	353.774	237.989	683.97	451.32	569.166	274.841	520.544	416.788	533.645	352.816	501.463	167.297	492.331	311.634	580.188	481.21	439.811	301.628	587.581	609.279	416.52	283.274	537.66	447.607	481.587	258.423	467.467
270.301	546.27	125.51	485.777	193.441	410.397	452.611	416.988	334.39	582.616	575.123	531.92	230.514	647.02			184.704	288.742	104.899	655.154	234.53	402.171	192.379	352.7	238.432	684.15	450.524	569.745	274.841	520.544	416.788	533.645	352.164	501.294	167.297	492.331	311.332	580.037	481.21	439.811	301.628	587.581	609.279	417.93	283.102	537.726	447.555	481.656	258.327	467.457
269.919	546.539	125.602	486.904	193.662	409.821	452.611	416.988	334.379	582.335	574.31	532.6	230.52	647.272			184.538	289.029	104.352	654.858	234.53	402.171	192.757	352.552	238.432	683.31	450.617	570.391	274.821	520.549	415.003	533.025	352.838	501.239	165.535	491.873	311.332	580.037	479.575	439.756	301.591	587.749	609.811	417.551	283.014	537.723	447.555	480.831	258.327	467.457
270.551	546.865	124.064	487.135	193.662	409.821	449.975	417.02	335.069	582.74	574.31	532.6	230.52	647.272			184.776	289.248	102.819	654.976	234.576	401.84	191.592	351.607	238.432	683.31	449.532	570.391	274.806	520.529	415.47	532.066	352.838	501.239	166.003	491.124	311.106	579.988	479.45	439.825	301.584	587.857	610.259	418.482	283.014	537.723	447.423	481.286	258.477	467.236
270.395	547.194	124.064	487.135	193.839	409.503	450.104	417.056	335.091	582.578	573.327	533.461	230.575	647.509			184.776	289.248	102.603	655.401	234.629	401.604	191.9	351.462	238.776	682.75	449.584	570.966	274.789	520.52	414.515	532.46	352.451	501.226	164.348	490.689	311.212	579.961	477.87	439.901	301.584	587.857	610.686	418.316	282.932	537.769	447.283	481.77	258.812	466.992
271.616	547.194	122.467	487.111	194.077	409.385	448.268	417.199	336.084	582.809	572.608	533.461	230.74	648.051			185.195	289.535	101.473	655.401	234.725	401.559	190.816	350.647	238.734	683.269	448.771	571.575	274.789	520.52	415.319	531.769	352.149	501.037	164.348	490.689	311.29	579.93	477.87	439.901	301.553	587.883	610.686	419.636	282.783	537.808	447.203	482.151	258.812	466.992
271.347	547.546	122.895	487.899	194.077	409.385	448.268	417.199	335.976	582.582	571.867	534.23	231.031	648.465			184.623	289.23	100.907	655.569	234.725	401.559	191.135	350.897	239.713	682.339	448.856	572	274.797	520.511	413.516	532.834	352.289	500.847	162.731	489.931	311.338	579.753	476.461	439.899	301.592	587.827	611.146	419.473	282.783	537.808	447.203	482.151	259.262	466.788
271.482	547.773	120.755	487.899	194.246	409.337	446.569	417.384	336.706	582.797	571.867	534.23	231.031	648.465			184.757	289.425	99.5161	655.92	234.771	401.67	189.824	349.832	239.716	682.857	447.771	572	274.792	520.501	413.849	532.133	352.289	500.847	163.112	489.389	311.338	579.753	476.107	440.044	301.616	587.751	610.819	420.498	282.7	537.876	447.095	482.098	259.791	466.554
271.336	547.851	121.268	488.545	194.425	409.354	446.833	417.551	336.706	582.797	570.355	534.833	231.32	648.774			184.368	289.141	99.1254	656.357	234.77	401.828	189.928	350.291	240.133	682.517	447.836	572.512	274.843	520.51	413.087	532.414	352.263	500.528	161.505	488.965	311.403	579.555	474.754	440.097	301.656	587.643	611.063	420.497	282.512	537.814	447.057	482.069	260.416	465.48
272.394	547.851	120.012	488.925	194.396	409.443	445.19	417.706	337.494	583.179	569.696	534.885	231.672	648.975			185.115	289.141	98.1924	655.697	234.777	401.959	189.113	349.817	239.508	683.307	446.809	572.998	274.843	520.51	413.087	532.414	352.248	500.294	161.505	488.965	311.363	579.548	474.754	440.097	301.656	587.643	611.637	421.082	282.47	537.816	446.983	482.018	260.369	465.822
271.732	547.87	120.135	488.873	194.222	409.54	445.19	417.706	337.073	583.119	568.739	535.691	231.715	649.027			184.607	288.818	97.8456	656.181	234.777	401.959	189.235	350.607	238.819	683.096	447.211	573.594	274.812	520.483	412.03	531.987	352.134	500.148	159.761	488.839	311.363	579.548	473.34	440.375	301.904	587.395	611.469	421.313	282.457	537.816	446.983	482.018	260.369	464.862
272.023	547.88	118.743	488.631	194.222	409.54	443.548	417.951	337.787	583.043	568.739	535.691	231.715	649.027			184.705	289.271	96.7206	656.31	234.817	402.065	188.019	349.437	238.819	683.096	446.173	573.594	274.806	520.473	411.835	531.754	352.134	500.148	160.061	488.967	311.333	579.58	472.938	440.696	302.095	587.173	611.842	422.108	282.457	537.816	446.803	481.941	260.287	465.343
271.506	547.883	118.743	488.631	194.023	409.581	443.644	418.183	337.787	583.043	567.805	536.534	231.713	649.049			184.705	289.271	96.5305	657.531	234.716	402.182	187.878	350.295	238.699	682.616	446.293	574.312	274.791	520.478	410.612	532.209	352.048	499.896	158.215	489.182	311.357	579.709	471.61	441.161	302.095	587.173	611.368	422.417	282.464	537.821	446.698	481.854	260.918	464.699
271.506	547.883	117.394	488.023	193.858	409.648	441.842	418.414	338.301	583.087	567.551	536.273	232.017	649.159			185.041	289.516	95.4385	656.811	234.716	402.182	186.693	350.069	238.796	683.359	445.5	574.863	274.791	520.478	410.025	531.988	352.25	499.563	158.215	489.182	311.368	579.989	471.61	441.161	302.23	587.054	612.081	423.302	282.462	537.829	446.629	481.807	260.918	464.699
271.117	547.842	118.323	487.882	193.858	409.648	441.842	418.414	337.674	583.218	566.579	536.843	232.358	649.314			184.844	289.268	95.2993	657.953	234.858	402.217	187.51	350.854	239.937	682.474	445.59	575.501	274.774	520.488	409.612	531.988	352.631	499.05	156.684	489.535	311.323	580.544	470.403	441.7	302.379	586.838	611.695	423.533	282.462	537.829	446.629	481.807	261.605	463.771
271.297	547.8	116.286	487.882	193.674	409.737	440.284	419.101	338.031	583.25	566.579	536.843	232.358	649.314			185.147	288.902	94.3097	658.362	235.332	402.243	186.232	349.488	240.063	683.024	444.474	575.501	274.761	520.462	408.868	531.499	352.631	499.05	156.662	489.796	311.323	580.544	470.37	442.3	302.679	586.522	611.787	424.734	282.491	537.823	446.563	481.786	261.781	464.416
271.61	547.777	116.729	487.232	193.527	409.568	440.476	419.443	338.031	583.25	565.345	537.038	232.808	649.389			185.043	288.748	94.1928	659.346	235.638	402.208	185.589	350.724	239.869	682.712	444.777	576.013	274.744	520.478	408.301	532.05	353.032	498.621	155.175	490.242	311.386	581.071	469.102	442.94	302.864	586.489	611.142	424.897	282.481	537.822	446.533	481.736	262.271	463.2
271.61	547.777	114.603	486.282	193.319	409.518	438.776	420.017	338.345	583.258	565.239	536.244	233.206	649.336			185.57	289.243	93.1533	659.346	235.725	402.193	184.551	350.749	239.559	683.415	443.814	576.586	274.744	520.478	408.301	532.05	353.503	498.361	155.175	490.242	311.614	581.633	469.102	442.94	302.864	586.489	611.864	425.797	282.467	537.843	446.399	481.649	262.006	464.332
272.023	547.734	114.711	485.825	193.144	409.422	438.776	420.017	337.636	583.255	563.939	536.176	233.677	649.335			185.318	289.198	92.7399	660.305	235.725	402.193	184.416	351.695	239.563	683.902	444.054	577.186	274.719	520.453	407.051	532.12	353.61	498.391	153.586	490.743	311.614	581.633	468.242	443.129	302.957	586.519	611.287	426.071	282.469	537.838	446.399	481.649	262.006	462.412
272.416	547.727	113.12	485.825	193.144	409.422	437.012	420.4	338.168	583.229	563.939	536.176	233.677	649.335			185.471	288.891	91.2703	660.727	235.914	402.203	183.27	350.75	239.563	683.902	442.929	577.186	274.725	520.484	406.277	531.511	353.61	498.391	153.533	491.309	311.87	581.971	468.112	443.195	303.831	587.207	611.499	426.894	282.469	537.838	446.448	481.66	261.904	463.351
272.814	547.72	113.36	485.454	193.058	409.389	437.202	420.201	338.168	583.229	562.76	536.226	233.934	649.396			185.471	288.891	91.2564	661.005	236.15	402.219	183.145	351.477	239.515	684.117	443.089	577.741	274.7	520.434	405.347	531.398	353.728	498.367	152.186	492.014	312.273	582.188	467.094	443.132	303.831	587.207	610.927	426.891	282.49	537.847	446.443	481.645	262.638	462.755
272.814	547.72	111.764	485.07	193.035	409.375	435.587	420.482	338.717	583.115	562.571	535.448	234.334	649.425			185.16	288.694	89.8239	661.005	236.311	402.185	181.671	352.24	239.502	684.201	442.32	577.712	274.7	520.434	405.607	530.946	354.289	498.242	152.186	492.014	312.338	586.815	467.094	443.132	304.264	587.412	611.574	427.671	282.502	537.885	446.327	481.553	262.638	462.755
273.153	547.75	111.851	484.642	193.035	409.375	435.587	420.482	338.078	582.942	561.315	535.448	234.714	649.427			184.793	288.688	89.6262	661.296	236.311	402.185	181.73	352.681	239.502	684.201	442.393	578.259	274.688	520.423	404.859	531.486	354.925	498.098	150.709	492.779	312.308	586.827	465.793	442.938	303.829	587.017	611.202	427.753	282.502	537.885	446.327	481.553	265.906	461.044
273.443	547.86	110.207	483.607	193.087	409.387	433.998	420.665	338.451	582.771	561.315	535.448	234.714	649.427			184.935	288.633	88.2802	661.285	236.316	402.136	180.341	352.681	239.569	684.248	441.425	578.259	274.682	520.415	405.474	531.173	354.925	498.098	151.035	493.583	312.308	586.827	465.852	442.754	304.156	587.411	611.529	428.428	282.552	537.98	446.265	481.516	266.486	462.345
276.79	550.728	110.1	483.22	193.273	409.449	434.095	420.271	338.451	582.771	559.903	535.745	235.118	649.439			185.096	288.583	88.123	661.365	236.288	402.102	180.136	352.512	239.631	684.329	441.503	578.759	274.677	520.416	405.571	531.396	355.356	497.831	149.63	494.362	312.306	586.828	464.866	443.339	304.035	587.275	611.382	428.29	282.558	538.197	446.192	481.454	263.587	463.591
276.79	550.728	108.74	482.397	193.32	409.353	432.609	420.397	338.169	582.587	559.642	534.823	235.658	649.471			185.096	288.583	86.6005	661.365	236.455	401.976	179.659	352.451	240.048	684.492	440.722	579.776	274.677	520.416	405.571	531.396	355.849	497.635	149.63	494.362	312.31	586.826	464.735	443.11	304.632	587.8	611.997	429.325	282.513	538.334	446.111	481.391	263.45	463.864
276.818	550.728	108.755	483.101	193.413	409.308	432.609	420.397	338.102	582.4	558.286	534.229	236.241	649.526			185.105	288.64	86.4897	661.374	236.455	401.976	178.964	351.873	240.506	684.822	440.803	580.378	274.688	520.419	405.439	531.893	356.078	497.331	148.182	495.106	312.31	586.826	463.439	443.188	304.294	587.53	611.834	429.198	282.487	538.387	446.111	481.391	263.45	463.864
273.547	548.249	107.973	483.825	193.413	409.308	430.799	420.344	338.163	582.337	558.286	534.229	236.241	649.871			185.48	288.626	84.8179	661.421	236.89	401.742	177.577	351.873	240.506	684.822	440.13	580.858	274.688	520.419	406.741	531.487	356.078	497.331	148.469	495.802	312.329	586.817	463.402	442.418	304.41	587.762	612.234	429.698	282.487	538.387	446.111	481.391	263.428	463.649
273.513	548.412	107.973	483.825	193.649	409.156	430.951	419.916	338.163	582.337	556.832	533.815	236.252	649.945			185.48	288.626	84.8479	661.249	237.447	401.438	177.651	351.457	240.966	685.212	440.154	581.238	274.666	520.428	406.728	531.389	356.5	496.819	146.888	495.848	312.314	586.818	462.208	442.206	304.41	587.762	611.812	429.919	282.54	538.441	445.858	481.153	263.483	463.503
273.513	548.412	105.636	483.102	193.859	409.077	429.127	420.088	338.194	582.326	556.844	533.518	236.735	649.796			185.878	288.617	83.3179	661.249	237.958	401.057	176.372	350.963	241.383	685.618	439.629	582.061	274.666	520.428	407.58	531.436	356.815	496.253	146.888	495.848	312.325	586.801	462.208	442.206	304.632	588.367	612.556	430.294	292.756	538.173	445.763	481.089	263.483	463.503
273.457	548.402	106.19	483.329	193.859	409.077	429.127	420.088	338.343	582.203	555.623	533.266	236.598	649.654			186.316	288.727	83.3566	661.093	237.958	401.057	176.583	350.365	241.383	685.618	439.635	582.391	274.645	520.412	406.6	531.436	357.154	495.663	145.523	496.826	312.332	586.793	461.141	441.353	304.267	588.013	612.323	430.515	292.756	538.173	445.763	481.089	263.636	463.378
273.445	548.429	104.49	482.159	194.033	409.171	427.347	420.18	338.516	582.08	555.623	533.266	237.229	649.654			186.724	288.883	81.9385	660.874	238.49	400.803	175.027	350.365	241.766	686.039	439.07	582.391	274.631	520.4	407.413	531.673	357.154	495.663	145.318	497.037	312.332	586.793	460.957	440.54	304.527	588.492	612.573	430.939	282.598	538.595	445.711	481.074	263.671	463.391
273.482	548.501	103.67	483.022	194.388	409.273	428.196	419.807	338.516	582.08	554.215	532.916	237.148	649.819			187.258	289.035	81.7045	660.74	238.88	400.503	175.308	349.736	242.137	686.387	439.021	582.773	274.63	520.406	407.196	531.939	357.638	495.121	143.916	497.705	312.333	586.793	459.771	440.229	304.317	588.078	612.517	430.918	282.579	538.624	445.487	481.009	263.809	463.375
273.482	548.501	102.25	483.552	194.388	409.273	425.729	419.72	338.798	581.901	554.161	532.654	237.871	649.912			187.258	289.035	80.3065	660.74	239.712	403.625	174.418	349.033	242.761	680.528	438.341	583.827	274.63	520.406	407.196	531.939	358.298	494.654	143.916	497.705	312.336	586.778	459.771	440.229	304.317	589.323	613.217	431.413	282.582	538.607	445.315	481.062	264.03	463.364
273.679	548.687	102.168	483.933	194.525	409.566	425.729	419.72	339.092	581.637	552.744	532.306	238.074	649.938			187.528	289.274	80.0577	660.711	239.712	403.625	174.643	348.377	242.912	680.509	438.275	584.339	274.648	520.408	407.426	532.305	359.895	494.229	142.582	498.569	312.336	586.778	458.627	440.156	304.119	589.025	613.071	431.339	282.582	538.607	445.315	481.062	264.03	463.364
273.943	548.907	100.282	483.162	194.525	409.566	424.213	419.774	339.447	581.277	552.744	532.306	239.095	649.938			187.765	289.421	78.3981	660.683	239.714	403.65	173.261	348.377	242.912	680.509	437.637	584.819	274.589	520.365	408.289	532.801	359.895	494.229	141.985	498.235	312.334	586.78	458.446	439.887	304.322	589.508	613.322	431.657	282.585	538.691	444.992	481.133	264.258	463.363
274.189	549.219	100.282	483.162	194.405	409.658	424.405	419.906	339.447	581.277	551.306	531.891	239.079	649.808			187.765	289.421	78.345	660.786	239.705	403.642	173.7	347.622	243.224	680.462	437.585	585.171	274.565	520.344	409.057	533.302	360.504	494.034	140.489	498.909	312.349	586.77	457.255	439.594	304.322	589.508	613.322	431.657	282.556	538.745	444.497	481.265	265.031	463.385
274.189	549.219	98.7893	483.438	194.103	409.587	422.745	420.022	339.766	581.015	551.338	531.464	239.828	649.761			187.89	289.654	76.9665	660.786	239.721	403.622	172.565	347.016	243.413	680.397	436.925	586.099	274.565	520.344	409.83	533.709	360.833	494.027	140.489	498.909	312.357	586.765	457.255	439.594	304.824	593.557	613.501	432.173	282.591	538.725	444.028	481.535	265.031	463.385
274.461	549.526	98.7983	483.595	194.103	409.587	422.745	420.022	340.163	580.532	549.904	531.15	239.586	649.787			187.913	289.75	76.8354	661.206	239.721	403.622	173.062	346.255	243.413	680.397	436.896	586.328	274.583	520.335	409.83	533.709	361.573	494.12	138.952	499.265	312.351	586.761	456.171	439.388	304.767	592.833	613.23	432.419	282.591	538.725	444.028	481.535	265.251	463.381
274.831	549.825	97.0358	483.595	193.923	409.823	421.01	420.113	340.506	580.19	549.904	531.15	240.449	649.787			187.869	289.78	75.4689	661.563	239.713	403.599	171.4	346.255	243.044	686.349	436.312	586.328	274.567	520.33	410.529	534.268	361.559	494.388	138.569	499.167	312.351	586.761	455.916	439.349	304.68	593.488	612.706	433.16	282.585	538.722	443.187	481.877	265.258	463.342
275.193	550.053	97.085	483.693	193.92	410.185	421.294	420.151	340.506	580.19	548.555	530.932	239.916	649.81			187.762	289.828	75.6864	662.299	239.696	403.604	171.748	345.638	243.155	686.196	436.312	586.328	274.565	520.303	411.227	534.717	362.007	494.388	136.938	499.798	312.348	586.758	454.81	439.468	304.636	593.206	612.304	433.323	282.643	538.719	442.532	481.4	265.689	463.426
275.193	550.053	95.7143	483.796	194.19	410.643	419.638	420.428	340.624	580.006	548.626	530.692	240.279	649.884			187.762	289.828	74.2239	662.299	239.65	403.569	170.725	344.786	243.287	686.121	435.958	587.993	274.565	520.303	411.227	534.717	362.213	494.809	136.938	499.798	312.332	586.758	454.81	439.468	304.636	594.271	612.972	433.998	282.65	538.665	441.897	481.802	265.714	463.631
275.216	550.048	95.821	484.175	194.511	411.24	419.638	420.428	340.563	579.979	547.26	530.411	239.821	650.003			187.806	289.963	74.557	662.902	239.65	403.569	171.16	344.122	243.323	686.158	436.313	588.586	274.591	520.242	411.578	535.379	363.068	495.288	135.203	500.449	312.334	586.769	453.756	439.728	304.636	594.271	612.62	434.039	282.703	538.7	441.897	480.976	265.714	462.371
275.282	550.059	94.178	484.578	194.511	411.24	418.069	420.626	340.631	579.943	547.26	530.411	240.886	650.003			187.891	290.32	73.4276	663.743	239.324	400.276	169.603	344.122	243.323	686.158	435.302	589.306	274.603	520.24	412.229	536.052	363.068	495.288	134.915	500.322	312.334	586.769	453.679	439.94	304.831	590.875	611.641	435.048	282.703	538.7	441.257	481.82	265.702	462.691
275.395	550.114	94.178	484.578	195.1	411.882	418.239	421.02	340.631	579.943	545.949	530.076	240.531	650.249			187.891	290.32	74.1468	664.432	239.264	400.101	170.117	343.271	243.39	686.274	435.73	589.498	274.598	520.249	413.546	536.819	364.182	495.612	133.169	500.811	312.321	586.764	452.645	440.175	304.831	590.875	610.867	435.141	282.693	538.676	439.556	481.819	265.672	462.741
275.395	550.114	92.5985	484.903	195.626	412.387	416.656	421.357	340.693	579.941	546.139	529.669	240.541	650.464			187.993	290.727	72.3783	664.432	239.152	400.054	169.335	342.448	243.496	686.423	435.795	590.191	274.598	520.249	413.137	537.629	364.029	495.862	133.169	500.811	312.347	586.75	452.645	440.175	304.768	590.681	610.867	435.801	282.715	538.693	438.87	482.362	265.672	462.741
275.595	550.29	92.4869	485.296	196.426	412.821	416.656	421.357	340.931	579.788	544.916	529.151	240.541	650.464			188.124	291.071	72.9513	665.356	239.152	400.054	169.907	341.491	243.496	686.423	436.494	590.289	274.586	520.191	415.132	537.629	365.101	496.062	131.471	500.694	312.048	579.262	451.563	440.288	304.668	590.742	610.315	436.027	282.715	538.693	438.207	482.362	265.656	462.703
275.933	550.476	90.7439	485.296	196.426	412.821	414.927	421.824	341.187	579.695	544.916	529.151	240.541	650.464			188.403	291.461	72.2102	666.258	239.008	399.969	168.168	341.491	243.63	686.612	435.64	590.289	274.564	520.193	414.494	538.467	365.101	496.062	131.321	500.805	312.048	579.262	451.643	440.311	304.53	591.193	609.805	436.947	282.763	538.696	437.896	482.831	265.643	462.663
276.36	550.702	90.6399	485.735	197.003	412.991	415.982	421.931	341.187	579.695	543.58	528.694	241.321	651.102			188.698	291.818	72.7978	667.19	238.892	399.965	168.792	340.772	243.736	686.926	436.62	590.338	274.597	520.178	415.692	539.396	366.06	496.358	129.378	501.575	311.411	579.14	450.482	440.258	304.415	591.759	609.314	436.877	282.759	538.725	436.973	482.817	265.573	462.843
276.36	550.702	89.2729	486.121	197.355	412.949	413.706	422.641	341.662	579.589	544.009	528.158	241.852	651.488			188.698	291.818	71.2483	667.19	238.858	399.805	168.013	338.849	243.711	686.957	436.819	591.616	274.597	520.178	415.692	539.396	365.822	496.496	129.378	501.575	310.847	578.987	450.482	440.258	304.415	591.759	609.314	437.973	282.816	538.779	437.081	482.618	265.545	462.793
276.764	550.825	89.4177	486.388	197.667	412.94	413.706	422.641	342.21	579.431	542.717	527.71	242.353	651.871			189.107	292.232	71.9331	668.096	238.858	399.805	168.544	338.005	243.749	686.947	437.853	591.972	274.594	520.143	416.821	540.146	366.553	496.538	127.638	502.321	310.33	578.656	449.671	440.038	304.216	592.178	608.834	437.895	282.882	538.85	435.841	482.618	265.545	463.078
277.277	550.88	87.6588	486.86	197.667	412.94	412.049	423.076	342.796	579.303	542.717	527.71	242.353	651.871			190.125	292.634			238.847	399.757	166.861	338.005	243.749	686.947	437.383	592.812	274.578	520.098	416.129	541.094	366.553	496.538	127.469	501.924	310.33	578.656	450.022	439.486	304.165	592.362	608.305	438.533	282.882	538.85	435.717	482.368	265.544	463.081
277.813	550.864	87.6588	486.86	197.652	412.972	412.536	423.504	342.796	579.303	541.328	527.878	242.701	652.065			190.125	292.634			238.901	398.628	167.635	337.844	243.719	686.985	438.113	592.682	274.574	520.05	417.276	542	367.246	496.546	125.53	502.183	310.055	578.348	449.168	439.071	304.165	592.362	607.777	438.282	282.966	538.921	434.59	481.928	265.564	463.468
278.503	550.864	85.8822	487.214	197.679	412.999	411.15	423.895	343.409	579.062	541.939	527.618	242.749	652.061			190.871	293.274			238.901	398.628	166.73	336.366	243.563	686.949	438.269	593.711	275.574	520.05	416.354	542.988	366.714	496.38	125.53	502.183	309.886	578.079	449.168	439.071	304.198	592.574	607.777	439.347	283.017	538.969	434.592	481.594	265.564	463.468
278.906	550.828	85.8999	487.657	197.679	412.999	411.15	423.895	343.707	578.74	540.571	527.188	242.944	652.091			191.182	293.439			238.979	398.445	167.292	335.729	243.563	686.949	438.946	593.222	275.587	520.035	418.323	543.378	367.168	496.22	123.809	502.52	309.78	577.821	448.321	438.59	304.296	592.963	607.129	439.087	283.017	538.969	433.426	481.594	265.556	463.606
279.348	550.716	84.1644	487.657	197.701	413.001	409.661	424.157	343.79	578.65	540.571	527.188	242.944	652.091			191.4	293.133			239.117	397.982	165.699	334.589	243.401	687.03	438.946	594.528	275.165	520.023	417.32	544.216	366.376	496.071	123.54	501.93	309.78	577.821	448.626	437.907	304.435	593.199	606.521	439.85	283.017	538.969	433.441	481.231	265.653	463.777
279.168	550.588	84.242	488.109	197.905	412.9	409.978	424.385	343.79	578.65	539.262	526.897	243.01	652.097			190.975	293.014			239.272	397.663	166.022	334.72	243.293	687.247	439.249	594.442	274.816	520.025	418.117	545.305	367.644	496.071	121.919	501.616	309.847	577.868	447.568	437.368	304.613	593.415	606.117	439.611	283.131	539.002	432.611	481.006	265.829	464.378
279.885	550.588	82.7504	488.523	198.628	412.607	408.513	425.133	344.598	578.596	539.619	527.251	243.09	652.363			191.608	293.434			239.436	397.454	165.119	333.896	243.089	687.331	438.913	595.165	274.816	520.025	418.117	545.305	367.129	495.844	121.919	501.616	310.144	577.955	447.568	437.368	304.613	593.415	606.117	440.721	283.125	538.987	432.786	480.542	266	464.158
279.885	550.588	82.5521	489.071	199.35	412.221	408.513	425.133	345.005	578.615	538.087	527.013	243.384	652.173			191.262	293.459			239.436	397.454	165.262	334.103	242.923	687.391	438.607	594.762	274.796	520.014	418.662	546.574	368.017	495.603	120.013	502.191	310.122	577.82	446.468	437.63	304.68	593.483	605.71	440.496	283.138	538.972	431.47	480.542	266	464.728
279.929	550.19	80.8346	489.071	199.35	412.221	406.856	425.146	345.484	578.62	538.087	527.013	244.03	652.578			191.462	293.255			239.501	397.46	164.165	332.933	242.923	687.391	440.035	596.052	274.782	520.021	417.878	546.828	368.017	495.603	119.846	502.065	310.122	577.82	446.633	437.409	305.015	593.951	605.878	441.32	283.138	538.972	431.651	480.271	266.251	464.479
279.421	550.176	80.9463	489.462	199.898	411.872	407.333	425.01	345.484	578.62	536.649	526.657	244.333	652.328			191.462	293.255			239.655	401.844	164.366	333.092	242.937	687.383	438.723	595.502	274.787	520.006	418.462	547.941	369.183	495.271	117.983	501.619	310.237	577.359	445.805	437.332	305.015	593.951	605.609	441.307	283.169	539.052	430.768	479.967	266.341	464.853
280.144	550.176	79.1752	489.713	200.216	411.589	405.674	425.424	346.273	578.837	536.814	527.13	245.023	651.888			191.794	293.145			239.572	401.806	163.512	332.17	242.992	687.532	438.56	596.084	275.567	520.006	417.439	547.928	369.12	495.072	117.983	501.619	310.401	576.876	445.805	437.332	305.158	594.12	605.078	442.237	283.216	539.196	430.811	479.835	266.341	464.853
282.051	548.142	79.3216	489.923	200.216	411.589	405.674	425.424	346.321	579.091	535.332	526.739	245.306	651.51			191.713	293.272			239.572	401.806	163.749	331.865	242.992	687.532	437.637	595.088	275.532	520.028	419.173	549.128	370.057	495.087	116.096	501.885	310.604	576.544	444.919	437.414	305.425	597.339	605.113	442.238	283.216	539.196	429.701	479.835	266.229	465.031
279.942	549.858	77.5456	489.923	200.469	411.425	404.449	425.607	346.989	579.437	535.332	526.739	245.306	651.51			192.035	293.882			239.553	401.765	162.644	330.515	243.096	687.69	438.976	596.453	275.083	520.025	417.92	548.865	370.057	495.087	116.329	501.748	310.604	576.544	444.755	438.063	305.377	597.692	604.497	443.164	283.266	539.289	429.581	479.713	266.144	464.356
279.538	549.509	77.3637	490.011	200.694	411.301	404.418	425.384	346.989	579.437	533.926	527.478	245.511	651.284			191.868	293.892			239.568	401.726	162.882	330.493	243.239	687.958	436.983	596.472	274.723	520.065	417.951	549.716	370.53	495.231	114.381	501.545	311.012	576.322	443.871	437.764	305.369	598.236	604.89	443.51	283.508	539.604	428.786	479.956	266.09	464.665
280.384	549.509	75.82	490.196	200.801	411.388	402.946	425.026	347.693	579.757	534.458	528.29	246.363	651.107			192.661	293.892			239.435	398.121	162.023	329.6	243.441	688.155	436.875	597.174	274.723	520.065	417.951	549.716	370.025	495.344	114.381	501.545	311.589	576.147	443.871	437.764	305.369	598.236	603.789	443.99	283.7	539.819	428.95	480.268	266.03	464.146
280.011	549.183	75.5312	490.328	200.896	411.51	402.946	425.026	347.372	580.11	533.051	528.469	246.208	651.128			192.661	293.892			239.435	398.121	162.368	329.382	243.786	688.3	435.489	596.996	274.732	520.061	418.283	550.431	370.86	495.432	112.429	500.956	312.058	576.204	442.947	437.465	305.283	598.475	604.18	444.365	283.913	540.212	427.951	479.548	266.03	465.001
280.321	548.773	73.8528	490.272	200.896	411.51	401.027	425.654	348.133	580.445	533.051	528.469	246.208	651.128			193.175	294.199			239.381	398.195	161.265	328.122	243.786	688.3	436.604	598.436	275.512	520.051	417.058	549.948	370.86	495.432	112.502	500.652	312.058	576.204	442.622	437.842	305.265	598.575	603.539	445.163	283.913	540.212	427.993	480.022	266.001	464.575
280.181	548.493	73.8528	490.272	201.04	411.669	401.288	425.844	348.133	580.445	531.78	528.762	245.879	651.146			193.175	294.199			239.321	398.327	161.567	328.255	244.112	680.441	435.463	598.298	275.299	520.058	415.913	550.559	371.452	495.372	110.529	500.939	312.257	586.586	441.76	437.346	305.265	598.575	603.903	445.474	283.832	537.931	427.254	480.294	265.95	465.099
281.017	548.493	72.2378	489.754	201.729	411.902	399.52	426.275	348.624	580.541	532.047	529.084	246.895	651.111			193.212	294.43			239.253	398.546	160.737	327.258	244.127	680.441	434.849	598.96	276.152	520.058	415.355	550.147	371.59	495.218	110.529	500.939	312.268	586.573	441.76	437.346	305.228	598.79	602.834	445.474	283.654	538.112	427.216	481.32	265.95	465.099
280.778	548.282	72.1188	489.843	201.729	411.902	399.52	426.275	347.779	580.602	530.666	529.437	247.28	651.091			193.25	294.54			239.253	398.546	160.981	327.191	244.127	680.441	434.584	599.2	275.554	520.072	415.355	551.377	371.985	494.999	108.764	500.633	312.262	586.583	440.655	437.449	305.212	599.168	603.294	445.752	283.654	538.112	426.562	481.32	265.909	465.361
281.229	548.074	70.5588	489.843	202.801	412.231	397.95	426.716	348.354	580.665	530.935	529.748	248.065	651.091			193.259	294.596			239.196	398.609	159.946	325.886	244.119	680.448	433.895	599.2	275.944	520.092	415.282	550.732	371.985	494.999	108.853	500.028	312.262	586.583	440.788	437.568	305.114	599.731	602.893	446.768	283.58	538.319	426.329	482.584	265.99	465.289
280.904	548.118	70.5588	489.843	202.862	412.619	398.06	426.698	348.354	580.665	529.105	529.748	248.098	651.156			193.341	294.651			239.088	398.702	160.247	325.866	244.099	680.467	433.85	599.214	275.093	520.116	416.524	551.178	372.61	494.593	106.917	500.288	312.268	586.575	439.523	436.695	305.103	599.956	603.653	447.311	283.425	538.493	425.63	483.497	266.115	465.585
281.745	548.118	68.6731	489.639	203.633	412.892	396.455	427.229	348.99	580.748	529.518	530.051	249.073	651.24			193.341	294.651			239.086	398.722	159.682	324.601	244.239	687.809	432.927	600.136	276.091	520.116	416.524	551.178	373.017	494.285	106.917	500.288	312.265	586.588	439.523	436.695	305.103	599.956	602.413	447.896	283.265	538.679	425.63	483.497	266.311	466.134
281.362	548.091	68.5353	489.622	203.601	413.138	396.455	427.229	348.528	580.811	528.5	530.341	249.081	651.34			193.318	294.681			239.086	398.722	159.908	324.607	244.064	687.855	432.828	600.153	275.445	520.143	415.91	551.571	373.309	494.048	104.987	499.836	312.27	586.589	438.449	436.848	305.07	600.029	603.336	448.04	283.265	538.679	424.827	483.497	266.311	466.134
281.803	548.185	67.0437	489.631	204.906	413.138	394.675	427.214	349.555	580.954	528.5	530.341	250.182	651.34			193.424	294.835			238.981	398.77	159.908	324.607	244.064	687.855	432.042	600.648	275.857	520.16	415.767	551.336	373.309	494.048	104.887	499.184	312.27	586.589	438.647	437.314	305.087	600.472	603.285	448.824	283.188	538.839	425.114	484.975	266.447	466.493
281.678	548.162	67.0437	489.631	204.156	413.304	394.733	427.391	349.555	580.954	527.105	530.72	250.959	651.335			193.424	294.835			238.981	398.77	160.037	324.47	243.927	687.833	431.79	600.193	275.129	520.17	414.785	551.624	373.353	494.014	103.204	499.026	312.28	586.592	437.674	437.171	305.087	600.472	603.285	448.824	283.15	538.93	424.588	485.661	266.396	466.633
282.589	548.162	66.4502	490.037	204.403	413.387	393.028	428.022	349.583	580.941	527.513	530.83	250.291	651.243			193.676	295.019			238.732	398.968	160.019	322.87	243.653	687.731	431.009	599.965	276.23	520.17	414.612	551.308	373.365	493.867	103.204	499.026	312.275	586.599	437.674	437.171	305.03	601.058	603.404	449.509	283.204	538.892	424.799	486.337	266.396	466.633
282.346	548.281	66.0575	489.47	204.403	413.387	393.028	428.022	349.718	580.872	526.259	530.853	249.723	651.205			193.96	295.201			238.732	398.968	159.869	322.053	243.653	687.731	430.992	599.17	275.509	520.204	413.375	551.833	373.306	493.676	101.385	498.804	312.269	586.601	436.971	437.255	305.156	601.258	604.469	449.535	283.204	538.892	423.934	486.337	266.396	466.633
282.12	548.486	64.463	489.935	205.146	413.386	391.545	428.664	350.305	580.682	526.259	530.853	250.469	651.205			194.359	295.558			238.663	399.152	159.869	320.943	243.475	687.708	430.279	599.71	274.603	520.273	413.303	551.402	373.402	493.31	101.203	498.734	312.269	586.601	437.651	438.128	305.173	601.351	604.41	450.265	283.196	538.919	424.234	487.11	266.402	466.724
282.467	548.608	65.8894	489.79	205.187	413.26	391.648	428.492	350.305	580.682	524.749	530.853	250.249	651.091			194.816	295.872			238.603	399.513	159.568	320.757	243.155	687.383	430.689	599.247	274.559	520.334	412.089	551.389	373.402	493.31	99.2843	498.893	312.273	586.603	436.852	438.947	305.27	601.456	605.169	450.022	283.233	538.893	423.814	487.783	266.353	466.689
282.467	548.608	65.0353	489.591	205.525	413.166	390.086	428.708	350.714	580.338	525.279	530.411	251.098	651.394			194.816	296.352			238.559	399.809	159.105	319.962	242.852	686.817	430.461	599.291	274.559	520.334	412.089	551.389	373.584	492.603	99.2843	498.893	312.26	586.597	436.852	438.947	305.27	601.906	604.306	451.267	283.179	538.843	424.52	488.417	266.297	466.6
283.105	548.74	64.5683	488.691	205.221	412.939	390.086	428.708	351.117	579.991	524.064	529.941	250.897	651.266			195.353	296.65			238.559	399.809	158.558	319.971	242.923	686.476	431.006	598.992	274.161	520.392	411.144	551.428	374.355	492.109	97.4615	498.707	312.289	586.605	436.063	439.288	305.45	600.815	605	450.87	283.16	538.938	423.573	487.712	266.297	466.6
283.477	548.89	63.9468	488.756	205.975	412.939	388.435	428.366	351.432	579.588	524.064	529.941	252.049	651.686			196.148	296.893			238.598	400	158.558	318.876	242.923	686.476	429.896	599.607	274.163	520.423	411.06	550.539	374.355	492.109	97.4927	498.686	312.289	586.605	436.557	439.265	305.487	599.918	604.859	451.712	283.16	538.938	424.352	488.554	266.193	466.539
283.702	548.903	63.9468	488.756	205.815	412.779	388.418	428.059	351.432	579.588	522.821	529.546	251.922	651.406			196.148	296.893			238.69	400.181	157.847	319.313	243.123	686.326	430.515	599.217	274.173	520.447	410.031	550.318	375.016	490.95	95.7586	498.555	312.291	586.616	435.905	439.144	305.487	599.918	605.445	451.621	283.058	539.184	424.516	489.583	266.196	466.516
283.702	548.903	62.5109	488.739	206.184	412.808	386.768	427.96	351.664	579.222	522.709	528.894	252.957	651.56			197.046	297.35			238.658	400.362	157.224	319.173	243.495	685.834	430.353	599.378	274.173	520.447	409.967	549.452	375.014	490.992	95.7586	498.555	312.264	586.6	435.905	439.144	305.385	600.286	605.445	452.911	283.017	539.493	425.462	489.84	266.205	466.528
284.026	548.795	61.7423	488.504	206.184	412.808	386.768	427.96	351.87	578.811	521.611	528.258	252.774	651.43			197.137	297.09			238.658	400.362	156.302	319.336	243.495	685.834	430.926	598.97	274.156	520.484	408.706	550.127	375.561	491.432	93.8171	498.453	312.265	586.6	435.047	439.055	305.298	599.796	605.759	452.754	283.017	539.493	424.732	489.84	266.205	466.528
284.353	548.74	60.3623	489.269	206.999	412.762	385.277	428.491	351.895	579.021	521.67	527.562	252.774	651.43			197.77	297.311			238.655	400.8	156.302	318.496	243.947	685.191	429.789	598.97	274.169	520.511	408.791	549.275	375.561	491.432	93.5908	498.553	312.265	586.6	435.3	438.859	305.205	600.181	605.98	453.886	282.928	539.85	425.736	490.236	266.252	466.505
284.767	548.513	60.322	489.057	207.433	412.695	385.227	428.494	351.895	579.021	520.295	527.562	252.527	651.343			197.936	296.974			238.828	401.239	155.525	318.964	244.188	684.415	430.44	598.508	274.163	520.523	407.839	548.932	375.957	490.936	91.7738	498.421	312.267	586.599	434.197	438.595	305.04	599.524	606.11	453.702	282.814	540.085	426.933	491.354	266.509	466.563
284.767	548.513	59.345	489.17	207.29	412.953	383.742	428.381	351.874	578.904	520.56	526.812	252.578	651.391			198.653	297.604			239.148	401.403	154.565	317.969	244.252	683.869	430.857	599.533	274.163	520.523	407.839	548.932	375.491	491.139	91.7738	498.421	312.24	586.617	434.197	438.595	305.04	600.799	606.11	455.322	282.82	540.104	428.064	491.967	266.848	466.645
285.085	548.155	59.5549	489.493	207.211	413.089	383.742	428.381	351.862	578.679	519.756	526.261	252.688	651.496			198.521	297.396			239.148	401.403	153.812	318.188	243.968	683.366	430.711	598.938	274.158	520.52	406.774	548.203	375.938	491.939	89.8826	498.598	312.193	586.623	433.002	438.273	304.933	600.253	606.277	454.871	282.806	539.826	428.064	492.417	266.848	466.645
286.188	547.934	58.5818	490.335	207.211	413.089	382.162	428.564	351.853	578.702	519.756	526.261	252.688	651.496			199.031	297.575			239.625	401.683	153.812	317.513	243.968	683.366	429.882	599.538	274.144	520.527	406.822	547.505	375.938	491.939	89.8445	498.762	312.193	586.623	433.266	437.908	304.864	600.558	606.408	455.438	282.806	539.826	428.717	492.592	268.002	464.069
286.066	547.937	58.5818	490.335	207.645	413.317	382.221	428.825	351.853	578.702	518.832	525.702	252.6	651.543			199.031	297.575			240.105	401.786	153.019	317.496	243.834	683.102	430.439	599.158	274.121	520.544	405.588	547.214	376.155	492.423	87.8852	498.816	312.169	586.632	432.094	437.45	304.864	600.558	606.555	454.756	282.894	539.642	429.536	493.218	267.995	464.06
286.066	547.937	57.5635	491.149	208.197	413.435	380.791	429.267	351.882	578.754	519.179	525.119	252.587	651.698			199.295	297.786			240.515	401.763	152.218	316.453	243.758	682.934	429.991	599.252	274.121	520.544	405.481	547.003	375.557	492.59	87.8852	498.816	312.173	586.636	432.094	437.45	304.767	601.125	606.555	456.166	282.726	539.451	430.417	493.396	267.995	464.06
286.066	547.937	58.0342	491.876	208.197	413.435	380.791	429.267	351.865	578.844	518.314	523.105	252.547	651.773			198.845	297.495			240.515	401.763	151.451	316.384	243.758	682.934	430.579	598.879	274.071	520.544	404.043	547.003	375.889	491.863	86.2346	499.112	312.156	586.672	430.987	436.895	304.625	600.42	606.68	455.432	282.726	539.451	429.625	494.071	268.464	464.011
286.468	547.696	56.5987	491.876	208.973	413.404	379.541	429.767	351.856	578.965	518.8	522.733	252.547	651.773			198.969	297.741			240.711	401.637	150.64	315.289	243.713	682.746	429.816	598.879	274.071	520.546	404.075	546.782	375.889	491.863	86.1585	499.381	312.156	586.672	431.232	436.376	304.515	600.832	606.833	456.117	282.27	539.493	430.462	494.257	268.467	463.783
286.623	547.475	56.8729	492.695	209.869	413.311	379.781	430.275	351.856	578.965	517.339	521.803	252.539	651.833			198.509	297.396			241.38	399.356	150.096	315.169	243.701	682.707	430.194	598.418	274.04	520.561	402.701	546.652	376.45	492.345	84.6525	499.746	312.19	586.71	430.324	435.78	306.03	601.074	606.932	455.346	282.017	539.444	431.632	495.058	268.724	463.783
287.187	547.475	56.123	494.27	210.646	412.97	378.738	431.069	351.892	579.382	517.98	521.749	252.504	652.022			199.115	297.921			241.358	399.393	149.134	314.136	243.629	682.666	429.912	598.959	274.04	520.561	402.701	546.652	376.435	493.289	84.6525	499.746	312.19	586.71	430.324	435.78	306.03	602.529	606.932	456.742	281.504	539.399	431.975	495.412	268.559	463.142
287.235	547.318	56.2556	495.137	211.257	412.664	378.738	431.069	352.004	579.43	517.536	521.096	252.633	652.493			198.812	297.803			241.358	399.393	149.188	314.243	243.455	682.374	430.427	598.842	274.04	520.557	401.37	546.439	377.212	492.593	83.0066	500.002	312.18	586.709	429.536	435.152	304.382	600.439	606.808	456.024	281.216	539.489	433.201	496.012	268.833	463.142
287.235	547.318	54.8276	495.527	211.257	412.664	377.658	431.815	352.171	579.263	517.536	521.096	252.633	652.899			199.098	298.264			241.349	399.363	149.188	312.743	243.455	682.374	429.626	599.487	274.009	520.561	401.286	546.35	377.212	492.593	82.7698	500.26	312.18	586.709	429.461	434.577	304.362	600.819	606.097	456.697	281.216	539.489	433.2	496.14	268.669	463.044
287.39	546.917	55.1118	496.104	211.906	409.605	377.834	432.629	352.171	579.263	516.999	520.23	252.819	653.392			199.098	298.264			241.331	399.395	149.284	313.083	243.429	681.912	430.074	599.061	273.993	520.584	399.832	546.145	378.081	493.02	81.025	500.674	312.137	586.682	429.262	433.961	304.362	600.819	605.706	456.253	280.815	539.539	434.477	497.062	268.777	463.074
287.39	546.917	53.9417	497.262	212.148	409.419	376.459	433.303	352.339	579.266	517.88	520.244	253.023	653.66			199.509	298.718			241.338	399.385	147.58	311.99	243.514	681.867	429.909	598.61	273.993	520.584	399.691	546.047	378.03	493.673	81.025	500.674	312.526	584.396	429.262	433.961	305.082	601.065	606.272	457.063	280.276	539.467	434.306	497.662	268.777	463.074
287.493	546.893	54.0141	497.627	212.148	409.419	377.185	433.546	352.421	579.389	517.37	519.441	253.316	653.994			199.509	298.718			241.338	399.745	146.999	312.112	243.514	681.867	430.302	598.403	273.986	520.592	398.272	546.047	378.176	493.925	79.2207	501.022	312.402	584.46	428.848	433.445	305.039	600.33	605.847	456.257	280.276	539.467	435.982	497.662	268.868	462.988
288.288	546.901	52.5531	498.437	212.293	411.286	375.598	433.546	352.482	579.464	517.98	519.58	254.054	654.369			199.367	299.304			241.36	399.75	145.886	310.822	243.674	681.633	430.302	598.403	273.951	520.574	398.198	545.895	378.176	493.925	79.3456	501.405	312.402	584.46	428.387	432.911	305.233	600.547	605.395	457.092	279.585	539.563	435.514	497.922	268.593	463.041
288.259	546.884	52.7294	498.685	212.278	411.354	375.104	434.709	352.482	579.464	516.725	518.68	254.463	654.839			199.454	299.561			241.405	399.534	145.993	311.116	243.833	681.541	430.671	598.373	273.96	520.574	396.868	545.798	379.696	494.849	77.5646	501.609	312.286	584.529	428.387	432.911	304.733	600.198	604.328	457.276	279.386	539.431	436.542	499.013	268.681	462.974
288.739	546.884	51.7486	499.845	212.25	410.511	373.973	435.46	352.566	579.541	517.204	518.735	254.946	655.164			199.454	299.561			240.914	401.908	145.238	310.255	243.819	681.576	430.794	598.397	273.96	520.574	396.868	545.798	378.329	494.393	77.5646	501.609	312.182	584.66	427.952	432.797	305.763	600.918	605.417	457.276	279.388	539.406	435.931	499.604	268.506	462.962
288.707	546.802	51.8965	500.078	212.206	410.694	373.973	435.46	352.673	579.7	517.45	518.125	254.542	654.886			199.771	299.964			240.914	401.908	145.096	310.609	243.808	681.658	430.743	598.39	273.903	520.579	395.751	545.555	378.527	494.744	75.6614	501.863	312.123	585.699	427.424	432.889	305.245	600.778	604.099	457.753	279.3	539.597	437.914	500.159	268.857	462.962
289.401	546.632	50.7362	501.391	213.013	409.764	372.881	436.561	352.677	579.776	517.45	518.125	255.062	654.886			199.719	300.087			240.59	401.794	144.283	309.333	243.808	681.658	430.743	598.39	273.888	520.568	396.279	545.422	378.527	494.744	75.6833	502.096	312.123	585.699	426.853	433.171	305.466	600.765	603.822	458.586	279.3	539.597	436.92	500.169	268.615	463.04
289.36	546.443	50.7362	501.391	213.003	410.125	372.775	437.232	352.677	579.776	517.275	517.548	254.719	654.361			199.719	300.087			240.324	401.655	144.069	309.735	243.956	681.686	430.735	598.393	273.844	520.613	395.132	545.213	378.858	495.069	73.6858	502.105	312.136	584.789	426.043	433.557	305.466	600.765	602.557	458.824	279.265	539.845	437.696	501.015	268.452	463.045
289.36	546.443	49.6044	502.651	212.792	410.059	371.508	437.963	352.67	579.772	516.654	517.819	254.883	655.008			199.751	300.365			239.967	401.576	143.935	309.197	243.988	681.744	430.72	598.389	273.844	520.613	395.478	545.16	379.267	495.493	73.6858	502.105	312.137	585.602	426.043	433.557	305.091	600.842	602.557	459.274	279.302	540.184	436.671	501.372	268.452	463.045
289.433	546.26	49.6033	502.846	212.792	410.059	371.414	438.344	352.644	579.755	515.876	518.32	254.849	654.97			199.715	300.578			239.967	401.576	143.381	309.942	243.988	681.744	430.726	598.393	273.765	520.651	394.047	545.16	379.75	495.861	72.0146	502.047	312.141	584.751	424.844	434.086	304.937	600.945	601.116	459.385	279.302	540.184	438.508	501.912	268.376	463.002
290.412	546.087	48.4273	504.227	213.116	408.989	370.295	438.704	352.64	579.776	515.231	518.737	255.405	655.63			199.716	300.788			239.841	401.832	142.638	308.562	244.199	681.819	430.726	598.393	273.657	520.661	394.347	545.175	379.75	495.861	71.9684	501.659	312.141	584.751	424.133	434.429	305.267	601.051	600.472	459.977	279.423	540.533	437.326	502.236	268.367	463.007
290.448	545.925	48.2916	504.143	213.151	408.313	370.19	439.137	352.64	579.776	515.231	518.737	255.531	655.269			199.725	300.786			239.703	402.113	141.776	309.468	244.511	681.855	430.705	598.431	273.638	520.627	393.084	545.238	380.259	496.069	70.3288	501.43	312.186	585.66	423.443	434.119	305.416	601.08	599.938	459.48	279.632	540.783	437.995	503.142	268.364	463.01
291.025	545.925	47.3134	505.513	213.531	407.136	369.259	440.07	352.653	579.839	514.307	518.995	256.587	655.647			199.725	300.786			239.585	402.566	141.217	309.142	245.014	682.009	430.748	598.584	273.638	520.627	393.084	545.238	380.999	496.295	70.3288	501.43	312.085	584.684	423.443	434.119	305.416	601.08	601.109	460.845	279.913	541.11	436.959	503.622	268.372	462.996
290.867	545.846	47.1047	505.534	213.381	407.23	369.259	440.07	352.616	579.817	513.387	519.384	256.574	655.45			199.749	300.808			239.585	402.566	140.648	309.792	246.39	682.128	430.735	598.574	273.56	520.72	391.858	545.536	381.601	496.393	68.5244	501.133	312.039	584.745	422.747	433.762	306.496	600.267	600.397	460.433	279.913	541.11	438.934	504.507	268.372	462.996
291.267	545.808	45.9176	506.906	213.928	406.42	368.269	441.079	352.593	579.811	513.387	519.384	257.402	656.17			199.791	300.816			239.518	403.138	139.946	308.472	246.39	682.128	430.483	598.574	273.464	520.739	392.216	545.708	381.601	496.393	68.6641	500.625	312.039	584.745	422.968	434.26	305.455	600.931	599.709	461.026	280.157	541.769	437.786	504.729	268.379	462.983
290.859	545.806	45.9176	506.906	213.951	406.517	367.953	441.52	352.593	579.811	512.575	519.758	257.555	655.805			199.791	300.816			239.516	403.559	139.024	309.054	247.093	682.222	429.941	598.43	273.335	520.789	391.012	545.976	382.268	496.354	67.0871	500.221	311.954	584.865	422.006	433.981	305.455	600.931	599.616	460.638	280.745	542.246	438.338	505.293	268.378	462.992
291.612	546.466	44.7578	507.942	214.602	406.02	366.8	442.312	352.596	579.844	511.768	520.071	258.209	655.589			199.9	300.937			239.551	403.923	137.837	308.203	246.379	682.273	430.857	598.56	273.335	520.789	391.09	546.106	382.706	496.163	67.0871	500.221	311.694	584.95	422.006	433.981	305.7	600.772	598.946	461.748	281.281	542.406	437.315	504.606	268.378	462.992
291.172	546.511	44.3693	507.638	214.602	406.02	366.233	442.218	352.601	579.816	509.709	520.466	258.077	655.45			200.069	301.024			239.551	403.923	137.641	308.817	247.618	682.273	430.975	598.551	273.254	520.759	389.743	546.106	384.263	495.68	65.3741	499.689	311.505	585.093	420.773	433.621	305.843	600.669	598.986	461.529	281.281	542.406	438.864	505.821	268.374	462.993
291	546.102	43.3358	509.228	215.018	405.647	365.33	442.803	352.538	579.778	509.178	520.705	258.713	655.93			200.25	301.116			239.768	404.275	136.82	307.707	247.072	682.535	430.975	598.551	273.222	520.763	389.837	546.117	384.263	495.68	65.4815	499.361	311.505	585.093	420.779	434.356	306.019	600.5	598.07	462.518	281.868	542.441	438.151	505.428	268.365	462.999
291.203	546.482	43.0521	508.871	214.646	406.268	364.957	442.612	352.538	579.778	508.243	520.705	258.352	655.954			200.435	301.071			240.014	404.64	136.379	308.077	247.559	682.696	430.047	598.386	273.185	520.815	388.784	546.025	383.789	495.819	63.8321	498.911	311.352	585.383	419.494	434.177	306.107	600.15	598.195	462.161	281.865	542.477	438.499	505.904	268.367	463.005
291.858	546.482	41.703	509.764	214.863	406.127	363.762	443.006	352.494	579.801	507.926	520.956	259.121	656.355			200.435	301.071			240.251	404.876	135.264	307.193	246.905	682.85	430.098	598.388	273.185	520.815	388.784	546.025	384.036	495.557	63.8321	498.911	311.345	585.716	419.494	434.177	306.107	600.15	596.952	463.406	281.908	542.477	438.42	504.964	268.363	463.012
[truncated: 10,800 more rows]
[truncated: 10 more columns]

## Sheet: Article Information & Data Key
Journal name: Animal Cognition
Differential Response by Tandem Leaders and Followers to Landmark-Rich and Landmark-Poor Environments
Norasmah Basari, Ana B. Sendova- Franks*, Alan Worley and Nigel R. Franks
*Corresponding author:
[truncated: 11 more rows]
