# Supplementary material for: Differential response by tandem leaders and followers to landmark-rich and landmark-poor environments
Source: Anim Cogn. 2025 May 19;28(1):40. doi: 10.1007/s10071-025-01958-x (PMC12089173; doi:10.1007/s10071-025-01958-x)
Supplement: Supplementary file 3 — Supplementary Material 3 [file 10071_2025_1958_MOESM3_ESM.xlsx]

## Sheet: Basari_etal_AC_data_L-RFoll16-
LRFx-tr16	LRFy-tr16	LRFx-rn16	LRFy-rn16	LRFx-tr17	LRFy-tr17	LRFx-rn17	LRFy-rn17	LRFx-tr18	LRFy-tr18	LRFx-rn18	LRFy-rn18	LRFx-tr19	LRFy-tr19	LRFx-rn19	LRFy-rn19	LRFx-tr20	LRFy-tr20	LRFx-rn20	LRFy-rn20	LRFx-tr21	LRFy-tr21	LRFx-rn21	LRFy-rn21	LRFx-tr22	LRFy-tr22	LRFx-rn22	LRFy-rn22	LRFx-tr23	LRFy-tr23	LRFx-rn23	LRFy-rn23	LRFx-tr24	LRFy-tr24	LRFx-rn24	LRFy-rn24	LRFx-tr25	LRFy-tr25	LRFx-rn25	LRFy-rn25	LRFx-tr26	LRFy-tr26	LRFx-rn26	LRFy-rn26	LRFx-tr27	LRFy-tr27	LRFx-rn27	LRFy-rn27	LRFx-tr28	LRFy-tr28
199.436	591.923	797.499	467.991	186.249	344.832	801.253	539.655	212.689	530.948	797.691	620.352	191.45	469.651	806.277	469.639	105.323	512.23	789.35	502.638	93.9049	537.169	800.382	458.519	122.405	500.799	727.704	422.204	205.563	473.534	798.502	435.452	131.791	527.332	769.072	360.906	174.362	491.324	804.198	446.569	215.384	479.063	780.8	398.399	89.9911	568.582	817.891	532.8	174.8	599.552
198.364	592.123	797.864	468.529	186.249	344.832	801.455	540.056	212.689	530.948	797.691	620.352	191.45	469.651	807.061	470.107	105.323	512.23	788.151	503.022	93.9049	537.169	798.859	458.237	122.369	500.774	727.704	422.204	205.563	473.534	798.045	436.197	132.158	527.287	768.249	359.63	174.362	491.324	806.899	447.996	215.384	479.063	779.904	398.086	89.9911	568.582	818.317	532.063	174.8	599.552
199.893	592.274	796.774	467.746	186.393	344.645	800.603	539.587	212.689	530.948	796.504	620.654	192.253	469.577	805.627	468.277	105.323	512.23	788.151	503.022	93.9501	537.171	799.519	458.128	122.409	500.748	728.027	421.215	206.001	473.157	798.045	436.197	132.158	527.287	770.146	360.381	174.564	490.91	805.785	448.247	215.384	479.063	781.842	400.337	89.9888	568.593	818.317	532.063	174.858	599.542
199.893	592.274	796.774	467.746	186.736	344.279	800.603	539.587	213.786	530.481	796.904	621.13	190.626	469.688	806.376	468.586	105.356	512.159	787.022	503.433	93.8755	537.188	797.72	458.128	122.409	500.748	728.167	420.738	206.598	472.554	797.424	437.273	132.323	527.34	769.355	359.214	174.669	490.687	805.785	448.247	215.384	479.063	781.191	400.417	90.02	568.578	818.715	531.286	174.858	599.542
201.256	592.453	796.774	468.271	186.736	344.279	799.458	539.153	214.345	529.952	795.347	621.635	191.272	469.793	805.855	467.432	105.356	512.159	787.846	503.786	93.8755	537.188	798.142	458.058	122.675	500.73	728.062	419.518	206.598	472.554	797.883	437.191	132.323	527.34	770.467	358.702	174.773	490.418	804.815	448.574	215.323	479.029	781.916	401.954	90.0263	568.594	818.918	531.854	174.951	599.554
200.1	592.576	796.55	468.177	186.863	343.953	799.557	539.713	214.796	529.4	795.347	621.635	191.272	469.793	806.137	468.071	105.403	512.16	786.59	504.306	93.9382	537.178	797.198	458.161	123.134	500.824	728.062	420.253	207.004	472.077	798.248	437.957	132.323	527.34	769.359	357.356	174.817	490.292	805.732	448.799	215.42	479.059	781.916	401.954	89.9926	568.602	819.054	531.316	174.92	599.53
200.935	592.668	796.55	468.943	186.856	343.917	798.428	538.822	215.116	528.975	793.743	622.115	189.973	469.856	804.742	466.451	105.608	512.064	786.59	504.306	93.9404	537.199	797.723	458.442	123.809	500.904	727.994	419.297	207.014	471.987	798.096	437.584	132.724	527.541	771.452	358.332	174.817	490.292	806.313	449.096	215.48	479.026	782.221	403.915	89.9926	568.602	819.054	531.316	174.92	599.53
199.512	592.773	795.819	468.678	186.856	343.917	798.662	539.507	215.116	528.975	793.826	622.322	188.803	469.921	804.95	467.24	105.608	512.064	785.672	504.723	93.9404	537.199	795.969	459.237	123.809	500.904	728.064	418.246	207.014	471.987	798.096	438.769	132.912	527.647	769.913	356.694	174.814	490.258	806.313	449.096	216.008	479.01	782.221	403.915	89.9926	568.602	819.307	530.804	174.92	599.53
201.704	592.773	795.039	469.184	186.917	343.743	797.149	538.096	215.286	528.701	793.07	622.266	188.745	469.931	804.744	466.517	105.608	512.064	786.215	505.288	94.2342	537.042	796.567	459.48	124.432	501.116	728.064	418.246	207.116	471.766	797.621	438.165	132.965	527.695	770.547	356.839	174.821	490.259	806.585	449.199	216.008	479.01	783.073	405.881	89.9926	568.602	819.735	531.196	174.92	599.53
200.621	592.939	794.912	468.464	186.986	343.605	797.547	538.619	215.426	528.444	792.131	622.303	188.745	469.931	804.274	467.383	105.608	512.064	784.576	505.288	94.799	536.841	795.422	459.498	124.745	501.293	727.968	417.391	207.328	471.41	797.621	439.681	132.97	527.704	768.453	354.525	174.821	490.259	806.061	449.246	216.598	478.925	782.557	405.407	89.9926	568.602	820.336	530.596	174.92	599.53
200.119	593.225	793.442	468.859	187.214	343.3	798.039	538.715	215.426	528.444	790.556	622.663	188.755	469.947	804.274	465.492	106.445	511.406	784.576	505.288	95.431	536.477	795.925	460.233	124.745	501.293	728.03	416.773	207.345	471.348	797.621	439.681	132.97	527.704	770.489	355.59	174.827	490.269	805.512	449.229	216.598	478.925	784.043	407.987	90.0207	568.647	820.336	530.596	174.951	599.534
200.119	593.225	793.442	468.859	187.484	342.634	798.039	538.715	215.574	528.171	790.556	622.663	188.749	469.932	803.341	466.713	106.495	511.306	784.048	506.162	96.1993	536.069	794.964	461.117	124.745	501.293	727.893	416.313	207.308	471.332	797.246	438.978	132.978	527.661	768.665	353.989	174.823	490.263	805.512	449.229	216.598	478.925	783.671	407.431	90.0027	568.659	820.897	529.891	175.109	599.65
200.169	593.674	791.784	469.06	187.484	342.634	797.153	538.715	215.761	528.006	789.276	623.113	188.75	469.959	802.378	466.203	106.495	511.306	784.407	506.454	96.1993	536.069	794.964	461.117	124.8	501.399	727.55	416.294	207.308	471.332	797.263	438.028	132.948	527.612	768.481	353.328	174.829	490.256	804.888	449.182	217.588	478.611	784.292	408.928	90.0304	568.671	821.429	530.45	175.544	599.987
200.465	593.922	791.288	468.241	187.806	342.046	797.155	537.586	216.018	527.768	789.276	623.113	188.75	469.959	801.549	467.67	106.661	511.212	783.315	506.788	96.4603	536.037	794.433	461.858	124.825	501.537	727.55	416.294	207.297	471.302	795.859	438.439	132.948	527.612	768.481	353.328	174.847	490.255	804.575	449.162	217.585	478.597	784.414	408.71	90.0114	568.674	821.429	529.22	176.037	600.515
200.587	594.022	790.371	469.216	187.934	341.519	796.672	536.496	216.51	527.272	787.29	622.498	188.721	470.524	800.55	465.78	105.626	511.156	783.315	506.788	96.5564	535.984	794.702	462.191	124.981	501.864	727.263	416.126	207.279	471.293	796.798	437.676	132.948	527.542	769.892	353.763	174.847	490.255	804.139	448.198	217.609	478.578	785.016	410.467	90.0114	568.674	822.001	529.828	176.037	600.515
200.661	594.08	790.678	468.523	187.934	341.519	797.018	535.558	216.51	527.272	787.003	622.096	188.754	470.52	799.841	467.23	105.626	511.156	783.223	506.897	96.5564	535.984	793.499	462.191	124.981	501.864	726.203	416.163	207.279	471.293	795.88	438.576	132.887	527.425	766.415	351.685	174.847	490.255	804.139	448.198	218.295	476.777	785.016	410.467	90.0301	568.683	821.554	529.073	176.636	601.193
200.661	594.08	789.726	468.27	187.972	341.37	795.67	535.558	217.164	526.785	785.378	621.858	188.819	470.212	798.965	467.074	106.178	511.071	783.113	506.954	96.5993	535.994	794.042	462.491	125.2	502.34	726.203	416.163	207.265	471.303	796.341	437.855	132.833	527.346	765.315	351.043	174.85	490.303	803.766	448.688	218.295	476.777	785.242	412.436	90.0261	568.711	821.645	529.654	177.268	601.946
200.707	594.084	789.726	468.27	187.998	341.383	796.174	534.736	217.76	526.435	784.974	621.133	188.819	470.212	799.086	468.58	106.185	510.902	781.397	506.963	96.6353	535.956	793.582	462.896	125.533	503.055	725.512	416.327	207.274	471.268	795.086	437.073	132.82	527.232	764.292	350.527	174.85	490.303	803.276	448.178	218.941	476.64	785.429	412.118	90.0261	568.711	821.508	528.91	177.268	601.946
200.715	594.094	789.08	468.509	188.115	341.14	795.569	533.861	218.307	526.125	783.822	621.133	188.867	469.96	797.54	466.93	106.963	510.692	781.397	506.963	96.6728	535.946	794.169	463.427	125.851	503.73	725.537	416.556	207.265	471.228	795.086	437.073	132.82	527.232	764.292	349.177	174.85	490.303	800.988	448.423	219.323	476.493	785.429	414.444	90.0389	568.699	821.508	528.91	177.738	602.599
200.715	594.094	789.08	468.509	188.214	340.646	795.569	533.861	218.307	526.125	783.505	620.655	188.916	470.599	797.54	466.93	106.926	510.539	780.971	507.044	96.677	535.924	794.81	463.991	127.499	503.73	724.726	416.556	207.265	471.319	794.684	436.969	132.735	527.11	764.292	349.177	174.85	490.303	800.988	448.423	219.794	476.598	785.698	414.218	90.0508	568.689	822.439	528.176	179.732	603.068
200.719	594.083	788.049	468.956	188.214	340.646	795.157	532.041	218.483	525.949	781.77	620.429	188.986	470.24	796.889	468.466	107.707	510.539	780.768	506.95	96.677	535.924	794.81	463.991	127.766	504.29	724.793	417.253	207.751	471.319	794.684	436.969	132.694	527.034	764.292	347.572	174.884	490.342	799.992	448.888	220.323	476.363	785.831	415.897	89.9517	568.756	822.463	528.717	179.862	603.252
200.709	594.052	788.049	468.956	188.553	340.019	796.176	531.119	218.692	525.701	781.77	620.429	188.986	470.24	796.889	468.466	107.405	510.396	778.813	507.488	95.1434	535.926	795.068	464.668	127.664	504.442	723.561	417.253	207.751	471.319	795.085	436.08	132.694	527.034	761.814	349.748	174.887	490.334	800.353	448.591	221.371	476.697	786.098	415.737	90.232	568.705	822.759	528.226	180.329	603.567
200.724	594.064	786.553	468.956	188.776	339.583	796.192	529.717	218.856	525.527	780.138	620.347	188.971	470.823	795.062	466.756	107.853	510.344	778.813	507.488	95.1471	535.902	795.064	465.162	127.458	504.491	723.59	417.766	207.938	471.266	795.877	436.025	132.779	523.824	761.814	347.618	174.887	490.334	799.532	448.921	220.684	476.249	786.172	417.539	90.232	568.705	822.759	528.226	180.329	603.567
200.832	594.082	787.497	469.826	188.776	339.583	797.327	529.264	218.856	525.527	779.767	620.355	188.993	471.242	796.81	470.235	107.853	510.344	777.697	507.466	95.9721	535.902	795.064	465.162	127.95	505.001	722.691	418.184	207.938	471.266	795.877	436.025	132.786	523.817	760.808	348.671	174.887	490.364	799.532	448.921	221.225	476.455	786.172	417.539	90.4859	568.722	823.227	528.15	181.071	603.195
202.511	594.082	786.583	470.289	189.037	338.956	796.337	528.244	219.152	525.17	778.189	620.693	188.982	471.267	795.795	470.728	108.094	510.336	777.402	507.036	95.9721	535.902	794.902	465.324	127.949	504.996	722.691	418.184	208.412	471.427	796.413	435.935	132.862	523.863	760.451	347.901	174.908	490.366	799.061	449.238	221.225	476.455	786.307	419.514	91.0322	568.714	822.671	528.773	181.042	603.805
202.511	594.082	787.236	470.876	189.206	338.753	797.425	528.144	219.737	524.689	778.189	620.693	188.982	471.267	796.592	472.28	107.477	510.352	776.164	506.941	95.5569	535.978	794.652	465.581	127.741	505.243	721.382	418.859	207.745	471.398	796.539	435.665	133.015	523.857	760.186	349.093	174.908	490.366	799.566	449.572	221.738	476.715	786.454	419.385	91.0322	568.714	823.006	528.468	182.099	604.33
203.477	594.355	786.419	471.732	189.206	338.753	797.765	527.117	219.737	524.689	776.835	621.007	188.973	471.28	795.161	472.28	106.896	510.344	776.164	506.941	94.9882	536.025	794.342	465.605	127.741	505.243	721.382	418.859	208.164	471.445	796.539	435.665	133.015	523.857	758.578	347.068	174.883	490.384	799.218	449.921	221.1	476.283	786.454	420.945	91.6258	568.743	823.006	528.468	181.873	604.88
203.477	594.355	786.419	471.732	189.568	338.203	797.765	527.117	220.412	524.033	776.527	621.411	189.231	471.34	795.744	473.931	106.684	510.214	774.894	506.971	95.2964	536.035	793.978	464.851	128.008	505.38	721.018	420.535	208.164	471.445	796.539	435.665	133.281	523.818	758.833	348.014	174.888	490.423	799.218	449.921	221.88	476.808	786.595	421.177	91.6258	568.743	823.605	528.378	182.737	605.75
204.594	594.566	785.961	472.797	189.568	338.413	798.676	525.899	221.113	523.567	774.977	621.727	189.706	471.479	795.285	475.073	106.684	510.214	774.731	506.446	95.2964	536.035	793.978	464.851	128	505.079	721.523	421.258	208.742	471.445	796.23	435.207	133.836	523.721	757.613	346.775	174.929	490.46	800.03	450.32	221.391	476.53	786.703	422.397	92.3698	568.436	822.989	528.725	182.149	606.302
205.35	594.82	786.625	472.889	190.033	337.998	799.387	525.751	221.477	523.257	774.977	621.727	189.706	471.479	795.783	475.913	106.622	510.326	773.669	506.594	95.7397	536.09	793.349	465.35	128.198	505.343	720.095	421.258	208.526	470.788	795.888	434.833	133.836	523.721	757.799	347.882	174.986	490.471	800.853	450.805	221.794	476.813	786.893	423.097	92.8606	568.531	823.381	528.343	182.789	607.251
205.855	594.935	785.643	473.459	190.261	337.303	799.32	525.711	221.715	523.133	773.133	621.833	190.199	471.663	795.783	474.563	106.614	510.307	773.669	506.594	94.9265	536.135	792.695	464.99	128.251	505.146	720.812	421.741	209.294	470.217	795.473	434.353	134.462	523.703	756.121	345.691	174.986	490.471	801.145	451.305	220.953	476.383	787.021	424.583	92.8606	568.531	823.381	528.343	182.789	607.251
205.557	594.977	786.156	474.578	190.261	337.303	799.094	525.4	221.715	523.133	772.917	621.771	190.862	471.907	796.291	475.547	106.614	510.307	772.419	506.283	94.9265	536.135	792.695	465.5	128.765	506.091	720.062	422.22	209.294	470.217	795.473	434.353	134.799	523.715	756.267	346.546	174.955	490.519	801.145	451.305	221.338	476.605	787.021	424.583	93.3503	568.521	823.19	527.74	183.075	607.793
206.345	594.977	785.915	475.695	189.49	336.546	799.094	524.245	222.184	522.945	771.203	621.545	192.731	471.907	796.482	477.006	106.66	510.299	772.419	506.283	94.0784	536.173	792.005	465.249	129.055	505.948	720.062	422.22	209.783	469.644	795.002	433.927	134.871	523.721	755.06	347.631	174.94	490.531	801.351	451.746	221.338	476.605	787.184	426.129	93.5266	568.568	823.19	527.74	182.396	607.526
205.962	595.034	786.621	476.084	189.49	336.546	799.094	524.245	222.712	522.603	770.885	621.092	193.297	472.151	796.539	477.517	106.665	510.31	771.7	506.358	93.8617	536.191	791.296	465.178	129.525	506.113	719.356	422.887	209.471	469.601	794.469	433.461	134.84	523.732	755.08	347.961	174.94	490.531	801.264	451.753	220.972	476.463	787.309	426.365	93.5266	568.568	823.225	528.127	183.605	608.651
206.153	595.142	786.331	477.383	189.938	336.499	797.024	522.618	223.398	522.183	769.177	621.092	194.226	472.385	795.727	479.737	106.668	510.341	771.7	506.358	93.8876	536.074	790.383	464.345	129.923	505.941	720.081	423.391	209.841	469.624	794.469	433.461	134.84	523.732	753.408	347.961	174.979	490.54	801.151	451.371	221.322	476.442	787.309	428.151	93.5834	568.596	823.225	528.127	182.101	604.343
206.153	595.142	786.331	477.383	190.262	336.761	797.024	522.618	223.398	522.183	769.078	620.423	194.226	472.385	795.634	479.469	106.696	510.359	770.794	506.752	94.0811	535.866	789.599	463.604	129.923	506.631	719.092	423.908	209.211	469.669	793.98	432.934	134.771	523.751	753.44	347.644	175.011	490.586	801.151	451.371	221.322	476.442	787.336	428.139	93.5752	568.6	823.412	528.246	183.183	604.235
206.499	595.291	786.843	478.59	190.739	335.531	796.684	521.915	224.317	522.183	767.589	620	194.891	472.385	795.169	481.306	106.696	510.359	771.303	507.227	94.0811	535.866	789.599	463.604	130.049	506.159	719.718	424.487	209.96	469.669	793.611	432.427	134.85	523.784	751.936	347.216	175.035	490.592	800.986	451.527	222.058	476.395	787.31	429.467	93.8561	568.56	823.431	528.218	182.831	604.286
206.185	595.623	787.35	478.677	191.311	335.954	795.355	522.258	225.19	521.19	767.589	620	194.891	472.385	794.773	481.234	106.683	510.402	770.187	507.495	94.276	535.361	789.104	462.881	130.064	505.795	717.98	423.887	208.765	470.891	793.247	431.836	135.234	523.817	752.413	346.975	175.013	490.601	800.759	450.854	222.789	476.428	787.128	429.747	94.1439	568.48	823.431	528.218	182.341	604.572
206.431	595.816	787.35	479.983	191.992	335.349	794.635	521.638	225.723	520.88	765.895	619.241	196.061	473.319	794.773	483.364	106.711	510.42	770.187	507.495	94.4095	534.84	789.104	462.881	130.05	505.485	718.73	424.509	209.101	470.833	792.916	431.405	135.234	523.817	750.042	346.975	175.013	490.601	800.266	450.921	223.298	476.335	786.875	431.462	94.1439	568.48	823.431	528.218	182.341	604.572
206.431	595.816	787.268	480.076	191.992	335.349	793.13	521.996	225.723	520.88	766.08	618.334	195.858	473.359	794.545	483.372	106.711	510.42	769.178	507.849	94.4095	534.84	787.914	462.881	130.05	505.485	718.439	425.366	209.101	470.833	792.916	431.405	135.234	523.817	750.6	346.819	175.028	490.62	800.266	450.921	223.86	476.289	786.875	431.462	94.6143	568.247	823.431	528.218	182.125	605.434
206.711	595.931	787.268	481.426	192.391	334.834	793.976	520.991	226.391	520.852	764.857	617.216	196.898	473.536	794.354	484.747	106.726	510.465	769.415	508.128	94.439	534.466	786.985	461.41	130.081	505.467	718.439	425.366	210.42	469.51	792.559	431.052	136.213	523.828	749.105	346.55	175.088	490.631	800.266	452.121	223.86	476.289	786.265	433.148	95.267	567.955	823.5	528.189	182.092	605.369
206.184	596	787.766	481.202	192.34	335.374	792.586	521.404	225.18	520.86	765.297	615.976	196.898	473.536	794.219	484.513	106.681	510.56	768.208	509.039	95.7122	534.14	786.434	460.603	130.052	505.468	717.972	426.516	209.876	469.082	792.224	430.608	136.272	523.864	749.105	346.55	175.088	490.631	800.266	452.121	224.121	476.265	785.913	432.811	95.267	567.955	823.498	528.198	182.092	605.369
205.78	596.155	788.236	482.404	192.635	335.85	791.281	521.162	227.102	520.86	763.317	615.976	197.844	473.744	794.804	486.463	106.638	510.58	768.208	509.039	95.5448	533.974	786.96	459.882	130.106	505.444	718.924	426.117	210.644	468.473	792.224	430.608	136.272	523.864	747.674	346.32	175.27	490.681	797.988	450.798	223.986	476.208	785.913	435.121	95.8055	567.701	823.498	528.198	181.973	607.596
205.78	596.155	788.236	482.404	192.261	336.094	791.281	521.162	227.102	520.86	763.764	615.002	198.216	473.848	794.967	486.363	106.669	510.59	766.822	509.283	95.7243	533.825	786.399	459.216	130.106	506.074	718.609	427.28	210.205	467.8	791.888	430.146	136.317	523.892	748.031	346.063	175.439	490.708	797.988	450.798	224.34	476.373	785.42	434.933	96.2452	567.312	823.516	528.172	181.973	608.106
205.719	596.671	788.753	483.829	193.128	336.094	790.771	520.998	226.375	523.493	762.72	613.742	199.03	473.884	794.902	487.894	106.669	510.59	767.096	509.786	95.7243	533.825	786.399	459.216	130.092	506.091	719.45	426.541	211.852	467.8	791.529	429.652	136.317	523.892	746.438	346.063	175.705	490.765	797.269	450.646	224.035	476.399	785.034	436.559	96.2964	567.162	823.51	528.186	183.265	607.89
205.924	597.306	789.37	483.493	192.838	335.847	790.095	522.172	224.96	523.508	762.72	613.742	199.03	473.884	794.865	487.631	106.698	510.648	765.897	510.002	96.0855	533.76	785.989	459.119	130.591	506.321	718.332	428.086	211.234	467.189	791.284	428.646	136.317	523.892	746.359	345.86	176.093	490.702	796.74	449.904	224.406	476.707	784.492	436.214	96.36	567.069	823.504	528.185	185.145	608.303
206.202	597.963	789.952	484.758	193.488	335.374	789.112	521.772	225.453	523.615	761.616	612.783	199.389	473.901	794.865	489.641	106.685	510.692	765.897	510.002	95.5531	533.596	786.666	458.967	130.424	506.032	719.248	427.444	211.598	467.094	791.224	429.217	136.317	523.892	744.659	345.86	176.093	490.702	795.222	449.339	223.864	477.282	784.492	438.569	96.36	567.069	823.504	528.185	185.145	608.303
206.443	598.447	789.952	484.758	193.488	335.374	788.87	523.264	225.453	523.615	762.43	611.592	199.08	473.929	795.166	489.63	106.685	510.692	764.612	509.625	96.5701	532.306	785.352	459.642	131.075	506.512	719.987	428.048	211.598	467.094	791.224	427.792	136.597	524.023	744.762	346.056	176.696	490.738	795.222	449.339	224.127	477.324	784.492	438.569	96.36	567.069	823.509	528.171	185.877	608.705
206.443	598.447	790.226	485.869	194.124	334.965	788.123	521.539	226.727	520.165	761.252	610.956	199.583	473.943	795.311	490.876	106.626	510.78	764.749	509.799	96.113	532.049	786.044	459.423	130.758	506.2	719.987	428.048	211.766	466.937	791.405	428.487	136.835	524.043	743.48	346.127	177.258	490.973	794.125	449.262	224.127	477.324	783.084	439.669	96.3782	566.905	823.52	528.146	185.877	608.705
206.501	598.462	790.282	485.354	193.685	334.646	787.72	522.638	225.802	519.773	761.967	610.156	199.583	473.943	795.394	491.108	106.626	510.78	763.404	510.414	96.5806	531.802	785.341	458.626	131.266	506.254	720.299	428.335	211.448	466.77	791.628	427.875	137.454	524.341	743.549	346.26	177.258	490.973	794.368	448.854	224.298	477.338	782.37	439.383	96.3782	566.905	823.536	528.137	186.799	610.446
206.567	598.558	790.129	486.47	194.173	334.53	786.569	522.062	227.131	519.43	760.481	609.346	199.723	473.813	795.394	492.744	106.626	510.78	763.404	510.414	96.5291	531.778	785.789	458.746	131.338	505.847	720.17	428.063	211.259	466.768	791.628	427.875	137.454	524.341	741.946	346.26	177.387	491.023	793.68	448.232	223.795	477.373	782.688	441.768	96.3782	566.905	823.536	528.137	186.799	610.446
206.567	598.558	790.129	486.47	193.773	334.34	786.569	522.062	227.131	519.43	760.972	608.972	200.103	473.707	795.244	492.94	106.463	511.016	762.258	510.853	97.0779	531.584	785.737	457.931	132.007	505.847	720.079	428.609	211.188	466.812	791.811	426.927	138.002	524.657	741.997	346.39	177.473	491.06	793.68	448.232	224.769	477.373	781.916	441.226	96.3658	566.868	823.53	528.135	186.557	608.675
206.628	598.598	788.939	487.68	194.705	334.34	785.702	521.728	226.439	519.304	760.172	607.71	200.914	473.431	794.954	494.245	106.463	511.016	762.194	510.57	97.0779	531.584	785.737	457.931	132.007	505.847	720.053	428.134	211.188	466.812	791.955	427.642	138.118	524.781	740.847	346.499	177.465	491.057	794.168	447.716	224.769	477.373	780.92	442.775	96.3846	567.28	823.527	528.152	185.899	607.576
206.659	598.591	788.781	487.611	194.39	333.825	785.39	522.025	225.686	519.321	760.172	607.71	200.914	473.431	794.708	493.896	106.481	511.033	761.078	510.919	97.4782	530.973	785.383	457.416	133.188	504.877	719.217	428.929	211.221	466.78	792.025	426.721	138.152	524.836	741.625	346.595	177.465	491.057	794.576	447.019	224.519	477.428	780.727	442.253	96.5595	566.833	823.527	528.152	186.603	607.894
206.669	598.566	788.603	488.947	195.042	333.369	784.374	520.776	225.946	519.194	759.076	606.315	201.489	473.182	794.708	495.772	106.394	511.028	761.078	510.919	97.1387	531.14	784.78	457.523	133.531	504.568	719.164	428.528	211.238	466.751	792.02	427.372	138.152	524.836	739.857	346.595	177.465	491.057	794.366	446.383	223.866	477.496	779.382	444.041	96.5595	566.833	828.346	528.384	186.603	607.894
206.694	598.553	788.603	488.947	195.042	333.369	784.59	520.583	225.946	519.194	759.194	606.603	201.607	473.103	794.309	495.172	106.394	511.028	759.798	511.141	97.1387	531.14	784.78	457.523	133.531	504.568	719.344	428.809	211.238	466.751	792.02	425.917	138.131	524.836	739.857	346.595	177.486	491.042	794.366	446.383	223.54	476.618	779.382	444.041	96.7914	566.043	823.541	528.142	186.606	608.571
206.694	598.553	788.84	489.742	195.509	332.916	783.099	520.583	226.356	519.087	758.382	605.882	202.58	472.368	794.188	496.616	106.368	511.066	759.691	510.958	97.064	531.555	784.126	457.652	133.622	504.374	719.344	428.809	211.262	466.708	791.898	426.538	138.147	524.879	740.276	346.529	177.509	491.052	794.319	445.71	223.54	476.618	778.135	445.708	97.1141	565.334	823.551	528.126	185.581	607.752
206.733	598.467	787.908	489.168	195.374	332.317	783.652	520.294	226.551	519.124	758.218	607.046	202.58	472.368	794.188	496.616	106.352	511.092	758.322	511.11	97.064	531.555	783.487	457.56	133.591	504.379	719.649	429.145	211.256	466.701	791.72	427.045	138.326	525.051	741.067	346.436	177.509	491.052	794.289	445.045	223.511	476.593	778.173	444.923	97.1141	565.334	823.547	528.135	187.192	607.752
206.816	598.423	788.118	490.012	196.05	331.919	783.876	519.391	226.812	519.129	757.552	605.366	203.101	471.989	794.629	498.491	106.37	511.135	758.322	511.11	97.9944	531.716	782.809	457.26	133.553	504.377	718.869	428.786	211.616	466.696	791.72	427.045	138.326	525.051	739.194	346.436	177.521	491.047	794.306	444.337	223.488	476.613	776.567	447.248	97.4527	564.919	823.547	528.135	186.084	607.077
206.844	598.333	788.118	490.012	196.025	331.392	783.876	519.391	226.812	519.129	757.089	606.367	202.635	472.433	792.868	497.462	106.323	511.1	757.011	511.257	98.5353	531.86	782.393	456.956	133.553	504.377	719.167	429.158	211.394	466.667	790.325	427.54	138.663	525.417	739.847	346.314	177.521	491.047	794.306	444.337	223.488	476.613	776.67	446.516	97.6232	564.817	823.543	528.131	186.312	606.91
207.693	598.333	787.595	491.917	196.679	331.392	783.278	518.491	227.006	519.181	756.75	605.735	203.172	472.234	791.916	498.44	106.323	511.1	756.932	511.027	98.5353	531.86	782.393	456.956	133.592	504.287	718.323	428.583	211.975	466.667	790.067	427.602	139.137	526.082	739.226	346.117	177.521	491.047	794.468	443.779	223.44	476.62	775.047	447.546	97.7258	564.769	823.505	528.177	185.518	606.951
207.766	598.316	786.358	491.339	196.524	331.232	783.136	517.629	227.006	519.181	756.75	605.735	203.172	472.234	791.916	498.44	106.319	511.113	755.579	510.835	98.6753	531.989	781.011	456.657	133.893	504.16	718.323	428.583	211.975	466.667	789.768	427.604	139.548	526.602	739.226	346.117	177.491	491.04	794.612	443.122	223.461	476.62	775.62	447.219	97.9037	564.683	823.513	528.16	184.676	606.998
207.445	598.421	786.358	493.034	196.853	331.253	782.526	516.819	227.162	519.27	754.813	605.754	203.698	472.017	791.916	499.61	106.337	511.131	755.579	510.835	98.7703	532.075	780.693	456.171	134.379	503.992	717.427	427.994	211.787	466.752	788.858	427.557	139.548	526.602	737.717	346.117	177.491	491.04	794.918	442.54	223.466	476.624	773.743	448.301	97.9037	564.683	823.513	528.16	184.676	606.998
207.206	598.384	786.358	493.034	196.853	331.253	782.64	515.793	227.162	519.27	755.202	606.892	202.904	472.514	790.344	499.274	106.337	511.131	754.416	511.372	98.7703	531.475	779.946	455.511	134.985	503.992	717.229	429.035	211.787	466.752	789.47	427.557	139.739	526.918	738.242	345.398	177.456	491.03	794.918	442.54	223.662	476.537	773.743	448.301	98.0373	564.634	823.511	528.166	184.479	607.013
208.005	598.609	785.669	493.635	197.533	331.108	781.528	514.713	227.464	519.401	753.265	607.244	203.54	472.876	789.688	500.14	106.331	511.133	754.342	511.377	98.7703	531.475	780.18	455.111	135.658	503.74	717.229	429.035	212.055	466.774	788.354	427.454	139.789	526.928	738.444	342.828	177.498	491.042	795.07	442.089	223.662	476.537	771.897	449.156	98.1006	564.602	823.52	528.154	184.502	607.044
207.976	598.396	785.62	493.383	197.603	331.046	781.706	513.771	227.672	519.505	753.265	607.244	203.54	472.876	788.848	499.734	106.262	511.1	753.081	511.027	98.7891	531.249	779.829	455.061	136.736	503.544	716.718	429.594	211.412	466.79	787.473	427.469	139.779	526.912	738.243	342.505	177.498	491.042	795.225	441.621	224.217	476.312	772.642	448.949	98.1006	564.602	823.515	528.135	184.502	607.044
207.976	598.711	785.744	494.63	198.385	330.992	780.479	512.886	229.13	519.505	752.103	608.475	204	472.461	788.848	500.664	106.309	511.104	753.081	511.027	98.8426	531.783	780.601	455.273	136.736	503.544	716.336	429.702	211.735	466.821	787.473	427.469	139.779	526.912	736.636	342.505	177.436	491.041	795.422	441.548	224.868	476.043	769.844	450.194	96.5826	564.613	823.515	528.135	184.512	607.048
207.868	598.19	785.744	494.63	198.615	330.839	780.479	512.886	229.167	519.557	751.822	609.434	203.123	472.519	787.958	500.428	106.532	511.092	751.756	511.23	99.7566	531.703	780.12	455.111	137.904	503.342	717.542	430.212	211.201	466.825	786.72	427.504	139.764	526.862	735.77	342.399	177.439	491.048	795.422	441.548	224.868	476.043	770.556	450.036	96.8518	564.447	823.532	528.159	184.499	607.066
208.223	598.19	785.851	495.84	199.572	330.839	780.345	511.808	229.51	519.616	750.815	610.126	203.6	472.971	787.852	501.024	106.532	511.092	751.761	511.051	99.7566	531.703	780.12	455.111	137.805	503.168	716.648	430.1	211.982	466.825	786.72	427.504	139.789	526.848	735.082	342.197	177.47	491.033	795.824	441.49	225.501	475.705	768.64	450.737	97.7429	564.17	823.551	528.113	184.559	607.06
209.107	597.999	785.9	495.618	199.648	330.882	780.61	512.247	229.207	519.682	750.815	610.126	203.6	472.971	787.852	501.024	107.056	511.295	750.458	510.833	100.531	531.672	779.819	454.401	138.595	503.058	715.948	430.82	211.982	466.825	785.997	426.264	138.358	526.921	734.022	342.169	177.473	491.017	796.162	442.183	225.769	475.532	769.56	450.743	98.0284	563.947	823.551	528.157	184.527	607.069
209.765	597.71	786.387	496.436	200.46	330.799	780.728	511.733	229.366	519.735	749.773	610.742	204.114	472.58	786.854	502.039	107.597	511.444	750.458	510.833	100.551	532.715	780.564	454.357	137.976	503.004	715.79	430.581	211.612	466.916	785.871	426.391	138.358	526.921	734.022	342.139	177.473	491.017	795.569	442.352	225.833	475.419	767.718	451.493	98.8939	564.457	823.551	528.157	184.527	607.069
209.938	597.649	786.387	496.436	200.46	330.799	780.378	512.17	229.366	519.735	749.598	611.225	203.079	472.697	787.164	501.615	107.597	511.444	750.099	510.613	101.288	531.86	779.482	453.426	139.119	503.004	714.936	430.151	211.612	466.916	784.646	425.385	138.498	527.179	733.385	342.014	177.462	491.019	795.569	442.352	225.831	475.427	767.718	451.493	99.0637	564.197	823.318	528.902	184.513	607.089
209.938	597.649	785.69	496.149	201.331	330.949	779.604	510.985	229.749	519.769	748.351	610.795	204.452	472.697	786.884	502.543	108.048	511.656	749.755	509.248	101.118	532.817	780.217	453.985	138.438	503.016	714.936	430.151	211.967	466.927	785.374	426.049	138.353	526.835	733.294	341.717	177.497	490.972	796.463	442.423	225.831	475.427	766.149	452.144	100.041	564.44	823.318	528.902	184.558	607.108
210.081	597.593	785.897	496.141	201.021	330.995	779.01	511.44	229.112	519.823	748.33	611.258	203.792	473.114	787.514	502.595	108.246	511.867	748.884	508.772	100.921	533.574	780.78	454.379	138.829	503.08	714.113	429.871	211.344	466.988	785.008	425.613	138.476	527.113	733.366	342.313	177.497	490.972	796.927	442.572	225.891	475.354	766.183	452.114	100.041	564.44	823.547	528.122	184.558	607.108
210.082	597.581	785.972	496.543	201.021	330.995	778.209	510.435	230.171	519.823	746.933	611.738	204.84	472.716	786.439	503.96	108.349	511.972	748.884	508.772	100.705	534.12	781.31	454.63	138.829	503.08	714.074	429.721	210.823	466.959	785.008	425.613	138.476	527.113	733.831	342.313	177.773	490.864	797.82	442.824	226.057	475.007	764.697	452.73	100.968	564.44	823.547	528.122	184.575	607.12
210.111	597.574	785.972	496.543	200.724	331.026	778.209	510.435	229.49	519.883	746.796	612.027	204.518	472.752	787.287	503.649	108.428	512.034	748.065	508.265	100.761	534.134	780.95	454.433	139.069	503.118	713.225	429.578	210.674	467.063	784.271	425.197	138.643	527.356	733.831	342.313	178.173	490.724	797.82	442.824	226.057	475.007	764.71	452.561	99.8914	564.736	823.542	528.138	184.575	607.095
210.615	597.574	785.972	497.173	200.724	331.026	777.215	509.818	228.916	519.91	745.243	612.593	205.825	473.148	787.229	504.513	108.428	512.034	748.125	507.906	100.761	534.134	780.95	454.433	138.35	503.198	713.028	429.415	210.674	467.063	785.399	425.78	138.249	526.926	733.234	341.992	178.759	490.571	798.723	443.14	226.456	474.477	763.319	452.544	100.188	564.749	823.45	528.182	184.636	607.119
210.649	597.564	784.815	496.958	200.925	331.014	777.415	510.065	228.547	519.933	745.243	612.593	205.825	473.148	788.505	504.478	108.509	512.085	747.374	507.635	100.815	534.137	780.559	454.245	138.653	503.229	712.247	429.415	210.654	467.026	784.607	425.148	138.448	527.192	732.539	342.29	179.468	490.389	798.984	443.386	226.53	473.817	763.141	452.487	99.6464	564.771	823.185	528.228	184.783	607.232
210.941	597.581	783.991	497.35	200.98	331.013	776.969	509.085	228.553	519.981	743.673	613.156	205.825	473.148	786.656	505.588	107.295	511.544	747.374	507.635	101.095	534.251	780.151	454.218	137.915	503.31	712.01	429.257	210.659	467.009	785.43	425.539	138.448	527.192	732.539	341.285	179.468	490.389	799.437	443.896	226.752	473.018	761.699	452.755	100.653	564.291	823.185	528.228	184.783	607.232
210.941	597.581	783.991	497.35	200.98	331.013	777.434	509.001	228.553	519.981	743.572	613.065	205.628	473.525	788.167	505.358	107.295	511.544	746.683	508.03	101.095	534.251	780.151	454.218	139.265	503.31	711.047	429.173	210.659	467.009	783.514	425.539	138.675	527.539	731.987	342.128	180.131	490.162	799.437	443.896	227.283	472.42	761.699	452.755	100.176	564.321	823.353	524.436	185.051	607.28
211.101	597.636	783.137	498.082	200.978	331.017	776.404	507.966	228.571	519.923	741.815	613.135	205.989	473.534	789.606	506.197	108.599	512.106	747.22	508.128	101.638	534.584	780.151	454.218	138.835	503.207	711.047	429.173	210.65	467.027	784.139	425.822	138.188	527.054	731.658	342.363	180.574	490.007	799.961	444.524	227.283	472.42	760.267	452.916	100.442	564.199	823.353	524.436	185.246	607.393
210.677	597.635	782.337	497.575	200.982	331.015	777.041	507.655	228.571	519.923	741.849	613.625	205.989	473.534	790.832	506.1	108.918	512.215	746.569	508.031	102.122	534.793	778.541	453.867	139.793	502.994	710.016	429.013	210.663	467.035	784.419	425.581	138.336	526.757	731.406	343.566	180.574	490.007	799.961	444.524	227.399	472.07	760.108	452.626	100.442	564.199	822.264	528.101	185.246	607.393
210.988	597.688	781.627	498.219	201.657	331.014	777.059	506.569	228.571	519.923	740.371	613.625	206.067	473.541	790.832	506.91	109.49	512.467	746.569	508.031	102.916	535.051	777.764	453.617	139.872	502.662	710.084	428.86	210.686	467.006	784.419	425.581	138.336	526.757	730.595	342.516	180.772	489.96	800.148	445.995	226.318	476.134	758.653	453.181	99.4798	564.823	822.264	528.101	185.303	607.417
210.374	597.736	781.627	498.219	201.506	331.017	777.059	506.569	228.545	519.871	740.416	614.262	206.726	473.57	791.424	506.997	110.15	512.767	745.921	508.092	103.462	535.232	776.963	453.418	139.872	502.662	710.137	428.69	210.695	467.021	784.321	425.249	138.121	526.679	730.628	343.772	180.879	489.917	800.148	445.995	226.711	476.134	758.439	452.782	99.4798	564.823	821.702	528.036	185.272	607.447
211.498	597.736	780.004	498.447	201.506	330.192	777.177	505.21	228.545	519.871	739.12	614.971	207.425	473.133	792.053	507.932	110.15	512.767	746.441	509.036	103.462	535.232	776.963	453.418	140.068	502.506	709.979	428.611	210.695	467.021	783.641	424.869	138.001	526.689	730.932	343.923	180.92	489.895	800.768	445.936	227.025	476.133	756.938	452.96	101.429	565.132	821.076	527.951	185.272	607.447
210.791	597.776	779.609	498.031	201.177	330.201	778.051	504.563	228.506	519.864	739.12	614.971	207.425	473.133	792.766	507.907	110.15	512.767	745.361	507.986	103.951	535.384	776.207	453.136	140.44	502.289	708.748	428.611	210.696	467.042	783.216	424.509	138.008	526.71	730.897	345.331	180.931	489.888	800.074	446.745	227.545	476.185	757.21	452.784	101.601	565.097	828.035	529.013	185.232	607.428
210.166	597.835	778.972	498.1	201.415	329.948	779.123	503.177	228.54	519.864	737.626	614.971	208.886	472.808	792.766	509.272	110.631	513.001	745.361	507.986	104.039	535.407	775.598	453.071	140.619	502.252	708.289	428.646	210.716	467.024	782.886	424.053	138.008	526.71	729.65	344.236	180.931	489.888	800.354	447.71	227.225	476.351	755.491	453.024	102.512	565.097	828.035	529.013	185.232	607.428
209.735	597.852	778.972	498.1	201.415	329.948	779.941	502.785	228.54	519.864	737.621	616.416	209.31	473.465	793.443	509.02	110.631	513.001	744.977	509.255	104.039	535.407	775.598	453.071	140.619	502.252	707.308	428.516	210.716	467.024	782.886	424.053	138.008	526.71	729.278	345.479	180.933	489.89	800.354	447.71	227.615	476.617	755.491	453.024	102.582	565.038	819.851	528.199	185.225	607.419
209.735	597.852	778.364	497.625	201.969	329.666	779.941	501.57	228.535	519.846	736.05	617.743	209.907	473.191	793.038	509.988	110.64	513.013	745.431	510.684	104.039	535.407	774.864	452.835	140.812	502.295	707.308	428.516	210.697	467.04	782.712	423.717	137.984	526.656	729.4	346.93	180.917	489.913	800.525	448.438	227.615	476.617	753.673	453.024	103.034	564.923	819.291	528.435	185.262	607.414
209.748	597.859	778.612	497.216	202.71	330.162	779.886	501.775	228.543	519.838	736.067	617.984	209.907	473.191	793.854	509.738	110.64	513.013	744.714	510.817	104.15	535.43	774.181	452.826	141.193	502.274	706.13	428.432	210.708	467.025	782.502	423.416	137.982	526.66	729.203	347.987	180.917	489.913	799.569	449.326	228.43	476.952	754.042	453.1	103.034	564.923	819.477	528.783	185.262	607.414
209.722	597.859	777.414	496.646	203.297	329.889	778.175	500.866	228.543	519.838	734.523	618.419	210.918	472.891	794.445	511.058	110.64	513.013	744.714	510.817	104.168	535.468	773.883	452.772	141.389	502.251	705.923	428.195	210.707	467.063	782.502	423.416	137.982	526.66	728.243	347.987	180.899	489.918	798.739	450.376	227.752	477.328	752.015	453.13	103.884	564.923	819.477	528.783	185.301	607.431
209.751	597.859	777.414	496.646	203.869	330.374	778.175	500.866	228.542	519.831	734.596	618.475	211.041	473.26	794.777	510.63	110.618	513.109	744.714	510.817	104.207	535.491	773.792	452.734	141.389	502.251	705.056	428.195	210.688	467.056	782.228	422.997	137.989	526.662	727.524	348.44	180.891	489.929	798.739	450.376	229.433	477.328	752.252	453.14	102.9	564.327	818.543	529.251	185.301	607.431
209.751	597.859	776.355	496.154	203.869	329.489	778.16	500.373	228.516	519.831	733.115	619.19	211.853	472.919	795.983	511.382	110.618	513.109	745.572	513.496	104.207	535.491	773.792	452.734	141.389	502.251	704.881	427.607	210.688	467.056	781.771	422.601	137.964	526.68	726.668	348.769	180.915	489.925	798.081	451.502	228.661	477.513	752.287	453.121	103.227	564.193	818.236	529.745	185.32	607.451
209.747	597.866	776.59	495.877	204.056	329.997	777.128	501.113	228.512	519.832	733.244	619.013	211.853	472.919	796.152	510.944	111.031	513.423	745.417	514.369	104.261	535.494	772.749	451.707	141.434	502.284	703.771	427.607	210.683	467.088	779.924	421.288	137.97	526.658	726.668	348.769	180.961	489.925	797.764	451.876	230.042	477.513	752.038	453.368	102.84	563.827	817.162	529.745	185.316	607.436
209.713	597.886	775.434	495.543	204.469	329.68	775.785	501.061	228.54	519.827	731.896	620.543	212.334	473.574	796.862	512.384	111.493	513.798	745.417	514.369	104.254	535.453	772.566	451.735	141.456	502.276	703.78	427.085	210.689	467.08	779.675	421.532	137.97	526.658	725.263	347.149	180.961	489.925	797.274	452.84	228.382	477.447	751.161	453.803	103.532	563.827	817.351	530.282	185.316	607.436
209.74	597.859	775.434	495.543	204.469	329.68	774.635	501.97	228.54	519.827	731.896	620.543	211.925	473.967	797.144	511.786	111.493	513.798	745.204	514.969	104.254	535.453	771.817	451.03	142.344	502.741	703.024	426.674	210.689	467.08	778.769	420.167	137.95	526.686	725.508	347.25	180.945	489.938	797.274	452.84	228.911	477.381	751.161	453.803	103.357	563.112	816.335	530.941	185.337	607.452
209.74	598.339	774.38	495.1	205.412	330.411	774.635	500.665	228.514	519.824	731.225	621.131	212.067	473.462	797.925	512.647	111.93	514.129	744.923	515.539	104.244	535.459	771.834	451.238	142.622	502.572	703.024	426.674	210.698	467.05	778.963	420.889	137.942	526.708	724.332	347.329	180.941	489.956	797.456	454.075	228.911	477.381	750.21	454.379	103.107	562.45	816.571	531.574	185.332	607.451
209.729	598.349	774.866	494.711	206.189	330.809	773.764	501.574	228.511	519.816	731.457	621.339	212.067	473.462	798.258	512.378	112.054	514.253	744.654	516.024	104.246	535.437	770.784	450.659	143.649	502.532	702.08	426.017	210.693	467.074	779.814	420.746	137.945	526.909	724.158	346.769	180.941	489.956	796.994	454.192	229.228	477.309	749.045	454.775	103.107	562.45	815.706	532.246	185.332	608.711
209.725	598.513	773.89	494.513	207.01	330.99	772.733	501.681	228.496	519.811	730.207	622.089	212.328	472.844	799.15	514.013	112.198	514.328	744.654	516.024	104.312	535.471	770.806	450.612	143.712	501.775	702.087	425.417	210.692	467.073	778.607	421.505	137.945	526.909	722.883	347.399	180.977	489.972	796.122	454.966	228.112	477.241	747.596	455.015	102.882	561.921	815.706	532.246	185.339	608.71
210.097	598.214	773.89	494.513	206.924	330.935	772.733	501.681	228.496	519.811	730.44	622.358	212.777	472.052	799.449	513.564	112.455	514.404	743.172	516.511	104.353	535.427	769.753	450.612	144.437	502.39	701.253	426.152	210.694	467.089	777.731	419.749	138.033	527.206	722.677	346.58	181.014	489.974	796.122	454.966	229.708	477.271	746.704	455.496	102.947	561.689	814.898	532.982	185.292	608.435
210.097	598.214	772.726	494.16	207.633	330.935	771.698	501.507	228.535	519.796	729.28	622.53	213.617	471.234	800.633	514.304	112.455	514.404	742.663	516.951	104.353	535.427	769.753	450.612	144.707	501.655	701.336	425.516	210.694	467.089	777.093	420.809	138.158	527.576	721.542	346.308	181.045	489.983	794.998	455.978	228.537	477.157	745.383	455.832	102.929	561.506	815.243	533.815	185.288	608.252
210.513	598.006	772.946	493.913	207.686	330.84	770.652	502.316	228.563	519.793	729.582	622.705	213.617	471.234	800.464	514.091	112.74	514.489	742.175	517.366	104.347	535.425	769.049	449.472	145.772	501.451	700.163	424.901	210.694	467.089	776.057	419.309	138.162	527.801	721.474	345.429	181.045	489.983	795.124	455.847	228.822	476.703	745.033	455.848	102.942	561.44	814.482	534.552	185.281	608.247
211.034	598.589	771.831	493.913	208.372	330.888	770.595	502.431	228.527	519.804	727.683	622.705	214.052	470.71	801.855	515.006	112.922	514.5	742.175	517.366	104.372	535.419	769.304	449.34	145.79	500.929	700.344	424.826	210.719	467.16	776.057	419.309	138.162	527.801	720.072	345.429	181.045	489.983	794.003	456.626	227.906	477.532	743.71	456.309	102.942	561.44	814.482	534.552	185.281	608.247
211.546	598.491	771.831	493.913	208.372	330.888	770.256	503.628	228.527	519.804	727.944	622.921	213.688	470.649	801.855	515.006	112.922	514.5	741.771	517.757	104.372	535.419	768.242	448.47	146.685	501.559	699.515	424.572	210.719	467.16	775.125	419.309	138.188	528.027	720.072	345.429	181.035	489.99	794.003	456.626	228.221	477.021	743.71	456.309	103.036	561.44	813.736	535.189	185.281	608.247
211.546	599.076	771.581	493.275	209.374	330.676	769.295	503.628	228.537	519.779	726.706	623.713	213.984	470.194	802.212	516.068	113.055	514.481	740.822	518.17	104.372	535.419	768.507	448.812	146.189	501.09	699.515	424.572	210.774	467.197	775.523	423.208	138.285	528.477	719.139	343.638	181.013	489.971	792.794	457.194	228.221	477.021	742.143	456.45	103.083	561.356	814.396	535.871	185.272	608.238
211.75	598.746	771.976	492.629	209.415	330.602	769.43	505.039	228.482	519.768	726.706	623.713	213.984	470.194	801.802	515.955	113.198	514.419	740.494	518.635	104.372	535.419	767.515	448.119	146.613	501.067	698.501	424.051	210.809	467.225	774.579	423.808	138.346	528.974	719.613	342.88	181.013	489.971	793.341	456.94	228.119	473.631	742.037	456.015	103.083	561.356	813.864	536.563	185.272	608.238
211.75	598.746	771.433	492.451	210.003	330.631	768.343	505.866	228.482	519.768	725.321	624.114	214.571	469.653	803.072	517.185	113.795	514.497	740.494	518.635	104.339	535.441	767.599	448.44	146.613	501.067	698.562	424.945	210.81	467.246	775.073	424.286	138.346	528.974	718.199	342.88	181.015	489.974	791.278	457.354	227.858	474.131	740.385	456.735	103.202	561.276	813.864	536.563	185.263	608.268
211.75	598.746	771.433	492.451	209.579	330.582	768.343	505.866	227.615	520.38	725.435	623.725	213.86	469.101	802.498	517.412	114.464	514.425	740.287	518.224	104.338	535.432	767.838	448.947	147.071	500.685	697.431	423.655	210.798	467.3	773.386	424.286	138.456	529.539	718.557	342.118	180.998	489.979	791.278	457.354	227.858	474.131	740.344	456.084	103.308	561.25	813.301	536.39	185.288	608.247
211.75	598.746	770.791	491.867	210.603	330.582	767.646	506.794	227.77	520.306	723.769	624.03	214.505	467.778	802.774	518.438	114.464	514.425	739.417	518.636	104.338	535.432	767.838	448.947	146.421	500.311	697.534	425.871	210.798	467.3	773.386	424.286	138.556	529.797	717.659	341.343	181.015	489.965	790.089	457.374	227.759	474.138	738.679	456.104	103.361	561.133	813.709	537.055	185.366	608.224
211.813	598.204	771.51	491.163	210.3	330.459	768.34	507.582	229.223	519.566	723.51	623.306	214.505	467.778	801.763	518.993	115.133	514.232	739.223	519.597	104.335	535.429	767.34	449.17	145.866	500.251	696.545	424.611	210.798	467.3	773.222	425.303	138.673	529.837	717.919	340.636	181.021	489.965	789.937	456.989	228.589	476.266	738.864	455.489	103.413	561.113	813.044	537.671	185.561	608.121
212.429	598.224	771.185	489.694	211.019	330.42	767.706	508.468	229.767	519.324	722.376	624.701	215.099	467.222	802.841	520.223	115.738	514.058	738.548	519.831	104.387	535.431	766.536	449.123	145.481	500.255	696.62	425.747	210.808	467.335	774.003	425.872	138.673	529.837	716.629	340.636	181.021	489.965	788.568	457.085	228.784	476	737.083	455.524	103.413	561.113	813.044	537.671	185.561	608.121
213.208	598.331	771.185	489.694	211.019	330.42	767.706	508.468	229.767	519.324	722.002	623.551	214.277	467.71	801.873	520.416	115.738	514.058	739.075	520.236	104.387	535.431	766.536	449.123	145.481	500.255	695.996	425.824	210.808	467.335	772.228	425.872	138.703	530.381	716.903	339.874	181.015	489.964	788.568	457.085	228.395	476.4	737.083	455.524	103.443	561.094	812.504	538.345	185.98	608.007
213.208	598.331	770.842	488.312	211.852	330.287	766.423	508.468	230.547	519.031	720.901	623.443	215.36	467.71	802.196	521.675	116.171	513.861	738.608	520.661	104.445	535.462	765.908	449.27	145.458	500.244	695.996	425.824	210.82	467.331	773.068	426.515	138.825	530.508	715.884	339.119	181.006	489.973	787.299	457.129	228.395	476.4	735.405	455.778	103.505	561.107	812.471	538.225	186.623	607.887
214.073	598.37	771.542	488.035	211.918	330.342	767.837	510.676	231.352	518.885	720.735	622.331	214.7	468.489	801.435	522.057	116.241	513.789	738.55	521.515	104.784	535.558	765.298	449.499	145.485	500.272	695.267	425.859	210.784	467.372	772.418	425.558	139.109	530.879	716.458	338.195	181.006	489.973	787.359	456.519	227.572	473.937	735.423	455.445	103.505	561.107	812.258	538.582	186.623	607.887
214.531	598.375	771.133	486.747	212.723	330.39	767.412	510.684	231.862	518.822	719.496	623.321	214.133	468.705	802.497	523.422	116.255	513.77	738.55	521.515	105.29	535.631	764.812	449.877	145.474	500.262	695.837	427.068	210.897	467.357	773.291	426.167	139.109	530.879	714.891	338.195	181.004	489.98	786.435	456.42	228.63	473.857	733.586	455.97	103.524	561.066	812.258	538.582	187.285	607.76
214.642	598.37	771.133	486.747	212.723	330.39	767.412	510.684	231.862	518.822	719.359	622.323	213.668	468.785	801.987	523.552	116.259	513.78	738.62	522.724	105.929	535.776	763.256	450.239	145.474	500.262	695.081	427.518	210.881	467.395	771.854	426.362	139.501	531.453	715.238	337.525	181	489.965	786.435	456.42	227.059	473.857	733.606	455.776	103.514	561.102	812.258	539.437	187.94	607.638
214.642	598.37	771.61	485.453	213.548	330.39	767.412	511.404	232.462	518.784	717.756	622.066	213.775	468.73	802.433	525.116	116.259	513.78	737.938	522.796	105.929	535.776	763.256	450.239	145.503	500.309	695.833	428.618	210.881	467.395	772.588	426.804	139.873	531.7	714.534	336.674	180.993	489.969	785.478	455.748	228.438	473.702	732.042	456.008	103.511	561.149	811.267	538.547	188.468	607.534
215.083	598.3	771.836	485.163	213.181	330.597	768.656	513.025	232.804	518.778	717.762	621.377	213.775	468.73	801.737	525.026	116.254	513.79	737.77	523.428	105.929	535.776	762.701	449.723	145.842	500.269	694.213	428.618	211	467.264	773.438	427.62	140.36	532.054	714.672	335.957	180.953	489.942	785.877	455.158	228.572	473.566	731.841	456.144	103.507	561.186	810.573	538.9	188.964	607.426
216.653	598.792	771.537	484.098	214.046	330.701	768.716	514.533	232.851	518.752	715.834	621.377	213.775	468.73	802.509	526.901	116.287	513.803	737.05	523.05	106.557	535.886	762.906	450.214	146.418	500.124	694.989	429.636	211.353	467.207	773.941	427.803	140.36	532.054	714.672	335.957	180.953	489.942	785.28	454.891	230.284	473.396	731.566	456.708	103.507	561.186	810.573	538.9	188.964	607.426
216.653	598.792	771.537	484.098	214.046	330.701	768.462	514.829	232.851	518.752	716.019	620.689	213.86	468.792	801.765	526.567	116.287	513.803	737.05	524.28	106.557	535.886	761.942	449.404	146.418	500.124	694.563	430.077	211.353	467.207	773.941	428.733	140.61	532.388	715.008	335.188	181.006	489.95	785.28	454.891	230.426	473.493	731.566	456.708	103.505	561.161	809.732	539.252	189.437	607.355
217.395	599.207	771.122	483.318	215.055	331.091	768.462	516.194	233.037	518.878	714.453	620.216	213.872	468.852	801.443	528.181	116.351	513.806	736.569	523.645	106.586	535.848	762.355	450.176	147.211	500.173	694.563	430.077	211.712	467.034	773.688	428.905	140.529	532	714.902	335.132	180.966	489.937	784.559	454.471	230.426	473.493	729.54	457.095	102.996	562.286	809.732	539.252	189.605	607.318
217.137	598.852	770.462	483.332	214.638	331.217	768.117	516.542	233.612	518.992	714.527	619.804	213.872	468.852	800.54	527.836	116.344	513.842	736.989	524.015	106.624	535.906	761.302	449.336	148.958	500.319	695.216	430.574	212.236	466.639	773.659	429.709	140.956	532.57	714.793	334.503	180.966	489.937	784.7	454.09	231.393	473.488	729.379	457.748	102.996	562.286	809.199	538.978	189.605	607.318
217.89	599.255	769.833	482.71	215.05	331.313	767.47	518.124	234.332	518.992	713.261	619.804	213.907	468.831	801.101	529.261	116.347	513.866	736.989	524.015	106.631	535.917	762.48	450.543	149.565	500.476	695.927	431.031	212.666	466.483	773.468	429.657	140.956	532.57	714.793	333.648	181.006	489.947	783.624	454.09	231.959	473.461	728.239	457.748	103.511	561.093	809.199	538.978	189.657	607.271
218.024	599.107	769.833	482.71	214.953	331.479	766.805	518.219	235.239	519.193	712.959	619.4	213.927	468.885	800.135	529.324	116.388	513.876	737.162	524.51	106.766	535.982	761.277	449.613	150.102	500.476	695.981	431.674	212.8	466.393	773.468	431.022	140.994	532.488	714.79	333.553	180.987	489.942	783.624	454.09	231.959	473.461	728.73	458.49	103.858	560.948	808.044	539.403	189.788	607.238
219.118	599.107	768.968	482.026	215.985	331.479	766.805	519.434	235.686	519.193	711.996	619.415	213.959	468.912	799.662	530.47	117.339	513.876	736.763	523.717	106.766	535.982	761.904	450.134	150.501	500.742	696.012	432.146	212.8	466.393	773.16	430.863	140.575	532.216	714.94	332.576	180.976	489.944	782.6	454.09	231.958	473.487	728.011	459.432	104.413	560.687	807.463	539.209	190.261	607.043
219.2	599.053	768.118	482.452	215.843	331.713	766.207	519.434	236.758	519.64	711.432	619.555	213.959	468.912	798.554	530.052	117.371	513.887	736.421	524.228	107.07	535.983	761.333	450.64	151.206	500.742	696.012	432.146	213.136	466.169	771.365	432.035	140.92	532.531	714.924	332.88	180.978	489.943	783.54	452.452	232.008	473.517	729.112	460.47	104.984	560.618	806.341	540.008	190.666	606.629
219.58	599.676	767.291	481.732	216.647	331.847	765.456	520.931	237.722	520.42	710.687	620.215	213.965	468.967	798.554	531.957	117.619	513.883	736.275	523.6	107.655	535.989	761.785	451.011	151.206	500.742	696.001	432.809	213.373	466.036	771.089	431.791	140.92	532.531	713.757	331.44	180.978	489.943	783.88	451.911	231.972	473.515	727.423	460.47	104.984	560.618	806.341	540.008	190.666	606.629
219.302	599.712	767.291	481.732	216.647	331.847	764.587	520.754	237.722	520.42	710.089	620.489	213.992	468.972	797.384	531.473	117.619	513.883	736.275	524.92	107.655	535.989	762.192	450.904	152.098	500.742	695.978	432.693	213.373	466.036	771.311	433.066	141.643	533.101	713.673	331.697	180.961	489.937	783.88	451.911	232.033	473.545	727.423	460.47	105.773	560.702	805.656	540.9	191.348	606.172
220.424	600.147	766.635	481.171	217.433	331.847	764.587	522.269	238.193	520.223	708.949	620.489	214.001	468.948	797.172	532.189	118.07	513.926	736.219	524.099	108.201	535.867	762.192	450.904	150.981	501.063	695.978	432.693	214.221	465.981	770.955	432.719	141.472	532.932	713.824	330.886	180.963	489.94	783.828	451.798	232.033	473.545	725.536	460.47	106.179	560.757	805.507	540.755	191.924	605.703
219.747	599.874	766.339	481.431	216.884	331.942	763.794	522.061	238.035	520.749	708.356	621.949	214.001	468.948	796.479	531.096	117.488	513.981	736.619	524.388	108.802	535.705	762.304	450.839	151.271	501.117	695.828	433.464	214.351	465.821	770.938	434.084	142.127	533.009	713.851	331.346	180.963	489.94	783.346	451.706	232.354	473.639	729.053	463.31	106.179	560.757	805.37	541.884	193.329	605.703
220.175	600.184	766.034	480.421	217.697	332.003	762.908	522.95	238.727	519.714	707.374	621.949	213.942	473.765	795.341	533.001	117.853	514.034	736.619	524.388	109.21	535.494	762.111	450.754	150.685	501.151	695.555	433.217	214.596	465.702	770.395	433.998	142.127	533.009	713.851	329.755	180.948	489.952	782.896	451.549	233.005	473.708	726.896	463.31	106.35	560.745	805.37	541.884	193.678	605.398
220.175	600.184	766.034	480.421	218.879	332.108	762.695	521.806	238.347	520.557	706.903	622.435	214.205	473.482	795.172	531.742	117.853	514.034	735.839	525.633	109.337	535.329	761.754	450.724	151.714	501.151	694.979	433.965	214.467	465.499	770.395	435.288	141.982	532.911	713.343	330.343	180.956	489.95	782.896	451.549	233.005	473.708	728.31	464.127	106.35	560.745	805.132	543.016	193.873	605.307
221.044	600.784	764.878	479.469	219.794	332.108	762.695	523.382	238.973	520.605	705.602	622.895	214.217	473.578	793.819	531.827	119.096	514.034	735.839	525.633	109.337	535.329	761.754	450.724	151.003	501.218	694.431	433.475	215.156	465.499	769.954	435.259	141.852	532.909	712.64	329.605	180.942	489.935	782.502	451.827	233.005	473.708	728.067	465.091	106.478	560.765	804.757	542.849	193.873	605.307
221.136	600.808	764.692	479.626	218.967	332.285	761.165	523.231	238.395	521.146	705.026	623.257	214.217	473.578	793.985	530.31	117.493	514.142	736.238	524.467	109.394	535.206	761.368	450.671	152.109	501.218	694.431	434.375	215.139	465.191	769.607	436.276	141.9	532.952	712.013	330.346	180.931	489.946	781.914	452.017	233.005	473.708	729.189	466.128	106.508	560.734	804.343	544.135	194.731	604.972
222.203	601.184	764.087	478.509	220.074	332.363	758.888	524.271	239.155	521.896	703.948	623.257	213.902	473.971	791.897	531.945	117.93	514.215	736.624	523.502	109.483	535.199	760.889	450.714	150.676	501.311	693.666	433.922	215.67	464.92	769.271	436.063	141.9	532.952	712.013	328.83	180.931	489.946	781.24	452.495	235.232	473.986	730.23	467.088	107.133	560.734	804.343	544.135	194.731	604.972
222.277	601.253	764.087	478.509	220.074	332.363	758.782	523.029	239.155	521.896	703.948	623.257	213.936	474.292	792.329	530.187	117.93	514.215	735.825	525.047	109.483	535.199	760.16	450.778	150.676	501.311	692.904	434.265	215.67	464.92	769.271	437.353	141.922	532.945	711.328	329.356	180.931	489.946	781.24	452.495	235.39	474.004	730.23	467.088	107.156	560.747	803.351	545.37	196.29	605.403
223.349	601.718	763.396	477.448	220.852	332.5	757.819	524.964	240.557	521.632	701.56	623.453	213.984	469.062	791.169	529.852	118.282	514.277	736.262	524.102	109.528	535.145	760.16	450.778	149.995	501.333	692.904	434.265	215.947	464.767	768.84	437.214	141.936	532.923	710.596	328.834	180.905	489.952	780.612	453.055	235.39	474.004	730.66	468.329	107.539	560.753	803.029	545.192	196.905	605.277
223.483	601.74	763.378	477.781	220.524	332.475	756.696	524.58	240.665	521.84	701.393	623.532	213.984	469.062	791.169	529.852	117.466	514.293	735.921	524.423	108.431	535.281	758.204	450.821	149.805	501.367	691.02	434.662	215.801	464.465	768.327	438.087	141.968	532.956	709.834	329.352	180.909	489.955	779.971	453.464	235.5	473.994	731.176	469.072	107.539	560.753	803.282	546.183	197.556	604.812
223.959	601.865	762.549	476.642	220.547	332.475	755.387	525.281	241.837	521.756	699.857	623.532	213.987	469.1	789.305	531.277	117.894	514.349	735.921	524.423	108.545	535.111	757.521	450.998	149.826	501.352	690.242	433.742	216.113	464.337	767.936	437.462	141.968	532.956	708.927	328.212	180.909	489.955	779.518	453.928	235.617	473.966	729.957	469.657	107.709	560.792	803.282	546.183	197.619	605.159
223.401	601.667	762.549	476.642	220.547	332.475	755.668	524.938	241.837	521.756	699.727	623.528	213.989	469.104	790.512	527.537	117.032	514.414	735.444	524.889	109.809	534.652	756.518	450.958	149.826	501.352	689.137	433.945	215.667	464.344	767.936	439.022	142.234	533.137	708.168	328.948	180.909	489.955	779.518	453.928	235.617	473.966	730.446	470.188	107.606	560.829	803.475	547.087	198.257	605.06
224.457	601.667	761.454	475.552	220.547	332.475	754.031	525.943	242.933	521.754	697.934	623.531	214.038	469.119	789.296	525.789	118.274	514.414	735.929	523.826	109.809	534.652	756.518	450.958	150.355	501.468	688.915	433.146	216.346	464.344	767.35	438.373	142.609	533.353	707.143	329.246	180.839	489.993	777.933	454.19	235.612	473.96	731.306	471.444	108.55	560.625	803.871	546.788	197.86	605.564
224.457	601.667	761.723	475.616	221.056	332.363	754.367	525.954	242.581	522.073	697.709	623.536	214.038	469.119	789.982	524.423	117.475	514.447	735.374	524.224	110.061	534.215	755.516	450.985	151.055	501.657	687.61	433.146	215.97	464.328	766.736	439.301	143.141	533.629	707.143	329.246	180.84	489.991	777.497	454.578	235.718	473.957	731.797	471.59	108.564	560.296	804.835	547.778	198.358	605.448
224.934	602.102	760.911	474.356	221.196	332.295	753.122	526.206	243.304	521.777	695.888	623.536	214.024	469.107	788.274	524.423	117.826	514.513	735.783	523.174	110.326	533.723	755.413	450.979	151.938	501.695	687.61	433.146	215.97	464.328	766.13	438.206	143.141	533.629	705.958	329.246	180.84	489.991	776.834	455.011	235.901	473.918	732.85	472.647	109.809	560.296	804.835	547.778	198.358	605.448
223.557	601.708	760.911	474.356	221.196	332.295	753.671	526.549	243.304	521.777	695.96	623.608	214.03	469.114	789.008	523.302	117.826	514.513	735.783	524.509	110.784	533.118	754.461	450.948	151.938	501.695	686.678	432.261	215.97	464.328	766.13	439.856	143.714	533.764	705.958	329.246	180.84	489.991	776.834	455.011	235.946	473.901	732.85	472.647	109.638	559.955	804.472	547.699	198.784	605.496
224.454	602.008	759.854	472.991	220.241	332.273	751.676	526.549	244.002	522.055	694.268	623.833	214.074	469.109	787.782	524.187	118.317	514.543	736.105	523.662	110.784	533.118	754.461	450.948	152.812	501.822	686.678	432.261	215.856	463.892	765.456	439.113	144.038	533.854	704.332	329.365	180.89	489.951	775.914	455.38	235.946	473.901	734.189	473.804	110.522	559.154	805.22	547.17	198.286	606.117
223.852	601.735	761.707	473.676	221.766	332.076	752.291	526.918	243.526	522.432	694.268	623.833	214.074	469.109	789.644	523.037	117.33	514.628	736.042	523.2	111.187	532.567	753.596	450.699	153.646	501.993	685.51	431.907	215.926	463.814	764.815	439.314	144.104	533.83	704.318	329.414	180.84	489.983	776.663	455.889	235.948	473.926	734.025	474.079	110.522	559.154	805.913	547.792	199.576	605.352
224.375	601.775	761.691	472.45	222.333	331.73	750.947	526.959	244.573	521.682	692.394	624.235	214.001	469.126	788.06	521.987	117.818	514.653	736.042	523.2	111.187	532.567	753.831	450.549	153.646	501.993	685.926	431.339	215.958	463.697	764.303	438.932	144.104	533.83	702.742	329.414	180.84	489.983	775.898	456.45	236.001	473.875	735.696	475.129	110.996	558.603	805.913	547.792	198.903	606.018
224.375	601.775	761.691	472.45	222.937	331.426	751.231	527.013	244.062	521.598	692.387	624.517	214.017	469.118	789.315	522.354	117.183	514.713	735.903	523.057	111.4	532.39	752.865	450.477	154.35	502.128	684.175	431.339	215.978	463.57	764.714	439.472	144.222	533.833	702.826	329.395	180.812	489.995	775.898	456.45	236.001	473.875	735.453	475.511	110.642	558.742	807.041	548.22	199.312	606.606
225.23	602.015	761.449	470.906	222.937	331.426	749.311	527.013	244.95	521.598	690.327	624.812	214.32	476.464	789.347	520.998	117.183	514.713	735.866	523.068	111.4	532.39	752.865	450.477	154.744	502.279	684.175	431.339	216.286	463.57	764.358	439.22	144.365	533.871	701.531	328.262	180.989	489.853	775.432	456.896	236.037	473.856	736.473	476.699	111.06	559.028	808.333	547.573	198.47	607.128
225.23	602.015	762.402	470.659	223.405	331.175	749.676	526.87	244.042	522.127	690.531	625.058	214.32	476.464	790.568	520.743	116.763	514.734	735.824	523.025	111.43	532.408	751.822	450.48	156.338	502.429	682.513	431.339	216.286	463.57	763.307	439.925	144.378	534.373	701.808	328.37	181.29	489.611	776.475	457.393	236.055	473.899	736.167	476.994	110.507	559.142	809.115	548.255	198.937	607.211
224.585	601.634	762.156	469.176	224.544	331.182	748.102	526.93	244.475	522.051	688.509	625.058	214.849	476.66	789.44	519.438	116.783	514.731	735.824	523.025	111.432	532.453	752.44	450.606	156.424	502.554	683.56	430.371	216.458	463.57	763.728	439.517	144.378	534.373	700.253	328.37	181.29	489.611	775.932	457.964	236.628	473.858	737.291	478.351	110.507	559.142	809.115	548.255	198.937	607.211
223.95	601.375	762.156	469.176	224.544	331.182	748.001	526.404	244.475	522.051	688.4	625.302	215.336	476.808	790.48	519.176	116.783	514.731	735.824	523.025	111.432	532.453	751.651	450.763	157.367	502.554	682.163	430.379	216.458	463.57	763.728	439.517	143.497	534.002	700.713	328.786	181.617	489.364	775.932	457.964	237.391	473.734	737.291	478.351	109.998	559.083	809.991	548.761	198.893	605.543
225.101	601.375	762.185	467.74	225.365	331.194	746.684	527.199	244.925	521.964	686.618	625.515	216.137	476.962	790.213	517.301	116.741	514.754	735.072	523.029	111.587	532.4	751.651	450.763	156.962	502.67	682.163	430.379	217.077	462.168	763.856	439.85	144.747	534.318	699.771	328.648	181.95	489.031	775.181	458.572	237.391	473.734	738.42	479.627	109.996	558.963	810.818	547.839	198.643	607.492
224.346	601.209	762.863	467.739	225.235	331.385	746.494	526.19	244.652	521.819	686.769	625.538	216.137	476.962	790.768	517.349	116.777	514.797	733.625	522.937	111.835	532.348	750.671	451.16	157.164	502.77	680.868	430.342	217.126	461.565	763.481	440.423	145.353	534.37	700.076	328.284	182.317	488.655	776.146	459.141	237.391	473.734	737.909	480.036	109.996	558.963	811.507	548.096	199.923	607.492
223.795	601.223	763.375	466.314	225.974	331.661	745.477	526.119	245.585	521.819	684.467	625.538	216.583	476.763	789.766	515.489	116.751	514.817	733.625	522.937	111.815	532.347	750.77	451.654	156.683	502.853	681.116	430.369	217.295	461.366	763.161	441.026	145.353	534.37	698.488	328.284	182.317	488.655	775.251	459.893	238.428	473.465	739.886	481.071	110.092	558.694	811.507	548.096	199.268	607.693
223.542	601.233	763.375	466.314	225.974	331.661	745.413	524.797	245.462	521.382	684.506	625.587	216.977	476.401	790.181	515.603	116.738	514.829	733.228	522.743	111.851	532.363	750.77	451.654	157.679	502.853	679.917	430.41	216.956	461.445	763.161	441.026	145.979	534.439	699.027	327.915	182.592	488.403	775.251	459.893	238.428	473.465	739.323	481.262	110.322	558.258	811.624	547.143	199.738	608.126
223.542	601.233	763.707	465.271	226.881	331.661	744.269	526.207	246.377	520.857	683.176	625.619	217.095	475.995	790.433	513.881	116.738	514.829	732.915	522.638	111.851	532.363	750.77	451.654	157.042	502.925	679.695	430.462	217.543	461.445	762.902	441.56	146.477	534.422	698.407	327.541	182.7	488.285	775.725	460.406	238.636	473.424	740.357	482.615	110.598	557.641	812.137	546.42	199.575	608.651
223.616	601.262	763.513	465.109	226.742	332.557	744.269	526.207	245.815	520.622	683.301	625.828	217.095	475.995	790.37	513.801	116.702	514.839	731.487	522.385	111.909	532.387	751.074	452.372	157.346	502.968	679.695	430.462	217.241	461.293	762.797	442.263	147.001	534.392	699.049	327.23	182.748	488.229	775.904	460.092	238.73	473.41	739.828	482.818	110.887	557.007	812.842	545.995	199.331	609.177
223.828	601.227	763.41	464.046	227.725	333.127	742.961	524.019	246.302	520.523	681.147	625.828	217.095	475.995	789.747	511.941	116.72	514.844	731.011	522.144	111.917	532.444	751.089	452.651	156.851	503.006	679.457	430.475	217.485	461.476	762.672	442.959	147.001	534.392	697.48	327.23	182.748	488.229	775.358	460.288	239.02	473.38	740.85	484.058	110.887	557.007	812.842	545.995	199.331	609.177
223.828	601.227	763.41	464.046	227.725	333.127	743.33	523.58	246.302	520.523	681.621	626.084	217.095	475.995	789.285	511.894	116.72	514.844	730.365	522.144	111.917	532.444	751.025	453.068	156.851	503.006	677.937	430.498	217.485	461.476	762.672	443.394	147.585	534.533	698.074	326.888	182.798	488.243	775.358	460.288	239.592	473.306	740.85	484.058	111.055	556.779	813.764	545.587	199.59	609.893
224.35	601.1	762.046	462.721	228.225	333.462	741.393	523.58	246.859	520.463	680.088	626.515	216.456	475.137	789.118	510.393	116.703	514.851	729.998	521.927	111.892	532.47	751.025	453.068	156.445	502.96	677.937	430.498	217.351	460.996	762.623	444.088	147.376	534.496	697.41	325.579	182.812	488.221	774.748	460.848	239.592	473.306	742.073	485.502	111.278	556.563	813.061	545.591	199.892	610.46
225.106	600.895	761.663	462.77	227.662	333.796	741.927	523.437	246.435	520.475	680.679	626.969	216.456	475.137	788.177	510.462	116.697	514.857	729.033	521.825	111.919	532.445	749.963	453.068	156.343	503.008	676.692	430.469	217.318	461.55	762.594	444.766	148.02	534.706	697.872	325.577	182.811	488.265	774.119	459.816	240.335	473.246	741.751	485.404	111.278	556.563	814.257	545.591	199.892	610.46
225.747	600.542	760.93	461.868	228.076	333.911	740.769	523.311	246.435	520.475	678.602	626.969	216.036	475.047	788.941	508.107	116.708	514.878	729.033	521.825	111.956	532.445	749.988	454.073	156.423	503.027	676.722	430.376	217.414	461.245	762.685	445.048	148.02	534.706	697.872	324.572	182.811	488.265	773.386	459.919	241.171	473.198	743.412	486.964	111.548	556.362	814.257	545.591	200.019	610.813
226.076	600.178	760.93	461.868	227.332	334.007	741.082	523.105	245.985	520.594	678.991	627.351	215.523	475.15	787.871	508.556	116.681	514.893	727.825	521.702	111.895	532.474	749.486	454.478	156.423	503.027	675.89	430.226	217.535	461.959	762.685	445.693	147.994	534.452	698.089	325.144	182.82	488.26	773.386	459.919	241.171	472.237	743.103	486.99	111.672	556.326	813.801	545.667	200.115	611.08
226.076	600.178	760.23	460.835	228.724	334.007	739.2	523.105	245.908	520.594	677.433	627.711	214.846	475.079	786.681	506.933	116.681	514.893	727.75	521.685	111.895	532.474	749.486	454.478	156.378	503.03	676.201	430.094	217.535	460.669	762.827	445.762	147.994	534.452	697.629	324.754	182.958	488.214	773.386	460.789	241.552	472.115	744.351	488.557	111.733	555.65	812.662	545.771	200.154	611.176
226.51	599.892	759.614	461.184	227.915	334.094	739.788	522.939	245.908	520.594	677.785	627.969	214.846	475.079	785.577	507.237	116.634	514.899	726.282	521.75	111.849	532.536	748.88	454.594	156.401	503.001	674.517	430.094	217.878	461.145	762.951	446.671	147.91	534.645	697.183	325.52	183.121	488.115	772.142	459.066	242.283	471.866	743.912	487.937	111.747	555.888	812.843	545.655	200.19	611.204
226.627	599.838	758.832	460.626	228.173	334.164	738.302	522.865	246.012	520.661	675.616	627.969	214.224	474.821	785.577	505.302	116.637	514.897	726.196	521.933	111.839	532.561	749.277	454.842	156.414	502.993	674.923	429.833	218.299	460.425	763.176	446.332	147.91	534.645	697.183	324.155	183.121	488.115	770.301	458.029	242.551	471.79	745.31	489.39	111.747	555.303	812.843	545.655	200.19	611.204
226.635	599.859	758.832	460.626	228.173	334.164	738.603	522.923	246.012	520.661	675.805	628.084	214.028	469.273	784.807	505.439	116.637	514.897	724.948	521.933	111.839	532.561	749.522	454.989	156.414	502.993	674.015	429.324	218.299	460.425	763.176	447.368	148.786	534.945	696.778	325.191	183.2	488.062	770.301	458.029	242.734	471.678	745.31	489.39	111.857	555.712	812.791	545.239	200.19	611.204
227.382	599.859	758.033	460.111	228.646	334.284	737.537	522.923	246.293	520.704	674.295	627.389	214.044	469.323	785.623	504.059	116.661	514.913	725.012	522.23	112.078	532.522	749.522	454.989	156.41	502.998	674.015	429.324	218.611	459.746	763.363	447.154	148.786	534.945	696.179	324.903	183.19	488.081	769.196	457.364	242.734	471.678	746.833	491.475	112.117	555.434	811.645	544.786	199.546	610.16
227.523	599.865	757.372	461.146	227.826	334.389	737.525	523.347	246.508	520.691	674.295	627.389	214.044	469.323	784.247	504.725	116.664	514.914	723.772	522.462	112.329	532.612	749.129	455.207	156.43	503	672.809	428.812	218.765	460.556	763.352	447.79	148.43	534.763	695.585	325.887	183.224	488.066	769.463	456.891	242.828	471.647	746.833	491.475	112.117	555.434	811.424	544.37	199.546	610.16
227.887	599.863	756.734	461.414	227.142	334.4	736.59	523.794	246.568	520.771	672.924	627.869	214.008	469.381	783.285	503	116.647	514.907	723.772	522.462	112.647	532.838	748.498	455.415	156.413	502.978	673.456	428.243	218.981	460.121	763.218	447.185	148.43	534.763	695.585	324.461	183.224	488.066	768.677	456.452	242.925	471.601	748.426	493.65	113.572	554.944	811.424	544.37	200.664	611.319
227.568	599.945	756.734	461.414	226.788	334.447	736.488	524.373	246.568	520.771	672.108	627.135	214.081	469.368	783.122	503.119	116.641	514.916	722.61	522.78	112.995	533.092	747.727	455.596	156.413	502.978	672.283	427.741	219.082	461.044	762.134	448.13	149.44	534.765	695.036	325.46	183.232	488.068	768.677	456.452	242.925	471.601	747.852	491.262	114.162	555.517	811.456	543.99	201.217	611.366
228.608	599.945	755.985	461.814	226.788	334.447	735.552	524.373	246.537	520.78	670.507	627.317	214.073	469.423	782.01	501.784	116.641	514.916	722.742	523.089	112.995	533.092	747.727	455.596	156.397	502.939	672.812	427.222	219.082	459.529	761.955	447.8	149.357	534.686	693.425	326.495	183.264	488.032	767.932	455.855	243.299	471.444	749.064	492.632	114.162	554.587	809.952	543.498	201.217	611.366
228.73	599.921	755.424	463.303	226.788	334.431	735.502	525.055	246.533	520.804	669.854	626.524	214.073	469.423	781.661	502.431	116.641	514.916	721.116	523.089	113.268	533.449	747.021	455.546	156.731	502.772	670.994	427.222	219.153	460.44	762.187	448.602	149.889	534.745	693.439	327.192	183.469	487.821	768.117	455.275	243.299	471.444	748.737	491.825	114.197	555.9	808.868	542.783	203.587	611.487
229.574	599.966	755.107	463.72	226.786	334.449	734.546	526.386	246.527	520.776	668.81	627.694	214.024	469.415	780.71	500.66	116.61	514.93	721.746	523.387	113.345	533.534	746.131	455.572	156.731	502.772	671.437	426.722	219.205	460.123	762.178	448.038	149.889	534.745	692.056	327.192	183.469	487.821	767.432	454.775	243.299	471.444	749.827	493.347	114.929	554.655	808.868	542.783	203.587	611.487
230.099	600.008	755.107	463.72	226.786	334.449	734.348	527.057	246.527	520.776	668.481	626.904	214.004	469.424	780.264	501.009	116.61	514.93	719.548	523.387	113.868	533.534	745.779	455.528	156.731	502.772	671.718	426.21	219.205	460.123	762.178	449.118	149.668	534.685	692.606	327.412	183.733	487.789	767.432	454.775	243.786	471.266	749.827	493.347	115.054	555.495	808.027	541.885	204.881	611.413
231.094	600.008	755.048	464.616	226.786	334.418	734.348	527.402	246.572	520.825	667.452	628.029	214.029	469.419	780.061	499.967	116.67	514.887	720.031	523.374	113.956	533.629	745.779	455.528	157.947	502.437	671.718	426.21	219.291	459.697	761.708	449.009	149.345	534.707	691.552	327.717	184.319	487.351	766.807	454.41	243.786	471.266	750.895	494.751	114.922	555.213	807.391	540.911	204.942	611.33
230.891	600.123	754.624	466.291	226.805	334.427	734.028	527.809	246.576	520.838	666.783	626.544	214.029	469.419	779.191	500.512	116.679	514.844	718.896	523.327	114.275	533.584	744.485	455.513	158.736	502.206	671.732	426.326	219.376	460.523	761.185	449.647	149.358	534.701	692.216	327.976	184.841	486.982	766.891	453.829	243.838	471.229	750.498	494.392	114.922	555.213	807.727	539.985	206.376	611.33
231.635	600.123	754.139	466.647	226.793	334.412	732.521	528.403	246.58	520.857	665.385	627.459	214.017	469.415	778.134	499.177	116.686	514.807	718.896	523.327	114.119	533.53	744.72	455.511	159.345	501.844	671.212	426.439	219.434	460.079	760.493	449.104	149.358	534.701	690.378	327.976	184.841	486.982	767.155	453.441	243.956	471.21	751.845	496.312	114.797	555.842	807.727	539.985	206.126	611.228
230.854	600.312	754.139	466.647	226.813	334.423	732.108	528.399	246.58	520.857	665.385	627.459	214.017	469.415	777.16	499.541	116.701	514.777	717.325	523.206	114.7	533.468	744.395	455.519	159.345	501.844	670.664	426.676	219.484	460.973	760.493	450.274	149.356	534.661	690.816	328.2	185.053	486.891	767.155	453.441	243.956	471.21	751.463	495.866	114.854	556.407	806.712	539.145	207.001	611.164
230.854	600.312	753.453	468.144	226.813	334.423	731.229	529.089	246.609	520.89	664.376	627.247	214.093	469.19	775.961	498.881	116.701	514.777	717.96	523.129	114.7	533.468	744.395	455.519	159.7	501.646	669.826	427	219.484	459.368	759.724	449.741	148.147	534.493	689.872	328.162	185.104	486.819	766.979	453.199	244.482	471.043	751.327	497.392	114.855	556.429	806.915	538.339	206.906	611.186
230.471	600.398	753.943	469.795	226.803	334.393	731.411	529.013	247.047	520.864	664.836	627.739	214.093	469.19	775.941	499.793	116.658	514.742	716.798	523.191	115.671	533.413	743.943	455.473	160.399	501.533	668.523	427	219.574	460.316	758.21	449.535	149.46	534.625	690.475	327.958	185.104	486.819	766.353	452.874	245.212	470.794	751.415	497.701	114.861	556.441	805.891	537.473	208.002	610.774
230.689	600.612	753.262	469.32	227.007	334.536	730.733	529.579	247.502	520.82	662.788	627.739	214.491	468.943	774.477	498.398	116.643	514.624	717.533	523.346	115.287	533.234	744.659	455.424	160.343	501.449	667.901	427.231	219.608	459.956	757.851	449.533	149.902	534.61	688.724	327.958	185.104	486.819	765.782	452.898	245.8	470.744	751.752	498.378	114.861	556.441	805.891	537.473	208.002	610.774
231.273	601	753.262	469.32	227.007	334.536	731.508	529.646	247.502	520.82	663.376	628.361	214.853	468.623	774.532	499.469	116.643	514.624	715.649	523.346	116.685	533.234	744.024	455.362	160.929	501.449	667.047	428.101	219.608	459.956	756.717	449.533	149.902	534.61	689.312	327.672	185.104	486.819	765.782	452.898	246.185	470.59	751.752	498.378	114.865	556.442	804.895	536.535	208.774	611.132
231.273	601	752.061	469.665	227.234	334.67	730.258	530.471	248.209	520.926	662.017	629.055	215.479	468.235	773.334	498.269	116.633	514.532	716.415	523.725	116.685	533.234	744.024	455.362	160.546	501.442	667.047	428.101	219.608	458.501	756.764	449.582	150.332	534.452	687.631	327.672	185.253	486.693	765.111	452.852	246.185	470.59	752.133	499.586	114.886	556.43	805.516	535.778	207.681	610.898
231.764	601.397	752.061	469.665	227.553	334.837	730.751	530.68	249.069	520.93	662.017	629.055	215.479	468.235	773	500.685	116.617	514.426	715.094	524.126	116.966	533	743.281	455.209	160.693	501.469	665.996	428.317	219.772	460.365	755.477	449.605	151.002	534.298	689.197	326.746	185.493	486.452	764.484	452.931	246.777	470.342	752.618	500.403	114.886	556.43	804.51	535	209.622	611.513
233.167	601.861	753.674	471.595	228.007	335.224	730.314	531.931	249.797	520.925	660.591	629.683	216.238	467.783	771.431	499.335	116.572	514.266	715.094	524.126	116.966	533	743.346	455.109	160.693	501.469	666.038	428.943	219.17	462.395	755.896	449.478	151.002	534.298	687.619	326.746	185.493	486.452	763.704	453.039	247.492	470.123	753.178	500.688	114.841	556.464	804.51	535	208.642	611.171
233.278	602.247	753.674	471.595	228.242	335.488	730.845	532.118	249.797	520.925	661.115	630.038	216.945	467.32	771.714	500.612	116.622	514.174	714.163	524.637	116.615	532.799	742.34	454.883	160.865	501.489	665.27	429.268	219.863	461.067	754.063	449.478	151.002	534.538	688.324	326.063	185.745	486.181	763.704	453.039	247.492	470.123	753.178	500.688	114.843	556.451	803.29	535.204	209.303	611.491
233.947	602.247	753.698	472.993	228.242	334.468	729.531	532.899	250.13	521.008	659.587	630.521	217.618	466.764	770.67	500.875	116.622	514.174	715.05	525.11	116.615	532.799	742.34	454.883	160.881	501.395	665.27	429.268	219.863	461.067	754.35	449.401	151.63	534.329	687.487	324.085	186.129	485.788	763.138	453.19	247.691	469.933	753.207	502.504	114.849	556.453	803.682	534.796	208.405	611.151
233.947	602.247	754.893	472.865	228.426	334.578	730.108	532.927	250.434	521.057	660.009	630.733	217.618	466.764	771.12	502.183	116.652	514.085	714.324	525.724	115.852	532.678	742.396	454.657	161.995	501.102	663.728	429.268	220.062	460.403	753.143	449.205	151.926	534.256	687.927	323.265	186.304	485.558	762.551	453.352	247.838	469.858	754.012	502.788	114.877	556.402	802.52	534.445	209.098	611.457
233.804	602.789	754.79	474.201	228.533	334.635	729.064	533.698	250.979	521.108	657.864	631.153	218.055	466.385	769.901	501.267	116.619	514.076	715.069	526.317	115.268	532.514	742.383	454.341	162.229	500.59	663.728	429.268	220.062	460.403	753.143	449.205	151.926	534.256	686.613	323.31	186.304	485.558	762.096	454.542	247.807	469.834	754.925	504.021	114.877	556.402	802.52	534.445	209.098	611.457
233.556	603.316	754.79	474.201	228.533	334.635	729.635	533.99	250.979	521.108	658.106	631.207	218.21	466.224	770.23	502.69	116.619	514.076	713.866	526.317	115.268	532.514	741.655	454.1	162.868	500.59	663.185	430.481	220.062	460.403	751.223	449.205	152.078	534.185	687.089	322.674	186.346	485.496	762.096	454.542	247.777	469.821	754.925	504.021	114.864	556.387	801.476	534.039	209.656	611.124
234.552	603.316	755.042	476.295	228.926	335.112	728.017	534.395	251.474	521.197	656.755	631.44	218.256	466.04	769.484	503.373	116.591	514.028	714.422	526.814	115.601	532.035	741.655	454.1	163.189	500.183	663.185	430.481	220.062	460.403	752.315	448.703	152.097	534.164	686.553	322.099	186.376	485.512	761.555	454.098	247.777	469.821	755.015	505.477	114.859	556.385	801.563	534.78	208.497	610.958
234.131	603.957	756.007	474.985	229.38	335.235	728.744	534.589	251.686	521.187	656.575	630.864	218.256	466.04	770.114	504.769	116.581	514.047	714.832	527.189	115.903	531.44	741.012	453.752	164.265	499.642	662.238	430.71	220.226	458.803	751.076	448.375	152.089	534.156	687.06	321.573	186.489	485.525	761.22	454.899	247.767	469.83	755.144	505.207	114.859	556.385	800.42	534.812	208.497	610.958
234.702	604.527	756.281	475.955	229.985	335.549	729.244	535.197	251.876	521.19	655.106	631.614	218.256	466.04	768.824	504.769	116.605	514.019	714.832	527.189	116.269	530.782	740.192	453.476	164.559	499.172	662.62	430.952	220.179	458.689	751.837	448.025	152.089	534.156	685.648	321.573	186.489	485.525	760.723	456.029	247.802	469.777	755.144	507.112	114.831	556.375	800.42	534.812	207.496	611.029
234.251	604.84	756.281	475.955	230.622	335.492	729.627	535.07	251.876	521.19	655.106	631.614	218.58	465.419	769.634	505.965	116.568	514.038	714.905	527.332	116.483	530.539	740.192	453.476	165.244	499.172	661.408	431.062	220.179	458.502	749.875	448.025	152.053	534.19	686.199	321.197	186.84	485.241	760.723	456.029	246.764	470.002	754.963	507.189	114.832	556.352	799.489	533.657	207.313	611.031
235.331	604.84	757.571	477.358	230.622	335.717	729.627	536.255	253.235	521.091	653.761	631.205	218.635	465.346	770.216	507.103	116.568	514.038	714.636	527.414	116.483	530.539	740.192	453.476	165.357	498.75	661.582	431.136	220.179	458.502	750.643	447.7	152.047	534.209	685.609	320.724	187.399	484.699	760.233	456.512	246.989	469.734	754.887	508.815	114.8	556.349	799.388	536.135	207.751	611.03
234.802	605.076	758.688	477.039	230.622	335.717	729.627	536.255	254.042	520.805	653.558	630.16	218.635	465.346	770.679	508.223	116.577	514.055	714.221	527.404	116.642	530.279	738.669	452.718	165.722	498.61	660.55	431.136	220.198	457.997	749.555	447.3	152.051	534.212	686.052	320.245	188.089	484.372	759.758	456.596	247.973	469.868	754.51	508.215	114.85	556.313	798.481	536.604	208.136	610.876
235.341	605.501	759.319	478.16	231.557	336.007	729.627	537.215	254.967	520.606	652.32	631.15	218.666	465.281	770.679	507.503	116.599	514.042	713.844	527.201	116.696	530.114	738.078	452.299	165.722	498.61	660.488	430.966	220.209	457.351	750.26	446.733	152.095	534.236	686.052	319.225	188.089	484.372	759.268	456.718	247.973	469.868	752.946	509.621	114.85	556.313	798.481	536.604	208.136	610.876
235.341	605.501	759.319	478.16	231.557	336.007	729.121	536.367	254.967	520.606	652.177	630.025	218.648	465.277	770.734	508.656	116.599	514.042	713.844	527.201	116.696	530.114	736.212	451.879	166.597	498.61	659.633	430.07	220.209	457.351	748.206	446.733	152.095	534.236	686.532	319.298	188.49	484.172	759.268	456.718	248.615	468.481	752.946	509.621	114.851	556.254	797.697	536.937	208.54	610.487
234.891	605.716	758.862	479.489	231.813	336.236	729.121	537.627	255.904	520.246	651.083	629.925	218.648	465.277	770.77	509.702	116.588	513.997	713.226	526.901	116.788	530.064	736.212	451.879	165.604	498.556	659.633	430.07	220.098	456.834	748.828	446.247	152.252	534.399	686.574	319.301	188.969	483.91	757.623	456.797	248.615	468.481	752.439	511.197	115.02	556.053	798.073	538.663	208.813	610.147
234.766	605.766	759.208	479.397	232.252	335.723	728.717	537.191	256.058	519.873	650.939	629.149	218.648	465.277	770.732	510.27	116.621	514.022	712.601	526.54	117.929	530.076	735.54	451.389	165.878	498.527	658.366	430.182	219.983	460.596	749.545	445.634	152.813	534.575	686.575	319.127	189.632	483.582	757.152	456.949	249.476	468.598	751.731	510.567	115.02	556.053	797.477	539.821	208.813	610.147
234.766	605.766	759.593	480.706	232.814	336.033	728.48	537.728	256.578	519.65	649.688	629.149	218.742	465.128	770.732	510.27	116.56	514.063	712.601	526.54	117.9	530.109	735.54	451.389	165.347	498.62	658.323	429.673	220.292	460.356	750.013	445.096	152.813	534.575	686.575	319.127	189.632	483.582	756.265	457.061	248.947	467.781	751.959	512.607	115.07	555.757	797.477	539.821	209.293	609.467
235.53	605.567	759.593	480.706	233.398	335.612	728.176	536.951	256.578	519.65	649.748	628.838	219.19	464.746	770.745	510.818	116.564	514.038	712.053	525.9	118.313	529.787	734.48	451.389	166.171	498.62	657.252	429.665	220.656	460.321	750.013	445.096	153.514	534.845	686.493	318.44	191.815	483.155	756.265	457.061	250.201	468.381	751.105	512.237	115.23	555.276	796.409	539.821	209.632	608.736
235.53	605.567	760.695	481.965	233.398	336.348	728.176	538.047	257.002	519.6	648.704	628.963	219.84	464.3	769.581	512.139	116.564	514.038	711.46	525.351	118.313	529.787	734.767	450.529	165.642	498.6	657.204	429.181	220.656	460.321	749.552	444.575	154.073	535.153	686.458	317.809	192.172	482.948	755.306	457.137	249.446	467.982	750.288	513.597	115.438	554.762	796.409	539.821	210.156	607.941
235.864	605.145	759.795	482.203	233.464	335.886	727.659	537.221	257.002	519.6	649.338	629.018	219.84	464.3	769.124	512.682	116.562	514.063	710.008	524.799	119.07	529.384	733.643	450.092	165.876	498.66	655.658	429.181	220.76	460.322	749.194	444.534	154.623	535.514	686.397	317.288	192.584	482.889	755.306	457.137	250.075	468.475	749.484	512.67	115.572	554.192	797.666	542.568	210.615	607.237
236.514	604.788	760.432	483.247	233.52	336.181	727.702	537.422	257.653	519.6	647.527	629.018	220.587	463.976	769.69	513.747	116.572	514.05	709.814	524.193	118.841	528.945	733.796	449.799	165.408	498.701	655.773	428.701	220.785	460.29	748.967	444.17	154.623	535.514	686.397	317.288	192.584	482.889	754.718	456.879	248.947	467.882	749.004	514.033	115.572	554.192	797.666	542.568	210.615	607.237
237.307	604.204	760.432	483.247	233.52	336.181	726.268	536.221	257.653	519.6	648.396	629.268	221.363	463.708	768.892	513.814	116.572	514.05	708.798	524.193	119.991	528.945	732.629	449.372	166.119	498.701	654.926	428.481	220.785	460.29	748.967	443.225	154.67	535.592	686.549	316.914	193.933	482.889	754.718	456.879	249.247	468.208	749.004	514.033	115.584	553.899	797.352	543.35	210.615	607.237
237.307	604.204	761.074	484.71	235.053	336.366	725.483	537.392	257.214	519.492	647.587	629.763	222.077	463.517	768.476	515.146	116.572	514.05	708.854	523.484	119.793	528.583	732.629	449.372	165.703	498.718	654.926	428.481	220.677	460.289	749.134	443.39	154.677	535.637	686.764	316.701	192.464	482.945	753.814	456.745	249.247	468.208	747.95	515.204	115.593	553.847	798.074	544.104	210.962	606.475
237.951	603.657	759.79	484.948	235.617	335.952	724.647	536.082	256.981	519.191	648.195	630.351	222.077	463.517	767.31	514.872	116.572	514.07	707.995	522.788	120.323	528.54	731.565	449.205	165.321	498.767	654.01	428.299	220.624	460.198	749.223	442.45	154.677	535.637	686.913	316.516	192.971	483.004	754.084	456.662	249.64	468.252	747.95	515.204	115.593	553.847	797.907	544.153	210.962	606.475
238.49	603.529	760.629	485.914	236.463	336.228	723.59	535.701	257.96	518.647	646.315	630.351	222.616	463.408	768.103	516.492	116.588	514.067	707.995	522.788	119.594	528.559	731.679	449.134	165.095	498.783	653.813	428.038	220.551	460.02	749.295	442.432	154.677	535.637	686.913	315.526	192.971	483.004	753.274	456.661	248.828	468.013	746.759	516.929	115.639	553.761	797.907	544.153	211.068	606.425
238.672	603.084	760.629	485.914	236.754	335.936	723.741	534.72	257.96	518.647	646.315	630.351	222.898	463.364	766.957	515.826	116.675	514.025	707.085	522.298	119.955	528.614	730.58	449.213	165.095	498.783	652.828	427.848	220.482	459.946	749.295	440.977	155.279	535.688	687.093	315.252	193.414	483.066	753.274	456.661	249.962	468.973	746.759	516.929	115.641	553.758	797.816	545.549	211.199	606.406
239.266	603.444	761.437	487.232	237.372	336.506	722.246	534.72	258.709	518.1	646.217	632.163	223.032	463.334	766.41	516.576	116.675	514.025	707.257	521.852	119.955	528.614	730.58	449.213	165.152	498.801	652.586	427.856	220.482	459.946	749.374	441.051	155.32	535.7	687.124	314.48	192.451	483.113	752.315	455.186	249.137	468.326	745.1	517.294	115.64	552.869	798	545.78	211.531	606.287
239.266	603.444	759.964	486.949	237.145	336.151	722.432	533.81	258.754	517.837	646.978	633.173	223.032	463.334	765.191	516.193	116.675	514.025	706.004	521.852	119.468	528.631	730.514	449.264	165.15	498.801	651.816	427.856	220.327	456.198	749.382	440.023	155.54	535.786	686.994	315.576	193.287	483.116	752.568	455.252	249.903	468.757	745.282	516.971	115.64	552.869	797.482	546.741	211.531	606.287
239.496	602.585	760.65	488.074	237.65	336.186	721.257	532.9	258.828	517.548	645.268	633.173	224.153	463.295	765.755	517.769	117.084	513.872	706.236	521.017	119.448	528.444	730.304	449.514	165.171	498.825	651.637	427.962	220.352	456.25	749.135	440.524	155.54	535.786	686.994	313.956	193.287	483.116	751.586	456.051	248.585	467.944	743.77	517.86	115.64	552.404	797.482	546.741	211.531	606.287
239.051	602.192	760.65	488.074	237.65	336.186	721.456	532.064	258.828	517.548	645.913	634.202	224.643	463.281	764.507	517.161	117.084	513.872	706.236	521.017	119.448	528.444	729.558	449.868	165.171	498.825	650.76	428.167	220.352	456.25	749.135	438.603	155.751	536.202	686.696	314.859	194.256	482.958	751.586	456.051	249.905	467.944	743.77	517.86	115.67	552.864	797.489	547.567	212.359	605.991
239.742	602.192	759.48	489.241	237.93	335.893	719.814	532.064	258.799	517.519	645.265	635.139	225.746	462.315	763.504	517.936	117.375	513.556	706.092	520.836	120.006	528.208	729.558	449.868	165.171	498.825	650.76	428.167	220.368	456.236	748.81	439.343	155.343	535.894	686.366	314.313	193.792	482.895	750.722	456.165	249.905	467.944	742.272	518.857	115.863	552.324	797.423	547.847	212.695	605.995
239.489	601.898	758.471	489.388	237.812	335.517	720.101	531.352	259.033	517.547	645.265	635.139	225.746	462.315	763.884	517.642	117.856	513.236	705.221	520.648	120.231	528.122	728.894	450.229	165.18	498.869	650.686	428.461	220.405	456.187	748.941	439.499	155.635	536.311	685.945	315.011	195.087	482.926	750.864	456.104	248.409	467.07	742.454	518.385	115.863	552.324	796.968	548.848	212.695	606.64
239.749	601.651	758.043	490.624	238.482	335.932	719.032	530.898	259.233	517.607	644.329	635.139	226.742	461.84	762.202	517.642	118.031	513.083	705.221	520.648	120.552	527.985	728.223	450.281	165.113	498.869	650.719	428.914	220.602	456.142	747.764	439.374	155.635	536.311	685.945	313.391	195.087	482.926	751.022	456.036	248.183	467.059	740.609	519.615	116.174	551.425	796.968	548.848	212.971	606.589
239.416	601.458	758.043	490.624	238.167	335.875	719.699	530.177	259.233	517.607	645.025	636.991	227.415	462.312	762.692	517.868	118.121	512.957	704.443	520.454	120.958	527.853	726.262	450.484	165.113	498.869	650.192	429.32	220.996	455.753	747.764	437.649	155.915	536.889	685.364	314.282	195.773	482.953	751.022	456.036	248.723	467.059	740.935	519.173	116.554	551.684	796.823	549.841	214.855	606.407
239.416	601.458	757.46	492.021	239.168	335.875	718.142	529.427	259.445	517.654	645.473	637.738	228.12	462.013	761.819	519.196	118.121	512.957	703.581	520.212	120.958	527.853	726.262	450.484	165.277	498.979	649.859	429.968	220.996	455.753	747.042	438.518	155.237	536.119	684.281	313.991	194.857	483.008	749.696	456.133	248.709	467.083	739.459	519.885	117.644	550.765	796.581	550.031	214.812	606.196
238.92	601.506	756.967	491.986	238.366	335.65	719.103	529.058	259.589	517.72	645.68	638.468	228.12	462.013	763.198	519.554	118.162	512.896	702.664	520.562	120.958	527.853	725.286	450.35	165.55	499.103	649.051	429.968	221.294	455.439	746.281	438.05	156.183	537.259	682.807	314.955	194.743	482.994	749.144	456.442	248.948	468.265	739.621	519.233	117.968	551.082	796.425	551.01	215.043	606.25
238.806	601.519	756.428	493.24	238.503	335.586	718.349	527.477	259.818	517.769	645.68	638.468	228.351	461.882	760.185	519.974	118.216	512.828	701.761	519.952	121.068	527.849	725.373	450.16	165.86	499.312	649.051	429.968	221.502	455.338	746.283	438.928	154.912	535.967	683.237	314.955	194.743	482.994	748.491	456.537	248.562	468.274	739.577	519.808	118.682	549.957	796.425	551.01	215.043	606.25
238.806	601.519	756.038	493.369	237.914	335.474	719.204	527.116	259.818	517.769	645.521	638.937	228.117	462.294	761.859	519.979	118.216	512.828	701.761	520.297	121.088	527.841	724.422	449.801	165.86	499.312	648.369	431.139	221.502	455.338	746.283	438.928	155.766	537.002	682.989	315.912	194.636	482.958	748.491	456.537	248.818	468.107	739.577	519.808	118.597	550.334	796.421	551.768	215.273	606.264
238.806	601.519	756.038	493.369	239.103	335.894	717.61	525.946	260.979	517.87	645.171	639.411	228.343	462.074	759.849	520.474	118.44	512.613	700.644	519.684	121.088	527.841	724.422	449.801	165.948	499.455	648.369	431.139	221.807	455.053	744.767	439.105	155.19	536.404	681.148	314.717	194.636	482.958	747.386	456.642	248.818	468.107	738.746	519.638	118.28	550.013	796.538	551.903	214.771	606.321
238.815	601.52	755.756	493.565	238.64	335.583	718.395	525.626	261.115	517.957	645.171	639.411	228.343	462.074	759.849	520.474	118.658	512.388	699.705	519.528	121.073	527.83	723.48	449.567	166.094	499.527	647.849	432.147	221.917	454.918	741.999	438.948	155.387	536.687	681.148	314.717	194.633	482.995	748.091	456.599	249.626	467.637	738.076	519.832	118.28	550.013	796.616	552.922	215.739	606.321
238.824	601.518	755.756	493.565	239.613	334.872	718.009	524.256	261.251	517.995	644.717	640.236	228.62	461.958	757.242	520.954	119.057	511.993	699.705	519.528	121.057	527.82	723.48	449.567	166.094	499.527	648.387	432.851	221.949	454.899	741.574	438.654	155.387	536.687	681.521	313.592	194.633	482.995	747.581	456.536	249.355	468.68	738.076	519.832	118.12	550.434	796.616	552.922	215.091	606.37
238.807	601.522	755.756	493.565	239.112	334.191	718.894	524.243	261.251	517.995	644.323	640.43	228.347	462.41	762.717	521.176	119.477	511.693	698.631	519.529	121.057	527.82	722.68	448.686	166.108	499.58	647.909	433.547	221.18	455.992	740.6	438.654	155.596	536.95	679.843	315.228	194.629	482.999	747.581	456.536	250.364	467.12	737.256	520.379	118.222	550.712	796.841	553.963	215.415	606.427
239.555	601.522	754.817	495.439	240.413	334.911	717.466	522.817	261.694	518.026	643.752	640.832	228.538	462.213	762.301	522.056	119.477	511.693	697.485	519.011	121.057	527.82	722.68	448.686	166.111	499.649	648.259	433.528	221.18	455.992	740.392	438.474	155.089	536.507	678.697	314.995	194.67	482.988	746.938	456.44	250.343	468.304	734.965	521.018	118.201	550.814	796.907	553.932	214.804	606.451
239.555	601.522	754.15	495.678	240.118	334.541	718.256	522.749	261.072	518.074	643.227	640.575	228.538	462.213	763.359	522.086	119.734	511.55	697.704	517.981	121.264	527.692	721.792	448.253	166.094	499.656	647.096	434.053	221.203	455.988	738.561	438.474	155.288	536.174	678.772	315.925	194.652	482.98	747.454	456.355	251.472	467.82	734.481	521.411	118.198	550.743	796.999	555.11	215.073	606.506
240.362	601.522	754.695	496.063	240.368	334.353	717.543	521.76	261.452	518.087	642.358	641.595	228.957	461.757	762.449	523.421	119.895	511.524	697.678	517.442	121.529	527.438	722.141	447.956	166.103	499.662	647.734	434.173	222.11	454.62	738.561	438.474	155.288	536.174	677.272	315.925	194.652	482.98	746.639	456.26	251.148	468.777	733.277	521.775	118.198	550.743	796.999	555.11	215.073	606.506
239.38	601.496	754.695	496.063	239.646	334.22	717.543	521.76	261.452	518.087	641.771	641.205	228.472	462.635	762.919	523.318	119.895	511.524	696.791	518.102	122.347	527.438	720.97	447.635	166.103	499.662	646.436	434.788	222.11	454.62	736.795	438.474	155.044	536.061	677.501	316.987	194.637	482.982	746.639	456.26	251.678	468.389	733.277	521.775	118.704	550.487	797.012	556.349	214.429	606.573
240.103	601.496	753.038	496.409	240.573	334.55	717.543	520.365	261.815	518.132	640.829	641.995	228.741	462.296	762.996	524.572	120.779	511.532	696.87	517.746	122.723	527.035	720.97	447.635	166.112	499.667	646.436	434.788	222.11	454.62	738.258	438.054	154.909	536.056	676.241	317.218	194.637	482.976	745.459	455.313	251.678	468.389	731.747	522.08	120.019	550.186	796.932	556.301	214.049	606.612
239.66	601.557	752.856	495.998	240.097	334.378	717.409	521.381	261.1	518.181	639.693	641.399	228.741	462.296	762.792	524.389	120.769	511.542	692.495	518.227	123.574	526.611	719.807	447.502	166.105	499.658	646.429	435.061	222.907	453.365	736.857	437.907	154.924	536.119	676.22	317.44	194.641	482.954	745.984	455.492	252.667	468.008	732.115	522.289	120.019	550.186	796.216	557.296	214.049	606.612
239.803	601.572	751.482	496.468	240.453	333.979	716.743	520.635	261.529	518.238	640.111	642.689	229.098	461.885	762.792	526.084	120.931	511.593	692.495	518.227	123.594	526.111	719.807	447.502	166.111	499.655	646.717	435.062	223.375	452.894	737.332	437.827	154.924	536.119	674.696	317.44	194.641	482.954	745.199	456.404	251.262	469.16	730.136	522.289	121.038	550.316	796.216	557.296	214.078	606.623
239.356	601.614	751.482	496.468	239.837	333.783	715.808	521.048	261.529	518.238	639.114	641.981	228.654	462.614	762.138	525.726	120.564	511.597	691.112	518.013	123.985	525.984	719.017	447.583	166.111	499.655	645.919	435.612	223.518	452.747	735.362	437.827	155.06	536.343	674.725	317.608	194.656	482.959	745.199	456.404	252.941	467.66	730.586	522.345	121.263	550.36	796.552	558.3	214.042	606.638
240.216	601.614	750.097	496.813	239.837	333.783	715.808	519.728	261.834	518.309	637.836	642.072	228.901	462.332	761.188	526.429	121.453	511.597	691.108	517.795	123.985	525.984	719.017	447.583	166.128	499.66	645.869	435.319	223.518	452.747	735.995	437.812	155.197	536.535	673.376	317.708	194.652	482.925	745.499	457.003	252.177	468.614	728.83	523.114	122.443	550.551	795.911	558.478	214.103	606.649
239.636	601.703	749.977	496.165	239.568	333.787	715.808	519.728	261.241	518.339	637.447	641.564	228.901	462.332	760.369	526.251	121.453	511.597	689.655	517.504	124.575	525.869	719.039	447.679	166.104	499.614	645.157	436.189	223.65	452.709	734.69	437.952	155.428	536.666	673.483	317.739	194.621	482.881	745.499	457.003	253.077	469.33	729.166	523.027	122.261	550.81	795.856	559.352	214.086	606.664
239.002	601.734	748.647	496.346	239.568	333.787	715.808	518.243	261.136	518.436	636.338	642.299	229.279	461.987	760.369	527.256	121.687	511.56	689.968	517.182	123.866	525.863	718.735	447.828	166.09	499.615	645.04	435.727	223.71	452.684	735.215	438.101	155.681	536.933	671.938	317.739	194.621	482.881	744.989	457.608	253.375	469.776	727.496	522.863	123.568	550.81	795.856	559.352	214.086	606.664
239.002	601.734	748.647	496.346	239.506	333.793	714.368	519.136	261.136	518.436	635.785	641.733	228.976	462.678	759.603	526.677	121.687	511.56	688.144	517.182	124.265	525.92	718.193	448.142	166.09	499.615	644.567	435.696	223.71	452.684	733.19	438.101	155.681	536.933	671.993	317.588	194.65	482.73	744.989	457.608	253.819	469.682	727.496	522.863	123.18	550.975	795.888	560.588	214.084	606.669
238.671	601.676	747.318	496.681	239.506	333.793	714.368	517.561	261.136	518.436	634.191	641.91	229.854	461.643	758.783	527.037	122.224	511.512	688.557	516.72	124.265	525.92	718.193	448.142	166.116	499.653	644.567	435.696	223.729	452.673	733.649	438.212	155.982	537.164	670.829	317.429	194.828	482.536	744.419	457.919	253.819	469.682	725.734	522.816	123.865	551.148	795.093	560.356	214.085	606.667
238.705	601.668	747.396	496.489	239.493	333.835	714.085	517.689	261.204	518.473	633.788	641.325	229.854	461.643	758.052	526.41	122.341	511.409	687.192	516.246	125.293	525.92	717.793	448.522	166.084	499.617	643.691	435.623	223.79	452.654	732.392	438.357	156.161	537.145	670.813	317.172	195.036	482.18	743.841	458.256	253.972	469.593	725.993	522.505	123.865	551.148	794.366	561.157	214.085	606.667
238.68	601.659	746.128	496.764	239.513	333.722	712.621	516.706	261.35	518.478	632.57	642.27	230.532	460.818	758.052	527.67	123.346	511.259	687.192	516.246	123.83	526.045	717.429	448.972	166.082	499.601	643.462	434.535	223.993	452.461	732.902	438.535	156.161	537.145	669.589	317.172	195.036	482.18	742.28	458.638	253.99	469.521	724.056	522.715	124.896	551.389	794.366	561.157	214.096	606.659
238.685	601.676	746.128	496.764	239.742	333.434	712.205	517.154	261.35	518.478	631.874	641.435	230.954	461.784	757.469	526.835	123.289	511.146	685.892	515.857	124.236	526.066	716.307	448.972	166.082	499.601	642.628	434.367	224.274	452.035	730.967	438.535	156.367	537.127	669.428	316.67	195.476	481.698	742.28	458.638	253.99	469.521	724.211	522.524	123.827	551.499	793.837	561.768	214.107	606.656
238.685	601.676	744.812	496.66	239.742	333.434	711.171	515.639	261.673	518.534	631.247	640.86	231.771	462.113	757.469	527.555	124.083	511.146	686.715	515.442	124.236	526.066	716.307	448.972	166.094	499.629	642.428	433.194	224.274	452.035	731.347	438.609	156.455	537.092	668.36	316.125	195.967	481.185	742.08	458.839	253.987	469.495	722.583	522.583	124.303	551.546	793.837	561.768	214.091	606.652
238.656	601.702	745.142	496.361	239.897	332.903	711.065	516.214	262.641	518.692	630.41	640.375	231.771	462.113	756.41	525.721	123.782	511.096	685.52	515.189	123.782	526.115	715.172	449.98	166.066	499.562	641.6	434.349	224.732	451.396	730.368	438.586	156.642	537.088	668.442	315.609	196.468	480.547	742.08	458.839	252.643	469.774	722.65	522.356	123.376	551.637	793.625	561.382	214.088	606.653
238.657	601.72	743.973	496.022	240.155	332.378	710.617	515.691	262.641	518.692	629.504	640.375	231.923	462.245	756.41	527.251	124.445	511.096	686.336	514.912	123.667	526.061	715.529	450.472	164.739	499.587	641.335	433.044	225.128	450.816	730.715	438.458	156.642	537.088	667.219	315.609	196.468	480.547	740.54	458.896	254.301	469.308	720.823	522.114	125.103	551.637	793.625	561.382	214.088	606.653
238.654	601.717	743.973	496.022	240.295	331.722	709.77	516.753	262.641	518.692	628.344	639.978	232.034	461.872	755.768	525.682	124.445	511.096	683.965	514.912	123.667	526.061	714.928	451.022	164.739	499.587	641.072	432.071	225.128	450.816	728.873	436.973	157.22	537.173	667.279	314.957	196.589	480.456	740.54	458.896	255.034	468.868	720.823	522.114	124.007	551.707	792.236	562.091	214.086	606.649
238.654	601.717	743.212	495.603	240.846	331.722	708.363	514.938	264.577	519.175	627.146	639.527	232.216	461.679	755.116	526.02	124.351	511.078	684.578	514.841	124.103	525.844	714.928	451.022	166.102	499.562	641.072	432.071	225.188	450.652	729.313	436.879	157.69	537.218	666.409	314.361	196.634	480.387	739.325	458.861	255.034	468.868	719.245	522.213	124.458	551.776	791.441	561.27	214.086	606.639
238.637	601.729	743.507	494.987	241.088	330.99	708.471	516.096	265.036	519.334	626.917	638.847	232.216	461.679	754.384	524.777	124.158	510.903	683.287	515.261	124.736	525.67	714.318	451.519	166.372	499.55	639.952	431.285	225.121	450.645	729.495	436.729	157.69	537.218	666.467	313.805	196.655	480.353	739.47	458.547	255.698	467.443	719.574	522.17	124.458	551.776	790.532	561.619	214.086	606.639
238.637	601.729	742.652	494.695	241.003	330.907	707.644	515.908	265.231	519.422	625.378	638.847	232.46	461.467	754.384	524.777	124.911	510.64	683.287	515.261	125.204	525.512	714.855	452.013	167.111	499.463	639.172	430.619	225.135	450.486	729.283	436.539	157.69	537.218	665.354	313.805	196.655	480.353	738.489	458.32	256.429	466.949	717.526	522.17	124.79	551.822	790.532	561.619	214.075	606.627
238.625	601.758	742.652	494.695	240.943	330.582	707.493	517.304	265.231	519.422	625.483	638.262	232.816	461.096	753.856	523.783	124.911	510.64	681.799	514.783	125.347	525.55	714.027	452.573	167.111	499.463	638.368	430.051	225.135	450.486	729.283	436.539	158.077	537.13	665.618	313.247	196.593	480.319	738.489	458.32	256.429	466.994	717.913	522.127	123.802	551.857	789.61	561.932	214.09	606.63
238.625	601.758	741.686	494.189	240.943	329.847	707.493	515.999	265.74	519.707	624.009	637.753	233.41	460.556	753.321	523.641	125.77	510.64	682.567	515.54	125.347	525.55	714.027	452.573	167.795	499.589	638.375	429.286	225.135	450.486	728.493	436.406	158.108	537.082	664.665	312.591	196.568	480.302	737.328	457.861	256.968	466.52	715.897	522.127	123.228	551.842	788.666	560.864	214.103	606.628
238.623	601.767	741.561	493.579	241.109	330.181	707.33	517.508	266.069	519.908	624.309	637.213	233.41	460.556	752.984	523.833	125.211	510.2	681.31	515.219	125.345	525.548	713.535	453.2	169.127	499.469	637.246	429.931	225.176	450.36	727.727	436.378	158.092	537.053	664.945	312.05	196.591	480.32	737.732	457.444	257.306	466.209	716.999	522.68	123.228	551.842	788.618	561.332	214.103	606.628
238.614	601.761	740.335	492.768	240.703	331.003	706.322	518.107	266.394	520.133	622.139	637.783	234.506	458.832	752.984	523.833	126.002	510.2	681.31	515.219	125.553	525.469	714.312	453.726	169.742	499.504	637.433	429.162	225.14	450.341	727.071	436.305	156.993	536.675	663.607	312.05	196.591	480.32	736.619	456.94	257.306	466.209	715.362	523.229	123.228	551.842	788.618	561.332	214.103	606.628
238.619	601.764	740.335	492.768	241.305	330.094	706.293	519.533	266.394	520.133	622.139	637.783	235.261	458.306	752.468	524.215	126.002	510.2	679.736	513.719	125.553	525.469	715.097	454.264	170.261	499.504	636.835	428.071	225.14	450.341	727.071	436.305	156.993	536.675	663.844	311.57	196.582	480.27	736.619	456.94	258.039	465.503	715.362	523.229	122.851	551.81	787.884	561.806	214.103	607.079
238.619	601.764	739.088	492.287	241.707	329.134	705.095	519.533	267.435	520.314	621.266	637.087	236.02	457.55	752.167	524.534	125.799	510.092	677.288	516.417	126.006	525.14	715.097	454.264	170.261	499.504	636.835	428.071	225.088	450.279	726.381	436.39	156.984	536.696	663.401	311.629	196.546	480.304	735.652	456.518	258.039	465.503	713.846	523.936	122.926	551.728	787.829	561.648	214.067	606.887
238.613	601.781	739.289	492.064	241.873	329.248	705.405	521.079	267.607	520.425	621.266	637.087	236.02	457.55	751.93	525.199	125.25	510.037	676.885	515.903	126.567	524.837	715.363	454.404	171.094	499.47	636.19	426.921	225.077	450.256	725.773	436.44	158.558	537.022	662.816	310.762	196.562	480.298	736.042	456.078	258.039	465.548	714.275	524.553	122.926	551.728	786.961	561.818	214.067	606.887
238.626	601.763	738.217	492.14	241.295	331.62	704.468	522.328	267.797	520.447	619.274	637.087	236.595	457.809	751.24	525.199	125.874	509.881	676.885	515.903	127.21	524.456	715.185	454.574	171.028	499.471	636.519	426.527	225.045	450.188	725.283	436.71	158.558	537.022	661.465	310.762	196.562	480.298	736.671	455.699	258.227	465.435	712.251	524.703	122.934	551.705	786.961	561.818	214.065	606.584
238.632	601.774	738.217	492.14	241.54	331.906	704.849	523.055	267.797	520.447	619.926	638.545	236.277	458.071	750.814	525.779	125.636	509.879	676.788	515.576	127.961	524.084	714.83	454.822	172.074	499.471	635.897	425.226	225.035	450.142	723.966	436.8	159.07	536.882	661.465	310.762	196.562	480.298	736.671	455.699	258.227	465.435	712.866	525.327	122.91	551.668	786.117	562.263	214.037	606.497
238.632	601.774	737.178	492.7	241.54	330.736	703.41	523.055	268.363	520.487	618.258	638.97	236.641	457.483	750.214	526.388	126.506	509.879	677.497	516.332	127.961	524.084	714.83	454.822	171.552	499.425	636.268	424.808	225.035	450.142	723.301	437.151	159.721	536.71	660.422	310.495	196.607	480.309	736.835	455.204	258.44	465.227	711.326	525.792	122.896	551.637	786.743	563.018	214.047	606.488
238.617	601.789	737.072	492.893	241.97	331.04	703.584	523.722	268.337	520.607	618.325	639.471	236.641	457.483	751.064	526.889	126.193	509.999	677.99	516.912	128.212	523.864	714.419	454.705	171.857	499.444	635.274	423.803	225.011	450.213	722.353	437.181	160.386	536.503	660.442	310.398	196.627	480.281	736.652	454.874	258.46	465.248	711.549	526.248	122.923	551.587	786.146	563.519	214.076	606.49
238.719	601.742	735.91	492.765	242.112	330.789	702.396	523.22	269.474	520.838	616.643	638.646	236.851	457.079	749.47	526.889	126.957	510.005	677.092	515.728	128.212	523.864	713.793	454.689	171.235	499.477	635.82	423.703	224.994	450.162	722.42	437.182	160.805	536.414	660.442	310.398	196.627	480.281	734.935	454.678	258.482	465.198	711.497	526.747	122.923	551.587	787.324	564.215	214.076	606.49
239.075	601.519	735.862	493.455	242.039	331.442	702.378	523.628	269.474	520.838	616.575	639.248	236.373	457.569	750.605	527.345	126.791	509.972	677.092	515.728	128.212	523.864	713.057	453.78	171.235	499.477	635.437	422.344	224.994	450.162	720.793	437.182	160.805	536.414	660.423	310.177	196.639	480.279	734.935	454.678	258.495	465.207	711.497	526.747	122.919	551.554	785.484	564.215	214.083	606.491
239.075	601.519	734.858	492.48	242.747	331.442	702.378	524.153	270.706	520.962	615.185	640.271	236.691	457.256	750.311	529.379	127.563	509.972	676.282	515.525	128.242	523.741	713.057	453.78	170.598	499.455	635.437	422.344	224.988	450.177	721.126	437.089	160.838	536.364	658.518	310.222	196.651	480.264	734.936	454.401	258.495	465.207	710.72	527.045	122.899	551.524	786.675	564.87	214.087	606.486
239.569	601.223	734.858	492.48	242.66	332.228	702.3	523.976	270.663	521.015	615.185	640.271	236.691	457.256	751.535	529.951	127.114	510.055	674.88	515.718	128.158	523.712	712.298	453.58	171.582	499.434	635.08	421.159	224.984	450.224	720.119	436.919	160.836	536.374	657.81	310.296	196.651	480.264	735.341	454.272	258.762	465.221	709.692	527.3	122.899	551.524	786.474	566.258	214.087	606.486
240.247	600.793	733.799	492.48	242.628	330.762	702.032	523.814	271.258	521.014	613.764	640.91	236.992	457.048	749.861	530.851	126.707	510.175	674.88	515.718	128.261	523.712	711.44	453.103	171.582	499.434	635.19	420.819	224.999	450.223	720.713	436.659	160.836	536.374	656.778	310.296	196.651	480.264	734.007	454.226	258.78	465.221	709.692	527.72	122.925	551.49	786.474	566.258	214.062	606.504
240.247	600.793	733.799	492.48	242.382	327.659	701.277	522.872	271.258	521.014	613.364	641.397	236.55	457.651	749.861	530.851	126.965	510.304	673.538	515.817	128.781	523.715	710.762	452.685	171.81	499.261	635.283	419.368	225.019	450.223	718.984	436.929	160.895	536.38	656.778	310.296	196.734	480.262	734.007	454.226	259.048	465.221	708.685	527.859	122.951	551.454	786.234	567.196	214.063	606.522
240.247	600.793	732.584	494.195	242.967	327.659	701.277	523.562	271.846	520.989	612.25	641.868	236.861	458.23	752.063	531.96	126.965	510.304	673.784	516.187	128.781	523.715	710.762	452.685	172.331	499.074	635.24	419.412	225.019	450.223	719.374	436.605	160.9	536.402	655.425	310.527	196.675	480.317	733.809	454.18	258.847	465.243	707.685	528.539	122.935	551.452	787.234	567.526	214.063	606.526
241.319	600.325	732.395	494.285	242.812	328.02	700.688	522.23	271.306	521.006	612.063	642.519	236.861	458.23	752.572	531.743	127.474	510.514	672.684	516.382	129.396	523.715	708.58	452.277	173.208	498.892	635.24	418.242	225.103	450.09	718.129	436.125	160.849	536.42	655.363	310.706	196.704	480.212	733.68	454.147	259.055	465.236	706.637	528.239	122.935	551.452	786.849	568.459	214.061	606.534
241.738	600.117	731.007	494.233	243.113	326.828	699.247	521.869	270.84	521.035	610.832	642.519	237.348	457.702	752.572	533.063	128.176	510.763	672.899	516.608	128.909	523.126	708.263	451.648	173.958	498.672	634.985	418.051	225.647	449.823	718.129	436.125	160.849	536.42	653.983	310.706	196.704	480.212	732.137	453.267	258.741	465.293	705.605	529.133	122.935	551.452	787.352	568.38	214.061	606.534
241.738	600.117	731.007	494.233	243.134	326.59	698.76	520.236	270.84	521.035	610.752	643.234	236.826	457.729	752.406	532.797	128.655	510.836	671.495	516.608	129.47	523.126	707.21	451.065	173.958	498.672	634.985	416.88	225.647	449.823	716.415	436.125	160.912	536.413	654.06	310.981	196.284	482.915	732.137	453.267	258.913	465.288	705.605	529.133	122.905	551.418	787.352	569.715	214.079	607.081
241.738	600.117	729.82	494.043	243.657	326.59	697.93	520.896	270.84	521.035	609.621	643.93	237.514	458.131	752.18	534.128	128.655	510.836	671.773	516.597	129.207	522.718	707.21	451.065	174.922	498.663	634.985	416.88	225.647	449.823	716.415	436.125	160.926	536.395	652.997	311.295	196.4	482.828	730.931	452.894	258.913	465.288	704.41	529.779	122.907	551.396	787.755	569.556	214.055	606.939
242.32	599.649	729.99	493.661	243.588	326.447	698.029	519.581	270.691	521.025	609.738	644.639	237.514	458.131	751.868	534.385	128.967	510.887	670.625	516.619	129.468	522.447	706.135	450.375	176.171	498.649	635.148	415.27	225.647	449.823	715.916	434.936	160.92	536.397	652.898	311.786	196.404	482.763	730.799	453.56	259.168	465.361	703.306	529.434	122.907	551.396	788.126	570.171	214.055	606.939
242.883	599.231	728.924	493.138	243.4	326.004	697.094	518.202	270.753	521.012	608.482	644.639	238.474	458.45	751.868	535.555	129.022	510.889	670.625	516.619	128.921	522.128	706.647	449.674	176.544	498.774	634.463	415.273	226.402	448.329	716.444	434.499	160.92	536.397	651.71	311.786	196.404	482.763	730.741	454.221	258.644	465.38	701.949	530.544	122.884	551.431	788.126	570.171	214.036	606.669
243.561	598.758	728.924	493.138	243.241	325.789	697.532	517.039	270.753	521.012	608.542	645.189	238.474	458.45	751.517	535.639	129.088	510.94	669.615	516.334	129.22	522.008	705.589	448.85	177.131	498.774	634.146	413.943	226.629	447.927	714.771	434.499	160.92	536.397	651.667	312.304	196.658	480.278	730.411	454.635	259.391	465.38	700.908	530.044	122.928	551.237	788.491	571.063	214.022	606.58
244.551	598.758	727.83	492.493	243.241	325.789	696.545	516.389	271.801	521.04	607.245	645.916	239	458.552	750.161	536.515	129.088	510.94	669.966	515.935	129.22	522.008	705.589	448.85	176.843	498.868	633.796	413.961	226.831	447.927	715.316	434.067	161.227	536.356	650.662	312.927	196.635	480.298	729.404	454.635	259.391	465.38	699.477	530.536	123.076	551.046	788.491	571.063	214.044	606.599
245.272	598.283	728.186	491.961	243.614	325.237	696.545	516.389	272.269	521.165	607.609	646.375	239	458.552	749.965	536.433	129.131	510.915	668.709	515.405	128.743	522.043	704.007	448.85	177.286	498.974	633.796	412.521	226.787	447.632	714.375	433.636	161.662	536.332	651.055	313.602	196.843	480.319	728.826	454.871	259.135	465.497	699.353	529.848	123.237	550.807	788.491	572.188	214.03	606.625
245.488	598.013	727.163	491.305	244.029	324.819	695.487	514.718	273.161	521.48	605.482	646.375	239.552	458.681	749.965	537.468	129.131	510.915	669.078	514.902	128.42	522.062	704.007	448.85	176.757	499.094	633.389	412.656	226.911	447.622	714.939	433.135	161.662	536.332	649.768	313.602	196.843	480.319	728.83	455.194	258.658	465.503	697.876	530.148	123.237	550.807	790.163	570.937	214.03	606.625
245.349	597.933	727.163	491.305	244.029	324.819	695.487	514.718	273.161	521.48	605.801	646.858	239.214	458.894	749.418	537.571	129.19	510.893	667.462	514.902	128.42	522.062	703.853	446.814	177.443	499.094	632.828	411.603	226.911	447.622	713.575	433.135	162.143	536.411	649.987	314.31	197.237	480.195	728.83	455.194	258.874	465.563	697.876	530.148	123.494	550.246	790.163	572.063	214.027	607.175
245.832	597.933	726.193	490.681	244.029	324.819	694.085	513.818	274.222	521.894	604.442	646.689	240.359	459.185	749.292	538.131	129.19	510.893	667.921	514.214	128.45	522.159	703.853	446.814	177.025	499.167	632.828	411.603	226.946	447.636	714.081	432.77	162.724	536.403	649.27	314.953	197.665	480.094	727.746	455.612	258.874	465.563	696.2	530.484	123.838	549.856	790.559	571.797	214.019	607.054
245.913	597.827	726.335	490.052	244.427	324.126	695.5	512.841	274.182	522.457	604.425	646.862	240.359	459.185	749.222	537.222	129.608	494.817	667.076	513.413	127.883	524.629	702.555	446.192	177.219	499.257	632.189	410.777	226.812	447.639	714.667	432.336	163.535	536.427	649.588	315.673	198.23	480.057	727.42	456.033	259.017	465.626	696.322	530.02	123.838	549.856	791.178	572.873	214.019	607.054
245.826	597.719	725.262	489.601	244.456	324.086	694.79	511.236	274.81	522.714	602.943	647.477	241.492	459.185	749.222	538.692	130.091	493.905	667.076	513.413	128.045	524.419	703.233	445.556	176.727	499.282	631.394	411.325	226.699	447.678	714.859	431.866	163.535	536.427	648.297	315.673	198.23	480.057	726.736	455.223	258.636	465.718	694.306	530.95	124.041	549.71	791.178	572.873	213.964	606.752
245.657	597.697	725.262	489.601	244.463	324.069	695.375	511.025	274.81	522.714	603.078	647.153	241.354	459.814	749.179	537.82	130.469	493.017	666.181	512.607	127.984	524.394	701.598	445.556	177.845	499.282	630.663	410.632	226.786	447.304	714.859	431.866	163.842	536.369	648.707	316.307	198.908	480.042	727.178	455.944	258.636	464.833	694.531	530.347	124.075	549.625	791.724	573.615	213.944	606.695
246.104	597.697	724.189	488.279	244.463	324.069	694.433	509.507	275.228	522.827	602.281	647.582	242.191	459.986	749.135	538.039	130.469	493.017	666.815	511.865	127.984	524.394	701.598	445.556	177.14	499.305	629.923	411.125	227.039	447.304	714.587	431.403	163.887	536.299	647.802	317.031	199.577	480.17	725.706	455.944	258.423	465.433	692.774	530.761	124.16	549.578	791.724	573.615	213.914	606.69
246.087	597.674	723.962	488.07	244.556	323.914	694.433	509.507	274.733	523.083	602.566	647.022	242.191	459.986	749.062	537.444	130.636	492.05	666.151	510.42	128.61	521.838	700.985	444.204	177.427	499.358	629.923	409.445	227.373	446.756	714.442	431.303	164.042	536.285	648.199	317.549	200.014	480.286	726.264	457.012	258.422	465.034	693.032	530.109	124.215	549.576	792.358	574.089	213.93	606.697
245.752	597.621	722.732	487.825	245.659	322.862	694.634	508.158	275.11	523.314	601.755	648.282	243.1	460.131	749.062	538.854	129.208	510.84	666.885	510.337	128.859	521.452	701.516	443.547	176.721	499.443	629.24	410.178	227.864	446.149	714.192	431.132	164.042	536.285	648.199	316.109	200.014	480.286	725.292	457.012	258.762	465.81	691.31	530.337	124.215	549.576	792.794	574.216	213.93	606.697
245.873	597.212	722.732	487.825	245.579	322.865	694.374	508.056	275.11	523.314	602.048	647.58	242.514	460.198	749.036	538.008	129.269	510.794	665.528	509.602	129.109	521.055	701.178	442.82	177.792	499.443	628.441	409.49	227.864	446.149	714.192	431.132	164.273	536.254	648.275	316.49	200.096	480.405	725.292	457.012	259.776	465.082	691.31	530.337	124.331	549.512	793.526	574.891	213.923	606.718
245.873	597.212	721.575	487.358	246.12	322.865	694.374	508.056	275.11	523.314	601.451	647.952	243.181	460.26	748.965	538.389	129.269	510.794	666.245	509.736	129.109	521.055	701.178	442.82	177.113	499.411	628.441	409.49	227.94	444.312	714.177	431.114	163.96	536.246	647.91	317.206	200.303	480.524	724.831	458.109	259.776	465.082	689.122	531.162	124.331	549.512	793.282	574.9	213.923	606.718
246.334	596.643	721.472	487.756	245.915	322.976	693.577	508.006	274.09	523.453	601.766	647.696	243.181	460.26	748.93	537.495	129.261	510.781	665.165	508.731	129.302	520.861	701.883	442.11	177.205	499.5	627.174	409.111	227.808	444.199	714.041	431.376	164.22	536.258	647.243	317.245	200.231	480.534	725.544	458.536	260.428	464.224	689.851	529.744	124.331	549.512	793.625	575.676	213.923	606.718
247.582	596.053	720.271	487.157	246.301	321.431	692.561	506.578	274.1	523.416	600.941	648.761	243.847	460.319	748.93	537.495	129.261	510.764	665.165	508.731	129.452	520.773	702.572	441.322	177.205	499.5	626.615	409.989	227.908	443.942	713.776	431.358	164.22	536.258	647.243	317.455	200.231	480.534	724.809	459.115	261.028	464.898	687.589	530.479	125.18	549.076	793.625	575.676	213.915	606.74
248.042	595.583	720.271	487.157	245.853	321.429	691.47	506.15	274.1	523.416	601.349	648.152	242.953	460.379	748.851	536.878	129.311	510.723	665.91	508.069	129.52	520.756	702.621	440.464	176.725	499.534	625.637	409.068	228.028	444.582	713.776	430.067	165.054	536.258	646.529	317.56	200.298	480.561	725.483	459.512	261.244	463.278	687.589	530.479	125.797	548.972	794.451	576.393	213.872	606.741
248.475	595.583	719.066	487.588	246.439	320.604	691.47	505.43	274.091	523.388	600.688	648.496	243.41	460.433	748.678	537.003	129.311	510.723	666.875	508.338	129.52	520.756	702.621	440.464	176.162	499.578	625.735	409.506	228.028	443.202	713.522	430.951	164.235	536.385	645.79	317.72	200.291	480.558	724.109	459.512	261.873	464.031	685.249	531.019	126.426	548.806	794.041	576.437	213.884	606.754
248.703	595.183	718.832	488.048	246.234	320.857	690.388	505.473	274.125	523.345	601.275	647.987	243.41	460.433	748.374	537.537	129.295	510.737	667.439	507.572	130.197	520.744	702.842	439.802	176.162	499.578	624.375	408.006	228.105	443.999	713.281	430.569	165.063	536.274	644.984	317.457	200.272	480.554	724.694	459.775	261.91	463.412	686.72	529.116	126.426	548.806	794.992	577.117	213.878	606.753
248.5	595.075	717.546	487.976	246.707	320.376	689.414	504.53	274.168	523.308	600.042	648.797	244.006	460.484	748.374	537.537	129.295	510.737	667.439	507.572	130.2	520.771	702.838	439.098	176.09	499.547	624.612	408.404	228.466	443.641	713.109	431.64	165.063	536.274	644.984	317.892	200.272	480.554	723.732	460.043	262.401	464.235	684.787	528.786	126.426	548.806	794.619	577.065	213.878	606.753
248.199	595.085	717.546	487.976	246.668	320.861	688.376	504.485	274.168	523.308	600.657	648.226	243.131	460.537	747.936	538.114	129.295	510.737	667.439	506.402	130.313	520.786	702.828	438.452	176.09	499.547	623.937	407.433	228.466	443.641	713.109	429.6	165.852	536.117	644.267	317.631	200.268	480.572	723.732	460.043	262.401	464.235	684.787	528.786	126.426	548.806	795.912	577.065	213.878	606.753
248.199	595.085	716.077	487.805	247.229	319.841	688.376	503.375	274.213	523.246	599.724	648.36	243.55	460.613	747.363	538.458	129.295	510.737	667.439	506.402	130.313	520.786	702.828	438.452	176.09	499.547	623.937	407.433	228.705	443.274	713.109	429.6	166.017	535.92	643.403	317.758	200.269	480.574	722.831	460.231	262.401	464.235	682.981	528.623	126.951	548.938	795.164	576.738	213.878	606.753
248.222	595.134	716.028	487.445	247.256	319.959	687.516	503.18	274.293	523.18	599.724	648.36	243.55	460.613	746.506	538.678	129.304	510.724	667.589	507.525	130.574	520.848	702.699	437.817	176.09	499.547	623.024	406.336	228.646	444.237	712.849	429.898	166.465	535.768	642.658	317.44	200.276	480.55	722.866	460.45	262.401	464.235	683.497	527.998	126.951	548.938	795.476	577.374	213.878	606.753
248.42	595.126	715.04	486.898	247.047	319.2	685.649	502.228	274.415	523.084	598.659	649.365	243.04	460.653	746.506	538.678	129.301	510.725	667.589	507.525	130.012	520.913	702.499	437.043	176.094	499.528	623.738	406.479	228.538	443.81	712.873	430.598	166.465	535.768	641.448	317.71	200.276	480.55	721.682	459.471	262.655	465.529	681.187	528.418	127.163	548.9	795.476	577.374	213.98	606.701
248.877	595.047	715.04	486.898	247.068	319.494	684.889	502.032	274.415	523.084	598.659	649.365	242.782	460.678	745.714	538.628	129.255	510.724	667.287	507.399	130.413	520.859	702.182	436.927	176.094	499.528	622.618	405.315	228.51	444.809	712.873	430.598	166.862	535.716	640.562	317.345	200.276	480.55	721.73	459.464	262.655	465.529	681.592	527.877	127.54	549.107	794.92	577.775	213.951	606.708
249.673	595.047	713.941	486.306	247.068	318.354	683.619	500.802	274.467	522.915	598.241	648.119	242.778	460.695	744.842	538.587	129.255	510.724	666.939	508.168	130.413	520.859	702.182	436.927	176.082	499.555	623.075	405.533	228.757	443.188	713.032	431.316	166.248	535.705	639.37	317.173	200.258	480.561	720.568	459.659	262.661	465.514	679.637	527.529	128.119	549.326	794.633	577.273	213.985	606.689
250.316	595.021	713.925	485.789	247.748	318.798	683.582	500.84	274.494	522.814	597.297	647.188	242.778	460.695	743.864	538.42	129.288	510.741	666.461	507.983	131.53	520.859	701.755	437.101	176.051	499.493	621.292	404.228	228.804	444.174	713.181	431.309	166.524	535.68	639.282	317.04	200.23	480.542	720.703	459.38	262.862	465.329	680.086	527.152	128.616	549.482	795.475	577.729	213.96	606.675
251.638	595.042	712.905	485.485	248.215	318.278	682.095	499.587	274.902	522.615	597.297	648.508	242.797	460.698	743.864	539.98	129.255	510.731	666.01	508.883	131.061	520.699	701.123	436.676	176.013	499.465	621.45	404.352	228.962	443.875	713.28	430.799	166.028	535.539	637.889	317.146	200.23	480.542	719.656	459.282	263.342	464.797	678.319	526.942	128.616	549.482	795.296	577.159	213.96	606.675
251.863	595.097	712.905	485.485	248.846	318.594	682.051	499.823	274.902	522.615	596.284	647.63	242.767	460.703	743.389	539.777	129.265	510.737	666.01	508.013	131.037	520.513	700.637	435.902	176.013	499.465	620.367	403.751	228.962	443.875	713.28	430.799	166.835	535.539	637.958	316.935	200.227	480.554	719.656	459.282	263.886	464.29	678.319	526.942	129.111	549.699	796.223	577.849	213.966	606.654
252.62	595.097	711.528	485.451	248.846	318.594	680.371	498.338	275.58	522.159	595.175	648.054	242.763	460.7	744.076	540.152	129.265	510.737	665.372	508.886	131.037	520.513	700.637	435.902	176.057	499.438	620.367	403.751	229.134	443.394	713.45	430.035	166.591	535.247	636.836	316.756	200.241	480.564	718.468	459.084	263.886	464.29	676.653	526.585	129.447	549.747	795.479	577.575	213.952	606.638
252.649	595.215	711.54	485.296	249.3	319.12	680.27	498.79	276.149	521.492	595.175	648.054	242.763	460.7	743.737	539.19	129.252	510.737	663.993	508.885	131.253	520.453	700.11	435.362	176.039	499.445	619.418	402.884	229.001	444.289	713.598	429.357	167.117	534.833	636.879	316.518	200.241	480.564	719.473	458.905	264.411	463.642	677.024	526.285	129.447	549.747	795.702	577.454	214.93	606.638
252.885	595.285	710.239	484.193	249.682	318.956	678.704	498.358	276.384	521.179	594.003	648.329	242.763	460.7	742.816	539.865	129.246	510.752	663.993	508.885	131.375	520.516	699.572	435.884	176.039	499.445	619.269	403.566	229.173	443.823	713.943	428.712	167.117	534.833	635.487	316.638	200.241	480.564	718.277	459.325	264.892	463.205	675.118	526.285	129.806	549.758	795.702	577.454	214.962	606.612
252.553	595.384	710.239	484.193	249.919	318.642	678.723	498.926	276.384	521.179	592.771	647.48	242.757	460.7	742.816	539.865	129.223	510.731	664.055	508.763	131.78	520.481	698.86	435.65	176.046	499.427	618.214	402.598	229.173	443.823	713.943	426.912	167.762	534.419	635.487	316.638	200.237	480.544	718.083	457.795	264.892	463.205	675.118	526.285	129.937	549.764	795.945	577.321	214.702	606.592
253.392	595.384	708.97	483.458	249.919	318.642	677.062	497.441	276.367	521.059	590.804	648.1	242.722	460.672	741.694	540.405	129.223	510.731	662.83	509.869	131.78	520.481	698.86	435.65	176.053	499.406	618.049	403.187	229.651	442.608	714.291	426.238	167.63	533.867	634.341	316.282	200.217	480.559	716.421	457.795	265.126	463.028	674.019	525.507	129.966	549.739	795.176	577.453	215.118	606.553
252.91	595.461	709.435	484.586	250.322	318.373	677.113	498.353	276.427	520.889	590.025	647.755	242.722	460.672	742.062	538.651	129.203	510.745	661.834	511.169	131.78	520.481	696.971	435.383	174.925	499.053	617.281	401.732	229.176	444.286	714.633	425.728	168.067	534.433	634.467	316.055	200.224	480.541	716.788	457.206	265.745	462.652	674.228	525.088	129.996	549.729	795.288	577.66	214.884	606.497
253.13	595.504	708.213	484.523	251.883	317.913	676.176	497.91	276.453	520.808	589.211	648.535	242.799	460.655	740.979	539.176	129.228	510.724	660.975	511.833	131.78	520.481	696.371	436.476	175.061	499.074	617.136	402.058	229.271	445.095	714.864	425.194	168.067	534.433	632.921	316.085	200.224	480.541	715.863	457.339	265.858	462.61	672.598	525.261	129.996	549.729	794.72	577.919	214.884	606.497
252.639	595.553	708.213	484.523	251.942	317.692	676.346	499.295	276.453	520.808	588.631	648.624	242.961	460.434	740.855	538.665	129.236	510.734	661.482	510.618	132.318	520.557	695.229	436.293	175.061	499.074	616.276	400.768	229.271	445.095	714.864	425.344	168.459	534.43	633.238	315.811	200.228	480.547	715.863	457.339	265.939	462.609	672.598	525.261	129.979	549.712	794.72	577.919	214.626	606.431
253.21	595.553	707.123	484.516	252.333	317.692	674.523	497.6	277.379	520.594	587.347	648.839	243.117	460.208	739.815	538.186	129.236	510.734	660.804	511.178	132.318	520.557	695.229	436.293	176.276	499.347	616.276	400.768	229.549	445.544	715.105	424.885	167.778	534.497	632.071	315.49	200.231	480.557	714.659	457.055	265.939	462.609	670.907	524.496	130.12	549.619	793.967	578.311	215.063	606.368
253.21	595.553	707.293	485.658	252.144	317.573	674.46	498.88	277.732	519.922	587.257	649.268	243.366	459.667	739.833	537.855	129.21	510.727	659.975	511.53	132.572	520.607	694.273	436.101	176.828	499.343	615.043	399.703	229.549	445.544	715.105	423.835	168.086	534.509	632.156	315.091	200.225	480.551	714.897	456.872	265.494	463.7	671.192	524.921	130.12	549.619	794.444	578.897	215.063	606.368
253.446	595.528	706.233	485.789	252.767	317.332	672.132	498.588	278.463	518.92	585.88	649.268	243.366	459.667	738.631	537.855	130.096	510.732	659.975	511.53	133.046	520.589	694.989	436.962	177.489	499.154	614.935	400.412	229.984	445.544	715.703	424.188	168.086	534.509	630.752	315.151	200.225	480.551	715.121	456.814	266.055	462.388	669.518	524.021	130.532	549.29	794.444	578.897	215.482	606.304
253.155	595.457	706.233	485.789	252.337	316.746	672.171	498.875	278.395	518.071	585.798	649.848	243.465	459.231	738.784	538.029	130.411	510.723	658.906	511.774	133.855	520.517	694.464	436.384	177.489	499.154	613.775	399.503	228.913	444.923	714.53	422.313	168.463	534.405	630.806	314.874	200.199	480.533	715.045	456.892	266.946	462.388	669.832	524.23	130.986	548.778	794.025	579.266	215.52	606.309
254.032	595.457	704.987	486.88	253.207	316.746	670.546	498.875	279.196	518.071	584.567	650.407	243.606	458.641	737.743	538.328	129.517	510.723	659.509	512.688	133.855	520.517	694.464	436.384	178.299	498.956	613.993	400.04	229.462	444.923	714.87	423.274	168.172	534.161	629.483	314.463	200.187	480.555	715.045	457.162	266.972	461.847	668.374	523.406	131.509	548.262	793.232	579.694	215.542	606.262
253.96	595.183	705.118	487.847	253.134	316.234	670.546	498.875	278.871	517.781	584.434	650.947	243.606	458.641	737.922	538.731	130.062	510.634	658.54	512.972	134.247	519.492	693.789	436.335	179.081	498.725	612.145	398.99	229.213	444.348	715.075	422.82	168.963	533.9	629.679	314.176	200.214	480.544	714.351	457.342	268.093	461.439	668.683	523.638	132.006	547.772	793.475	580.722	215.539	606.255
254.735	594.802	703.988	488.081	253.636	315.682	669.166	498.454	279.249	517.631	582.936	650.947	243.683	458.077	737.104	538.731	129.826	510.592	659.075	513.91	134.422	519.381	694.168	437.516	179.683	498.609	612.427	399.257	229.516	444.116	714.423	423.66	168.94	533.824	628.109	314.176	200.214	480.544	713.633	457.808	267.921	461.003	667.169	522.673	132.006	547.772	792.467	580.896	215.539	606.255
254.735	594.802	703.988	488.081	253.636	315.682	669.281	497.835	279.249	517.631	582.927	651.323	243.867	457.433	737.156	539.024	130.374	510.507	657.5	513.91	135.501	519.138	693.246	437.465	179.683	498.609	611.313	398.571	229.516	444.116	715.314	421.95	169.755	533.824	628.231	314.047	200.19	480.544	713.633	457.808	269	460.569	667.169	522.673	132.295	547.414	792.467	581.572	215.561	606.207
255.776	594.381	702.902	487.967	254.401	315.682	667.458	497.835	279.747	517.554	581.696	651.368	243.891	456.759	736.524	539.372	130.374	510.507	657.93	514.907	135.501	519.138	693.246	437.465	179.928	498.547	611.313	398.571	229.743	443.9	714.612	423.007	169.278	533.854	627.011	313.966	200.165	480.535	712.781	457.839	269	460.569	665.848	521.976	133.492	547.173	791.329	581.537	215.689	606.047
255.789	593.857	702.903	487.844	254.187	314.619	667.458	497.835	279.268	517.439	581.711	651.131	243.886	456.478	737.074	539.843	130.851	510.461	656.83	515.332	135.813	518.686	692.365	437.392	180.326	498.445	610.123	397.875	229.285	443.817	714.493	422.687	169.6	533.942	627.196	313.862	200.165	480.595	712.189	458.026	270.074	460.03	666.156	522.476	133.492	547.173	790.506	582.258	215.689	606.047
256.577	593.401	702.374	486.741	254.771	312.684	666.198	496.232	279.783	517.402	580.049	651.131	243.886	456.478	735.694	539.843	130.874	510.435	656.83	515.332	135.527	519.42	692.906	438.314	180.502	498.453	610.356	398.154	229.52	443.787	713.708	423.717	169.6	533.942	625.573	313.862	200.165	480.595	711.685	458.315	269.38	459.781	664.545	521.276	134.177	546.964	790.506	582.258	215.986	605.801
256.577	593.092	702.374	486.741	254.441	312.808	666.418	495.529	279.135	517.395	580.14	650.703	243.886	456.478	736.229	540.451	130.813	510.371	655.632	515.812	135.297	519.142	692.906	438.314	180.502	498.453	609.257	398.459	229.104	443.522	714.629	422.202	169.878	533.984	625.843	313.696	200.149	480.59	711.096	458.743	270.751	459.781	664.685	521.996	133.816	546.766	789.669	583.038	216.376	605.404
257.65	593.092	700.541	486.636	255.35	311.548	665.113	494.707	280.292	517.395	578.673	650.135	243.63	459.048	735.535	541.073	130.813	510.371	655.682	516.132	135.297	519.142	692.906	438.314	180.694	498.513	609.119	398.519	229.822	443.522	713.617	423.217	169.471	534.031	624.424	313.589	200.163	480.524	711.096	458.743	270.025	459.282	663.034	521.596	134.219	546.738	788.954	582.652	216.788	604.932
256.932	593.129	701.245	486.252	254.297	313.355	665.113	494.707	279.544	517.448	578.833	649.562	243.63	459.048	736.339	541.639	130.834	510.33	654.416	515.536	135.179	519.756	692.906	438.314	181.906	498.52	608.28	398.519	229.362	442.921	713.492	422.894	170.362	534.031	624.592	313.576	200.66	480.518	710.421	459.03	270.443	459.182	663.152	522.475	133.426	546.818	788.954	583.927	217.229	604.404
257.173	593.12	699.452	485.771	255.147	311.665	663.934	492.492	279.808	517.506	577.173	649.562	243.572	458.988	735.109	541.639	130.761	510.244	654.372	515.597	135.475	520.138	692.279	439.823	181.942	498.505	608.28	398.519	229.52	442.116	712.1	423.729	170.362	534.031	623.008	313.861	200.66	480.518	710.421	459.03	269.582	459.158	661.659	522.191	134.839	546.818	787.516	583.086	217.229	604.404
256.745	593.013	699.452	485.771	254.883	312.214	664.411	491.666	279.808	517.506	577.382	648.75	243.469	458.709	735.109	541.639	130.714	510.077	653.148	516.167	135.979	519.984	692.08	439.847	182.514	498.505	607.052	398.428	229.52	442.116	712.841	423.729	170.43	534.13	623.117	313.951	201.002	480.522	710.421	459.03	269.938	459.215	661.659	522.191	134.075	546.797	788.224	583.971	217.717	603.904
257.726	593.013	698.123	485.515	255.675	310.624	662.681	490.811	280.886	517.506	576.565	648.242	243.577	454.194	736.818	542.691	130.714	510.077	652.982	515.876	135.979	519.984	692.08	439.847	182.249	498.535	606.962	398.577	228.975	441.536	711.574	424.69	170.422	534.069	622.026	314.187	200.617	480.556	710.421	459.03	269.938	459.215	660.186	521.89	134.451	546.891	787.714	583.547	218.088	603.557
257.086	593.044	698.263	484.661	255.199	311.059	663.558	490.116	280.886	517.506	577.006	647.317	243.542	453.77	737.372	543.371	130.692	509.965	651.652	516.252	136.577	519.776	690.484	439.752	182.912	498.467	605.701	398.577	228.633	445.721	710.766	424.886	171.02	534.064	622.145	314.287	200.778	480.563	709.165	460.443	270.42	459.226	660.395	522.712	134.451	546.891	787.014	583.845	218.088	603.557
256.561	593.045	697.067	483.749	254.62	311.294	663.109	488.7	278.805	517.625	575.238	647.317	243.542	453.77	737.372	543.371	130.698	509.872	651.652	516.252	136.994	519.589	690.206	439.649	183.113	498.255	605.73	398.533	229.022	445.319	710.057	425.065	171.02	534.064	620.692	314.287	200.778	480.563	708.813	461.034	269.522	459.3	658.775	522.712	135.714	546.891	787.014	583.845	218.418	603.302
256.247	592.979	697.067	483.749	254.36	311.214	664.203	488.143	278.557	517.602	575.952	646.592	243.508	453.53	737.371	544.25	130.616	509.857	650.372	516.834	137.09	519.489	690.376	439.207	183.782	498.255	604.501	398.631	229.431	444.884	710.306	425.065	172.288	534.064	620.767	314.594	201.079	480.573	708.458	461.729	270.848	459.3	658.938	523.517	134.772	546.56	785.836	584.284	218.596	603.17
256.999	593.729	696.137	483.021	254.36	311.214	663.542	486.477	278.557	517.602	574.62	645.88	243.381	456.946	736.253	545.434	130.616	509.857	650.388	516.832	137.09	519.489	690.376	439.207	184.15	497.879	604.614	398.692	229.431	444.884	709.587	425.477	172.288	534.064	619.355	314.777	200.637	480.551	706.676	462.089	270.848	459.3	657.01	523.517	136.112	546.32	786.043	583.921	218.671	603.059
256.987	593.67	696.407	482.499	254.739	310.658	663.542	486.477	278.573	517.597	574.62	645.88	243.381	456.946	735.788	546.138	130.645	509.817	649.41	517.002	137.138	519.459	689.239	438.774	185.251	497.546	602.928	398.692	229.825	444.632	708.36	425.872	171.135	534.182	619.445	314.887	201.065	480.511	706.272	462.688	270.383	459.485	657.01	523.517	135.995	546.068	784.939	584.493	218.81	602.869
257.227	593.999	695.473	482.257	255.156	310.267	662.898	484.831	278.536	517.601	572.728	646.54	243.616	456.404	736.311	546.528	130.57	509.827	649.375	517.366	137.149	519.482	688.796	438.346	185.458	497.141	603.216	398.909	230.039	444.574	708.825	426.299	171.135	534.182	618.027	314.887	201.065	480.511	706.617	463.303	269.59	459.528	656.378	523.735	137.345	546.068	785.298	584.399	218.81	602.869
256.834	594.417	695.473	482.257	255.526	309.916	663.65	484.51	278.536	517.601	573.795	645.849	243.84	456.25	735.573	546.87	130.678	509.674	648.11	517.366	137.169	519.517	687.789	438.162	186.195	497.141	601.965	399.136	230.039	444.574	706.808	424.829	170.484	534.254	618.058	314.962	201.854	480.489	706.617	463.303	269.871	459.591	656.378	523.735	137.345	546.068	783.823	585.269	219.026	602.532
257.669	594.417	694.355	481.894	255.526	309.916	662.072	483.28	278.537	517.602	572.523	645.366	243.877	456.237	735.241	547.831	130.678	509.674	648.201	517.82	137.169	519.517	687.789	438.162	186.009	496.993	602.113	399.436	230.267	444.582	707.316	425.257	169.927	534.279	616.891	315.137	201.603	480.477	705.427	463.903	269.871	459.591	654.97	523.729	138.557	546.068	784.254	585.254	219.026	602.532
257.669	594.417	694.652	481.693	255.844	309.712	662.427	482.964	278.553	517.592	572.852	645.589	244.32	451.995	734.473	547.899	130.678	509.674	646.823	517.82	137.533	519.381	686.784	438.037	186.328	496.979	600.394	399.436	230.581	444.67	706.346	425.809	170.24	534.272	616.793	314.996	202.311	480.425	704.958	464.34	269.871	459.591	655.438	523.516	138.557	546.068	783.512	585.839	219.026	602.532
256.654	594.512	693.662	481.807	256.302	308.335	662.64	481.631	278.543	517.599	570.835	644.944	244.32	451.995	734.473	547.899	131.381	509.032	646.823	517.82	138.253	519.302	687.057	437.856	186.328	496.979	600.828	399.604	230.581	444.67	706.925	426.177	170.24	534.272	615.469	315.116	202.311	480.425	704.112	464.636	269.871	459.591	653.62	523.516	137.831	546.017	783.512	585.839	219.509	601.474
256.392	594.478	693.662	481.807	256.771	308.396	662.636	481.483	278.546	517.612	571.186	645.146	244.713	451.35	733.514	547.471	131.725	508.622	645.612	518.595	138.856	519.253	685.712	437.633	187.163	496.979	600.408	399.662	230.602	444.627	705.003	426.237	170.71	534.264	615.423	315.026	202.038	480.355	704.112	464.636	269.871	459.591	654.117	523.132	137.422	546.089	782.841	586.417	219.796	601.015
256.392	594.478	692.436	481.99	256.771	307.541	661.658	480.106	278.546	517.612	569.853	644.306	245.099	450.715	732.88	547.941	131.725	508.622	645.563	518.862	138.856	519.253	685.712	437.633	186.018	497.024	601.12	399.989	230.602	444.627	705.667	426.692	171.224	534.318	614.11	315.251	201.477	480.368	703.246	465.116	269.466	459.662	652.817	522.757	137.892	546.117	783.727	586.433	220.051	600.453
256.42	594.477	692.562	482.26	257.291	307.948	661.658	480.106	278.569	517.586	570.82	644.546	245.099	450.715	732.88	547.941	131.86	508.431	644.3	518.949	140.197	519.349	684.464	436.65	186.355	497.037	599.372	399.989	230.568	444.456	704.576	427.059	171.855	534.359	614.493	314.443	201.521	480.387	703.189	464.802	269.46	459.715	653.086	522.614	136.227	546.571	783.118	586.705	220.318	599.911
256.428	594.505	691.445	482.542	259.259	307.501	660.777	479.009	278.569	517.586	569.464	643.706	245.335	450.284	732.88	548.616	131.862	508.368	644.3	518.949	140.368	519.443	684.653	436.624	185.719	497.112	600.096	400.255	230.492	444.305	705.528	427.446	172.308	534.499	613.067	314.608	201.521	480.387	702.197	465.042	269.484	459.732	652.016	521.564	136.227	546.571	784.008	587.134	220.318	599.911
256.445	594.481	691.397	482.972	259.923	308.273	659.888	479.116	278.569	517.586	569.851	643.687	245.521	449.931	731.591	547.695	131.815	508.304	642.955	518.969	140.743	519.536	683.241	437.147	186.829	497.112	599.363	400.584	230.492	444.305	703.448	427.446	172.308	534.499	613.759	314.454	201.519	480.383	702.197	465.042	269.51	459.8	652.016	521.564	137.246	546.092	782.394	587.134	220.447	599.604
256.445	594.481	690.259	482.972	260.374	306.608	659.888	477.631	278.528	517.667	568.731	642.908	245.519	449.785	731.644	547.743	131.815	508.304	642.812	518.925	140.743	519.536	683.241	437.147	186.201	497.121	599.928	400.958	230.391	444.183	704.441	427.984	172.54	534.637	613.175	314.505	201.505	480.377	700.668	465.49	269.51	459.8	651.002	521.955	137.793	545.992	783.256	587.603	220.665	599.076
256.426	594.493	690.082	483.494	260.366	307.67	658.88	477.929	278.853	517.475	568.731	642.908	245.522	449.78	731.323	546.916	131.831	508.2	641.447	518.934	141.121	519.595	683.075	437.283	186.372	497.207	598.184	400.958	230.188	444.111	703.903	428.636	172.711	534.695	613.538	314.246	201.506	480.404	700.729	464.94	269.549	459.834	651.03	521.947	137.793	545.992	783.062	588.119	220.001	599.076
256.413	594.508	689.756	484.067	260.855	307.458	656.688	476.932	279.244	517.19	567.377	642.261	245.522	449.78	730.498	547.471	131.956	507.862	641.447	518.934	140.739	519.601	683.057	437.179	186.372	497.207	598.618	401.294	230.053	444.12	703.903	428.636	172.711	534.695	612.624	314.078	201.506	480.404	699.515	465.281	269.578	459.923	651.03	521.947	138.594	545.818	783.062	588.119	220.366	598.716
256.421	594.502	689.756	484.067	260.445	308.378	655.727	477.458	280.069	516.751	567.363	642.734	245.523	449.758	730.498	547.471	132.28	507.434	640.148	518.841	140.943	519.653	682.201	436.92	187.006	497.314	597.377	400.319	229.884	444.319	702.017	428.996	172.731	534.715	612.624	314.078	201.506	480.404	699.558	464.788	269.578	459.923	650.822	522.217	139.24	545.561	782.835	588.384	221.374	598.86
256.421	594.502	688.391	484.515	261.353	306.908	655.01	476.078	280.069	516.751	565.918	642.672	245.551	449.772	729.575	547.966	132.28	507.434	640.139	518.72	140.943	519.653	682.201	436.92	187.111	497.388	597.868	400.423	229.884	444.319	704.423	430.521	172.722	534.72	611.32	314.273	201.496	480.389	698.086	465.628	269.586	460.029	650.19	522.075	139.648	545.434	783.477	588.779	221.333	598.46
256.429	594.499	688.391	484.515	260.996	307.928	654.486	476.553	280.659	516.507	566.196	643.604	245.551	449.772	730.365	545.113	132.612	506.91	638.804	518.936	141.889	519.653	680.13	436.595	188.218	497.643	596.697	400.813	229.857	444.331	703.607	431.338	172.711	534.708	612.134	313.28	201.509	480.388	698.101	464.978	269.577	460.081	649.413	522.194	139.759	545.25	783.851	588.864	222.178	597.842
256.434	594.51	687.699	484.988	261.245	307.703	652.961	475.63	281.081	516.309	564.501	642.659	245.569	449.734	729.474	545.473	132.772	506.735	638.701	518.715	141.889	519.653	679.537	436.275	188.573	497.803	596.682	400.39	229.701	444.119	704.705	431.993	172.711	534.708	610.748	313.475	201.509	480.388	696.98	465.105	269.576	460.135	648.512	522.023	139.759	545.25	783.928	589.316	222.178	597.842
256.434	594.508	687.699	484.988	260.735	308.343	652.589	476.553	281.081	516.309	564.909	643.814	246.063	449.283	729.739	544.303	132.88	506.589	637.5	518.715	140.968	519.706	678.536	435.878	188.573	497.803	595.493	400.504	229.701	444.119	704.705	431.993	172.711	534.708	611.039	312.858	201.516	480.358	696.98	465.105	269.558	460.156	648.512	522.023	139.954	545.057	783.928	589.316	222.926	597.081
256.434	594.508	686.349	485.725	261.617	308.343	651.238	474.903	281.326	516.152	563.911	644.211	246.515	448.957	729.08	543.919	132.88	506.589	637.452	518.403	140.968	519.706	678.536	435.878	189.092	497.996	595.503	399.725	229.455	444.04	705.535	432.792	172.758	534.729	610.349	312.192	201.728	480.317	696.497	465.39	269.558	460.156	647.637	522.005	140.004	544.911	783.474	589.65	222.624	597.465
256.434	594.508	685.657	485.908	261.163	308.987	650.863	475.751	281.329	516.191	564.283	645.472	247.117	448.609	729.412	543.215	132.951	506.471	636.323	518.613	141.413	519.744	677.231	435.635	189.469	498.058	595.503	400.49	229.113	443.673	705.689	433.723	172.88	534.711	610.754	311.474	202.038	480.218	696.563	464.652	269.559	460.207	646.627	521.91	140.004	544.911	783.07	590.028	223.406	596.175
256.436	594.505	684.407	485.978	262.498	308.987	649.57	475.142	281.664	516.063	562.453	644.452	247.117	448.609	728.435	543.215	132.947	506.478	636.323	518.613	140.541	519.767	677.532	435.368	189.573	498.101	595.503	400.49	229.113	443.673	705.689	433.723	172.88	534.711	609.818	311.059	202.038	480.218	694.479	464.495	269.54	460.263	645.596	521.91	140.832	544.731	783.07	590.028	223.044	596.831
256.451	594.501	684.407	485.978	260.891	309.213	649.273	476.29	282.279	515.943	562.979	645.689	247.874	448.315	728.574	542.907	132.958	506.468	636.073	518.78	140.972	519.814	676.253	434.965	189.573	498.101	594.142	399.514	229.113	443.673	703.884	433.723	173.128	534.609	609.818	311.059	202.67	480.069	694.45	463.937	269.54	460.263	644.814	522.107	140.832	544.731	782.577	590.376	223.544	596.093
256.451	594.501	683.407	485.978	261.873	309.213	647.746	476.995	283.272	515.943	562.004	646.975	248.477	448.234	727.66	542.561	132.958	506.468	636.073	518.78	140.972	519.814	676.253	434.965	189.837	498.15	593.686	398.508	229.113	443.673	703.157	435.091	173.476	534.358	608.999	310.4	203.267	479.808	693.248	464.657	269.546	460.254	643.713	522.419	141.379	543.96	782.155	590.431	223.105	596.541
256.444	594.508	683.458	485.451	261.289	309.261	647.746	476.995	284.153	515.781	562.473	647.782	248.477	448.234	727.822	542.464	132.932	506.469	634.782	519.266	141.327	519.855	675.371	433.973	190.411	498.163	592.791	398.508	228.736	441.899	703.013	436.152	174.265	534.167	609.392	309.986	203.867	479.552	693.271	463.954	269.532	460.282	643.78	522.883	141.377	543.532	781.868	590.216	223.484	595.54
256.445	594.502	682.181	484.885	260.866	309.269	646.157	475.953	285.073	515.636	561.01	647.782	248.57	448.313	727.822	542.464	133.018	506.295	633.935	519.695	140.501	519.89	676.051	433.482	190.317	498.139	592.986	397.438	228.871	441.8	702.087	436.214	175.088	533.952	607.973	309.986	203.867	479.552	693.264	464.136	269.629	460.284	642.864	523.574	142.283	542.992	781.34	589.922	223.484	595.54
256.439	594.502	682.181	484.885	260.866	309.269	646	476.316	285.073	515.636	561.201	648.478	249.261	448.403	727.724	542.482	133.112	505.96	633.935	519.695	140.073	519.891	674.37	432.852	191.186	498.139	592.289	396.679	228.871	441.8	702.809	437.474	175.088	533.952	608.192	309.743	204.14	479.408	693.264	464.136	270.113	460.222	642.864	523.574	142.223	542.719	781.34	589.922	223.918	594.457
256.439	594.502	680.746	484.764	260.866	309.269	644.307	475.161	286.016	515.625	560.167	649.276	249.895	448.5	727.468	542.592	133.112	505.96	633.263	520.13	140.073	519.891	674.37	432.852	190.693	498.147	592.994	396.11	229.726	440.442	701.711	437.259	175.472	533.824	608.389	309.805	204.229	479.439	692.93	463.755	270.113	460.222	641.775	524.331	142.811	542.564	781.34	589.922	223.512	594.878
256.667	594.37	681.205	484.873	260.866	309.269	644.307	475.161	286.08	515.529	560.042	649.975	250.732	448.593	727.22	542.912	133.471	505.383	631.628	520.585	139.94	519.888	674.269	431.91	191.169	498.077	591.491	396.11	230.252	440.14	701.078	437.995	175.491	533.768	608.295	310.001	204.249	479.434	692.284	463.757	270.737	460.283	642.57	525.114	142.811	542.564	780.167	589.154	223.512	593.483
257.106	594.066	680.389	485.055	260.683	309.304	642.843	476.368	286.922	515.529	558.729	649.975	250.732	448.593	726.47	542.912	133.81	504.753	631.628	520.585	139.898	519.878	675.259	432.05	190.479	498.087	592.369	395.595	231.049	439.858	699.791	437.307	175.491	533.768	607.562	310.175	204.249	479.434	691.687	463.906	271.498	460.362	641.647	525.952	142.5	542.43	780.167	589.154	222.986	593.992
257.624	593.753	680.389	485.055	260.685	309.296	642.872	476.567	286.076	515.414	558.526	650.76	251.469	448.757	726.316	543.231	133.946	504.487	630.372	521.306	139.905	519.812	673.416	431.165	191.617	498.087	591.926	395.085	231.32	439.706	700.673	439.002	175.483	533.71	607.562	310.175	205.248	479.45	691.119	464.126	272.217	460.584	641.647	525.952	142.044	542.33	779.476	589.309	223.061	593.914
257.624	593.753	678.971	485.369	260.685	309.296	641.047	476.466	287.111	515.414	557.401	651.268	251.469	448.757	725.747	543.857	133.946	504.487	630.188	521.434	139.905	519.812	674.57	431.681	190.921	498.101	592.935	394.81	231.32	439.706	699.358	438.19	175.448	533.697	606.711	310.538	205.298	479.4	691.119	464.126	272.217	460.584	640.679	526.914	142.13	542.083	778.9	588.714	223.34	593.88
258.167	593.527	679.35	485.641	260.679	309.295	641.047	476.466	286.752	515.286	556.998	651.792	251.469	448.757	726.401	544.613	134.035	504.325	628.95	521.627	140.255	519.634	673.857	432.167	191.133	498.169	591.402	394.81	231.432	439.692	698.715	439.044	175.448	533.697	606.056	310.99	205.377	479.422	690.561	464.277	272.88	460.729	641.663	527.752	142.209	541.917	777.556	587.467	223.547	593.238
258.457	593.358	677.873	485.998	260.694	309.306	639.402	476.485	287.03	515.305	555.753	650.757	252.57	448.95	725.124	544.613	134.054	504.364	628.451	521.401	140.621	519.266	673.857	432.167	190.523	498.186	592.332	394.629	231.504	439.663	697.27	437.991	175.448	533.697	606.056	310.99	205.377	479.422	689.861	464.442	273.12	460.844	640.631	528.655	142.209	541.917	777.556	587.467	223.547	593.238
258.561	593.292	677.873	485.998	260.69	309.301	639.355	476.584	287.03	515.305	555.753	650.757	252.705	448.971	725.869	545.46	134.141	504.227	627.539	521.866	140.859	518.883	674.287	432.429	191.666	498.186	592.142	394.45	231.638	439.628	698.068	439.536	175.448	533.697	605.491	311.603	205.62	479.468	689.861	464.442	273.268	460.942	640.631	528.655	142.242	541.841	776.677	588.307	223.75	592.766
258.561	593.292	676.452	486.088	260.69	309.301	637.735	476.584	287.514	515.245	553.878	651.537	252.965	449.048	725.415	546.193	134.141	504.227	627.2	521.509	140.859	518.883	674.287	432.429	190.944	498.247	592.941	394.126	231.638	439.628	696.724	438.681	175.402	533.58	604.006	312.278	205.21	479.498	689.861	464.442	273.268	460.942	640.631	528.715	142.236	541.358	776.521	586.844	223.873	592.291
258.582	593.245	676.707	485.97	260.691	309.305	637.678	476.658	287.076	515.224	553.878	651.537	253.054	449.094	726.518	546.987	134.253	504.044	625.966	521.87	141.265	518.407	673.86	432.198	191.137	498.354	592.941	394.126	231.727	439.615	696.031	439.159	175.431	533.579	603.612	312.937	205.485	479.164	689.861	464.442	273.278	460.941	642.181	530.405	142.236	541.358	775.658	586.095	224.818	591.316
258.911	592.98	675.384	486.316	260.701	309.302	636.234	476.796	288.122	515.224	552.173	651.866	253.054	449.094	724.892	546.987	134.679	504.095	625.966	521.87	141.322	518.152	673.278	431.872	190.545	498.306	593.379	393.635	231.738	439.604	695.01	438.525	175.431	533.579	602.771	313.527	205.485	479.164	686.462	464.711	273.268	460.936	640.308	531.391	142.295	540.94	775.658	586.095	224.861	591.101
259.103	592.545	675.384	486.316	260.706	309.305	636.363	477.327	287.278	515.213	551.518	652.286	253.023	449.147	726.009	547.627	135.059	503.624	624.805	522.256	142.077	518.114	672.733	431.611	191.36	498.306	593.388	394.175	232.046	439.513	695.238	439.755	175.362	533.505	602.771	313.527	205.886	478.635	686.473	464.537	273.259	460.957	640.308	531.391	142.333	541.423	775.051	585.25	225.243	590.692
259.103	591.645	674.203	486.005	260.706	309.305	634.819	477.7	288.332	515.213	549.965	652.504	253.103	449.141	724.156	547.627	135.059	502.859	624.398	521.886	142.077	518.114	672.733	431.611	190.875	498.281	593.071	394.075	232.046	439.513	694.406	438.891	175.371	533.514	601.822	314.017	205.331	479.636	685.158	464.537	273.259	460.957	640.471	532.615	142.437	541.194	775.134	584.955	224.831	591.198
259.348	591.021	674.197	485.813	260.72	309.313	634.819	477.7	288.39	515.169	549.965	652.504	253.103	449.141	726.53	549.285	135.194	503.228	623.181	522.182	142.478	517.991	672.458	431.311	190.54	498.332	593.071	393.385	232.609	439.253	693.489	439.054	175.371	533.514	602.076	314.55	205.695	479.058	685.427	464.328	273.259	460.957	640.37	533.289	142.498	541.799	774.464	583.971	225.4	591.087
260.396	589.98	672.863	485.927	260.689	309.315	633.404	478.328	288.751	515.176	548.495	652.504	253.158	449.197	727.164	550.184	135.28	503.024	622.735	521.545	142.349	517.682	672.017	430.971	190.333	498.34	592.593	393.433	233.206	439.027	693.864	438.399	175.371	533.514	600.441	314.55	205.695	479.058	684.149	464.085	273.253	460.988	640.94	533.904	142.498	540.599	774.692	583.906	225.4	591.087
260.636	590.113	672.863	485.927	260.677	309.311	633.751	478.977	288.751	515.176	547.994	652.96	253.179	449.229	727.164	550.184	135.406	503.618	621.808	522.43	142.942	517.153	671.745	430.957	190.333	498.34	591.224	393.166	233.702	438.915	692.202	438.399	175.34	533.496	600.785	314.874	206.085	478.817	684.149	464.085	273.214	460.981	640.94	533.904	142.498	540.599	773.637	582.826	226.292	590.847
261.095	589.378	671.5	485.835	260.677	309.311	631.813	478.977	288.915	515.244	546.164	652.763	253.124	449.232	726.517	551.106	135.406	502.388	621.391	521.875	142.942	517.153	671.745	430.957	190.343	498.288	590.57	393.635	233.702	438.915	692.693	437.998	175.331	533.459	599.723	315.422	205.523	479.97	682.972	463.815	273.214	460.981	641.398	535.711	142.709	541.072	774.032	582.691	226.158	591.505
261.168	589.535	671.928	485.715	260.645	309.33	632.023	479.619	289.064	515.279	545.973	652.543	251.901	449.2	726.68	551.964	135.406	502.388	620.506	522.565	143.626	516.752	671.577	431.059	190.234	498.34	591.173	392.99	233.982	438.83	691.679	437.686	175.301	533.46	600.032	315.73	205.922	479.361	683.277	463.41	273.234	461	641.282	536.22	142.709	541.072	773.587	581.613	227.449	590.455
261.91	588.905	671.053	486.132	260.795	309.448	630.778	479.023	289.349	515.298	544.404	652.543	251.901	449.2	726.68	551.964	135.406	501.443	620.506	522.565	143.627	516.464	671.154	431.215	189.397	499.048	590.137	393.613	234.04	438.785	692.313	437.365	175.301	533.46	598.842	315.947	205.922	479.361	682.095	463.133	273.216	461.006	642.079	537.424	142.709	539.842	773.587	581.613	227.449	590.455
262.16	589.114	671.053	486.132	261.093	309.54	630.739	479.194	289.574	515.339	544.557	652.258	252.086	449.324	726.655	552.925	135.8	503.091	618.907	522.365	144.247	516.228	669.955	430.581	189.397	499.048	589.673	393.678	234.186	438.716	690.242	437.365	175.291	533.361	598.842	315.947	206.173	478.783	682.495	462.644	273.216	461.006	642.079	537.424	142.853	541.556	773.351	580.676	228.531	590.861
262.16	588.109	670.053	486.573	261.093	309.54	628.925	479.761	289.574	515.339	542.838	652.258	253.93	449.435	726.76	553.77	135.8	501.756	618.539	521.85	144.247	516.228	669.955	430.581	189.397	499.048	588.343	394.544	234.186	438.716	690.851	437.018	175.524	533.031	597.672	316.089	205.72	480.181	680.848	462.644	273.216	461.006	642.989	538.734	142.973	542.197	773.862	580.604	227.958	591.614
262.109	588.472	670.657	487.123	261.57	309.834	628.925	479.761	289.571	515.4	542.838	652.258	253.93	449.435	726.896	554.777	135.886	502.454	617.14	522.333	144.025	516.21	668.88	430.553	190.924	498.058	588.343	393.599	234.174	438.709	689.407	436.516	175.615	532.609	597.767	316.263	205.72	480.181	681.369	462.187	273.211	461.005	643.038	538.913	143.018	542.519	773.577	579.347	228.687	591.361
262.845	587.751	669.521	487.712	261.963	310.072	627.325	480.066	289.571	515.4	541.133	652.258	254.891	449.587	726.858	555.63	135.974	501.981	617.026	521.877	143.837	516.26	668.908	431.563	190.999	497.737	587.233	394.46	234.197	438.662	690.136	436.113	175.695	532.219	596.184	316.503	205.72	480.181	680.595	461.555	273.209	461.02	643.928	540.051	143.018	542.519	773.714	579.287	228.687	591.361
262.899	587.931	670.076	488.341	262.54	310.355	626.872	479.866	289.571	515.4	541.784	651.499	255.789	449.882	726.858	555.63	136.047	502.825	615.831	522.882	143.937	516.251	668.05	431.663	190.999	497.737	587.248	394.662	234.191	438.65	687.682	436.113	175.695	532.219	596.422	316.661	205.514	481.194	680.595	461.555	273.194	461.015	643.928	540.051	143.036	542.519	773.714	578.147	229.196	592.06
263.331	586.926	668.429	488.341	262.54	310.355	625.519	480.466	289.814	515.291	540.086	651.532	256.503	450.042	726.572	556.575	135.186	501.445	615.839	522.416	143.937	516.251	668.05	431.663	191.358	497.208	586.829	395.543	234.191	438.65	689.203	436.016	175.734	531.977	595.508	316.903	205.501	481.233	678.773	461.555	273.194	461.015	644.829	541.474	143.041	542.506	773.84	578.317	228.671	592.521
263.076	587.101	668.895	488.82	262.54	310.355	625.019	480.166	290.259	515.224	540.086	651.532	256.918	450.064	726.298	557.406	135.265	502.194	614.454	523.091	144.139	516.25	667.103	431.395	191.691	496.695	585.696	394.343	234.177	438.637	687.439	434.865	175.81	531.59	595.317	317.18	205.52	481.241	680.345	460.538	273.175	461.017	644.722	541.643	143.041	542.506	773.472	577.589	228.671	592.521
263.075	586.257	667.891	489.515	263.497	311.164	623.609	480.335	291.075	514.908	538.316	651.727	256.918	450.064	726.814	557.871	135.077	502.061	614.454	523.091	144.167	516.276	667.007	432.42	191.691	496.695	586.05	395.17	234.2	438.648	688.418	434.155	175.81	531.59	595.123	317.579	205.52	481.241	679.502	460.24	273.191	461.008	645.562	543.015	143.07	542.531	773.472	577.589	228.709	592.685
263.075	586.257	667.891	489.515	263.727	311.434	623.125	479.998	291.981	514.716	538.552	652.084	257.188	450.044	726.569	558.63	134.962	502.725	612.936	523.418	144.13	516.333	666.129	432.021	192.774	496.077	585.793	394.825	234.203	438.641	686.144	434.155	175.821	531.268	595.123	317.579	205.52	481.241	679.983	459.952	273.173	461.009	645.562	543.015	142.999	542.537	773.137	577.128	229.218	592.751
263.543	585.252	668.017	489.387	264.277	311.434	621.988	480.718	291.981	514.716	536.832	652.468	257.387	450.022	726.423	559.858	135.41	501.569	613.189	523.117	144.13	516.333	666.129	432.021	193.219	495.528	585.793	394.825	234.203	438.641	687.041	433.421	175.935	530.997	595.123	317.894	205.52	481.241	678.106	459.952	273.173	461.009	646.34	544.302	143.189	542.562	772.864	578.118	229.861	592.856
262.645	586.189	668.017	489.387	264.486	311.587	621.631	480.42	292.766	514.294	537.066	652.907	257.387	450.022	726.423	559.858	135.464	502.346	611.69	523.256	144.251	516.287	666.269	432.859	193.759	495.357	584.521	393.775	234.203	438.641	686.093	432.775	175.935	530.796	595.123	317.894	205.52	481.241	678.635	459.71	273.167	461.006	646.036	544.599	143.531	542.513	772.147	577.958	230.27	592.978
261.992	589.643	667.894	489.533	264.923	311.684	620.126	480.429	293.427	513.894	535.002	652.907	257.353	450.026	724.82	561.038	135.646	502.087	612.265	523	144.683	516.364	666.347	433.4	193.455	495.283	586.199	394.937	234.211	438.663	686.85	432.166	175.935	530.796	595.123	318.509	205.52	481.241	678.732	459.777	273.153	461.004	646.79	545.877	143.531	542.513	771.478	579.181	230.27	592.978
262.181	589.911	667.894	489.533	264.721	311.702	619.78	480.343	293.427	513.894	535.309	653.46	257.846	450.03	724.82	561.038	135.274	502.693	610.174	523.465	144.683	516.364	665.586	433.389	194.031	495.283	585.917	395.329	234.184	438.679	686.85	432.166	176.021	530.8	592.748	318.53	205.471	481.264	678.732	459.777	273.136	460.963	646.79	545.877	143.974	542.531	771.478	577.845	230.53	593.006
262.181	589.911	666.352	490.14	265.344	311.702	618.16	480.343	293.68	513.694	533.875	654.056	258.642	450.046	724.376	562.212	136.027	502.693	610.671	523.045	144.683	516.364	665.586	433.389	194.031	495.283	586.831	395.577	234.184	438.679	686.85	432.166	176.003	530.75	591.695	319.015	205.506	481.27	678.551	459.847	273.136	460.963	647.537	547.252	144.588	542.752	770.664	579.059	230.675	592.958
262.181	589.911	665.95	489.623	265.043	311.725	617.918	480.27	294.049	513.348	534.213	654.561	259.483	450.045	722.684	561.903	135.61	503.177	609.102	522.938	145.773	516.406	664.878	433.406	194.242	495.582	585.531	395.577	234.199	438.655	687.505	431.623	176.158	530.541	590.826	318.685	205.668	481.289	678.019	460.119	273.142	460.963	647.097	547.61	144.588	542.752	769.893	579.07	230.675	592.133
262.181	589.911	665.854	489.836	265.406	311.755	616.25	480.095	294.268	513.036	532.359	654.561	259.483	450.045	724.058	563.464	135.904	502.532	609.102	522.938	145.936	516.524	664.118	433.505	194.379	495.863	586.383	395.457	234.173	438.703	687.505	431.623	176.158	530.541	589.859	319.039	205.668	481.289	677.526	460.457	273.18	461.008	647.896	549.178	145.186	542.855	769.893	579.07	230.662	592.123
262.809	588.773	665.854	489.836	265.406	311.755	616.346	479.758	294.234	512.978	532.668	655.005	260.244	449.999	722.391	562.927	135.277	502.813	607.65	522.962	146.027	516.55	663.474	433.754	194.379	495.863	585.587	394.572	234.173	438.703	687.505	431.773	176.253	530.15	589.859	319.039	205.797	481.383	676.969	460.86	273.243	460.998	647.896	549.178	145.613	542.978	768.627	579.199	230.941	591.88
262.809	588.773	665.775	490.279	266.017	311.755	614.605	479.477	294.234	512.978	531.165	655.399	260.736	450.047	721.954	563.798	136.254	502.138	608.085	522.402	146.027	516.55	663.474	433.754	194.424	496.272	586.87	394.424	234.173	438.703	687.427	432.111	176.366	529.721	588.98	319.229	206.225	481.577	676.969	460.86	273.243	460.998	648.534	550.609	145.839	543.052	768.134	580.49	231.483	591.392
262.723	588.531	665.625	489.417	266.087	311.961	614.605	479.477	294.259	512.873	531.101	655.763	260.736	450.047	720.948	563.482	135.741	502.572	606.6	522.056	146.07	516.587	662.749	433.961	194.93	496.826	585.833	394.784	234.726	438.861	687.713	431.802	176.433	529.555	588.107	318.609	206.653	481.776	676.228	461.246	273.341	461.025	648.087	550.905	145.962	543.103	767.318	580.537	232.179	591.561
262.566	588.275	664.126	488.836	265.363	311.76	612.939	479.165	294.352	512.765	529.281	655.763	260.736	450.047	720.151	564.572	135.959	503.114	607.221	522.104	146.166	516.598	662.199	434.231	195.476	497.383	586.513	394.468	235.247	438.932	687.839	432.999	176.436	529.577	587.175	319.179	206.653	481.776	675.473	461.688	273.508	461.037	649.202	551.925	145.962	543.103	767.402	581.57	232.179	591.561
262.566	588.275	664.126	488.836	264.966	311.766	612.969	478.878	294.352	512.765	529.325	655.954	261.178	450.107	720.151	564.572	135.424	503.276	605.42	522.104	146.135	516.564	660.833	434.592	195.476	497.383	587.04	394.79	235.962	439.1	687.839	431.348	176.436	529.577	586.339	318.593	206.96	482.053	675.473	461.688	273.636	461.067	649.202	551.925	146.084	543.131	766.597	581.57	232.792	591.394
262.345	587.913	663.13	488.401	265.563	311.766	610.853	478.878	295.123	512.745	527.876	656.331	261.334	450.161	721.387	565.655	136.365	503.276	605.841	522.34	146.135	516.564	660.833	434.592	196.024	497.918	587.379	394.354	235.962	439.1	687.766	432.825	176.459	529.544	585.086	318.54	207.421	482.398	674.817	462.095	273.636	461.067	649.553	553.812	146.2	543.1	766.736	582.562	233.406	590.775
262.18	587.791	663.18	487.935	265.563	311.766	610.844	478.636	295.081	512.757	528.69	656.027	261.533	450.231	721.916	565.906	135.736	503.35	605.052	522.77	146.517	516.606	660.231	434.808	196.457	498.435	587.379	394.984	236.528	439.116	687.882	432.676	176.49	529.561	585.575	317.912	207.558	482.686	674.284	462.73	273.691	461.045	649.075	553.946	146.2	543.1	765.996	583.184	233.406	590.775
262.155	587.781	662.321	487.419	266.224	311.766	609.235	478.636	295.3	512.794	527.006	656.642	261.533	450.231	720.462	566.821	136.025	503.45	605.052	522.77	147.085	516.666	660.515	435.356	196.544	498.544	587.393	394.636	236.672	439.165	687.996	434.387	176.49	529.561	583.693	317.637	207.558	482.686	672.557	463.251	273.681	461.011	649.633	555.538	146.234	543.043	765.996	583.184	234.028	590.135
262.172	585.133	662.321	487.419	264.981	311.803	609.405	478.655	294.886	512.794	526.983	656.049	261.533	450.231	721.485	567.18	135.309	503.517	604.193	523.124	147.696	516.721	659.723	435.856	197.183	498.544	587.351	394.659	236.784	439.199	687.996	433.261	176.762	529.367	583.693	317.637	207.602	482.828	672.54	463.9	273.705	461.003	649.633	555.538	146.335	542.947	765.485	583.649	234.526	589.634
262.172	585.133	661.432	486.818	264.981	311.803	607.86	478.853	295.652	512.794	524.6	656.026	262.153	450.231	720.856	567.829	136.219	503.517	604.227	523.492	147.696	516.721	659.723	435.856	197.366	498.697	587.35	394.472	236.784	437.939	688.147	434.704	177.076	529.132	582.218	317.4	207.662	482.879	671.451	463.9	273.705	461.003	650.14	557.569	147.49	542.618	765.922	584.334	235.046	589.227
262.75	585.021	661.623	486.362	264.683	311.763	607.86	478.853	295.201	512.851	524.528	655.294	262.153	450.231	722.402	567.91	135.637	503.528	603.214	524	148.302	516.716	658.756	436.384	197.813	498.873	587.35	394.952	236.822	438.005	686.084	435.799	177.406	528.855	582.399	317.026	207.711	482.887	671.619	464.414	273.691	460.991	649.745	557.386	147.893	542.288	765.16	584.334	235.221	588.92
263.336	584.974	661.695	485.989	264.547	311.743	606.404	479.087	295.476	512.959	522.75	656.269	262.664	450.176	721.793	568.658	135.971	503.579	603.026	524.319	148.454	516.757	659.325	436.712	197.399	498.928	587.301	394.659	237.523	438.487	686.372	436.503	177.406	528.855	580.544	317.026	207.711	482.887	670.978	464.968	273.663	460.947	650.155	559.157	148.697	542.288	765.879	585.895	235.221	588.92
264.045	584.889	661.695	485.989	264.623	311.696	606.161	479.301	295.476	512.959	522.683	655.507	262.587	450.621	721.793	568.658	135.509	503.602	602.165	524.319	148.475	516.772	657.849	436.712	197.399	498.928	587.202	394.967	237.245	438.959	684.968	436.893	177.825	528.583	580.852	316.849	207.906	483.006	670.978	464.968	273.656	460.92	650.155	559.157	148.527	541.831	765.879	585.265	235.417	588.689
264.045	583.794	661.321	485.534	264.623	311.696	604.513	479.301	295.807	513.006	521.336	655.527	263.239	451.112	723.144	569.401	135.509	503.602	601.996	524.619	148.475	516.772	657.849	436.712	197.047	498.91	587.125	394.509	238.361	438.959	685.858	437.327	178.02	528.585	579.631	316.836	208.174	483.214	669.862	465.36	273.656	460.92	651.024	561.017	148.971	540.594	765.879	585.265	235.672	588.543
264.648	583.742	660.9	484.94	264.84	311.625	604.377	479.244	295.193	513.113	521.247	655.065	262.546	452.083	724.024	569.337	135.262	503.631	600.944	525.026	148.491	516.753	657.194	437.23	197.998	498.911	587.125	395.049	237.58	438.987	685.581	438.559	178.043	528.637	579.797	316.969	208.592	483.51	669.862	465.36	273.651	460.884	650.159	560.681	148.971	540.594	766.182	587.13	235.672	588.543
265.16	583.394	660.659	484.325	265.132	311.504	602.853	479.14	295.964	513.113	519.382	655.86	264.045	452.083	724.024	570.117	135.239	503.614	600.944	525.026	148.48	516.729	657.457	437.554	197.758	498.928	586.809	394.569	238.175	439.271	686.515	438.739	178.043	528.637	578.341	317.056	208.592	483.51	669.101	466.108	273.631	460.889	650.613	562.42	149.424	539.882	766.182	587.13	235.762	588.547
265.236	584.097	660.659	484.325	265.408	311.128	602.724	478.633	294.882	513.293	519.689	655.456	263.088	453.129	723.899	570.193	135.176	503.64	599.797	525.403	148.959	516.737	656.283	437.58	198.659	498.928	586.408	394.653	237.756	439.502	686.515	440.179	178.119	528.738	578.341	317.056	209.037	483.731	669.274	466.311	273.645	460.874	650.613	562.42	148.744	539.82	765.967	588.347	235.762	588.547
265.782	584.097	660.463	484.264	265.408	311.128	601.315	478.114	296.103	513.293	518.216	656.007	263.401	454.241	721.46	571.054	135.176	503.64	599.797	525.403	148.959	516.737	656.283	437.58	198.081	498.965	586.084	394.143	239.163	439.502	687.417	440.068	178.484	528.888	576.886	317.247	209.235	483.894	668.023	466.311	273.645	460.874	651.073	564.206	149.111	539.606	765.749	588.568	235.762	588.547
265.926	584.905	660.088	483.724	265.876	310.796	601.315	478.114	295.379	513.402	518.553	656.122	263.401	454.241	720.899	571.59	135.158	503.691	598.855	526.388	149.587	516.844	656.211	437.69	198.323	498.925	586.084	395.088	238.816	439.912	686.484	441.704	178.484	528.888	577.088	317.418	209.336	483.929	668.181	466.563	273.647	459.147	650.73	563.79	148.372	539.884	765.619	589.645	237.246	588.214
266.139	584.122	659.584	482.971	266.223	310.374	599.952	477.566	296.097	513.459	516.494	656.122	263.993	454.443	721.07	572.869	135.183	503.631	599.279	526.907	149.459	517.05	655.887	437.657	197.794	499.015	585.612	394.345	239.657	440.35	686.764	441.163	178.484	528.888	575.379	317.628	209.336	483.929	667.303	467.186	273.647	459.147	651.071	565.478	149.709	539.089	765.437	589.781	237.246	588.214
265.718	584.284	659.584	482.971	266.251	310.173	599.952	477.566	296.097	513.459	516.494	656.122	263.215	455.286	721.07	572.869	135.204	503.647	597.761	526.907	150.419	517.274	655.075	437.685	197.794	499.015	585.025	393.75	239.329	440.638	685.621	443.053	179.308	529.382	575.633	317.918	209.318	483.899	667.303	467.186	273.665	459.209	651.071	565.478	149.05	539.034	765.437	590.831	237.246	588.214
266.373	583.534	659.021	482.316	266.251	309.288	597.907	477.566	297.117	513.724	515.375	656.791	263.819	456.066	721.396	573.978	135.204	503.647	598.501	527.516	150.419	517.274	655.075	437.685	197.267	499.016	584.401	393.125	240.595	440.638	686.647	442.736	179.799	529.859	574.499	318.555	209.334	483.903	666.315	467.604	273.665	459.209	651.929	567.548	149.306	538.487	765.477	590.803	238.236	587.937
266.02	584.196	658.239	482.546	266.303	309.158	598.688	476.28	297.236	514.053	515.709	657.365	263.101	456.744	720.937	573.896	135.204	503.647	597.699	528.551	150.49	517.481	654.227	437.703	197.08	499.007	584.401	393.125	239.903	440.744	686.424	443.583	180.019	530.063	574.712	319.371	209.335	483.913	666.297	467.759	273.657	459.15	651.025	566.988	149.306	538.487	765.746	591.787	239.076	587.937
266.195	583.962	657.387	482.029	266.329	309.103	597.226	475.749	297.478	514.277	513.28	658.115	264.474	456.744	720.937	573.896	135.204	503.647	597.699	528.551	150.397	517.573	653.404	437.694	197.093	498.987	583.727	392.936	240.298	440.82	687.257	442.849	180.019	530.063	573.343	319.589	209.335	483.913	665.197	468.269	273.657	459.15	651.371	568.796	149.306	538.487	765.746	591.787	239.272	587.845
265.867	584.618	657.387	482.029	266.349	309.008	597.855	475.221	297.605	514.462	513.691	658.671	263.741	457.082	720.637	574.176	135.475	503.584	596.022	528.986	150.58	517.608	652.453	437.694	197.093	498.987	583.036	392.758	239.805	440.865	687.257	444.769	180.008	530.117	573.343	319.589	209.316	483.915	665.397	468.258	273.657	459.225	651.371	568.796	147.863	539.188	766.005	592.588	240.058	588.355
266.611	584.618	656.573	481.715	266.349	309.008	597.013	475.165	297.605	514.462	512.806	659.336	264.354	457.195	720.851	574.435	135.475	503.584	597.694	529.42	150.58	517.608	652.453	437.694	197.093	498.987	582.255	392.586	239.805	440.865	687.828	444.252	180.048	530.215	572.037	319.777	209.363	483.942	663.982	468.258	273.657	459.225	651.858	570.428	147.507	540.526	766.321	592.326	239.26	588.308
266.167	585.158	656.032	482.574	266.37	309.011	597.013	475.165	297.763	514.546	512.806	659.336	264.354	457.195	721.384	574.986	135.698	503.476	596.86	529.815	150.679	517.656	650.735	437.198	197.106	498.965	582.255	392.586	239.843	440.911	688.22	445.401	180.073	530.214	572.208	319.967	209.558	484.082	664.103	468.219	273.656	459.116	651.386	570.283	147.884	539.106	766.333	593.274	239.716	588.071
265.819	585.304	655.135	482.352	266.351	309.028	596.23	474.985	297.757	514.54	510.902	659.846	264.797	457.255	721.683	576.482	135.747	503.306	597.462	529.648	150.789	517.719	650.717	437	197.145	498.982	581.576	392.346	240.387	441.108	688.556	443.965	180.039	530.295	570.282	319.967	209.558	484.082	663.268	469.077	273.609	459.056	651.687	571.991	147.884	539.106	766.226	592.638	239.716	588.071
265.517	585.325	655.135	482.352	266.356	309.019	597.076	474.456	297.757	514.54	512.379	660.456	263.92	457.331	721.683	576.482	136.077	502.942	596.211	530.113	150.77	517.702	649.601	436.784	197.145	498.982	580.233	392.039	240.957	441.328	687.445	445.51	180.039	530.295	570.534	319.935	209.976	484.337	663.268	469.077	273.593	459.106	651.687	571.991	148.091	538.803	766.226	593.988	240.237	587.718
265.517	585.325	653.025	483.102	266.356	309.019	595.261	473.676	296.356	514.415	511.511	661.722	265.141	457.331	722.808	577.517	136.077	502.942	596.744	529.809	150.77	517.702	649.601	436.784	197.149	498.981	579.792	391.806	240.957	441.328	687.833	445.026	180.065	530.309	569.17	320.084	210.517	484.71	662.166	469.569	273.593	459.106	651.717	573.773	148.364	538.218	765.879	593.479	239.418	588.559
265.528	585.338	652.199	483.697	266.358	309.024	595.913	472.938	298.116	514.706	511.511	661.722	263.69	457.468	722.53	576.642	136.375	502.492	596.998	529.997	150.818	517.711	648.545	436.761	197.135	498.963	578.805	391.806	241.29	441.38	689.012	445.671	180.044	530.31	569.342	319.98	210.517	484.71	662.606	469.682	273.576	459.029	651.277	573.361	148.364	538.218	765.366	594.302	239.95	589.256
265.635	585.381	651.305	483.697	266.358	309.024	595.069	471.81	298.903	514.991	510.663	662.93	264.692	457.468	723.065	578.772	136.555	502.118	596.998	529.997	150.787	517.691	648.626	436.868	197.151	498.989	578.738	391.568	241.541	441.429	689.204	445.411	180.044	530.31	567.731	320.018	210.517	484.71	661.321	469.923	273.61	459.022	651.317	575.141	149.059	537.817	765.366	594.302	239.95	589.256
266.164	585.524	651.305	483.697	266.491	308.842	595.577	472.017	299.699	515.269	510.878	663.215	264.118	457.535	723.065	578.772	136.53	501.905	597.061	530.221	150.778	517.686	647.667	437.114	197.151	498.989	577.603	391.248	241.639	441.413	690.527	446.176	180.061	530.315	567.731	320.018	211.34	485.444	661.708	469.772	273.598	458.996	651.317	575.141	149.679	537.255	764.022	595.053	239.37	589.501
266.164	585.524	650.005	483.549	266.491	308.842	594.702	470.982	299.699	515.269	509.702	663.843	263.752	457.506	722.048	578.848	136.53	501.905	596.983	529.804	150.778	517.686	647.667	437.114	197.128	498.99	577.773	391.048	241.639	441.413	690.44	446.112	180.086	530.325	566.25	319.909	211.414	485.58	659.841	470.387	273.598	458.996	651.017	576.584	150.255	536.821	763.277	594.624	238.971	589.578
266.799	585.873	650.243	483.318	266.7	308.464	594.894	471.235	300.115	515.418	509.888	663.617	263.752	457.506	722.048	578.848	136.501	501.748	596.87	529.458	150.76	517.669	646.521	437.546	197.106	498.974	576.256	391.783	241.679	441.392	692.283	447.492	180.085	530.306	566.25	319.909	211.414	485.58	660.197	469.894	273.585	459.054	650.886	576.404	150.556	536.695	762.905	595.641	238.978	589.596
267.41	586.224	648.918	483.318	267.008	308.014	594.782	470.16	300.229	515.525	508.476	664.907	263.617	457.573	722.58	580.918	136.426	501.662	596.785	529.256	150.817	517.66	646.957	438.094	197.102	499.003	576.479	391.55	241.882	441.365	691.453	445.868	180.085	530.306	564.459	319.909	211.414	485.58	660.43	469.881	273.6	459.059	650.729	578.094	150.556	536.695	761.795	595.402	238.978	589.596
267.895	586.428	648.918	483.318	267.238	307.639	594.443	470.216	300.229	515.525	508.828	664.099	263.568	457.582	722.58	580.918	136.345	501.418	596.785	529.256	150.756	517.63	645.956	438.604	197.102	499.003	575.079	391.496	241.892	441.356	693.143	446.663	180.088	530.354	565.048	319.711	211.459	485.606	660.43	469.881	273.571	459.025	650.729	578.094	150.556	536.695	761.795	596.872	239.021	589.618
267.895	586.428	647.55	482.918	267.238	307.639	594.443	469.061	300.252	515.549	507.898	664.187	263.601	457.557	719.822	579.183	136.345	501.418	596.496	529.172	150.756	517.63	645.956	438.604	197.141	498.993	575.43	391.631	241.892	441.356	692.989	446.185	180.087	530.342	563.62	319.476	211.6	485.724	660.075	469.444	273.571	459.025	650.64	579.685	150.884	536.478	760.7	596.729	239.068	589.687
267.942	586.498	647.907	482.653	267.465	307.17	593.717	468.881	300.318	515.62	507.629	663.698	263.83	457.702	718.596	577.441	136.232	500.988	596.02	529.7	150.756	517.63	646.244	439.237	195.837	498.453	574.051	391.031	241.907	441.345	694.062	446.212	180.098	530.341	563.79	319.227	212.014	485.964	660.163	469.254	273.554	458.983	650.248	579.414	150.884	536.478	761.408	597.551	239.074	589.752
267.98	586.5	646.6	482.279	267.624	306.93	593.717	468.011	301.619	515.897	506.456	664.853	263.83	457.702	718.596	579.571	136.092	500.428	596.02	529.7	151.271	517.678	646.275	439.767	197.596	499.349	574.261	390.741	241.933	441.326	693.639	445.398	180.098	530.341	564.052	319.017	212.014	485.964	658.615	468.962	273.472	458.947	649.85	580.996	150.963	536.507	761.408	597.551	239.074	589.752
267.98	586.5	646.6	482.279	267.616	306.805	593.717	468.011	302.026	516.317	506.04	664.004	264.132	457.907	717.291	578.083	135.89	499.974	595.207	530.178	151.619	517.635	645.867	440.313	197.596	499.349	572.9	389.751	241.878	441.35	695.379	446.133	180.094	530.335	564.052	319.017	212.599	486.344	658.075	468.813	273.655	459.11	649.85	580.996	150.909	536.496	760.77	598.504	239.054	589.763
268.606	586.5	645.721	481.972	267.616	306.805	592.357	466.303	302.851	516.317	504.63	664.276	264.863	458.087	716.405	576.74	135.89	499.974	594.354	529.364	151.619	517.635	645.867	440.313	198.419	499.75	573.889	390.246	241.878	441.35	695.379	446.133	180.122	530.321	563.363	318.687	213.12	486.721	658.075	468.813	273.655	459.11	649.587	582.758	151.07	536.437	761.118	598.295	239.088	589.778
268.619	586.498	646.379	481.412	267.616	306.805	592.357	466.303	303.11	516.747	504.129	663.134	264.863	458.087	715.613	575.893	135.728	499.639	592.752	529.418	152.287	517.463	645.461	440.829	199.273	500.238	572.859	389.316	241.878	441.35	695.849	445.054	180.091	530.306	562.554	318.446	213.627	487.084	657.772	468.466	273.838	459.324	649.367	582.704	151.617	536.125	760.406	599.098	239.903	589.786
268.83	586.518	645.421	481.198	267.726	306.514	592.011	465.127	304.126	517.05	502.656	664.439	265.636	458.16	716.198	577.348	135.688	499.58	592.045	528.163	152.797	517.407	645.166	441.215	200.029	500.682	573.04	389.331	242.162	441.289	694.58	443.859	180.091	530.306	562.554	318.446	213.627	487.084	657.185	468.01	274.335	459.725	649.475	584.007	151.617	536.125	760.852	598.889	239.903	589.786
268.83	586.518	645.421	481.198	267.814	306.161	591.979	464.945	304.126	517.05	502.57	663.256	266.406	458.146	716.198	577.348	135.701	499.528	591.281	529.498	153.021	517.293	644.719	440.123	200.029	500.682	572.686	389.315	242.702	441.367	696.801	444.76	180.1	530.313	561.748	317.993	213.91	487.342	657.185	468.01	274.752	460.317	649.475	584.007	152.282	535.779	759.456	599.609	240.26	589.823
269.128	586.527	644.413	479.824	267.814	306.161	591.196	463.955	305.037	517.213	500.996	663.181	267.224	458.117	715.424	577.723	135.701	499.528	590.771	528.275	153.059	517.298	644.719	440.123	200.302	500.781	573.086	389.218	243.141	441.367	695.384	443.627	180.108	530.337	559.136	316.628	213.926	487.434	656.661	467.592	274.752	460.317	647.925	585.431	152.882	535.35	759.886	599.635	239.801	589.916
268.666	586.561	645.409	479.937	267.982	305.887	591.247	463.61	304.831	517.315	500.607	662.312	267.513	458.138	715.424	577.723	135.713	499.562	589.714	528.311	153.059	517.298	643.12	441.113	200.351	500.79	572.074	388.468	243.738	441.402	695.515	443.229	180.127	530.329	558.588	316.213	214.32	487.462	656.167	467.298	275.204	460.999	647.588	585.118	153.306	535.05	758.875	600.392	240.499	590.074
269.046	586.629	645.014	480.802	267.982	305.887	590.47	462.635	305.069	517.346	499.283	663.317	267.513	458.138	713.53	577.723	135.688	499.471	589.714	528.311	153.318	517.214	642.906	441.233	200.483	500.86	572.58	387.995	244.133	441.502	693.923	442.493	180.127	530.329	557.733	315.731	214.32	487.462	655.549	467.013	275.448	461.249	646.528	586.371	153.306	535.05	758.875	600.392	240.499	590.074
268.482	586.668	645.014	480.802	267.982	305.887	590.47	462.635	304.896	517.363	499.009	662.296	267.673	458.136	713.53	577.723	135.67	499.202	588.863	529.466	153.646	517.134	642.099	442.088	200.483	500.86	572.2	387.767	244.165	441.495	696.001	443.183	180.138	530.333	557.733	315.731	214.509	486.157	655.031	466.617	275.566	461.306	646.528	586.371	153.566	534.828	757.918	600.93	241.223	590.266
269.256	586.668	644.276	480.418	267.982	305.887	592.146	461.097	305.693	517.363	498.343	662.539	267.761	458.217	711.078	573.548	135.67	499.202	588.41	526.936	153.646	517.134	642.585	442.039	200.483	500.86	572.406	387.732	244.165	441.495	694.269	442.403	180.133	530.342	556.412	315.158	214.331	486.168	655.031	466.617	275.566	461.306	645.377	587.347	153.683	534.663	758.021	600.511	241.014	590.641
268.748	586.673	644.594	480.831	268.459	305.07	592.146	461.097	305.693	517.363	497.23	661.804	267.761	458.217	711.963	572.612	135.628	498.773	587.232	526.999	154.334	516.917	642.113	442.952	200.982	500.921	572.406	387.732	244.315	441.443	694.302	442.214	180.141	530.348	557.043	314.438	214.524	486.427	654.612	466.529	275.775	461.632	645.494	587.184	153.678	534.572	757.083	600.819	242.048	590.986
269.168	586.765	643.758	480.877	268.477	305.076	591.668	460.137	306.902	517.487	495.708	661.804	267.761	458.217	710.193	571.719	135.619	502.126	587.128	526.18	155.116	516.687	642.651	442.869	200.99	500.891	572.459	387.316	244.828	441.373	692.578	441.285	180.141	530.348	555.076	314.468	214.524	486.427	654.07	466.439	276.12	462.007	644.015	588.238	154.799	533.927	757.083	600.819	242.048	590.986
268.598	586.841	643.758	480.877	268.524	304.988	592.179	460.962	306.902	517.487	495.453	661.547	268.183	458.663	710.193	571.719	135.746	501.831	586.137	526.18	156.253	516.612	641.625	443.89	200.99	500.891	571.983	387.018	244.841	441.322	694.138	441.285	180.121	530.366	555.712	313.915	214.864	486.845	654.07	466.439	276.498	462.33	644.015	588.238	154.755	533.933	756.12	601.554	242.906	591.24
268.598	586.841	643.758	480.022	268.524	304.988	591.218	459.627	307.581	517.574	493.786	661.553	268.675	458.888	708.754	570.966	135.746	501.831	585.926	525.637	156.305	516.622	641.625	443.89	201.016	500.876	571.368	386.687	245.022	441.322	692.364	440.519	180.135	530.353	554.766	313.6	214.631	486.463	652.059	466.966	276.498	462.33	642.468	589.134	155.094	533.53	756.12	601.554	242.013	591.334
268.306	586.867	643.675	482.473	268.561	304.941	591.719	460.776	307.421	517.531	493.598	661.478	269.357	459.141	709.671	570.053	135.759	501.398	584.768	525.468	156.785	516.622	641.297	444.69	201.117	500.822	570.627	385.937	244.937	441.299	691.039	439.787	180.106	530.362	555.334	313.548	215.007	486.815	651.343	467.268	276.922	462.794	642.705	589.074	154.774	533.829	755.404	599.185	242.608	591.42
268.266	586.869	643.03	483.428	268.722	304.683	591.104	460.707	307.703	517.555	492.119	661.478	269.357	459.141	706.988	570.053	135.897	500.83	584.768	525.468	156.761	516.728	641.961	444.505	201.113	500.788	569.904	385.654	244.743	441.261	690.016	438.888	180.106	530.362	554.242	311.906	215.007	486.815	650.539	466.383	277.456	463.148	641.166	589.866	155.458	532.854	755.404	599.185	242.608	591.42
268.282	586.95	643.03	483.428	268.962	304.266	590.923	461.665	307.703	517.555	491.958	661.308	269.994	459.427	707.979	569.168	135.939	500.432	583.628	525.272	157.081	516.839	641.063	445.591	201.113	500.788	569.665	385.735	244.605	441.261	690.016	439.083	180.104	530.368	554.242	311.906	215.543	487.127	650.619	468.208	278.117	463.321	641.166	589.866	155.184	533.213	754.248	597.869	243.354	591.47
268.282	586.95	642.165	484.239	268.962	304.266	591.578	461.348	308.324	517.555	490.232	661.183	270.722	459.531	706.251	568.212	135.939	500.432	583.44	525.07	157.081	516.839	641.063	445.591	201.115	500.806	569.615	385.844	244.605	441.261	689.418	438.415	180.092	530.368	552.924	311.207	215.236	486.726	649.734	467.293	278.117	463.321	639.682	590.423	155.784	532.013	754.502	596.735	242.602	591.425
268.481	587.181	641.449	484.508	269.237	303.751	591.578	461.348	307.724	517.516	489.866	661.211	270.722	459.531	706.836	567.563	135.863	500.194	582.394	525.7	157.099	516.916	640.238	446.454	201.113	500.768	569.615	385.844	244.837	441.181	690.071	437.483	180.068	530.347	553.56	311.342	215.601	486.928	649.899	468.391	277.157	462.518	640.033	589.958	155.373	532.53	753.352	596.175	243.385	591.207
268.656	587.446	640.804	484.649	269.571	303.101	589.96	461.71	308.737	517.461	488.913	661.211	271.008	459.604	706.817	566.876	135.83	500.097	582.155	525.385	156.82	516.956	640.771	446.109	201.12	500.757	568.926	385.691	244.947	441.139	689.81	438.863	180.068	530.347	551.463	310.232	215.601	486.928	648.961	468.475	277.133	462.699	638.44	590.498	156.043	531.24	753.642	595.537	243.385	591.207
268.845	587.877	640.804	484.649	270.009	302.601	589.032	462.987	308.737	517.461	488.45	661.451	271.139	459.631	706.817	566.876	135.808	500.087	580.655	525.385	157.031	517.029	639.792	446.917	201.12	500.757	568.079	385.567	244.958	441.14	688.539	436.013	180.068	530.347	551.919	310.614	215.843	487.226	648.961	468.475	278.727	463.57	638.44	590.498	155.626	531.916	752.051	595.537	244.37	590.865
268.845	587.877	639.883	483.886	270.009	302.601	589.032	461.967	309.761	517.423	487.283	662.081	271.544	459.79	705.947	566.349	135.808	500.087	580.655	525.385	156.492	517.036	639.792	446.917	201.148	500.745	567.324	385.517	244.958	441.14	688.709	437.576	180.073	530.34	551.037	310.459	215.285	486.701	648.106	468.697	278.727	463.57	636.481	591.608	155.882	531.476	752.547	594.623	243.983	590.452
269.216	588.457	639.041	483.893	270.414	301.938	588.172	463.206	309.949	517.463	486.509	662.989	271.786	459.93	705.112	565.758	135.633	496.111	579.483	525.485	157.574	517.036	639.727	447.489	201.107	500.757	566.493	385.517	245.024	441.169	687.924	436.859	180.19	530.38	551.167	311.167	215.51	486.982	648.168	469.783	279.45	463.6	636.481	591.608	155.882	531.476	751.639	593.784	244.663	590.042
269.505	588.626	637.455	483.973	270.677	301.583	587.306	463.637	310.634	517.516	485.483	663.499	272.341	459.93	703.81	565.758	135.633	496.111	579.483	525.485	156.865	517.104	639.462	446.721	201.113	500.75	566.037	385.708	245.196	441.227	688.547	438.86	180.19	530.38	551.062	311.231	215.51	486.982	647.481	469.709	279.776	464.31	635.506	591.296	156.513	530.291	751.639	593.784	244.663	590.042
269.86	588.894	637.455	483.973	270.983	301.204	586.538	464.902	310.875	517.601	485.185	663.815	272.811	460.156	703.05	565.447	135.633	496.111	578.292	525.485	157.139	517.176	638.719	446.785	202.015	500.75	565.02	385.213	245.679	441.308	686.875	435.725	180.43	530.513	551.062	311.231	215.759	487.143	647.638	470.705	280.402	464.31	635.506	591.296	156.513	530.291	750.788	593.889	244.663	590.042
269.86	588.894	636.231	484.288	270.983	301.204	584.973	466.005	311.758	517.601	483.949	664.828	273.454	460.466	701.863	565.436	135.633	496.111	578.292	525.485	157.139	517.176	638.719	446.785	202.015	500.75	565.015	385.762	245.679	441.308	686.224	437.985	180.804	530.72	549.445	311.261	215.198	486.714	646.408	470.705	280.402	464.31	633.788	591.777	155.391	534.83	750.867	592.899	243.701	589.788
270.254	589.041	635.979	484.054	271.269	300.728	584.973	466.005	311.477	517.619	484.044	665.489	273.454	460.466	701.689	565.554	136.345	494.674	576.774	525.493	157.563	516.432	637.785	446.996	202.454	500.75	564.217	385.162	246.295	441.379	685.831	437.185	181.105	530.935	548.976	312.201	215.527	486.897	646.704	471.756	281.441	464.43	634.204	591.47	155.253	535.166	749.972	592.047	243.707	589.787
270.67	588.974	634.943	484.66	271.577	300.403	583.752	466.69	311.672	517.65	482.861	665.999	274.743	460.798	700.671	565.227	136.36	494.499	576.8	525.462	157.245	516.727	636.881	445.637	201.855	500.782	564.087	385.839	246.701	441.521	685.114	439.075	181.525	531.296	547.833	311.196	215.527	486.897	645.911	471.235	282.035	465.076	632.572	592.044	155.253	535.166	749.878	592.018	243.707	589.787
270.95	588.773	634.857	484.651	271.658	300.325	584.042	467.211	311.672	517.65	482.861	665.999	274.725	461.189	700.671	565.227	136.451	494.41	575.609	524.831	157.503	516.985	635.357	445.569	201.855	500.782	563.537	386.177	246.791	441.61	683.547	439.075	181.525	531.296	547.997	312.202	215.163	486.644	645.911	471.235	282.877	465.154	632.572	592.044	155.376	534.93	749.878	590.848	243.742	589.651
270.95	588.773	633.832	484.651	271.658	300.325	582.467	467.211	311.217	517.672	481.984	667.888	275.405	461.342	699.505	564.958	136.451	494.41	575.599	524.714	157.872	517.178	635.357	445.569	201.877	500.788	563.546	387.273	247.146	441.61	683.603	441.113	181.855	531.502	546.908	313.348	215.163	486.644	644.893	471.801	282.877	465.154	631.063	592.696	155.367	534.94	749.754	590.792	244.108	589.332
271.412	588.461	633.832	484.651	271.762	300.187	582.635	467.798	310.951	517.676	481.984	667.888	274.813	461.424	699.35	565.697	136.479	494.398	574.38	524.937	157.872	517.178	634.156	445.501	202.786	500.654	562.584	386.283	247.193	441.654	682.477	438.489	182.139	531.625	547.216	314.408	214.887	486.57	645.133	472.126	283.555	465.212	631.694	592.304	155.275	533.987	749.439	589.689	244.566	588.919
272.385	588.089	632.36	485.183	271.804	300.178	581.775	468.459	311.422	517.684	481.117	668.753	276.004	461.424	697.812	564.452	136.505	494.405	574.38	524.937	157.872	517.178	634.067	443.971	203.507	500.603	562.765	387.166	247.349	441.66	682.204	438.853	182.139	531.625	546.195	314.745	214.887	486.57	644.08	472.558	283.049	465.231	630.331	593.222	155.275	533.987	749.439	589.689	244.566	588.919
272.696	587.536	632.36	485.183	271.835	300.126	582.318	469.179	312.066	517.503	481.215	669.027	275.287	461.493	697.858	565.349	136.594	494.402	573.174	524.132	158.707	517.775	632.981	443.525	204.022	500.603	561.996	387.15	247.015	441.692	681.019	439.183	182.275	531.733	546.195	314.745	214.896	486.539	644.375	472.432	283.447	465.272	630.331	593.222	155.363	533.991	749.235	588.389	245.09	588.601
273.097	587.536	631.044	485.554	271.835	300.126	580.777	469.179	312.838	517.503	480.366	669.412	275.606	461.66	696.503	565.347	136.594	494.402	573.32	523.802	158.707	517.775	632.981	443.525	204.5	500.492	562.33	387.801	247.472	441.692	680.852	439.369	182.407	531.851	544.846	315.14	214.858	486.528	642.68	473.272	283.447	465.272	628.924	593.941	155.783	532.283	748.915	588.302	245.708	588.239
273.129	586.97	631.162	485.842	271.824	300.13	581.302	469.835	313.315	517.19	480.535	668.842	275.606	461.66	696.719	566.483	136.614	494.389	572.278	523.792	158.912	517.851	631.888	443.12	205.661	500.495	561.544	387.801	247.232	441.735	679.666	440.465	183.667	531.963	545.12	315.565	214.858	486.528	643.007	473.035	283.667	465.276	629.407	593.892	156.362	531.872	747.94	587.174	246.002	588.041
273.619	586.412	629.829	486.191	271.843	300.13	580.093	469.859	314.34	516.796	479.611	669.608	276.497	461.986	695.009	565.283	136.603	494.434	572.599	523.424	158.966	517.838	632.178	441.982	205.861	500.477	561.526	388.282	247.583	441.965	679.666	440.465	183.667	531.963	543.796	315.565	214.858	486.528	641.811	473.965	283.144	465.279	627.964	594.45	156.362	531.872	747.719	587.018	246.002	588.041
273.024	586.204	629.829	486.191	271.83	300.15	580.282	470.59	314.34	516.796	479.2	669.021	275.98	462.486	695.009	565.283	136.61	494.424	571.079	523.424	159.455	517.958	632.233	441.237	206.434	500.477	560.596	388.213	247.583	441.965	678.04	441.23	184.159	532.059	543.796	315.565	214.841	486.514	641.864	473.577	283.583	465.366	627.964	594.45	157.025	531.435	747.719	585.953	246.327	587.837
273.024	586.204	628.282	486.701	271.83	300.15	578.67	470.815	315.178	516.519	478.284	669.064	276.7	462.975	693.514	565.283	136.61	494.424	571.327	522.706	160.017	518.027	632.233	441.237	206.249	500.536	560.489	387.954	248.165	441.965	678.557	441.554	184.201	532.333	542.845	315.334	214.926	486.451	640.605	474.189	283.583	465.366	626.626	594.897	157.649	530.967	747.376	586.22	246.41	587.813
272.514	586.163	628.357	487.389	271.814	300.162	578.724	471.299	314.762	516.484	479.254	668.553	276.431	463.57	694.151	568.362	136.593	494.402	570.457	521.487	160.506	518.027	631.911	440.686	206.657	500.549	559.782	387.954	248.409	442.844	678.809	442.542	184.713	532.549	543.087	315.607	215.141	486.26	640.793	473.602	283.882	465.428	626.638	594.768	158.124	530.681	746.121	585.417	246.831	587.633
272.514	586.163	627.037	487.634	271.827	300.149	577.482	472.054	315.031	516.514	478.304	669.288	277.883	462.91	693.1	568.362	136.597	494.339	570.457	521.487	160.506	518.027	631.123	440.24	206.657	500.549	559.637	387.505	248.877	443.307	678.485	443.059	184.713	532.549	541.956	316.008	215.141	486.26	639.068	474.397	283.882	465.428	625.092	595.298	158.124	530.681	746.121	585.417	246.831	587.633
272.514	586.163	627.037	487.634	271.822	300.151	578.163	471.903	314.626	516.576	477.989	668.493	277.531	463.333	693.133	569.045	136.572	494.018	569.43	521.204	162.136	518.181	630.483	440.023	207.257	500.549	558.661	387.002	248.609	443.451	678.485	443.059	185.653	532.785	541.956	316.008	215.402	485.864	640.587	472.858	283.658	465.517	625.092	595.298	158.427	530.555	744.998	584.812	247.413	587.452
272.514	586.163	625.572	487.859	271.822	300.151	575.978	472.874	315.412	515.946	476.937	669.303	277.974	463.967	692.101	569.861	136.572	494.018	569.915	521.153	162.136	518.181	630.483	440.023	206.552	500.554	558.661	387.002	249.184	443.451	677.577	443.897	185.493	533.012	541.021	316.342	215.781	485.454	638.886	474.103	283.658	465.517	623.518	595.789	158.612	530.482	744.628	585.137	248.153	587.283
272.153	584.216	625.609	487.747	271.822	300.151	575.978	472.874	315.456	515.897	478.129	668.176	277.974	463.967	692.478	570.689	136.666	493.2	568.795	519.901	162.902	518.249	629.672	439.879	206.8	500.584	557.898	387.002	249.184	443.451	677.577	443.897	185.86	533.015	541.084	316.197	215.955	485.178	638.468	472.852	283.932	465.544	623.174	595.401	158.794	530.387	743.681	584.591	248.83	587.21
272.012	583.475	624.108	487.977	271.823	300.117	574.201	473.362	316.206	515.543	477.004	668.971	278.406	464.127	691.921	570.583	136.622	492.376	569.205	520.021	162.635	518.395	628.856	439.683	206.332	500.592	558.002	385.923	249.841	443.451	676.223	445.168	185.86	533.015	539.731	317.007	215.955	485.178	637.246	472.827	283.412	465.587	622.763	595.633	158.794	530.387	743.41	585.168	248.83	587.21
271.908	583.16	624.108	487.977	271.816	300.115	574.201	473.362	316.206	515.543	477.683	668.455	277.945	463.998	691.921	570.583	136.513	491.713	567.874	519.226	163.073	518.447	627.066	439.536	207.298	500.592	557.317	385.403	248.998	443.814	676.223	445.168	186.262	533.063	539.955	316.742	216.089	484.904	637.246	472.827	283.619	465.624	622.763	595.633	158.971	530.331	742.578	584.223	248.83	587.21
271.908	583.16	622.671	488.205	271.816	300.115	572.792	473.977	317.518	515.049	477.11	668.073	278.748	464.429	691.378	571.538	136.513	491.713	568.19	519.746	162.336	518.542	627.066	439.536	206.955	500.558	557.463	384.804	249.613	443.814	675.581	445.861	186.071	533.129	539.087	316.937	216.149	484.827	635.798	472.94	283.619	465.624	622.071	596.056	159.791	530.355	742.388	584.93	249.759	587.319
271.902	583.003	622.888	487.74	271.794	300.112	572.376	473.748	317.788	515.361	477.11	668.073	278.525	464.156	691.985	572.022	136.344	491.48	567.407	519.597	163.649	518.542	625.784	439.714	208.034	500.296	556.572	384.804	249.387	443.938	673.451	446.502	186.844	533.194	538.84	316.579	216.139	484.8	635.969	471.767	283.806	465.649	621.026	595.021	159.749	530.369	741.064	585.386	250.188	587.429
271.958	582.972	621.753	487.667	271.794	300.112	570.719	474.255	318.534	514.979	475.888	668.073	279.872	464.981	690.798	572.547	136.34	490.836	567.407	519.597	162.879	518.557	625.633	439.383	208.13	499.914	556.783	384.183	250.143	444.315	673.115	447.094	186.844	533.194	537.696	316.877	216.139	484.8	635.325	472.068	283.364	465.686	619.142	595.24	160.345	530.369	741.064	585.386	250.188	587.429
272.088	582.699	621.753	487.667	271.794	300.112	570.719	474.255	318.338	515.22	478.368	667.921	279.834	464.749	691.259	573.377	135.972	495.317	566.635	519.294	163.085	518.605	624.392	438.818	209.057	499.914	556.076	383.588	250.194	444.766	672.068	447.469	187.456	533.308	537.696	316.877	216.127	484.802	634.885	470.735	283.596	465.721	619.142	595.24	160.021	530.384	739.363	585.386	250.306	587.505
272.088	582.699	620.759	487.722	271.794	300.112	568.713	474.829	319.324	514.35	477.155	667.674	281.04	465.221	691.71	574.305	135.972	494.447	567.063	520.458	163.085	518.605	624.392	438.818	209.076	499.592	556.517	382.985	250.902	444.766	672.102	447.547	187.331	533.214	536.426	317.272	216.145	484.793	634.885	472.011	283.596	465.721	617.576	595.322	160.193	530.412	740.04	586.036	250.663	587.683
272.233	582.355	621.086	487.018	271.781	300.078	568.713	474.829	319.059	514.578	477.799	667.612	281.04	465.221	691.554	575.04	136.367	494.687	566.193	520.358	163.479	518.69	622.887	437.948	209.942	499.592	555.56	382.985	250.971	445.224	670.955	448.37	188.232	533.162	536.423	316.843	216.15	484.841	634.885	472.011	283.152	465.774	617.3	594.362	159.732	530.447	738.477	586.261	251.092	588.11
272.403	582.093	619.998	487.012	271.773	300.067	567.165	475.325	319.432	514.116	476.703	667.612	282.175	465.859	691.063	576.293	136.747	494.184	566.47	521.607	162.688	518.75	623.665	438.032	209.883	498.852	555.733	382.391	251.207	445.394	671.293	448.21	188.232	533.162	535.148	317.818	216.15	484.841	634.093	471.133	282.861	465.782	615.704	594.717	160.728	530.447	738.863	586.458	251.092	588.11
272.65	581.849	619.998	487.012	271.748	300.072	566.901	475.09	319.432	514.116	477.325	667.544	282.175	465.859	691.063	576.293	137.157	494.863	565.195	520.482	163.121	518.808	622.826	436.842	210.907	498.852	555.086	382.081	250.926	445.509	669.319	449.095	188.885	533.129	534.951	317.321	216.162	484.847	634.093	471.133	282.858	465.851	615.704	594.717	160.148	530.477	736.976	586.458	251.558	588.461
272.65	581.849	618.923	486.921	271.748	300.072	565.372	475.75	319.74	513.738	476.99	667.485	282.324	466.096	690.647	577.306	137.157	493.333	565.477	521.511	162.248	518.869	622.826	436.842	210.454	498.792	555.361	382.087	251.574	445.509	669.907	449.09	188.596	532.868	533.587	317.611	216.23	484.833	633.073	471.108	282.858	465.851	614.141	594.685	160.399	530.524	737.348	586.568	252.002	589.042
272.703	581.763	619.153	486.131	271.722	300.163	564.966	475.544	319.225	514.149	477.534	667.402	281.48	465.5	690.142	577.765	137.544	494.267	564.621	521.625	163.661	518.869	621.116	435.822	210.802	498.718	554.425	382.087	251.28	445.622	668.914	449.598	189.004	532.831	533.875	317.353	216.459	484.612	632.278	471.117	282.854	465.83	614.2	594.449	159.69	530.527	735.776	586.568	252.433	589.539
273.54	580.949	617.991	485.452	271.738	300.128	563.427	475.809	318.802	514.458	477.534	667.402	282.955	466.7	690.142	577.765	137.813	494.02	564.621	521.625	162.812	518.922	622.936	435.831	210.406	498.654	554.432	382.137	251.528	445.69	669.614	449.667	189.004	532.831	532.996	317.885	216.459	484.612	631.263	471.121	282.822	465.794	612.758	594.453	160.752	530.527	735.776	586.568	252.433	589.539
273.552	581.164	617.991	485.452	271.712	300.146	563.031	475.574	318.802	514.458	477.86	667.333	282.121	466.215	689.915	578.076	138.001	495.076	563.576	522.605	163.036	518.971	621.883	434.64	211.288	498.654	553.703	382.278	251.147	445.789	667.535	450.627	189.716	532.751	532.996	317.885	216.802	484.328	631.263	471.121	282.824	465.789	612.758	594.453	160.02	530.542	734.966	586.854	252.824	589.229
274.011	581.164	617.038	484.93	271.712	300.146	561.301	475.857	318.802	514.458	477.698	667.03	282.413	466.521	689.715	579.574	138.001	493.426	563.508	523.365	163.036	518.971	621.883	434.64	210.888	498.674	553.906	382.614	251.756	445.789	668.382	450.342	188.804	532.793	531.851	318.407	217.211	484.061	631.263	471.121	282.824	465.789	611.013	594.624	160.347	530.554	735.677	586.999	252.824	589.229
273.791	582.003	617.385	484.671	271.721	300.133	561.301	475.857	318.802	514.458	476.952	666.577	282.413	466.521	689.597	580.347	138.132	494.411	562.611	523.365	163.335	519.002	621.135	433.548	211.288	498.814	553.906	382.614	251.421	445.788	667.602	451.249	189.258	532.841	532.276	318.43	217.444	483.849	629.623	471.196	282.851	465.78	611.422	594.721	159.708	530.554	734.562	586.984	253.064	589.743
274.281	581.154	616.338	484.304	271.725	300.076	559.639	476.165	318.628	514.56	476.952	666.577	282.77	467.106	688.169	581.316	138.226	494.025	562.352	524.124	162.677	519.075	621.506	433.701	210.664	498.883	553.968	382.961	251.634	445.817	668.499	451.07	189.258	532.841	530.275	319.045	217.444	483.849	628.685	471.359	282.851	465.78	609.676	594.767	160.821	530.554	735.435	586.833	253.064	589.743
273.83	581.56	616.338	484.304	271.684	300.119	559.353	475.83	318.628	514.56	476.252	666.223	281.883	466.498	688.169	581.316	138.17	495.02	561.329	524.124	162.312	519.089	620.36	433.037	211.648	498.883	552.677	383.589	251.202	445.828	666.25	452.301	190.514	532.841	531.001	319.136	217.589	483.722	628.685	471.359	283.558	465.706	609.676	594.767	160.092	530.611	733.264	586.833	253.276	589.563
274.362	581.56	615.452	483.934	271.684	300.119	557.814	476.536	318.639	514.586	475.378	665.792	282.222	466.92	687.834	582.191	138.17	493.354	561.244	524.354	162.211	519.115	620.36	433.037	211.648	498.883	552.626	384.1	251.751	445.828	667.156	452.216	190.514	532.841	530.169	319.554	217.767	483.547	626.28	471.453	283.558	465.706	607.658	594.767	160.211	530.648	734.256	586.592	253.437	589.362
274.046	582.18	615.255	483.456	271.673	300.111	557.539	476.101	318.651	514.59	475.378	665.792	281.449	466.378	688.252	582.129	138.126	494.378	560.369	524.622	162.211	519.115	619.684	432.842	210.128	499.356	551.945	384.1	251.451	445.873	666.387	452.839	189.176	533.099	531.112	319.728	217.869	483.514	625.513	471.776	284.283	465.797	607.658	594.767	159.789	530.654	733.68	586.386	253.504	589.357
274.355	582.424	614.254	482.991	271.663	300.14	555.78	476.093	319.454	514.633	475.378	665.792	282.548	467.398	687.141	583.464	138.018	494.019	560.369	524.622	162.184	519.084	619.797	433.409	210.85	499.158	552.118	384.696	251.678	445.906	667.343	452.89	189.176	533.099	532.135	319.958	217.869	483.514	624.497	471.845	285.052	465.718	607.108	593.85	160.525	530.654	733.68	586.386	253.504	589.357
274.224	582.624	614.254	482.991	271.657	300.167	555.709	476.196	319.304	514.612	473.125	665.715	281.756	466.711	687.615	583.218	138.018	494.019	559.191	524.709	162.204	519.105	619.517	433.625	211.938	499.158	551.703	385.274	251.223	445.887	665.283	453.595	189.568	533.191	532.135	319.958	217.839	483.545	624.514	472.112	285.441	465.855	607.108	593.85	159.966	530.693	733.12	586.182	253.58	589.438
274.224	582.624	613.077	482.728	271.657	300.167	553.964	476.427	319.941	514.612	471.767	665.731	282.016	466.185	686.667	584.374	138.018	492.429	559.191	524.709	162.204	519.105	619.517	433.625	211.885	499.471	552.178	386.097	251.898	445.887	666.409	453.599	188.835	533.242	532.698	320.084	217.875	483.557	622.954	472.112	285.441	465.855	605.79	593.101	159.966	530.693	733.785	585.858	253.58	589.438
274.281	582.833	613.041	482.334	271.659	300.136	553.964	476.427	319.493	514.621	470.534	665.769	282.016	466.185	687.005	584.15	137.945	491.154	557.958	524.78	162.161	519.088	618.615	433.725	213.003	499.725	551.273	386.097	251.556	445.88	665.808	454.417	189.372	533.494	532.84	319.804	218.161	483.389	623.21	472.358	285.712	465.881	606.661	592.536	159.216	530.667	732.831	585.535	253.58	589.438
274.277	582.869	612.079	481.912	271.677	300.116	552.206	476.735	319.688	514.706	469.854	665.769	281.517	466.017	685.667	585.122	137.982	490.554	557.958	524.78	162.197	519.113	617.756	433.505	213.003	499.725	551.819	386.799	251.736	445.859	666.843	454.27	189.127	533.764	532.84	320.449	218.161	483.389	622.098	472.621	285.712	465.881	606.099	592.355	159.216	530.667	733.25	584.937	253.58	589.438
274.257	582.887	612.079	481.912	271.822	299.833	552.436	477.05	319.688	514.706	468.493	665.464	281.26	466.214	685.667	585.122	138.098	491.511	556.81	524.613	162.198	519.113	616.857	433.378	214.185	499.725	551.472	387.645	251.266	445.831	664.803	455.215	190.282	533.764	533.022	319.849	218.528	483.167	622.098	472.621	285.974	465.925	606.099	592.355	159.24	530.637	732.354	584.937	253.612	589.353
274.257	582.887	611.207	481.322	271.822	299.833	550.479	477.05	319.979	514.788	467.864	665.464	281.532	466.707	684.35	585.938	138.098	489.891	556.913	524.407	162.185	519.098	616.857	433.378	214.089	500.305	552.044	388.445	252.247	445.831	666.011	454.896	189.941	533.933	533.173	319.842	219.081	482.683	620.565	473.146	285.974	465.925	604.401	590.918	159.242	530.606	732.332	584.324	253.633	589.366
274.218	582.91	611.415	480.837	272.009	299.497	550.457	477.305	319.482	514.74	467.864	665.464	281.834	467.348	684.189	585.267	138.217	490.842	555.579	524.212	162.788	519.098	615.953	433.121	214.543	500.414	551.178	388.445	252.017	445.784	665.904	454.966	190.964	534.257	533.425	319.377	219.579	482.177	620.822	473.537	286.583	466.05	604.944	590.027	159.217	530.627	731.687	583.187	253.632	589.351
274.237	582.966	610.748	480.142	272.088	299.072	548.922	477.439	319.766	514.801	465.58	664.519	281.834	467.348	684.189	586.798	138.371	490.566	555.579	524.212	162.831	519.116	615.365	433.156	213.879	500.515	551.738	389.204	252.12	445.812	666.742	455.049	190.964	534.257	533.806	319.177	219.579	482.177	619.675	474.657	287.312	466.279	603.524	589.461	159.217	530.627	731.687	583.187	253.632	589.351
274.187	582.965	610.748	480.142	272.297	298.59	548.975	477.554	319.213	514.825	464.78	663.66	281.974	467.965	683.96	586.05	138.569	491.424	554.115	524.221	163.234	519.116	613.845	432.602	214.899	500.515	551.845	389.843	252.729	445.854	666.742	455.049	191.865	534.486	533.806	319.177	219.908	481.763	620.163	475.11	287.809	466.55	603.524	589.461	159.198	530.566	730.772	582.175	253.701	589.36
274.187	582.965	609.966	479.523	272.297	298.59	547.082	477.554	319.98	514.825	463.312	662.903	282.164	468.692	683.186	585.555	138.569	490.239	554.21	524.164	163.234	519.116	613.845	432.602	214.212	500.589	552.501	390.37	252.729	445.854	667.243	455.102	191.358	534.567	532.787	318.97	220.041	481.525	618.243	475.11	288.311	466.636	601.911	589.216	159.125	530.534	730.87	582.225	253.73	589.328
274.157	582.939	609.966	479.523	272.557	298.224	547.115	477.523	319.577	514.83	462.834	662.227	282.164	468.692	682.202	585.131	139.13	490.79	552.781	524.288	163.315	519.378	612.647	432.643	214.643	500.668	552.501	390.37	253.491	445.768	667.28	455.514	191.114	534.54	533.505	318.868	220.041	481.525	618.763	475.481	288.311	466.636	602.254	588.86	159.159	530.384	729.98	581.758	253.788	589.839
274.224	583.159	609.164	479.549	272.77	297.858	545.293	477.589	319.263	514.682	461.628	662.227	282.371	469.205	681.402	585.871	139.736	491.306	553.054	524.346	163.239	519.501	612.805	433.469	214.257	500.707	553.315	390.999	254.163	445.668	666.948	455.613	191.114	534.54	534.9	318.868	220.041	481.525	617.446	475.731	288.805	466.792	600.629	588.143	159.159	530.384	730.1	582.136	253.788	589.839
274.224	583.159	609.164	479.549	273.076	297.701	545.282	477.609	319.263	514.682	461.132	661.574	282.43	469.38	681.402	585.871	140.109	491.652	551.481	524.346	164.055	519.756	611.366	433.446	215.402	500.707	553.822	391.732	254.433	445.583	665.913	455.928	191.027	534.498	534.756	318.857	220.479	481.525	617.446	475.731	288.962	466.805	600.629	588.143	159.279	530.139	729.043	581.371	253.776	589.673
274.224	583.159	608.191	478.982	273.076	297.701	543.207	477.804	319.4	514.689	459.556	661.798	282.039	466.789	680.118	585.871	140.109	491.652	551.918	524.719	163.704	519.868	611.366	433.446	215.411	500.681	554.309	392.324	254.433	445.583	665.431	456.067	191.044	534.488	535.85	319.127	220.551	481.352	615.913	475.999	288.962	466.805	600.647	586.955	159.538	529.801	729.185	581.964	253.85	589.362
274.224	583.159	608.191	478.982	273.533	297.338	543.458	477.911	320.004	514.623	459.258	661.879	282.636	469.727	678.592	585.228	140.292	491.66	550.994	525.074	164.718	519.868	609.979	433.551	216.479	500.607	554.309	391.544	254.455	445.487	665.253	456.387	191.198	534.453	536.215	319.11	220.67	481.397	616.277	476.018	289.019	466.786	600.442	587.868	159.859	529.403	728.695	582.108	253.897	589.844
275.213	584.64	607.376	479.825	274.042	297.015	541.972	478.095	320.769	514.539	457.914	661.309	282.636	469.727	677.52	585.228	140.486	491.648	550.994	525.074	164.718	519.868	610.467	434.413	216.471	500.454	554.732	392.245	254.48	445.441	663.958	456.333	191.198	534.453	537.747	319.278	220.67	481.397	614.776	474.999	289.159	466.772	599.422	586.592	159.859	529.403	728.695	582.108	253.897	589.844
275.362	584.857	607.376	479.825	274.295	296.945	541.954	477.62	321.588	514.474	457.699	661.748	283.075	470.216	677.238	585.104	140.51	491.658	550.087	525.483	164.818	519.88	609.102	434.616	217.542	500.454	554.951	393.298	254.637	445.321	664.701	457.218	191.226	534.424	537.747	319.278	221.297	481.362	615.159	474.743	289.213	466.755	599.422	586.592	160.302	528.925	727.994	582.299	253.855	589.646
275.362	584.857	606.763	480.05	274.295	297.155	540.129	477.623	321.588	514.474	456.177	661.711	283.669	470.833	675.78	585.157	140.51	491.658	550.328	525.796	164.818	519.88	609.102	434.616	217.609	500.154	554.904	393.429	254.637	445.321	663.557	456.809	191.242	534.393	539.158	319.349	220.557	481.425	613.083	475.133	289.213	466.755	598.664	585.745	160.556	528.526	728.21	583.159	253.837	589.296
275.362	584.857	606.789	481.525	274.282	297.177	540.129	477.623	322.055	514.434	456.095	662.627	283.669	470.833	676.11	585.45	140.709	491.681	549.262	526.097	165.401	519.789	607.919	434.78	218.265	500.026	554.118	394.014	254.637	445.321	664.905	457.784	191.268	534.368	538.817	319.589	220.92	481.522	613.638	474.551	289.243	466.735	597.571	586.94	160.98	527.956	727.748	584.237	253.845	589.811
275.521	584.88	606.063	482.064	274.609	296.648	538.492	477.342	322.165	514.401	454.619	661.517	284.369	471.413	674.572	585.749	141.102	491.655	549.437	526.326	165.359	519.514	608.473	435.759	217.657	499.967	554.118	394.014	254.696	445.206	664.905	457.784	191.268	534.368	540.822	319.964	220.92	481.522	612.657	474.382	289.207	466.723	596.872	586.263	160.98	527.956	727.881	585.098	253.845	589.811
275.54	584.896	606.063	482.064	274.767	297.196	538.634	476.768	322.165	514.401	454.498	662.684	285.052	471.844	674.572	585.749	141.693	491.6	547.997	526.326	165.47	519.275	607.136	435.683	218.815	499.967	554.257	394.943	254.696	445.206	665.483	458.564	191.252	534.372	540.572	319.971	221.379	481.57	612.657	474.382	289.205	466.714	596.872	586.263	161.026	527.631	726.97	585.098	253.883	589.624
275.54	584.896	605.008	482.562	274.767	296.221	536.624	477.218	322.327	514.369	453.287	662.62	285.498	471.986	673.14	585.993	141.693	491.6	548.185	526.561	165.537	519.105	607.136	435.683	218.211	499.969	553.193	395.312	254.696	445.206	661.369	457.395	191.234	534.399	541.932	319.932	220.528	481.606	611.121	474.156	289.205	466.714	594.603	585.97	160.994	527.442	727.444	585.929	253.847	589.336
275.527	584.869	605.507	484.037	274.914	296.904	536.624	477.218	322.701	514.041	453.092	663.566	285.765	472.067	673.539	586.402	142.275	491.551	546.999	526.723	165.537	519.105	605.89	436.747	218.034	499.689	554.69	395.972	254.663	445.138	660.26	457.845	191.25	534.402	540.831	319.482	221.164	481.681	611.722	473.206	289.433	466.676	593.728	587.42	160.998	527.314	726.909	585.464	253.807	589.347
275.557	584.872	605.075	485.325	275.832	296.516	535.154	476.065	324.215	513.761	451.134	662.381	285.765	472.067	671.597	586.402	142.679	491.544	546.999	526.723	165.823	518.695	605.89	436.747	218.3	499.29	553.228	396.204	254.671	445.121	660.513	457.167	191.25	534.402	542.09	319.029	221.164	481.681	610.288	472.924	289.961	466.696	592.609	587.108	160.998	526.189	726.909	585.464	253.807	589.347
275.547	584.827	605.075	485.325	275.832	296.516	535.279	475.49	324.771	513.44	451.448	662.996	286.186	472.204	672.225	586.95	142.759	491.539	545.984	526.814	166.178	518.185	605.89	436.747	218.3	499.29	553.269	397.184	254.649	445.132	658.692	457.752	191.231	534.403	542.09	319.029	221.748	480.752	610.689	471.924	290.754	466.703	592.609	587.108	160.955	526.065	726.734	586.266	253.795	589.366
275.547	584.827	604.158	486.36	276.445	295.631	533.445	475.49	325.547	513.44	449.991	662.514	286.236	472.213	671.003	587.615	142.759	491.539	546.084	526.871	166.178	518.185	605.89	436.747	218.744	498.619	551.598	397.466	254.649	445.132	659.252	457.356	191.263	534.427	543.164	318.738	221.257	481.313	608.771	471.924	291.665	466.559	591.154	586.674	160.254	528.333	727.059	585.879	253.823	589.401
275.788	584.923	604.843	487.174	276.445	295.631	533.445	475.49	325.798	513.04	450.673	662.88	286.236	472.213	671.003	587.615	142.759	491.539	544.957	526.844	166.402	517.676	605.457	437.762	219.123	498.175	553.419	397.466	254.662	445.108	658.316	457.292	191.261	534.432	542.188	317.705	222.166	480.512	609.099	471.005	291.665	466.559	591.424	587.828	160.521	528.706	727.405	586.229	253.808	589.406
276.37	585.074	604.174	487.937	277.981	296.838	531.77	474.7	326.612	512.614	448.681	662.88	286.342	473.163	670.551	588.989	142.818	491.555	544.741	526.841	166.34	517.275	604.629	437.694	219.21	497.995	551.807	398.042	254.647	445.116	659.028	456.902	191.261	534.432	544.438	318.156	222.166	480.512	607.722	471.005	292.246	466.51	589.952	587.552	160.521	527.731	727.574	585.5	253.808	589.406
277.145	585.279	604.174	487.937	277.957	297.597	532.153	474.441	326.612	512.614	448.89	662.951	286.51	473.178	670.551	588.989	142.784	491.554	543.787	526.841	166.433	516.928	602.408	437.759	219.21	497.995	551.569	399.123	254.638	445.101	656.808	457.157	191.244	534.416	543.359	317.185	223.069	480.721	607.722	471.005	292.9	466.324	589.952	587.552	160.695	528.076	727.574	586.625	253.804	589.405
277.145	585.279	603.457	488.746	277.957	297.597	529.899	474.441	327.466	512.177	447.34	662.799	286.51	473.538	669.483	589.724	142.784	491.554	543.549	526.857	166.413	516.772	602.408	437.759	219.216	497.933	550.163	399.684	254.638	445.101	657.49	456.797	191.271	534.432	543.881	316.454	222.528	481.168	607.425	469.712	292.9	466.324	588.488	588.517	161.124	523.681	727.466	585.906	253.776	589.424
277.941	585.38	604.464	489.472	277.586	298.334	530.252	474.053	326.78	511.865	447.496	662.472	286.537	472.982	670.201	590.369	142.839	491.526	542.462	526.784	166.413	517.132	601.195	437.644	219.237	497.874	550.163	400.029	254.613	445.118	658.127	456.669	191.264	534.433	542.76	315.253	223.079	481.145	608.083	469.185	293.138	466.292	589.182	589.467	161.223	523.905	727.466	587.031	253.779	589.436
278.695	585.479	603.916	489.418	278.276	297.715	528.94	473.858	327.225	511.855	445.654	662.472	286.537	473.567	668.575	590.369	143.075	491.449	542.462	526.784	166.384	516.945	601.195	437.644	219.29	497.842	548.819	400.283	254.61	445.123	658.451	456.629	191.264	534.433	543.33	314.465	223.079	481.145	608.083	469.185	293.424	466.315	587.729	589.957	161.223	522.9	727.466	587.031	253.779	589.436
279.041	585.389	603.916	489.418	278.315	297.76	529.491	473.32	326.386	511.615	445.782	662.318	286.519	473.246	668.947	590.842	143.435	491.305	541.184	526.736	166.547	516.534	599.472	437.482	219.29	497.842	548.937	400.188	254.65	445.14	658.451	456.629	191.257	534.433	543.33	314.465	223.323	481.109	608.083	469.185	293.512	466.33	587.729	589.957	161.247	523.424	727.466	588.381	253.791	589.432
279.516	585.389	603.61	490.707	279.002	297.76	528.144	472.235	327.787	511.615	444.104	661.455	286.494	473.451	667.837	591.564	143.435	491.305	541.071	526.674	166.547	516.534	599.472	437.482	219.789	497.442	548.233	400.185	254.65	445.14	657.803	456.792	191.254	534.428	543.698	313.396	223.005	481.086	608.083	469.185	293.575	466.327	585.578	589.957	161.253	523.754	725.694	585.817	253.736	589.427
279.768	585.338	604.587	491.014	278.613	298.34	528.144	472.235	327.144	511.187	444.502	661.628	286.494	473.451	667.802	592.013	143.805	491.125	539.792	526.471	167.386	515.895	597.954	437.27	220.487	496.97	547.474	400.185	254.63	445.136	657.189	456.926	191.24	534.432	542.846	312.419	222.912	481.116	608.656	467.572	293.575	466.327	587.346	591.364	161.354	524.035	724.778	586.06	253.76	589.449
280.01	585.309	605.418	492.215	278.228	298.579	526.885	471.93	328.344	511.187	442.303	661.628	286.456	473.718	667.56	592.79	143.955	490.995	539.792	526.471	167.583	515.696	598.366	436.926	221.29	496.373	547.065	400.412	254.634	445.139	656.51	457.25	191.24	534.432	542.846	312.689	222.912	481.116	608.301	467.273	293.841	466.395	586.405	592.249	161.354	524.035	723.937	584.749	253.76	589.449
279.72	585.31	605.418	492.215	277.901	298.644	527.461	471.248	328.344	511.187	443.025	661.981	286.468	473.233	667.56	592.79	143.992	491	538.596	525.542	167.596	514.759	596.991	436.654	221.29	496.373	545.981	400.692	254.613	445.134	654.88	457.25	191.24	534.44	542.334	311.661	222.844	481.08	608.301	467.273	295.087	466.542	586.405	592.249	161.524	523.922	723.094	584.749	253.76	589.449
280.398	585.31	605.971	493.748	277.901	298.644	525.648	471.248	327.868	510.854	441.618	661.585	286.356	473.657	666.553	593.251	143.992	491	538.34	525.288	167.802	514.679	596.991	436.654	221.986	495.811	545.656	400.851	254.613	445.134	654.336	457.511	191.25	534.434	542.394	309.833	222.882	481.113	607.952	467.212	295.087	466.542	585.472	592.053	161.815	523.74	722.316	583.37	253.738	589.47
280.127	585.274	605.947	493.77	277.869	298.753	526.396	470.377	327.035	510.853	441.85	661.809	286.33	472.965	665.519	592.837	144.033	490.968	537.783	525.288	167.802	513.689	595.542	436.301	222.55	495.488	545.656	401.616	254.599	445.165	653.587	457.971	191.25	534.434	542.563	310.172	222.865	481.129	607.598	467.312	295.873	466.908	586.289	592.923	162.212	523.512	721.316	582.581	253.738	589.47
281.001	585.079	605.952	495.222	278.306	298.808	525.661	469.34	327.389	510.852	439.811	661.239	286.33	473.866	665.519	593.902	144.141	490.852	537.783	525.288	167.802	513.689	596.238	435.966	222.801	495.404	545.435	401.836	254.612	445.146	654.322	458.35	191.25	534.434	543.116	308.555	222.865	481.129	606.881	467.306	296.178	467.238	586.289	593.118	162.212	523.512	721.316	582.581	253.738	589.47
281.094	584.837	605.952	495.222	278.312	299.066	526.251	468.456	326.449	510.836	439.994	661.653	286.267	473.32	664.443	593.117	144.141	490.852	536.374	524.533	168.3	513.543	594.68	435.552	222.801	495.404	543.682	402.207	254.593	445.17	652.73	458.35	191.392	534.406	543.116	308.555	222.926	481.119	606.232	467.465	296.634	467.413	586.289	593.118	162.833	523.216	720.253	581.993	253.726	589.457
282.21	584.837	604.952	496.262	278.719	299.066	526.385	466.37	327.948	510.836	438.837	661.892	286.26	473.554	663.511	593.138	144.141	490.852	536.309	524.086	168.3	513.543	594.68	435.552	223.092	495.211	543.136	401.918	254.593	445.17	653.457	458.845	191.703	534.352	543.766	306.99	222.99	481.076	606.232	467.465	296.377	467.289	586.811	595.284	162.833	523.216	720.357	581.231	253.726	589.457
282.21	584.837	605.392	496.147	278.449	299.372	526.385	466.37	326.989	510.929	440.045	662.017	286.26	473.554	662.788	592.1	144.141	490.852	535.392	524.086	168.375	513.151	593.485	434.995	223.36	495.021	542.305	402.503	254.586	445.209	652.954	459.541	191.863	534.401	544.383	307.73	222.941	481.126	605.566	467.822	296.719	467.439	586.601	595.881	163.484	523.09	719.422	580.414	253.726	589.457
282.736	584.399	606.049	497.603	278.775	299.636	526.173	466.041	326.38	510.959	438.05	662.017	286.244	473.047	661.378	592.015	145.907	490.446	535.91	522.901	168.464	513.815	594.377	434.395	223.36	495.021	542.149	402.361	254.573	445.229	652.954	459.541	192.133	534.302	544.383	305.27	222.941	481.126	604.931	468.326	295.39	467.141	585.229	597.049	163.484	523.09	720.007	579.515	253.726	589.457
282.274	584.334	606.049	497.603	278.249	299.914	525.589	465.914	326.38	510.959	439.176	661.934	286.178	472.625	661.378	592.015	146.354	490.271	535.105	522.901	168.505	514.293	593.733	434.257	223.36	495.021	541.115	402.761	254.582	445.207	651.216	459.541	192.133	534.302	545.073	306.011	222.93	481.113	604.931	468.326	295.731	467.531	585.229	597.049	163.628	523.102	718.843	581.045	253.719	589.471
282.274	584.334	606.721	498.664	279.246	299.914	525.589	465.104	326.129	510.954	437.517	661.934	286.184	472.613	660.319	591.893	146.354	490.271	535.352	522.29	168.583	514.368	593.733	434.257	223.406	495.063	540.964	402.772	254.582	445.207	653.269	460.735	192.334	534.244	545.779	304.777	222.893	481.137	604.155	468.756	295.731	467.531	585.64	598.34	162.563	523.895	719.381	580.256	253.745	589.469
281.528	584.375	606.721	498.664	278.649	300.222	525.051	464.853	326.196	510.963	437.517	661.934	286.177	472.607	660.535	590.928	146.43	490.211	534.792	521.774	168.583	514.368	593.587	432.83	223.386	495.119	539.929	403.402	254.552	445.24	652.743	461.281	192.401	534.238	546.487	305.687	222.893	481.137	603.434	469.32	297.565	468.027	585.276	598.867	163.589	523.143	719.123	579.117	253.745	589.469
281.39	584.236	606.979	500.187	278.806	300.347	524.253	464.261	326.401	511.047	435.695	661.934	286.177	472.607	658.609	590.928	146.986	490.177	534.792	521.774	168.724	514.304	593.692	432.056	223.405	495.111	539.733	403.076	254.552	445.237	654.076	461.86	192.401	534.238	547.179	304.213	222.893	481.137	602.703	469.954	298.099	467.984	585.873	600.019	163.589	523.143	719.123	579.117	253.745	589.469
281.964	583.771	606.979	500.187	278.379	300.457	523.486	465.068	326.965	510.751	439.079	661.705	286.177	472.607	659.024	590.257	146.864	490.183	534.128	521.365	169.047	514.114	593.017	431.324	223.405	495.111	538.696	403.273	254.554	445.243	654.076	462.205	192.493	534.221	547.179	304.213	222.858	481.135	602.12	470.693	298.817	468.463	585.873	600.019	163.97	523.25	718.981	577.946	253.747	589.472
281.964	583.771	607.623	501.542	279.382	300.457	523.486	463.463	326.965	510.751	438.393	661.629	286.16	472.605	657.653	589.832	147.414	490.183	534.717	520.947	169.047	514.114	593.017	431.324	223.418	495.087	538.33	402.605	255.284	445.243	655.153	462.543	192.703	534.264	548.662	302.992	222.886	481.151	602.12	471.218	298.957	468.195	586.533	601.197	165.252	523.404	719.992	577.519	253.759	589.47
282.423	583.146	607.585	501.385	278.789	300.626	522.614	464.372	327.498	510.739	439.519	661.546	286.16	472.605	658.094	589.865	147.179	490.19	534.064	520.629	169.081	514.141	592.328	430.606	223.382	495.123	537.237	403.025	255.299	445.305	655.887	463.599	193.049	534.102	549.462	303.925	222.894	481.148	601.637	471.951	299.298	468.96	586.519	601.382	165.768	523.676	719.931	576.209	253.765	589.476
282.917	582.471	608.5	502.332	278.99	300.975	522.664	463.905	328.241	510.769	437.563	661.546	286.184	472.628	656.401	589.821	147.438	490.273	534.577	520.567	169.157	514.106	591.451	430.046	223.425	495.054	537.042	402.595	255.16	445.37	656.004	463.697	193.049	534.102	550.152	302.08	222.894	481.148	601.057	473.179	299.238	468.501	587.436	602.705	165.768	523.016	720.939	575.877	253.765	589.476
282.917	582.471	608.5	502.332	278.507	301.496	520.947	465.194	328.241	510.769	438.669	661.455	286.193	472.612	656.401	589.821	147.328	490.221	533.43	520.567	169.095	514.144	589.957	429.918	223.425	495.054	535.729	402.395	255.049	445.455	656.004	464.807	193.283	533.871	550.7	303.234	222.888	481.15	601.057	473.179	299.484	468.826	587.436	602.705	166.006	523.177	720.939	574.842	253.764	589.461
284.113	582.471	609.152	503.083	278.507	300.716	519.771	463.469	328.933	510.937	438.258	661.372	286.193	472.623	654.379	589.821	148.448	490.221	533.8	520.545	169.075	514.172	589.957	429.918	223.388	495.125	535.597	401.758	255.049	445.455	656.292	464.624	193.756	533.719	551.889	303.956	222.888	481.15	600.605	473.062	299.484	468.826	588.394	603.898	166.861	522.92	721.901	574.315	253.747	589.427
284.219	582.153	609.152	503.083	278.168	301.45	518.86	464.42	329.797	511.118	439.278	661.26	286.195	472.625	654.379	589.821	148.496	490.18	533.156	520.699	169.075	514.172	589.365	428.715	223.433	495.103	534.401	402.193	255.049	445.455	656.593	465.401	193.901	533.608	551.889	303.956	222.854	481.146	599.926	473.585	299.726	469.306	588.195	603.88	167.05	523.371	721.298	573.164	253.74	589.414
284.652	582.076	609.54	502.092	278.182	302.407	517.282	464.338	330.31	511.358	437.728	661.26	286.195	472.625	652.329	589.821	149.246	490.035	533.301	520.873	169.075	514.172	589.537	428.687	223.392	495.089	534.255	401.62	254.996	445.532	656.886	465.465	193.901	533.608	551.73	304.242	222.854	481.146	597.648	474.786	299.508	468.628	588.901	605.349	167.846	522.756	721.298	573.164	253.74	589.414
284.644	581.622	609.54	502.092	278.472	303.316	517.027	464.959	330.54	511.501	438.636	661.191	286.199	472.641	652.891	589.858	149.271	489.887	532.255	520.873	169.075	514.172	588.336	428.545	223.392	495.089	533.206	400.768	255.03	445.58	655.039	466.83	193.893	533.586	551.73	304.242	222.83	481.116	597.408	475.46	299.53	468.979	588.901	605.349	167.613	523.025	722.229	571.823	253.741	589.396
285.222	581.622	610.044	502.437	278.472	303.316	515.519	464.671	330.54	511.501	439.312	661.131	286.215	472.664	651.02	590.081	150.466	489.887	532.375	521.235	169.075	514.172	588.336	428.545	223.411	495.085	532.985	400.219	255.03	445.58	655.216	466.388	193.965	533.51	551.758	304.179	222.788	481.127	596.429	475.46	299.53	468.979	589.606	607.087	167.981	522.882	721.938	571.526	253.752	589.383
285.222	581.622	609.679	500.789	278.621	303.558	515.519	464.671	330.958	511.824	439.796	661.093	286.215	472.664	651.308	590.27	149.862	489.849	531.693	521.944	169.155	514.141	586.962	428.331	223.408	495.096	531.602	400.219	254.987	445.596	654.957	466.932	194.143	533.403	550.221	304.084	222.816	481.109	596.383	475.939	300.007	469.391	588.687	607.234	167.644	522.978	722.735	570.38	253.751	589.388
285.753	581.622	609.241	501.025	278.718	303.667	513.918	465.379	330.958	511.824	439.796	661.093	286.2	472.658	649.514	590.462	150.131	489.874	531.672	522.557	169.197	514.174	587.081	429.131	223.378	495.089	531.602	400.219	255.014	445.586	654.957	466.932	194.201	533.349	552.137	304.084	222.816	481.109	595.317	476.395	300.273	468.977	589.001	608.619	167.644	522.978	721.454	570.667	253.751	589.388
286.239	579.704	609.241	501.025	278.718	303.667	514.455	466.067	330.958	511.824	439.768	661.101	286.192	472.679	649.514	590.462	149.392	489.938	530.699	521.852	169.255	514.112	585.747	428.972	223.378	495.089	530.371	399.637	255.014	445.586	654.957	467.742	194.201	533.349	550.401	303.913	222.839	481.136	595.317	476.395	301.104	469.73	589.001	608.619	167.139	523.156	723.184	569.467	253.758	589.354
287.349	579.704	609.477	500.825	278.718	303.667	512.397	466.067	331.455	512.352	439.782	661.091	286.192	472.679	648.023	590.86	150.629	489.938	530.826	522.782	169.154	514.17	585.747	428.972	223.382	495.05	530.332	399.433	255.014	445.586	654.402	466.864	193.173	533.768	550.016	303.651	222.78	481.189	594.121	476.781	301.104	469.73	589.268	610.324	167.029	523.075	721.977	569.473	253.764	589.305
286.921	579.031	608.677	499.157	279.259	304.594	512.91	466.432	331.445	512.392	439.759	661.091	286.2	472.682	648.509	591.307	149.852	490.012	530.208	523.813	169.154	514.17	584.328	428.914	223.387	495.058	529.106	399.433	255.347	445.823	654.121	467.643	194.382	533.285	547.993	303.251	222.85	481.096	594.376	477.189	301.376	470.705	588.039	610.208	167.033	522.959	722.028	568.443	253.77	589.288
287.151	578.827	608.816	498.179	280.575	305.065	511.489	466.893	331.659	512.691	439.759	661.091	286.2	472.682	646.465	591.307	150.048	489.989	530.41	524.575	169.147	514.163	584.533	429.992	223.391	495.091	529.02	399.309	255.706	446.01	653.704	466.94	194.382	533.285	547.494	302.959	222.85	481.096	593.144	477.49	302.193	470.287	588.118	611.775	167.033	522.959	722.028	568.443	253.77	589.288
286.505	578.62	608.816	498.179	281.034	305.457	511.808	467.357	332.063	513.178	439.725	661.089	286.169	472.664	647.008	591.789	149.462	490.089	529.37	524.575	169.133	514.166	582.735	428.867	223.444	495.086	527.9	399.934	256.166	446.286	654.196	468.396	194.695	533.226	547.494	302.959	222.814	481.128	593.299	477.889	302.227	469.949	588.118	611.775	167.049	522.848	722.391	567.216	253.761	589.257
287.741	577.84	609.353	496.398	281.475	305.457	509.822	467.357	332.063	513.178	439.719	661.09	286.297	475.03	645.797	592.187	150.706	490.089	529.415	525.08	169.133	514.166	582.735	428.867	223.444	495.086	527.834	399.787	256.166	446.286	653.625	467.903	195.154	533.059	545.666	301.763	222.805	481.134	591.864	477.889	302.491	469.909	587.87	613.162	166.997	522.826	720.743	567.631	253.761	589.25
287.093	577.449	608.492	494.958	281.564	305.76	509.822	467.357	332.602	513.747	439.762	661.081	286.297	475.03	646.756	592.633	150.706	490.089	528.578	525.477	169.087	514.144	583.339	431.035	223.815	494.989	526.42	399.037	256.567	446.65	652.966	468.531	195.613	532.992	544.27	302.202	222.754	481.122	591.979	478.188	302.491	469.909	586.336	612.892	166.96	522.834	720.733	566.595	253.758	589.247
287.276	577.667	608.998	493.668	282.278	305.76	507.832	467.357	332.602	513.747	439.762	661.081	286.277	475.004	645.985	593.064	150.21	490.226	528.662	525.891	169.303	513.909	583.246	432.027	224.346	494.784	526.45	399.363	256.961	447.138	652.288	468.283	195.613	532.992	545.476	300.987	222.754	481.122	590.635	478.188	302.632	469.997	584.742	614.418	166.96	522.834	719.406	567.024	253.758	589.247
286.822	578.062	608.998	493.668	281.668	306.208	508.692	467.9	332.602	513.747	439.718	661.062	286.277	475.004	645.985	593.064	149.533	490.245	527.496	525.891	169.703	513.298	582.617	432.705	224.346	494.784	525.365	398.829	257.307	447.495	652.531	469.573	196.101	532.882	544.449	301.718	222.756	481.054	590.635	478.188	302.645	470.013	584.742	614.418	166.986	522.79	720.216	565.779	253.767	589.24
286.822	578.062	608.618	493.096	282.929	306.208	506.762	467.9	332.602	513.747	439.695	661.023	286.277	475.004	645.597	593.496	150.712	490.245	527.515	526.186	170.074	512.986	582.617	432.705	224.346	494.784	525.605	399.192	257.307	447.495	651.913	469.151	196.219	532.869	543.063	301.314	222.945	480.692	589.23	478.188	302.645	470.013	585.282	615.526	166.94	522.831	719.154	565.942	253.73	589.243
286.552	578.043	608.276	491.932	282.139	306.344	506.936	467.878	333.533	514.242	439.708	660.996	286.198	472.716	646.369	594.146	150.489	490.32	526.669	526.414	170.074	512.986	581.965	433.364	225.748	494.165	524.13	399.192	257.347	447.5	650.911	469.621	196.424	532.794	542.978	302.214	223.248	480.41	589.23	478.188	302.731	470.205	584.692	615.035	166.962	522.772	718.129	565.417	253.711	589.228
286.414	578.075	608.316	490.419	282.61	306.682	505.269	467.834	332.458	513.681	439.708	660.996	286.198	472.716	645.331	594.656	151.268	490.4	526.549	526.634	170.672	512.407	581.965	433.364	226.478	493.813	524.515	399.399	257.371	447.542	650.983	469.673	196.424	532.794	541.673	301.635	223.248	480.41	588.921	479.702	302.904	470.432	583.67	616.313	166.962	522.772	718.129	565.417	253.711	589.228
286.467	577.606	608.316	490.419	282.324	307.087	506.145	467.762	334.233	514.338	439.635	660.937	286.169	472.695	645.991	595.245	151.387	490.453	525.748	526.634	171.136	511.965	580.848	433.364	226.926	493.51	523.699	398.772	257.444	447.577	649.624	470.378	196.4	532.726	541.673	301.635	223.452	479.929	589.343	480.093	303.308	470.553	583.67	616.313	166.932	522.696	716.275	564.667	253.717	589.208
286.467	576.886	608.406	488.507	283.608	307.087	503.838	467.666	334.233	514.338	439.59	660.924	286.168	472.703	644.866	595.695	152.614	490.453	525.413	526.751	171.136	511.965	580.848	433.364	226.926	493.51	523.893	399.194	257.444	447.577	649.951	470.232	196.429	532.722	540.205	300.89	223.73	479.478	587.748	480.093	303.216	470.686	582.273	617.335	166.897	522.731	717.767	563.781	253.697	589.167
286.548	576.225	608.727	488.35	283.412	307.718	503.838	467.666	334.233	514.338	439.43	660.872	286.168	472.703	646.093	596.575	152.084	490.476	524.978	526.863	171.332	511.748	579.192	435.048	227.132	493.277	522.198	398.474	257.457	447.57	649.08	470.614	196.567	532.602	540.775	302.13	223.847	479.155	587.748	480.093	303.984	471.662	582.55	616.977	166.842	522.692	716.716	562.986	253.682	589.175
287.061	575.115	609.22	486.417	284.155	308.302	502.089	466.765	334.233	514.338	439.43	660.872	286.187	472.732	646.372	597.351	152.467	490.505	524.376	526.892	171.483	511.569	579.123	435.581	227.252	493.164	522.458	399.047	257.499	447.642	649.101	470.601	196.567	532.602	538.043	300.105	223.847	479.155	587.107	480.83	303.431	471.699	581.008	618.3	166.842	522.692	717.262	562.957	253.682	589.175
286.787	574.984	609.22	486.417	283.86	309.009	502.035	466.812	334.233	514.338	439.255	660.803	286.175	472.689	646.372	597.351	151.857	490.507	524.376	526.892	171.644	511.46	578.584	435.89	227.822	493.75	521.344	398.933	257.532	447.634	647.674	471.051	196.535	532.573	538.873	301.547	223.851	479.112	587.107	480.83	303.858	471.796	581.008	618.3	166.842	522.692	715.146	562.177	253.697	589.173
287.301	574.144	609.783	484.778	285.107	309.009	500.514	466.812	336.326	514.582	439.199	660.767	286.149	472.746	646.313	598.286	153.11	490.507	523.408	526.828	171.71	511.331	578.584	435.89	227.899	493.695	521.658	399.276	257.532	447.634	647.837	470.969	196.535	532.573	537.358	301.166	223.841	479.067	586.068	481.249	303.858	471.796	579.26	619.229	166.801	522.729	715.825	562.456	253.732	589.165
287.02	577.882	610.462	485.12	284.614	309.449	500.48	466.913	336.668	514.634	439.156	660.782	286.142	472.725	646.104	598.258	152.373	490.495	522.661	525.914	171.71	511.331	577.542	436.457	228.332	492.93	519.971	399.276	257.787	447.846	646.677	471.069	196.535	532.573	538.43	302.805	223.856	479.03	586.754	481.852	304.479	472.037	579.98	619.227	166.801	522.729	714.859	562.024	253.72	589.146
287.449	577.084	611.231	483.534	284.266	309.675	498.863	466.915	337.127	514.604	439.156	660.782	286.142	472.725	646.104	599.368	152.243	490.5	521.662	525.889	171.809	511.28	578.126	436.94	227.799	493.883	520.295	399.616	258.162	448.086	646.77	471.043	196.535	532.573	536.519	302.26	223.856	479.03	585.686	482.365	303.393	471.85	577.359	620.232	166.801	522.729	714.859	562.024	253.72	589.146
287.083	577.745	611.231	483.534	284.126	309.93	499.019	466.844	337.879	514.534	439.049	660.792	286.136	472.724	645.725	599.332	152.631	490.362	521.662	526.384	171.809	511.28	576.89	437.09	228.34	492.803	519.178	399.482	258.747	448.578	646.77	471.253	196.271	532.753	536.519	302.26	223.843	479.063	586.438	482.868	303.959	471.97	577.359	620.232	166.716	522.738	713.685	561.822	253.743	589.148
287.083	576.86	612.048	482.158	284.126	309.93	497.08	466.676	338.862	514.534	439.057	660.807	286.126	472.716	645.255	600.215	152.631	490.362	520.916	526.276	171.809	511.28	576.89	437.09	228.34	492.803	519.375	399.247	258.747	448.578	647.05	471.016	196.459	533.122	534.838	301.954	223.809	479.064	584.567	482.868	302.909	471.833	576.307	621.319	166.716	522.738	713.977	562.261	253.782	589.045
286.671	577.198	612.899	482.356	284.203	310.044	497.08	466.676	339.64	514.54	438.963	660.795	286.126	472.716	644.666	599.617	152.631	490.362	519.3	526.625	171.794	511.348	575.658	437.288	228.552	493.176	517.758	399.247	259.402	449.131	646.736	471.151	196.427	533.589	535.552	303.371	223.781	479.122	585.156	483.301	304.565	472.013	577.01	621.27	166.716	522.738	712.723	561.655	253.745	588.97
287.266	576.521	614.412	481.209	284.47	310.272	495.515	466.624	340.226	514.532	438.963	660.795	286.143	472.736	643.774	600.235	152.631	490.362	519.3	526.625	170.931	512.222	575.788	437.153	228.552	493.176	517.942	398.856	259.984	448.597	646.095	470.678	196.662	534.144	533.159	302.066	223.781	479.122	584.086	483.766	303.539	471.877	575.167	621.989	166.716	522.738	712.824	562.596	253.745	588.97
287.045	576.729	614.412	481.209	284.61	310.405	495.627	466.409	340.226	514.532	438.869	660.716	286.175	472.73	643.774	600.235	153.869	489.407	518.705	527.285	172.217	511.167	575.961	437.16	229.234	492.216	516.851	398.46	260.247	448.782	646.095	471.593	196.662	534.144	533.696	303.097	223.756	479.053	584.086	483.766	305.002	471.877	575.167	621.989	166.67	522.695	712.059	561.246	253.745	588.97
287.045	576.729	615.716	479.922	284.61	310.405	493.896	466.619	340.893	514.62	438.869	660.716	286.183	472.711	642.239	600.736	153.869	489.407	517.893	527.173	172.83	510.847	575.961	437.16	229.234	492.216	517.047	398.048	260.247	448.797	645.263	471.051	196.802	534.688	532.565	303.905	223.813	479.014	582.85	484.062	305.002	471.877	573.051	622.823	166.671	522.147	711.841	562.302	253.514	589.107
286.641	572.344	616.123	480.015	284.612	310.461	494.172	466.471	340.661	514.767	438.869	660.716	286.621	476.984	641.314	599.956	153.932	489.225	516.919	527.966	172.83	510.847	575.565	437.144	229.131	491.825	515.496	398.048	260.318	448.794	644.376	471.302	196.924	535.439	532.331	303.836	223.813	479.014	583.214	484.282	304.405	471.836	573.494	622.695	166.609	522.105	711.112	562.035	253.441	589.14
286.615	572.259	617.251	480.067	284.671	310.58	492.995	466.221	341.07	514.848	438.869	660.716	286.621	476.984	641.314	601.696	153.991	489.157	516.884	528.127	173.52	510.476	574.693	436.953	229.105	492.087	515.558	397.673	260.789	449.153	643.49	470.626	196.924	535.439	532.331	304.931	223.813	479.014	581.83	483.445	303.465	471.854	571.38	623.489	166.608	521.846	711.112	562.035	253.441	589.14
286.627	572.154	617.251	480.067	284.927	310.956	493.635	465.969	340.474	514.903	438.434	660.554	287.1	476.883	640.082	600.561	154.011	489.096	515.859	528.652	174.392	510.081	573.827	436.776	229.742	491.314	514.341	397.547	260.835	449.014	643.49	471.421	196.958	535.664	532.331	304.931	223.975	478.412	582.27	483.445	303.946	471.883	571.38	623.489	166.608	521.846	710.387	561.868	253.439	589.157
286.627	572.154	618.618	479.664	284.927	310.956	491.785	465.969	341.617	514.903	438.229	660.596	287.613	476.642	639.702	600.467	154.011	489.096	515.857	528.828	174.392	510.081	573.827	436.776	229.742	491.314	514.48	397.36	261.152	449.614	642.751	470.688	196.963	535.627	530.058	305.748	224.095	478.005	580.558	483.851	303.154	471.893	569.418	624.086	166.551	521.759	710.151	562.668	253.476	589.044
286.715	572.009	618.271	478.586	285.294	311.357	492.143	465.699	341.339	515.004	438.018	660.474	287.613	476.642	639.253	599.187	154.139	488.837	514.831	529.47	174.777	509.92	571.173	436.384	230.517	490.511	512.969	397.36	260.996	449.277	640.796	470.495	196.978	535.645	529.396	304.945	224.195	477.646	580.704	483.811	303.154	471.893	569.973	623.99	166.522	521.759	709.724	562.38	253.446	589.005
286.93	571.585	619.38	477.624	285.469	311.779	490.764	465.461	342.678	515.055	438.018	660.474	288.028	476.318	638.318	598.843	154.481	488.357	514.988	529.641	174.946	509.897	570.393	435.976	230.449	491.213	513.11	397.346	260.978	449.453	640.447	469.898	196.978	535.645	528.443	306.806	224.195	477.646	579.268	484.169	302.497	471.833	567.927	625.004	166.522	521.759	710.096	563.007	253.446	589.005
287.136	570.917	619.38	477.624	285.758	312.294	490.902	464.954	342.678	515.055	437.807	660.329	288.335	475.758	638.318	598.843	154.897	487.704	513.767	530.166	175.198	509.868	570.087	435.776	231.271	489.893	511.668	397.12	260.788	449.057	639.4	469.898	197.02	535.647	528.238	305.805	224.273	477.276	579.268	484.169	302.818	471.78	567.927	625.004	166.528	521.763	708.908	562.107	253.466	588.965
287.136	570.917	620.044	476.565	285.758	312.294	489.054	464.954	343.986	515.125	437.661	660.31	288.027	475.262	637.225	598.497	154.897	487.704	513.999	530.338	175.322	509.847	570.087	435.776	231.081	490.636	511.787	397.123	261.234	449.762	639.4	469.898	196.984	535.743	528.238	307.77	224.273	477.276	577.847	484.677	302.818	471.78	566.046	625.649	166.526	521.748	709.317	562.792	253.512	588.98
287.31	570.343	619.008	475.469	285.884	312.46	490.105	464.8	344.088	515.108	437.524	660.369	287.989	475	637.465	597.624	155.159	487.414	513.343	531.181	175.322	509.847	568.217	434.698	231.411	490.471	510.014	397.123	261.234	449.762	638.476	468.863	196.997	535.862	528.238	307.77	224.273	477.276	578.095	484.49	303.679	471.646	566.406	625.471	166.536	521.744	708.878	562.827	253.505	588.917
287.286	570.175	620.872	475.469	286.051	312.808	487.849	463.936	344.99	514.977	437.524	660.369	287.989	475	635.926	598.059	155.196	487.394	513.545	531.24	175.346	509.858	568.393	434.052	231.062	491.33	510.275	397.136	260.998	449.566	638.821	468.679	196.997	535.862	525.083	305.819	224.273	477.276	576.745	485.058	304.399	471.542	564.641	626.007	166.536	521.744	708.878	562.827	253.505	588.917
287.218	570.059	620.872	475.469	286.187	313.056	488.096	463.484	344.41	514.933	437.399	660.516	287.949	475.057	635.926	598.059	155.259	487.387	512.495	532.111	175.866	509.839	567.102	433.256	231.756	491.482	509.037	397.204	260.704	449.215	637.475	468.679	196.972	535.899	525.083	305.819	224.257	476.67	577.025	484.885	305.331	471.351	564.641	626.007	166.524	521.74	708.086	563.334	253.544	588.877
287.218	570.059	620.493	471.905	287.163	313.056	487.302	463.43	345.668	514.933	437.318	660.827	287.835	475.106	635.635	596.473	155.259	487.387	512.64	532.178	175.866	509.839	567.102	433.256	231.756	491.482	509.201	397.245	261.169	449.77	637.701	468.56	196.974	535.899	523.761	306.364	224.237	476.722	575.273	485.575	305.331	471.351	563.134	626.715	166.553	521.732	708.409	563.649	253.569	588.839
287.2	569.872	619.663	470.897	287.339	313.181	487.302	463.43	344.938	514.927	436.95	661.367	287.835	475.106	636.684	595.851	155.147	487.454	511.719	532.872	176.986	509.839	565.709	432.647	232.307	491.665	507.274	397.245	260.787	449.37	636.848	468.389	196.951	535.929	523.639	305.403	224.244	476.718	575.564	485.441	305.933	471.269	563.19	626.02	166.557	521.74	707.93	563.621	253.669	588.79
287.779	568.897	620.538	469.506	287.67	312.569	485.43	462.624	345.466	514.868	436.95	661.367	287.775	475.048	636.26	595.251	155.338	486.593	511.972	532.976	175.761	509.966	566.21	431.969	232.521	492.919	507.582	397.105	260.972	449.7	636.848	468.389	196.951	535.929	521.584	305.403	224.244	476.718	574.433	486.015	306.254	471.156	561.6	626.65	166.557	521.74	708.495	563.526	253.669	588.79
287.779	568.897	620.538	469.506	287.578	312.859	485.332	462.201	345.466	514.868	436.548	662.076	287.71	475.137	636.26	595.251	155.706	486.702	510.757	533.861	176.222	510.023	564.952	431.258	233.53	492.919	506.055	397.105	260.972	449.7	635.22	468.389	196.907	535.904	521.804	304.892	224.248	476.715	574.433	486.015	306.351	471.086	561.6	626.65	166.561	521.735	707.202	563.526	253.858	588.759
288.282	568.072	621.245	467.947	287.578	313.129	484.434	462.201	346.49	514.561	436.367	662.84	287.63	475.014	635.922	594.378	155.706	486.117	510.94	533.581	175.099	510.059	564.952	431.258	233.631	493.953	506.65	396.355	261.461	450.285	635.22	468.389	196.882	535.903	520.204	304.663	224.249	476.72	573.112	486.721	306.351	471.086	560.014	627.138	166.575	521.785	707.96	563.348	254.204	588.656
287.486	571.032	620.555	468.205	287.67	313.434	484.217	461.852	346.234	514.146	436.228	663.54	287.5	475.088	636.509	593.723	156.302	486.33	510.208	534.185	176.967	510.059	563.855	430.519	234.535	494.933	504.872	396.355	261.461	450.285	635.392	467.749	196.859	535.891	520.645	304.374	224.253	476.752	573.547	486.895	306.433	471.051	559.605	626.634	166.574	521.767	708.18	563.203	254.749	588.423
287.878	569.999	620.62	466.932	288.522	314.102	482.94	461.783	347.16	513.577	436.228	663.54	287.5	475.088	635.614	593.723	157.113	485.569	510.311	534.115	175.913	510.06	564.382	429.762	234.043	495.201	505.088	395.869	260.929	449.795	636.074	467.398	196.859	535.891	519.003	304.067	224.253	476.752	572.328	487.511	306.427	471.063	557.917	627.208	166.593	521.731	708.18	563.203	254.749	588.423
287.77	569.914	620.62	466.932	288.699	313.918	482.575	461.702	347.079	513.041	435.985	664.143	287.42	475.172	635.932	593.175	157.905	486.103	509.392	534.985	176.397	510.004	564.629	429.093	234.496	495.406	503.925	395.222	260.492	449.41	634.498	467.518	196.852	535.879	519.003	304.067	224.284	476.73	572.776	487.775	306.424	471.026	557.917	627.208	166.593	521.731	708.209	562.844	255.452	588.06
287.77	568.804	619.841	465.824	288.699	315.058	481.672	461.702	348.339	513.041	435.638	664.686	287.029	474.167	635.199	592.462	157.905	485.113	509.42	534.964	176.397	510.004	564.629	429.093	234.496	495.406	504.307	394.589	261.113	449.95	635.106	466.979	196.754	536.041	517.26	303.816	224.282	476.743	571.16	488.6	306.566	470.964	557.438	627.869	166.605	521.756	708.209	562.844	256.025	587.939
287.477	569.222	618.726	466.381	288.582	314.462	482.013	461.737	347.948	512.781	435.179	665.01	287.029	474.167	635.661	592.187	158.189	485.595	508.445	535.576	176.923	509.839	564.794	428.466	234.831	495.494	502.432	394.589	260.755	449.648	634.293	466.732	196.787	536.451	517.826	303.645	224.301	476.728	571.443	488.688	306.566	470.964	556.851	627.37	166.604	521.745	707.311	561.554	256.308	588.371
288.112	568.736	618.488	465.12	288.582	315.092	481.167	461.737	348.702	512.571	435.179	665.01	287.058	474.155	635.048	592.506	158.355	485.229	508.496	535.186	176.052	509.611	564.645	427.866	234.296	495.612	502.936	393.857	260.95	449.751	634.733	466.605	196.787	536.451	515.432	303.645	224.301	476.728	570.474	489.587	307.182	470.757	555.588	628.433	166.604	521.745	706.946	560.766	256.308	588.371
287.904	569.39	618.488	465.12	288.869	314.259	481.167	461.737	348.702	512.571	435.547	664.73	287.317	475.427	635.048	592.506	158.508	485.705	507.656	536.041	176.592	509.31	564.743	427.203	235.429	495.612	502.164	393.041	260.632	449.19	633.433	466.605	196.82	537.085	515.863	303.556	224.291	476.754	570.474	489.587	307.845	470.617	555.588	628.433	166.602	521.754	706.946	560.766	256.765	588.161
288.435	568.235	617.818	463.904	288.869	315.519	480.279	461.737	349.727	512.228	434.337	664.425	287.165	475.48	635.035	591.641	158.508	485.705	507.396	535.801	175.439	509.059	564.743	427.203	234.711	495.684	502.741	392.401	260.632	449.835	633.888	465.868	196.864	537.7	514.362	303.339	224.299	476.754	569.218	490.367	307.845	470.617	553.231	629.033	166.597	521.778	706.54	559.928	256.942	587.767
288	568.525	616.476	464.582	289.175	314.962	478.959	462.904	349.727	512.228	433.887	664.124	287.165	475.48	634.614	592.348	158.567	486.249	506.158	536.305	177.218	509.059	564.728	427.059	235.11	495.749	501.078	392.401	260.655	449.35	633.014	465.045	196.931	538.161	514.949	303.22	224.305	476.75	570.078	489.826	308.64	470.3	552.449	628.611	166.615	521.779	704.954	558.672	257.006	587.808
288.013	567.594	615.034	465.263	289.785	315.306	478.035	463.527	349.983	512.003	433.887	665.039	287.165	475.48	634.614	591.238	158.532	486.301	505.889	535.662	175.94	509.038	564.728	427.059	234.472	495.822	501.842	391.535	261.909	449.402	633.77	464.344	196.931	538.161	513.211	302.867	224.305	476.75	568.899	490.756	309.362	470.176	550.939	628.837	166.612	521.778	704.954	558.672	257.006	587.808
287.414	567.816	615.034	465.263	290.871	315.026	477.883	464.147	349.474	511.967	433.35	663.855	287.42	473.081	633.853	591.78	158.501	486.318	505.016	536.682	175.207	508.754	564.728	427.059	234.136	495.806	501.343	390.809	261.926	448.956	633.77	463.324	197.012	538.363	513.211	302.867	224.3	476.74	568.853	489.992	309.896	469.924	550.939	628.837	166.612	521.778	704.399	557.937	257.119	588.348
287.414	566.706	614.234	465.363	290.871	316.241	476.979	464.939	349.474	511.967	432.92	663.667	288.024	473.323	633.155	591.437	158.501	486.318	504.728	536.09	175.207	508.754	564.728	427.059	234.136	495.806	502.199	389.907	262.49	449.496	634.358	462.463	197.088	538.41	511.521	302.61	224.308	476.759	568.853	491.058	310.389	469.699	549.074	628.956	166.636	521.802	704.399	557.937	257.273	588.374
286.871	567.253	612.992	465.371	290.784	315.321	476.979	464.939	349.482	511.998	432.447	662.013	288.024	473.323	632.462	591.874	158.825	486.187	503.521	536.068	174.993	508.443	564.728	427.059	234.049	495.821	500.798	389.907	262.35	449.048	634.812	461.108	197.134	538.355	512.074	302.264	224.302	476.762	567.975	490.22	310.389	469.699	549.074	628.956	166.61	521.836	704.105	555.667	257.465	588.132
286.494	567.469	611.587	463.516	291.052	315.907	476.178	465.585	350.216	512.053	432.447	663.453	288.463	473.557	631.823	591.41	159.265	485.987	503.522	535.345	174.856	507.957	563.858	428.155	234.063	495.813	501.455	389.028	263.007	448.969	634.872	461.526	197.134	538.355	509.849	302.264	224.302	476.762	566.869	491.48	310.56	469.629	547.153	628.461	166.61	521.836	704.389	555.354	257.465	588.132
286.546	567.932	611.587	463.516	291.114	315.173	476.454	466.378	350.216	512.053	432.075	661.631	288.658	473.621	631.823	591.41	159.812	485.61	502.34	536.425	174.78	507.16	563.061	428.368	234.063	495.813	500.806	387.363	263.31	448.509	634.872	460.326	197.112	538.368	510.185	301.848	224.297	476.771	566.869	491.48	311.018	469.446	547.153	628.461	166.626	521.81	703.478	554.139	258.585	587.928
286.546	567.932	609.883	463.317	291.114	315.173	475.331	466.378	350.216	512.053	431.056	660.932	288.715	473.621	630.64	591.25	159.812	485.61	502.159	535.282	174.69	506.479	563.061	428.368	234.033	495.855	501.065	386.846	263.886	449.004	634.973	461.322	197.114	538.276	509.204	301.275	224.308	476.768	564.521	490.715	311.018	469.446	545.36	628.595	166.629	521.844	704.211	553.991	258.585	587.928
286.538	567.88	609.811	464.379	291.139	314.941	475.695	467.082	351.821	512.052	431.237	659.539	288.766	473.666	630.231	591.93	160.317	485.247	501.056	535.33	174.69	506.479	562.149	428.507	234.055	495.833	500.009	386.141	264.053	448.507	635.082	460.927	197.172	538.343	509.401	300.835	224.287	476.792	565.077	489.878	311.201	469.329	545.902	627.668	166.625	521.897	703.839	552.96	259.975	587.94
286.455	567.538	608.046	464.111	291.139	314.883	474.959	467.842	352.375	512.064	431.237	660.514	288.766	473.666	629.606	591.93	160.434	485.127	500.844	534.506	174.57	510.617	561.208	428.736	234.055	495.833	500.028	386.096	264.453	448.59	635.133	461.969	197.172	538.343	507.98	300.287	224.287	476.792	563.138	489.748	311.201	469.329	544.506	627.762	166.623	521.905	703.839	552.96	259.975	587.94
286.381	567.107	608.046	464.111	291.346	314.848	475.401	468.532	352.687	512.224	431.237	660.514	288.811	473.676	629.82	592.566	160.502	485.042	499.476	535.496	175.012	510.174	560.393	428.937	234.053	495.828	499.724	385.487	264.255	448.079	633.759	460.408	197.172	538.343	507.98	300.287	224.294	476.774	563.238	489.019	311.261	469.324	544.506	627.762	166.623	521.905	703.31	551.887	261.336	588.335
286.381	567.107	606.117	463.704	291.346	315.313	474.487	469.327	353.599	512.224	430.904	657.637	288.8	473.667	629.322	592.789	160.502	485.042	499.391	534.684	175.012	510.174	560.393	428.937	234.053	495.828	499.346	385.96	264.784	448.649	633.83	461.438	197.172	538.343	506.721	300.071	223.716	477.812	562.123	490.099	311.265	469.317	542.286	628.497	166.661	521.875	703.513	551.883	260.877	588.104
286.247	566.416	606.328	464.79	291.346	315.313	474.487	469.327	353.611	512.298	431.09	656.591	288.8	473.667	629.873	593.164	160.458	485.042	498.195	534.794	175.442	509.794	559.496	429.171	234.053	495.828	499.346	385.96	264.612	448.22	634.185	460.913	198.117	539.532	506.515	299.813	224.345	476.776	562.272	489.41	312.426	469.317	543.612	627.344	166.672	521.887	702.766	550.359	262.277	588.104
286.096	565.627	604.383	464.547	292.684	315.335	473.54	470.054	354.114	512.502	430.393	656.591	288.825	473.686	629.139	593.506	160.497	485.046	498.182	534.335	175.61	509.596	558.58	429.592	234.037	495.813	498.451	386.348	264.65	448.337	633.874	461.727	198.629	539.895	505.546	299.813	224.345	476.776	561.085	489.738	312.434	469.312	541.761	627.436	166.672	521.887	702.783	550.404	262.277	588.104
286.002	565.101	604.383	464.547	293.171	314.86	473.578	470.132	354.114	512.502	431.14	655.52	288.818	473.693	629.139	593.506	160.497	485.046	496.776	535.085	175.665	509.249	557.663	430.018	234.037	495.813	497.682	385.888	264.724	447.73	634.309	460.437	198.629	539.895	505.32	299.958	224.548	476.522	561.085	489.738	313.068	469.312	541.761	627.436	166.672	521.887	702.265	549.669	263.973	587.624
286.002	565.101	602.322	464.418	293.657	314.86	472.598	470.807	354.435	512.625	431.816	655.122	288.819	473.693	628.569	593.943	160.497	485.046	496.776	535.085	175.481	509.193	557.663	430.018	234.037	495.813	496.786	386.226	265.243	448.225	633.933	460.93	198.864	540.088	504.263	300.031	224.648	476.162	560.013	489.278	313.068	469.312	539.825	627.549	166.676	521.872	702.233	549.414	262.185	587.408
285.926	564.774	602.886	465.542	293.789	314.544	472.511	470.531	353.916	512.892	431.816	655.122	288.831	473.722	629.308	594.531	161.191	484.841	495.768	535.371	175.481	509.193	555.353	430.426	234.037	495.813	496.786	385.506	265.413	447.51	633.882	461.214	198.954	540.107	504.031	300.437	224.765	475.48	559.869	488.914	314.273	469.312	540.054	627.077	166.687	521.886	702.449	548.317	263.105	587.323
285.968	564.758	601.132	465.272	294.543	314.76	471.572	470.794	354.617	513.245	431.208	654.537	288.831	473.722	627.942	594.531	161.778	484.635	496.079	535.533	175.374	509.275	554.646	430.862	234.041	495.843	495.887	386.321	266.123	447.371	633.3	461.461	199.063	540.224	502.979	300.738	224.765	475.48	558.645	488.879	313.133	469.253	538.241	626.974	166.684	521.89	702.449	548.317	263.105	587.323
286.007	564.816	601.132	465.272	294.268	314.695	471.368	470.041	353.72	513.439	431.208	654.537	288.83	473.722	628.748	595.201	162.344	484.441	494.768	535.533	175.315	509.242	553.509	431.004	234.044	495.836	495.111	386.219	266.061	446.693	633.588	461.461	199.063	540.224	502.979	300.738	224.826	474.974	558.529	488.913	314.331	469.291	538.241	626.974	166.684	521.89	702.066	547.108	263.862	587.27
286.634	563.556	599.409	465.13	295.447	314.695	470.511	470.881	354.983	513.439	433.495	652.305	288.842	473.737	628.496	595.743	162.344	484.441	494.887	535.772	175.315	509.242	553.509	431.004	234.044	495.836	494.218	387.064	266.772	447.263	633.079	460.869	199.135	540.326	502.061	300.738	224.932	474.299	557.524	488.913	314.183	469.455	536.351	626.972	166.7	521.883	702.378	547.224	262.598	587.778
286.586	563.527	599.409	465.13	294.836	314.28	471.019	470.135	354.256	513.558	434.526	652.035	288.842	473.737	628.915	596.246	162.687	484.286	493.8	536.266	175.241	508.526	552.257	431.216	234.037	495.829	493.441	386.344	266.413	446.783	632.552	460.401	199.134	540.323	502.061	300.738	224.917	473.905	557.259	488.794	314.183	469.455	536.585	627.173	166.708	521.891	702.596	546.123	263.712	588.244
287.059	563.294	597.978	467.296	295.83	314.82	469.24	469.927	354.687	513.608	434.526	651.225	288.852	473.737	629.07	596.416	162.916	484.174	494.172	536.795	175.241	508.526	552.371	431.297	234.031	495.797	492.562	387.09	266.547	446.756	631.937	460.147	199.134	540.323	500.775	300.738	224.917	473.905	556.151	488.77	313.675	469.53	534.792	627.29	166.708	521.891	703.387	546.065	263.712	588.244
287.356	563.878	597.978	467.296	294.535	314.558	469.203	469.178	354.687	513.608	435.097	651.234	288.834	473.739	629.07	596.416	162.987	484.115	492.816	536.795	175.251	508.265	551.174	431.414	234.031	495.797	491.384	386.956	266.099	446.7	631.937	460.147	199.176	540.323	500.775	300.738	224.898	473.722	556.151	488.77	313.749	469.536	534.792	627.29	166.702	521.904	702.694	544.7	264.826	588.63
287.356	562.963	597.751	467.283	295.561	314.978	468.372	469.988	355.2	513.674	435.276	650.436	288.847	473.709	628.713	596.743	162.987	484.115	492.96	537.245	175.405	509.638	551.174	431.414	234.041	495.779	491.631	387.915	266.97	446.7	631.937	460.147	199.171	540.316	499.512	302.482	224.321	477.587	556.8	489.393	313.749	469.536	533.075	627.385	166.704	521.91	703.32	544.811	264.561	589.048
287.352	563.541	597.381	468.16	294.852	314.745	469.02	469.27	354.33	513.699	435.429	650.605	288.858	473.707	628.196	597.049	162.982	484.097	491.841	537.715	175.405	507.868	549.919	431.327	234.126	495.823	490.661	387.285	266.465	446.75	630.83	459.19	199.176	540.335	499.811	302.991	224.321	477.587	555.789	489.242	313.796	469.544	533.345	627.493	166.702	521.911	703.302	543.436	264.714	589.407
287.389	563.377	595.543	469.283	295.031	314.837	467.066	468.556	353.809	513.695	435.429	649.615	288.858	473.707	628.196	596.194	163.002	484.113	491.78	538.06	175.557	509.136	550.112	431.488	234.062	495.805	490.525	388.095	266.714	446.79	630.249	458.764	199.178	540.291	498.493	302.991	224.321	477.587	554.005	489.309	313.891	469.543	531.576	627.403	166.702	521.911	703.302	543.436	264.714	589.407
287.386	564.031	595.543	469.283	294.467	314.719	467.741	468.374	353.53	513.684	435.449	649.855	288.847	473.677	628.196	596.194	162.994	484.124	490.342	538.06	175.787	508.533	548.492	431.488	234.056	495.803	489.416	389.363	266.365	446.665	630.471	458.764	199.178	540.291	498.493	302.991	224.813	476.881	553.457	488.832	313.948	469.555	531.576	627.403	166.7	521.906	703.575	542.049	265.238	589.862
286.615	562.921	594.909	469.793	295.603	314.719	466.368	467.908	353.53	513.684	434.684	649.058	288.85	473.666	628.196	596.689	162.994	484.124	490.507	538.502	175.787	508.533	548.492	431.488	234.056	495.803	489.559	390.311	267.134	446.665	629.842	458.244	199.213	540.288	497.803	304.464	224.873	476.82	552.516	488.967	313.948	469.555	529.785	627.462	166.702	521.914	703.699	542.196	265.878	590.19
286.623	563.589	594.297	471.07	295.095	314.557	466.368	467.908	353.672	513.565	434.478	649.279	288.85	473.666	626.897	596.515	163.009	484.141	489.291	538.881	175.787	506.447	547.619	431.341	234.169	495.785	489.559	390.311	266.975	446.442	628.728	457.833	199.247	540.219	498.367	305.226	224.839	476.802	552.221	488.602	313.97	469.538	530.029	627.37	166.703	521.91	703.452	540.869	266.23	590.309
286.623	562.644	593.187	472.061	295.723	314.827	464.127	467.109	353.62	513.433	435.467	648.229	288.869	473.688	625.512	595.86	163.033	484.192	489.194	539.164	176.22	509.234	548.136	431.043	234.62	495.966	489.513	391.012	267.859	446	628.956	457.536	199.569	540.262	496.831	305.226	224.839	476.802	551.414	489.217	314.557	469.702	528.14	627.48	166.703	521.91	702.778	541.266	266.23	590.309
286.623	562.644	593.187	472.061	295.326	314.661	464.329	466.671	353.62	513.433	434.366	648.414	288.865	473.646	625.512	595.86	163.06	484.221	489.194	539.164	176.502	508.699	546.77	430.767	234.62	495.966	488.291	391.7	267.448	445.825	627.351	457.536	199.569	540.262	497.156	305.833	224.81	476.661	551.414	489.217	315.285	469.858	528.14	627.48	166.685	521.93	702.202	539.646	266.46	590.419
286.623	561.474	591.798	472.958	296.626	314.661	462.844	466.926	353.726	513.231	433.799	647.516	288.85	473.643	624.88	595.713	163.06	484.221	488.987	539.477	176.691	510.211	546.77	430.767	235.187	496.165	488.291	391.7	268.23	445.825	627.811	457.151	200.003	540.469	496.282	306.51	224.806	476.633	549.797	488.462	315.285	469.858	526.364	627.484	166.687	521.932	702.125	540.7	266.818	590.555
287.368	560.962	591.994	473.044	296.626	314.661	462.669	466.531	353.591	513.163	432.36	647.813	288.887	473.646	624.627	594.657	163.154	484.265	487.079	539.735	176.691	507.931	545.86	430.199	235.897	496.285	488.291	390.74	267.876	445.8	626.53	457.151	200.625	540.721	496.493	307	224.711	473.287	549.58	488.054	316.101	470.08	526.611	627.434	166.693	521.938	701.149	539.426	267.336	590.863
287.396	561.554	590.308	473.873	297.118	314.726	461.252	466.458	353.785	512.982	433.929	646.792	288.887	473.646	623.883	595.828	164.002	484.264	486.603	540.039	176.814	509.613	546.129	429.675	236.599	496.203	488.426	392.082	268.923	445.8	627.193	456.344	201.269	541	496.67	307.737	224.711	473.287	549.24	488.022	316.797	470.177	524.796	627.36	166.69	521.935	701.149	539.426	267.336	590.863
287.4	561.886	590.35	473.91	296.517	314.603	461.252	466.458	354.201	512.622	431.926	647.052	288.894	473.636	623.56	594.501	164.427	484.518	485.859	540.039	176.903	509.21	545.453	429.483	237.329	496.114	488.281	393.322	267.527	445.923	625.927	455.128	201.269	541	496.67	307.737	224.75	476.429	548.721	487.78	317.234	470.351	524.796	627.36	166.69	521.935	701.114	539.251	267.903	591.21
287.4	561.886	588.439	475.035	297.824	314.603	460.139	466.223	354.201	512.622	431.306	646.486	288.881	473.594	623.645	593.941	165.033	484.518	485.502	540.389	176.903	509.21	545.453	429.483	237.329	496.114	488.158	393.872	268.371	445.923	626.197	454.656	201.603	541.131	496.229	309.094	224.726	476.196	547.783	487.96	317.252	470.386	522.872	627.25	166.687	521.947	700.209	540.232	268.072	591.283
287.49	561.813	588.524	474.992	297.082	314.427	460.139	466.223	354.847	511.983	429.159	647.192	288.881	473.594	623.8	592.411	165.323	484.865	484.527	540.706	176.982	508.669	544.943	429.427	237.545	496.065	488.158	394.442	268.211	445.719	625.446	454.635	201.651	541.108	495.681	309.763	224.741	475.993	547.03	487.851	317.252	470.386	523.136	627.301	166.67	521.958	701.042	538.836	268.251	591.353
287.931	561.518	587.257	475.826	297.714	314.881	458.739	466.124	355.569	511.407	430.851	646.052	288.929	473.579	623.674	591.049	166.061	485.274	484.39	540.992	177.139	509.89	546.129	429.422	237.709	495.953	487.798	394.855	269	445.399	626.203	454.734	201.651	541.108	495.681	310.153	224.741	475.993	545.947	487.654	317.298	470.411	521.207	627.203	166.67	521.958	698.754	540.327	268.251	591.353
288.631	561.241	587.257	475.826	297.714	314.881	458.739	466.124	355.569	511.407	428.569	646.695	288.955	473.582	623.674	591.049	165.785	485.456	483.106	540.992	177.247	509.176	545.719	429.448	237.709	495.953	487.323	395.829	269.35	445.022	625.063	454.734	201.831	541.156	495.067	310.52	224.758	475.694	545.947	487.654	317.418	470.441	521.207	627.203	166.66	521.964	698.171	539.457	268.251	591.353
289.43	560.929	585.715	476.968	298.916	315.226	457.303	466.124	356.01	511.143	426.877	646.365	288.975	473.57	623.468	590.055	166.704	485.456	483.165	541.325	177.42	510.214	545.719	429.448	237.867	495.875	486.614	396.21	269.709	445.022	625.771	453.992	202.039	541.228	494.497	311.713	224.767	475.31	544.763	487.595	317.418	470.441	519.398	627.202	166.675	521.947	697.636	540.108	268.677	591.478
289.43	560.929	586.109	477.083	298.24	315.327	457.564	466.049	356.01	511.143	425.358	647.217	288.972	473.557	623.328	589.135	166.423	485.652	481.694	541.564	177.42	508.278	546.788	429.498	238.084	495.799	485.75	396.21	270.319	444.644	625.147	451.834	202.561	541.245	493.734	311.829	224.804	474.946	544.601	487.606	319.009	470.446	519.722	627.099	166.679	521.941	696.52	540.249	270.702	591.633
289.828	560.594	584.626	478.312	299.072	315.892	456.339	466.2	356.01	511.143	425.358	645.912	288.972	473.557	623.328	589.135	166.106	485.75	481.754	541.846	177.684	509.276	547.614	429.431	238.521	495.484	485.061	396.348	270.54	444.367	625.937	451.384	202.509	541.263	493.144	312.643	224.804	474.946	543.163	487.597	319.012	470.462	517.901	627.064	166.671	521.951	696.52	540.249	270.702	591.633
289.865	560.485	585.205	478.377	298.73	316.144	457.378	466.109	356.417	510.827	424.218	646.895	288.972	473.557	623.123	588.386	165.851	485.733	480.425	541.846	178.041	509.791	547.614	429.431	239.113	495.175	483.982	397.403	270.583	444.275	624.821	450.439	202.831	541.263	493.144	312.643	224.759	474.893	542.989	487.583	319.597	470.648	517.901	627.064	166.671	521.951	695.402	540.07	271.85	591.746
289.865	560.485	583.369	479.517	300.267	316.414	455.89	466.109	356.417	510.827	423.82	646.709	288.974	473.53	622.9	588.232	166.424	485.733	480.423	542.008	178.041	509.791	547.614	429.431	239.113	495.175	483.661	397.469	270.583	444.275	625.303	450.442	202.671	541.289	492.268	313.58	224.71	474.643	542.011	487.583	319.457	470.94	516.173	626.93	166.668	521.949	695.144	541.326	272.21	591.76
289.853	560.373	583.897	479.715	299.514	316.589	455.654	466.59	357.057	510.265	422.92	647.864	288.974	473.53	622.553	587.404	166.398	485.71	479.206	542.29	178.116	509.824	547.614	429.431	239.393	495.079	483.661	398.399	270.772	444.166	625.88	449.386	203.051	541.506	491.505	313.256	224.948	473.518	541.81	487.515	320.71	470.94	516.455	626.671	166.628	521.962	694.19	540.621	273.48	591.74
289.945	560.278	582.74	480.348	299.833	316.776	454.392	466.786	358.609	509.675	422.141	646.364	289.138	471.296	622.218	586.359	166.091	485.725	479.34	542.396	178.151	509.612	547.645	429.49	238.367	495.43	483.321	398.177	270.797	444.105	626.352	450.032	203.051	541.506	491.505	314.741	224.948	473.518	540.867	487.515	320.475	471.321	516.389	626.483	166.628	521.962	693.897	542.556	273.48	591.74
289.936	560.275	583.871	479.673	299.086	316.755	454.631	466.817	358.609	509.675	421.479	647.644	288.919	473.525	622.218	586.359	165.772	485.739	477.906	542.936	178.075	509.395	547.616	429.759	238.367	495.43	481.81	398.831	270.822	443.999	624.987	448.892	203.903	541.891	490.853	314.34	225.313	472.231	540.867	487.515	321.621	471.768	516.389	626.483	166.624	521.955	692.781	541.325	274.61	591.206
289.944	560.274	582.143	480.648	300.472	317.01	453.317	466.817	359.452	509.145	419.862	647.709	288.917	473.528	622.003	585.205	166.43	485.739	477.949	542.952	178.075	509.395	547.616	429.759	239.782	494.863	481.091	398.589	271.146	443.999	624.429	449.478	203.903	541.891	488.834	315.348	224.817	473.204	539.799	487.515	321.621	471.768	515.79	625.935	166.624	521.955	692.664	542.507	274.327	591.26
289.944	560.274	583.016	480.015	299.747	317.045	453.447	466.757	359.452	509.145	419.807	648.613	289.088	473.475	621.747	584.876	166.43	485.739	476.618	542.671	178.075	509.395	547.613	429.852	240.086	494.854	480.331	399.474	271.264	443.898	624.121	449.967	204.322	542.713	488.527	315.13	225.139	472.651	539.366	487.139	322.456	471.979	515.79	625.935	166.596	521.973	691.875	543.365	275.316	591.07
289.933	560.272	581.719	480.493	300.618	317.414	452.145	466.616	359.216	508.503	418.077	647.773	289.088	473.475	621.015	583.675	166.623	485.747	476.643	542.598	177.632	509.35	548.451	429.952	240.718	494.928	480.331	399.474	271.405	443.859	623.505	450.761	203.402	542.877	487.295	315.971	225.139	472.651	538.259	487.132	321.559	472.12	512.296	625.361	166.566	521.988	691.875	543.365	275.316	591.07
289.957	560.254	581.719	480.493	300.167	317.725	453.07	466.523	358.992	508.472	417.879	648.596	289.436	473.529	620.925	583.475	166.296	485.766	475.059	542.598	177.434	509.339	547.682	430.13	241.635	495.019	478.306	399.214	271.146	444.193	624.063	449.741	205.052	542.877	487.295	315.971	225.407	471.725	538.155	487.187	322.217	472.231	512.296	625.361	166.566	521.988	690.836	543.237	276.184	591.4
289.957	560.254	581.719	481.783	301.6	317.935	451.82	465.474	359.752	508.472	416.032	649.588	289.798	473.455	620.925	582.365	166.296	485.766	475.223	542.657	177.434	509.339	547.682	430.13	241.635	495.019	478.221	398.803	271.461	443.203	623.319	449.996	205.052	542.877	486.118	316.707	224.932	473.028	536.996	487.187	321.312	472.346	510.846	625.247	166.54	521.977	690.712	543.554	276.184	591.4
289.974	560.287	581.383	480.316	301.3	318.203	451.82	465.474	359.841	508.398	416.37	650.131	289.798	473.455	621.76	581.913	165.914	485.768	474.184	542.721	177.236	509.2	547.669	430.29	242.477	495.197	476.778	399.463	270.368	444.738	622.863	450.884	204.3	543.077	486.535	316.871	225.305	471.982	536.98	487.447	322.848	472.346	510.846	625.247	166.533	521.996	689.656	544.33	276.092	591.798
289.999	560.277	580.379	480.571	302.118	318.418	449.818	464.616	358.485	509.289	413.928	650.131	290.337	473.438	620.524	580.535	166.446	485.778	474.463	542.817	177.236	509.2	547.486	430.655	243.184	495.277	476.831	398.854	271.542	442.97	621.738	452.025	204.3	543.077	484.816	317.441	225.305	471.982	535.959	487.631	321.879	472.388	508.913	624.286	166.533	521.996	689.433	544.777	276.092	591.798
289.993	560.3	579.466	479.399	302.493	319.02	449.943	464.031	358.485	509.289	414.002	650.254	290.996	473.416	620.524	580.535	166.446	485.778	472.986	542.817	177.004	508.525	547.266	430.911	243.184	495.277	475.799	398.761	271.739	443.118	622.83	452.025	204.791	543.221	485.479	317.615	225.595	470.941	535.959	487.631	322.33	472.477	508.913	624.286	166.533	521.996	688.49	544.777	275.555	591.857
289.994	560.312	579.466	481.094	302.493	319.02	448.627	464.031	360.878	507.72	412.116	650.381	291.321	473.367	620.458	579.294	167.139	485.778	472.986	542.817	177.005	508.343	547.266	430.911	243.516	495.303	475.858	398.117	272.049	441.693	621.556	452.634	204.039	543.534	484.36	318.598	225.306	472.439	534.686	487.867	322.33	472.477	507.735	623.086	166.533	521.996	688.144	545.223	275.555	591.857
289.994	560.312	578.509	480.149	301.812	318.857	448.822	463.55	361.548	506.872	412.613	650.408	291.687	473.331	620.041	579.617	166.517	485.772	472.128	542.94	177.005	508.343	546.988	431.289	243.516	495.303	474.497	398.732	272.227	441.836	620.582	453.326	204.649	544.062	485.114	318.868	225.093	471.29	534.492	487.984	322.812	472.565	507.235	623.768	166.433	522.055	687.082	545.454	275.91	592.226
290.018	560.314	577.746	480.621	302.222	318.984	447.851	463.026	361.629	505.858	410.188	650.408	291.687	473.331	620.041	578.282	166.676	485.792	472.493	542.97	176.99	508.285	546.791	431.596	243.516	495.303	474.553	397.986	272.676	440.762	619.828	454.05	203.972	544.775	484.124	319.664	225.093	471.29	533.314	488.019	322.812	472.565	506.01	622.905	166.413	522.068	687.082	545.454	275.91	592.226
290.021	560.311	576.847	479.94	302.816	319.164	448.632	462.944	361.787	505.364	410.383	650.434	291.877	473.381	619.373	578.597	166.321	485.823	470.872	542.97	176.978	508.266	546.531	431.917	244.295	495.345	473.328	397.207	272.412	440.951	620.317	452.85	205.292	544.775	484.124	319.664	225.028	472.409	533.214	488.004	323.247	472.868	506.01	622.905	166.413	522.068	685.896	545.664	276.489	592.678
290.021	560.311	575.545	479.94	302.816	319.164	447.399	463.334	361.787	504.674	407.956	650.434	291.865	473.397	617.945	577.609	167.138	485.823	471.193	542.681	176.978	508.266	546.531	431.917	244.295	495.345	473.553	396.697	272.949	439.585	619.697	453.577	204.592	545.464	483.263	320.552	225.011	472.955	532.11	488.004	322.904	472.937	504.622	621.667	166.366	522.055	685.707	546.046	277.135	593.072
290.007	560.316	574.584	479.381	303.383	319.408	447.164	462.049	362	504.157	408.552	650.487	291.865	473.397	617.089	577.743	166.659	485.836	470.173	542.467	176.712	505.259	546.234	432.385	244.513	495.353	471.999	396.697	272.672	440.217	618.645	454.792	205.057	546.115	483.263	320.552	224.99	472.957	531.976	487.867	324.536	472.937	504.685	622.033	166.354	522.102	684.667	546.486	277.525	593.365
290.02	560.323	573.659	479.075	303.597	319.526	445.991	460.637	362.971	504.025	405.873	650.487	291.872	473.419	616.495	576.786	166.731	485.851	470.163	542.073	176.923	505.168	545.98	432.758	244.425	495.502	472.236	396.302	272.819	439.8	618.897	456.221	205.057	546.115	481.517	321.122	224.99	472.957	530.82	487.769	324.089	472.873	503.024	621.064	166.354	522.102	684.795	547.01	277.525	593.365
290.016	560.313	573.659	479.075	303.769	319.564	445.991	460.637	362.971	504.025	406.438	650.233	291.869	473.46	616.495	576.786	166.432	485.856	468.515	542.073	177.068	505.104	545.744	433.139	245.358	494.722	470.933	396.244	272.658	440.686	618.009	456.221	205.454	546.263	483.367	321.932	224.91	472.845	530.82	487.769	324.61	472.894	503.024	621.064	166.294	522.09	683.86	547.01	277.701	592.885
290.004	560.339	572.299	479.141	303.769	319.564	444.903	459.902	363.262	503.695	405.2	649.971	291.859	473.475	614.97	576.008	166.918	485.856	468.696	541.785	177.218	505.094	545.744	433.139	245.485	495.017	471.221	396.142	273.099	439.35	618.14	456.833	204.704	546.461	483.908	323.11	224.849	472.797	529.655	487.596	324.61	472.894	501.447	620.311	166.258	522.175	684.021	547.635	277.957	592.981
290.004	560.339	572.481	478.804	304.273	319.677	445.064	459.487	363.196	503.386	406.172	649.429	291.892	473.506	614.012	576.282	166.624	485.87	467.555	541.435	177.218	505.094	544.111	433.675	246.421	495.723	469.577	396.142	272.866	440.229	617.549	457.588	204.389	546.604	484.315	323.106	224.828	472.803	529.523	487.498	325.281	472.843	501.665	621.054	166.264	522.159	683.618	548.298	278.121	593.073
290.01	560.315	571.152	478.177	304.667	319.816	444.027	458.59	363.938	503.317	403.834	649.429	291.892	473.506	613.371	575.007	166.215	485.888	467.564	541.218	177.218	505.094	543.864	434.288	246.537	495.957	469.866	396.294	273.036	439.928	618.05	458.246	204.313	546.841	482.624	324.505	224.828	472.803	528.429	487.205	324.443	472.672	499.857	620.383	166.264	522.159	683.618	548.298	278.121	593.073
290.017	560.304	571.793	478.512	305.208	319.827	443.955	458.803	363.938	503.245	404.524	648.947	292.012	473.596	613.371	575.007	165.925	485.887	466.112	541.218	177.851	504.716	543.421	434.973	247.491	496.552	468.476	396.343	272.882	440.758	616.979	458.246	204.313	546.841	482.624	324.505	224.828	472.803	528.4	486.774	324.997	472.686	499.857	620.383	166.222	522.124	683.087	549.064	278.364	593.032
290.017	560.304	569.696	477.476	305.208	320.097	442.834	458.972	364.707	503.245	402.803	648.488	292.072	473.643	612.572	573.807	166.544	485.887	466.027	541.008	177.851	504.716	543.421	434.973	247.491	496.552	468.826	396.429	273.15	439.437	617.687	459.038	204.349	546.882	482.624	325.81	224.7	472.766	527.19	486.774	324.997	472.686	498.273	619.744	166.205	522.168	683.737	549.807	278.887	593.561
289.999	560.334	569.696	477.476	305.77	320.113	442.834	458.972	364.393	503.273	403.35	648.3	292.072	473.643	610.812	575.47	166.567	485.862	464.946	541.077	177.851	504.716	542.586	435.679	248.001	496.903	467.1	396.429	273.036	440.345	617.151	458.562	204.396	546.919	482.609	325.29	224.743	472.766	527.208	486.241	325.46	472.709	498.388	620.372	166.18	522.228	682.521	549.807	279.621	593.567
290.014	560.311	569.388	476.81	306.316	319.884	441.575	458.089	364.557	502.565	401.09	648.3	292.718	473.668	609.339	574.906	166.835	485.862	464.728	541.134	177.851	504.716	543.139	436.374	247.367	496.602	467.257	396.441	273.272	439.958	617.906	459.413	204.41	546.923	482.609	326.94	224.743	472.766	526.231	485.647	324.58	472.63	496.813	619.907	166.18	522.228	683.904	551.501	279.621	593.567
290.014	560.311	569.388	476.81	306.845	319.67	442.143	458.055	364.557	502.565	401.665	648.395	293.149	473.886	609.339	574.906	166.835	485.862	463.847	541.134	178.745	503.971	542.276	436.972	248.425	497.262	466.03	396.427	273.272	439.958	617.906	459.458	204.41	546.923	482.331	326.649	225.098	473.455	526.231	485.647	323.945	472.66	496.813	619.907	166.147	522.216	683.904	551.501	281.037	593.521
290.014	560.311	568.201	475.812	306.845	319.67	441.255	457.035	364.712	502.868	400.718	648.566	293.346	474.201	607.671	574.569	167.449	485.862	463.503	541.388	178.872	503.778	542.276	436.972	248.02	497.033	466.238	396.212	273.272	438.518	618.364	460.362	204.418	546.957	482.085	327.719	224.671	472.491	525.255	484.973	323.945	472.66	495.077	619.631	166.151	522.216	684.233	552.292	281.653	594.039
290.014	560.311	569.689	476.451	307.03	319.605	440.161	457.784	364.438	503.367	400.733	648.742	293.73	474.648	608.275	575.444	166.585	485.891	462.491	541.703	178.872	503.778	541.724	437.64	248.739	497.095	464.666	396.212	273.272	438.518	618.364	460.782	204.405	546.971	482.19	327.042	224.632	472.275	525.457	484.324	323.759	472.709	495.436	620.431	166.133	522.243	684.021	552.536	282.488	593.529
290.023	560.311	568.581	475.906	307.28	319.441	439.782	458.321	364.567	502.679	399.38	649.092	293.73	474.648	606.19	574.454	166.785	485.861	462.318	542.033	178.913	503.715	542.432	438.352	249.032	496.847	464.666	396.212	273.401	440.889	618.713	461.792	204.379	547	481.386	327.231	224.632	472.275	524.599	483.667	323.763	472.726	493.725	620.223	166.129	522.239	684.021	552.536	282.488	593.529
289.996	560.3	569.618	476.504	307.387	319.297	439.553	458.837	364.295	503.02	399.38	649.092	293.73	474.648	606.682	575.528	166.395	485.93	462.318	542.033	178.876	503.662	543.1	439.106	250.257	497.026	463.377	395.975	273.401	440.889	618.713	462.377	204.379	547	481.386	327.231	224.718	472.146	525	482.881	323.784	472.731	493.725	620.223	166.129	522.239	683.668	553.323	283.14	593.845
289.996	560.3	567.233	474.943	307.387	319.297	437.528	459.116	364.797	502.119	397.891	649.502	294.738	475.324	605.074	575.637	166.395	485.93	462.052	542.43	178.876	503.662	543.1	439.106	250.257	497.026	463.846	396.062	273.401	440.889	618.677	462.757	203.933	545.917	481.198	327.4	224.768	472.069	523.683	482.881	323.758	472.766	492.692	620.693	166.13	522.243	683.329	553.564	282.643	594.239
289.985	560.334	568.7	475.949	307.387	319.297	437.528	459.116	364.528	502.775	397.769	650.016	294.738	475.324	605.63	577.052	165.831	485.894	460.529	542.833	179.057	503.422	543.106	439.767	251.485	497.218	461.941	396.062	274.044	440.689	618.838	463.415	203.98	545.927	482.328	326.669	224.755	472.062	524.203	482.092	323.758	472.766	492.195	621.23	166.146	522.228	682.842	555.105	282.237	594.055
289.977	560.289	567.759	475.551	307.557	319.053	436.159	459.143	364.162	502.657	396.407	650.016	295.383	475.452	604.178	577.155	165.815	485.879	460.229	543.187	179.212	503.104	543.106	439.767	251.152	496.724	462.434	396.099	274.55	440.167	618.864	463.665	203.98	545.927	481.27	327.809	224.755	472.062	524.625	481.436	323.767	472.787	490.434	620.926	166.146	522.228	682.842	555.105	282.237	594.055
289.973	560.203	567.759	475.551	307.782	318.685	436.159	459.143	364.162	502.657	396.407	650.016	295.795	475.674	604.178	577.155	165.837	485.859	458.984	543.187	179.429	502.446	543.106	439.047	252.285	497.58	461.354	396.188	275.006	439.684	618.864	464.385	204.499	547.262	482.395	326.864	224.195	469.179	524.625	481.436	323.89	472.781	490.434	620.926	166.156	522.233	682.842	555.975	282.102	593.805
290.07	559.834	566.622	476.643	307.782	318.685	435.034	459.143	364.568	502.343	395.29	651.24	296.145	475.837	602.771	577.879	165.837	485.859	459.437	543.591	179.577	501.896	543.106	439.047	251.922	497.08	461.663	396.397	275.006	439.684	618.756	464.245	204.816	547.645	482.555	326.784	224.244	469.163	524.578	479.828	323.89	472.781	488.919	620.559	166.146	522.246	681.648	556.733	282.144	593.729
290.07	559.834	567.483	477.371	307.782	318.685	435.034	459.143	364.613	502.838	395.29	651.779	295.753	475.946	602.771	577.879	165.837	485.859	458.676	543.987	179.577	501.896	541.641	441.236	252.082	497.218	459.844	396.397	275.202	439.544	618.512	465.183	205.101	548.048	483.791	325.868	224.22	469.149	524.578	479.828	324.395	472.75	489.143	620.134	166.147	522.254	680.999	557.762	282.28	593.457
290.203	559.389	566.483	477.942	307.939	318.148	433.837	458.768	364.307	503.542	394.34	651.506	296.599	475.946	601.249	577.879	165.802	485.781	459.08	544.639	179.715	501.272	541.184	440.986	251.741	496.703	460.328	396.64	275.259	439.504	618.349	465.124	205.442	548.611	485.364	325.688	224.22	469.149	524.578	478.702	325.136	472.667	487.638	619.868	166.147	522.258	680.999	557.762	282.28	593.457
290.326	558.79	565.825	478.218	307.904	317.661	433.62	458.69	364.176	504.107	394.34	651.506	296.303	476.167	601.477	578.417	165.815	485.755	457.784	544.639	179.739	501.063	540.51	441.75	252.177	497.019	459.265	397.461	275.202	439.507	618.349	466.039	205.442	548.611	485.364	325.688	224.245	469.206	523.119	479.153	326.018	472.747	487.638	619.868	166.147	522.258	680.271	558.642	283.492	592.964
290.326	558.79	565.825	478.218	307.904	317.661	431.638	458.227	364.176	504.107	393.389	652.049	296.948	476.167	599.998	578.255	165.815	485.755	458.269	545.178	179.739	501.063	540.51	441.75	252.177	497.019	460.168	397.77	275.202	439.507	618.011	465.762	205.69	548.885	484.973	325.666	224.303	469.16	523.119	478.058	326.686	472.769	486.163	619.689	166.18	522.244	679.556	558.643	283.938	592.563
290.35	558.325	564.986	478.445	308.092	317.032	431.638	458.227	364.127	504.104	393.55	651.583	296.948	476.167	599.909	578.125	165.819	485.716	457.681	545.767	179.74	501.054	540.51	443.1	252.431	497.301	458.367	397.77	275.221	439.49	617.623	466.391	205.768	548.914	485.811	324.629	224.592	469.017	522.601	477.984	326.686	472.934	486.136	619.601	166.139	522.224	678.779	559.457	284.509	592.194
290.289	557.796	564.205	477.318	308.148	316.288	430.356	457.53	364.089	504.123	392.176	652.468	297.998	477.072	598.368	577.297	165.817	485.651	457.926	546.215	179.682	501.07	540.51	443.1	251.689	496.817	459.28	398.461	275.254	439.498	616.98	466.236	205.768	548.914	486.689	325.844	224.592	469.017	522.001	476.91	326.856	472.974	484.683	619.737	166.139	522.224	678.779	559.457	284.509	592.194
289.965	560.727	564.205	477.318	308.273	315.766	430.096	457.135	364.089	504.123	392.508	651.66	298.032	477.437	598.368	577.297	165.833	485.606	456.735	546.215	179.701	500.97	537.845	442.625	252.869	496.817	458.971	398.789	275.205	439.509	616.261	466.86	205.797	548.93	486.872	324.645	224.915	468.91	522.001	476.91	326.834	473	484.683	619.737	166.172	522.256	678.779	560.328	285.524	591.941
290.324	560.365	562.133	477.724	308.273	315.766	428.989	457.135	364.074	504.078	391.556	651.285	298.915	477.778	597.896	576.945	165.833	485.606	456.953	546.676	179.661	500.947	537.845	442.625	252.154	496.422	459.682	398.979	275.205	439.509	616.261	466.86	205.168	547.918	488.621	324.23	225.37	468.708	522.001	475.875	326.834	473	483.016	619.624	166.172	522.256	677.185	559.773	285.173	591.892
290.324	560.365	561.517	477.339	308.206	315.627	428.779	456.857	364.074	504.078	391.802	650.018	298.707	477.959	597.268	576.608	165.825	485.636	456.211	547.094	179.661	500.947	537.096	443.522	252.206	496.219	459.682	398.289	275.273	439.549	615.451	467.541	205.303	548.025	488.164	323.389	225.99	468.604	521.344	476.29	326.997	473.017	483.103	619.558	166.187	522.26	676.397	560.425	285.907	591.909
289.754	559.258	560.379	477.541	307.782	317.89	427.482	456.645	364.069	504.08	390.701	649.326	299.637	477.959	597.268	576.608	165.815	485.612	456.415	547.212	179.658	500.852	536.528	443.015	251.815	496.273	460.179	398.268	275.269	439.544	614.76	467.101	205.388	548.09	489.742	323.056	225.99	468.604	521.054	475.306	327.463	473.113	481.439	619.359	166.154	522.259	676.397	560.425	285.907	591.909
289.695	559.159	560.174	477.008	308.135	317.678	427.101	456.486	363.238	505.533	390.701	649.326	299.41	478.168	596.5	576.63	165.782	485.624	455.293	547.662	179.779	500.556	534.334	443.911	252.054	496.301	460.283	398.557	275.485	439.372	614.76	468.407	205.388	548.09	489.742	323.056	226.603	468.746	520.526	475.535	327.463	473.173	481.439	619.359	166.154	522.259	675.756	560.663	286.765	591.967
289.695	558.274	558.912	477.743	308.135	317.888	425.768	456.41	363.238	505.533	389.769	648.581	300.223	478.459	595.016	576.731	165.782	485.624	455.464	547.723	179.779	500.556	534.334	443.911	252.054	496.301	460.241	398.125	275.485	439.372	613.903	467.9	206.634	549.408	491.371	322.596	227.082	468.809	519.329	474.185	328.392	473.648	479.717	619.263	166.144	522.313	674.874	560.035	285.738	592.07
289.545	555.021	559.503	477.313	308.612	317.601	425.768	456.41	364.058	504.103	389.964	646.753	300.223	478.459	595.049	577.074	165.803	485.61	454.593	547.764	179.932	500.029	533.184	444.336	251.346	496.369	460.241	398.71	276.023	439.112	612.971	468.45	206.634	549.408	490.299	321.612	227.202	468.799	518.896	474.547	328.392	473.648	479.717	619.263	166.142	522.373	673.034	560.421	286.546	592.154
290.05	554.246	558.695	477.072	308.995	317.382	424.392	456.263	364.172	504.03	388.614	646.753	300.565	478.588	594.212	577.343	165.771	485.631	454.618	547.482	180.262	499.302	533.067	443.886	250.864	496.467	460.087	398.324	276.704	438.66	612.268	468.36	207.809	549.97	493.001	322.347	227.202	468.799	518.984	474.459	328.557	473.712	477.737	619.263	166.142	522.373	672.324	559.502	286.546	592.154
290.052	554.667	559.04	477.177	309.085	317.209	423.841	455.881	364.172	504.03	388.754	645.393	300.073	478.7	594.212	577.343	165.748	485.618	453.549	547.842	180.581	498.741	531.845	444.094	250.864	496.467	459.82	398.384	277.517	438.26	610.545	469.198	207.809	549.97	492.168	321.449	227.244	468.841	518.984	474.459	328.64	473.729	477.737	619.263	166.13	522.402	671.846	561.107	287.76	592.209
290.2	554.209	557.418	477.177	309.085	317.209	422.855	455.881	364.36	503.629	387.847	644.398	300.706	478.959	593.437	577.467	165.748	485.618	453.555	547.491	180.871	498.561	531.845	444.094	250.864	496.467	459.493	397.844	277.517	438.26	610.545	469.198	208.104	550.164	493.882	321.287	227.287	468.862	517.44	472.819	328.64	473.729	476.518	618.359	166.13	522.402	671.211	560.207	287.461	592.474
290.2	554.209	557.681	477.625	308.968	317.188	422.631	455.419	364.576	502.976	387.781	643.462	300.637	479.379	594.678	577.626	165.748	485.618	452.655	547.986	180.871	498.561	530.507	444.398	250.864	496.467	459.493	398.909	277.988	438.007	609.582	469.659	208.309	550.31	493.154	320.584	227.302	468.865	517.788	474.158	327.432	473.585	476.874	617.899	166.264	522.599	670.181	560.589	287.461	591.663
290.326	553.611	556.363	478.143	308.825	317.027	421.926	454.684	364.588	502.39	386.797	644.407	301.33	479.379	592.658	577.626	165.781	485.629	452.403	546.849	180.918	498.565	530.643	443.934	250.864	496.467	459.493	398.909	278.12	437.994	609.566	469.799	208.303	550.324	494.97	319.752	227.302	468.865	517.021	473.465	327.432	473.585	475.227	617.386	166.3	522.622	669.966	559.998	287.461	591.663
290.017	553.878	556.771	478.616	308.704	316.941	422.04	454.353	364.523	501.917	386.797	644.407	301.205	479.811	593.766	577.809	165.807	485.618	451.336	547.239	181.049	498.417	530.51	444.214	250.854	496.445	458.47	398.369	278.43	437.888	608.564	470.339	208.303	550.324	494.97	319.752	227.272	468.884	517.217	474.835	327.432	473.585	475.227	617.386	166.3	522.622	668.851	561.243	287.496	591.935
290.017	552.558	554.852	478.616	308.704	316.941	420.942	454.353	364.523	501.917	385.558	642.226	301.445	479.968	592.72	578.068	165.807	485.618	451.261	546.59	181.049	498.417	530.51	444.214	250.854	496.445	458.463	397.416	278.43	437.888	608.559	470.361	208.326	550.348	496.47	319.874	227.282	468.853	517.217	472.555	327.432	473.585	473.749	616.835	166.394	522.724	669.092	560.91	287.708	591.703
289.492	552.698	555.684	478.697	308.627	316.833	421.074	453.677	364.62	501.637	385.558	642.226	301.445	479.968	593.652	578.318	165.797	485.63	450.438	545.848	181.065	498.455	529.839	443.954	249.533	496.757	457.882	397.416	278.56	437.811	607.434	470.989	208.342	550.413	496.47	319.874	227.312	468.848	517.237	473.944	330.428	474.35	474.169	616.331	166.525	522.87	668.811	560.855	287.802	591.725
289.949	555.773	553.756	479.353	308.507	313.094	420.065	453.132	364.609	501.573	384.574	641.191	302.032	480.337	592.445	578.528	165.751	485.618	450.36	545.084	181.117	498.485	528.911	443.867	250.877	496.498	458.077	396.518	278.598	437.805	607.604	471.231	208.342	550.413	496.47	318.254	227.312	468.848	515.249	473.298	331.224	474.455	473.078	615.515	166.525	522.87	669.655	561.155	287.802	591.725
290.059	556.039	553.721	479.638	308.49	313.131	420.351	452.329	364.609	501.573	384.435	640.579	301.836	480.923	592.445	578.528	165.758	485.653	449.247	545.084	181.17	498.421	528.203	444.075	250.877	496.498	457.082	395.764	278.666	437.774	606.501	471.553	208.287	550.709	496.987	318.961	227.294	468.864	515.249	473.298	331.937	474.591	473.078	615.515	166.787	522.969	667.745	561.155	288.079	591.77
290.067	554.842	552.239	480.358	308.49	313.131	419.037	451.369	364.694	500.176	383.445	639.329	302.563	481.601	593.001	578.531	165.758	485.653	449.398	544.503	181.17	498.421	528.203	444.075	251.44	496.579	457.438	395.18	278.666	437.774	606.501	471.553	208.584	550.606	498.716	317.827	227.313	468.833	513.811	472.719	331.937	474.591	471.992	614.77	166.995	522.864	668.858	561.796	288.146	591.769
290.067	554.842	552.257	480.641	308.515	313.098	419.288	450.8	364.883	499.936	383.763	639.228	302.435	482.307	593.32	578.424	165.776	485.675	448.41	543.9	181.127	498.459	525.995	444.325	251.982	497.044	456.013	395.18	278.611	437.756	605.419	471.952	208.881	551.131	499.78	318.743	227.276	468.854	513.913	473.97	332.219	474.593	472.521	613.832	167.255	522.682	668.379	562.494	288.236	591.941
290.279	554.677	550.949	480.972	308.506	313.103	418.245	449.606	365.424	499.071	383.261	637.847	303.498	483.162	593.32	578.424	165.796	485.716	448.613	543.293	181.285	498.394	525.416	444.624	252.619	497.543	456.38	394.391	278.623	437.761	605.16	471.591	209.305	550.926	500.723	317.692	227.276	468.854	513.485	473.159	332.413	474.545	471.584	613.017	167.255	522.682	669.799	563.149	288.236	591.941
290.463	554.301	550.761	480.665	308.481	313.134	418.315	449.878	366.053	499.016	383.261	637.847	303.033	483.389	593.32	578.424	165.814	485.771	447.437	543.293	182.304	498.36	524.412	444.97	253.376	498.103	455.919	394.235	278.628	437.728	604.254	472.566	210.074	551.902	500.723	317.692	227.293	468.842	512.956	474.208	332.608	474.534	471.584	613.017	167.514	522.465	667.93	563.149	288.516	592.203
290.463	554.301	549.648	481.55	308.481	313.134	417.142	450.158	366.053	498.176	382.983	636.313	303.309	483.78	592.14	578.056	165.814	485.771	447.648	542.661	182.304	498.36	524.414	445.216	253.376	498.103	456.479	393.396	278.628	437.728	604.254	472.566	210.552	551.748	501.739	316.603	227.293	468.842	511.331	474.208	332.608	474.534	470.634	612.106	167.779	522.292	669.189	563.853	289.009	592.632
290.434	554.093	549.648	481.55	308.433	313.077	417.142	450.158	366.772	498.152	383.632	635.818	303.309	483.78	592.14	578.056	165.823	485.769	447.088	542.127	182.733	498.433	523.044	445.216	253.797	498.556	454.944	392.751	278.628	437.728	603.995	472.182	210.956	552.244	501.739	316.603	227.301	468.855	511.592	475.054	332.751	474.433	470.81	611.113	167.933	522.26	668.872	565.403	289.446	592.953
290.429	553.926	548.109	481.417	308.384	312.721	416.115	448.712	367.282	497.67	382.602	634.633	303.601	484.098	591.038	577.402	165.813	485.771	447.038	541.614	182.304	498.451	523.044	445.216	254.276	498.946	455.776	392.313	278.665	437.655	603.859	471.466	210.725	551.619	501.739	314.503	227.301	468.855	510.412	474.141	332.839	474.436	469.716	609.045	167.933	522.26	669.573	566.009	289.446	592.953
290.387	553.698	547.962	480.993	308.323	312.393	415.903	448.317	367.282	497.67	383.279	634.175	303.273	483.895	591.038	577.402	165.833	485.814	446.283	541.614	183.114	498.451	521.952	445.449	254.276	498.946	455.49	391.132	278.586	437.649	601.817	471.53	211.006	552.804	503.842	317.109	227.283	468.856	510.563	474.54	332.997	474.481	469.716	609.045	168.105	522.216	669.573	566.519	289.907	593.275
290.402	552.756	546.6	481.668	308.323	312.393	414.946	447.455	367.789	497.282	383.138	632.91	302.857	484.208	590.563	577.156	165.833	485.814	446.275	541.313	181.893	498.519	521.952	445.449	254.739	499.415	456.039	390.838	278.586	437.649	601.817	471.53	210.818	552.122	504.834	318.177	227.298	468.853	508.928	475.02	332.997	474.481	468.709	607.5	168.351	521.924	670.14	567.005	290.378	593.348
290.402	552.756	546.559	481.524	308.155	311.923	414.946	447.455	368.488	497.848	383.849	632.356	302.578	483.813	589.957	576.779	165.821	485.828	445.434	541.149	183.075	498.519	520.617	445.676	255	499.73	456.039	390.838	278.586	437.649	600.971	472.43	210.92	552.731	505.797	318.775	227.281	468.846	509.34	475.074	332.997	474.485	469.057	607.5	168.713	521.578	670.198	568.378	290.841	593.977
290.402	551.901	545.271	482.048	308.027	311.525	414.253	446.522	369.237	497.448	383.283	630.793	303.233	484.458	588.218	576.779	165.787	485.824	445.392	541.122	182.384	498.568	520.846	445.729	255.155	499.876	456.039	390.838	278.586	437.649	600.971	472.43	210.759	552.255	506.785	318.422	227.281	468.846	508.286	475.778	332.961	474.418	469.229	606.275	169.125	521.182	670.103	568.39	290.841	593.977
290.357	553.068	545.699	482.442	307.664	310.996	414.24	446.371	370.124	498.243	383.283	630.793	303.23	484.081	587.646	576.416	165.814	485.831	444.363	541.122	182.477	498.647	519.409	445.928	255.171	499.874	455.831	388.856	278.586	437.649	599.78	473.105	211.104	553.71	506.785	318.422	227.266	468.855	508.91	476.106	332.997	474.472	469.229	606.275	169.125	521.182	669.324	570.055	291.274	594.222
290.357	551.823	543.819	482.442	307.664	311.176	413.623	446.181	370.124	496.878	382.634	629.218	302.981	484.403	586.844	575.934	165.814	485.831	444.404	541.322	182.477	498.647	519.709	445.898	255.171	499.874	455.471	388.094	278.586	437.649	599.841	471.501	210.793	552.978	507.983	318.093	227.27	468.858	506.71	476.436	332.988	474.5	469.33	604.929	169.322	521.021	669.046	569.698	291.614	593.742
290.379	552.526	544.288	482.828	307.484	310.652	413.623	446.181	370.851	497.5	382.885	628.997	302.981	484.403	587.492	575.467	165.803	485.841	443.548	542.158	182.045	498.645	517.789	445.898	255.285	499.896	454.727	387.328	278.613	437.63	598.813	471.642	210.189	552.862	508.864	317.706	227.276	468.859	507.374	476.529	332.988	474.605	468.836	605.047	169.346	520.999	668.126	571.248	292.145	593.047
290.341	552.301	543.324	483.6	307.246	310.205	412.672	444.578	371.047	497.221	382.885	627.227	303.452	485.033	586.609	574.917	165.8	485.845	443.473	542.492	181.804	498.674	517.987	445.921	255.34	499.914	454.158	386.968	278.615	437.623	598.943	471.511	210.189	552.862	510.163	317.706	227.276	468.859	506.415	477.14	333.214	474.496	467.447	603.912	169.346	520.999	667.528	570.967	292.145	593.047
290.113	552.752	543.324	483.6	307.467	313.202	412.885	443.901	371.047	497.221	383.074	627.447	303.58	484.517	586.609	574.917	165.796	485.857	442.366	541.847	182.203	498.514	516.828	446.026	255.34	499.914	453.937	386.095	278.616	437.618	597.859	471.741	210.302	553.06	510.333	317.333	227.267	468.869	507.202	477.382	333.764	474.464	467.447	603.912	169.453	520.977	667.528	572.678	292.658	592.847
290.19	547.866	542.291	484.813	307.467	313.202	411.763	442.911	371.129	497.854	382.815	626.46	304.118	485.191	585.674	574.298	165.796	485.857	442.273	542.605	182.626	498.378	516.828	446.026	255.411	499.939	452.731	386.378	278.82	437.618	597.859	471.741	210.537	553.515	512.147	316.841	227.248	468.866	504.841	478.102	333.764	474.464	466.982	602.697	169.462	521.011	667.528	572.678	293.085	592.537
290.19	547.866	542.748	485.566	307.467	313.202	411.763	442.911	371.214	498.516	382.118	627.063	304.283	485.086	586.208	573.721	165.826	485.853	441.364	542.477	182.626	498.378	515.313	446.057	255.346	499.859	453.511	385.253	278.801	437.643	596.597	472.142	210.627	554.154	511.77	316.431	227.237	468.866	505.792	478.277	334.633	474.467	466.737	603.111	169.467	520.991	668.435	573.466	293.085	593.017
290.204	548.53	541.803	486.409	307.467	313.202	410.615	441.756	371.924	498.323	381.303	625.686	304.283	486.032	584.615	573.721	165.789	485.83	441.351	543.085	183.279	498.09	515.475	446.033	255.561	499.919	452.264	385.363	278.739	437.617	596.813	472.027	210.143	553.497	513.291	315.922	227.237	468.866	504.65	478.968	335.433	474.454	465.834	601.892	169.65	520.84	668.235	573.399	293.085	593.017
290.226	548.886	541.992	486.727	308.045	311.674	410.805	442.349	372.689	498.029	381.303	625.686	304.283	486.032	585.255	573.528	165.778	485.839	440.225	543.085	183.915	497.925	513.907	446.06	256.171	500.095	451.144	384.683	278.636	437.639	595.505	472.027	210.569	555.492	513.291	315.922	227.24	468.866	505.471	479.056	336.258	474.394	465.834	601.892	169.65	520.84	668.235	574.809	293.685	591.636
290.226	548.886	540.55	487.312	308.045	311.674	409.404	441.684	372.689	498.029	380.433	624.562	304.987	487.037	584.14	573.65	165.778	485.839	440.243	543.557	183.915	497.925	514.095	445.967	256.171	500.095	450.565	385.113	278.636	437.639	595.857	472.207	210.154	554.623	514.847	315.423	227.244	468.868	503.098	479.896	336.423	474.389	464.857	601.125	169.946	520.545	667.997	574.439	293.701	591.157
290.271	548.904	540.659	487.523	308.265	311.073	409.404	441.684	373.574	497.746	379.283	625.511	304.987	487.037	584.703	573.793	165.808	485.817	439.261	543.799	184.834	497.904	512.396	445.967	257.012	500.278	450.565	383.777	278.611	437.642	594.908	472.837	209.75	555.415	514.441	314.934	227.23	468.866	503.883	479.793	336.423	474.434	463.757	601.659	170.257	520.031	668.945	575.212	293.666	591.561
290.271	548.904	539.579	488.214	308.119	310.421	408.417	441.143	374.372	497.556	379.283	623.276	305.184	485.856	585.168	574.217	165.83	485.763	439.128	544.129	185.019	497.946	512.701	445.796	257.898	500.557	450.437	384.106	278.668	437.654	595.502	473.23	209.75	555.415	516.76	314.934	227.213	468.87	502.69	480.496	336.806	474.436	462.751	600.927	170.257	520.031	668.945	575.212	293.666	591.561
290.216	548.881	539.579	488.214	307.981	309.956	408.014	441.586	374.372	497.556	378.049	624.625	305.051	485.61	585.168	574.217	165.889	485.771	438.083	544.129	185.236	497.928	511.213	445.796	257.898	500.557	451.251	382.915	278.652	437.682	594.83	473.801	209.635	556.424	515.884	314.4	227.213	468.87	502.69	480.496	336.903	474.418	462.751	600.927	170.67	519.695	668.098	576.127	292.943	594.138
290.21	548.899	538.12	488.819	307.981	309.956	406.841	440.978	375.286	497.418	376.977	624.229	305.201	485.672	585.13	574.65	165.889	485.771	438.082	544.486	184.698	497.969	511.213	445.796	258.686	500.872	451.137	383.308	278.817	437.682	594.83	473.801	209.642	555.368	517.454	313.685	227.226	468.87	500.838	481.366	336.903	474.418	461.088	600.124	171.127	519.163	670.083	575.476	293.469	593.728
290.21	548.899	538.012	488.701	307.99	309.857	406.841	440.978	375.286	497.418	375.727	625.401	305.262	485.698	585.058	575.086	165.921	485.757	437.238	544.981	185.822	497.969	509.972	445.715	259.11	500.947	451.137	381.448	278.835	437.697	595.46	474.392	209.191	553.321	516.501	312.889	227.202	468.883	500.838	481.366	337.03	474.41	460.349	600.648	171.442	518.871	671.314	576.18	293.564	593.563
290.216	548.901	536.724	489.069	307.896	309.915	406.5	440.607	375.84	497.418	373.837	624.968	305.262	485.698	585.058	575.086	165.927	485.736	437.458	545.524	185.083	498.004	510.189	445.844	259.173	500.958	451.301	381.765	278.051	437.72	596.07	474.798	209.159	552.899	517.528	312.039	227.202	468.883	502.13	481.417	337.197	474.408	459.335	599.491	171.622	518.707	672.359	575.917	293.564	593.563
290.217	548.893	536.523	488.643	307.765	309.934	405.395	441.249	376.002	497.388	373.837	624.968	305.266	485.681	584.845	575.874	165.943	485.697	436.337	545.524	185.482	497.918	508.825	446.051	259.223	501.038	450.282	380.833	279.146	437.925	594.903	475.308	209.159	552.899	517.528	312.039	227.189	467.647	501.956	481.3	337.397	474.524	459.335	599.491	171.622	518.707	671.365	577.268	293.564	593.563
290.217	548.893	535.347	489.618	307.765	310.144	404.11	442.051	376.962	497.388	372.528	624.449	305.772	485.689	584.722	576.738	165.943	485.697	436.47	546.114	185.482	497.918	509.42	446.416	259.223	501.038	449.935	381.163	279.617	437.925	594.883	475.61	209.159	552.899	518.273	311.12	227.187	467.646	501.956	482.26	337.397	474.524	458.281	598.427	171.757	518.611	671.909	576.98	293.564	593.563
290.247	548.879	535.089	489.223	307.58	310.152	404.11	442.051	376.61	497.569	371.899	625.393	305.772	485.689	584.692	577.47	165.944	485.635	435.753	546.658	186.223	497.737	507.097	446.416	259.641	501.24	449.111	379.333	280.011	438.007	595.37	476.27	209.159	552.899	517.135	310.233	227.173	467.646	501.204	482.098	337.468	474.634	458.281	598.427	171.774	518.567	672.112	578.476	295.348	591.102
290.25	548.889	533.923	489.811	307.425	310.026	403.029	442.336	377.138	497.833	370.622	623.833	306.085	486.311	583.205	578.383	165.965	485.653	435.926	547.07	185.884	497.405	507.775	446.771	260.504	501.649	449.379	379.822	280.819	438.056	595.951	476.796	210.577	553.358	519.067	310.233	227.171	467.649	499.094	482.996	337.525	474.627	456.79	596.882	171.774	518.567	672.129	578.331	295.348	591.102
290.276	548.876	533.923	489.811	307.041	309.783	402.876	442.599	377.138	497.833	370.211	624.725	305.836	486.342	583.205	578.383	165.98	485.607	434.888	547.07	186.93	497.022	506.851	447.251	260.504	501.649	448.87	378.265	281.385	438.234	595.975	477.534	210.577	554.198	517.984	309.22	227.171	467.649	498.7	482.784	338.829	474.775	456.79	596.882	171.93	518.41	672.84	579.726	296.428	591.187
290.277	548.889	532.462	490.252	307.041	309.783	401.636	441.711	377.985	498.115	368.477	624.33	306.202	486.151	582.609	578.967	165.98	485.607	434.888	547.07	186.36	496.652	506.851	447.251	261.349	502.068	449.239	378.452	282.153	438.234	595.975	477.534	210.822	553.932	518.702	308.326	227.174	467.615	498.7	483.924	338.829	474.775	455.551	596.639	172.374	518.026	673.097	579.63	296.115	591.298
290.277	548.889	532.332	490.023	306.601	309.591	401.636	441.711	377.21	498.307	368.561	624.724	306.11	486.272	583.491	579.513	165.994	485.577	433.979	547.813	186.36	496.652	507.214	447.768	262.197	502.54	449.239	376.742	282.429	438.3	595.859	478.513	211.069	553.562	517.78	307.268	227.234	467.586	498.6	483.592	339.731	475.08	455.8	596.9	172.374	518.026	673.639	580.588	297.757	591.298
290.299	548.919	530.883	490.606	306.369	309.635	400.561	442.17	377.629	498.45	366.847	624.222	307.086	486.272	582.218	580.113	165.994	485.577	433.979	547.813	185.835	496.509	507.601	448.181	263.029	502.921	449.239	376.742	282.732	438.31	595.568	478.794	211.483	553.149	516.869	304.402	227.234	467.586	497.098	484.179	340.299	475.336	454.158	597.502	172.793	517.453	672.843	580.935	297.757	591.298
290.433	548.943	531.106	490.481	306.338	309.42	400.871	442.473	376.871	498.539	366.847	624.222	307.35	486.491	583.084	580.695	165.994	485.532	432.925	547.153	185.887	496.399	506.89	448.634	263.029	502.921	449.111	375.837	282.745	438.317	595.568	479.844	211.483	553.149	516.869	304.402	227.666	467.529	496.588	483.842	340.626	475.336	454.158	597.502	172.793	517.453	674.235	581.895	299.554	591.298
290.433	548.943	529.358	491.066	306.338	309.42	399.443	442.473	378.135	498.539	364.936	623.837	308.397	487.144	582.499	581.564	165.994	485.532	432.867	547.474	185.887	496.399	506.275	449.092	263.029	502.921	448.61	375.916	283.12	438.317	595.151	479.708	212.185	552.7	516.796	302.384	228.038	467.433	495.599	485.102	340.655	475.576	452.409	596.247	172.841	517.204	673.223	582.147	298.225	592.166
290.739	548.729	529.622	491.161	306.404	309.073	400.215	442.312	377.324	498.602	364.936	623.837	308.397	487.144	582.972	581.641	165.975	485.526	431.763	547.725	185.741	496.433	504.554	449.602	263.875	503.302	447.789	374.565	283.107	438.321	594.587	480.454	212.642	552.109	517.05	302.931	228.601	467.354	495.581	484.499	341.09	475.666	452.636	596.066	172.863	517.144	673.467	583.45	299.581	592.728
291.198	548.5	528.242	491.973	306.429	308.875	398.111	442.248	377.988	498.795	362.5	623.837	309.583	487.785	583.225	582.395	165.889	485.499	431.666	547.355	184.86	497.093	503.922	450.023	263.941	503.276	447.346	374.952	283.34	438.296	593.97	480.401	212.642	552.109	517.05	300.441	228.601	467.354	494.816	485.029	341.345	475.936	450.961	596.818	172.863	517.144	672.14	583.802	299.581	592.728
291.592	548.304	528.242	491.973	306.533	308.625	398.032	442.069	377.988	498.795	363.751	625.247	309.716	487.705	583.225	582.395	165.904	485.329	430.624	547.79	185.725	496.039	503.062	450.488	265.041	503.276	446.419	374.224	282.954	438.324	593.465	480.745	212.797	551.917	517.262	300.971	228.601	467.354	494.919	484.676	342.445	476.323	450.961	596.818	172.94	516.91	672.14	584.733	300.648	593.134
292.233	548.153	526.839	492.432	306.533	308.625	396.654	441.626	378.416	498.848	361.954	625.803	309.625	487.642	582.816	583.447	165.904	485.329	430.434	547.232	185.769	495.584	503.062	450.488	265.144	503.289	446.333	374.582	283.368	438.324	593.465	480.745	212.688	551.875	517.466	299.201	229.476	467.131	493.921	485.801	342.445	476.323	449.291	596.057	173.003	516.784	670.907	585.095	299.413	593.342
292.233	548.153	526.992	492.264	306.441	308.06	396.654	441.626	377.637	498.899	362.715	626.258	309.632	487.485	582.171	583.278	165.905	485.113	429.405	547.119	185.769	495.584	501.981	451.102	265.809	503.301	445.187	373.382	283.204	438.302	592.846	481.257	212.193	551.988	517.515	299.935	229.547	467.086	494.48	485.124	343.318	476.61	449.662	596.397	173.1	516.193	670.705	585.94	300.188	593.63
292.909	548.016	525.602	492.697	306.444	307.745	395.18	441.08	378.055	498.952	360.916	625.899	309.632	487.485	582.171	584.238	165.879	484.933	429.255	546.4	185.634	495.024	501.899	450.317	265.33	503.303	445.123	373.691	283.683	438.256	592.066	480.446	211.667	552.148	517.537	298.022	229.547	467.086	493.528	485.746	343.414	476.773	448.328	597.478	173.1	515.593	670.669	585.639	300.188	593.63
293.594	547.887	525.474	492.413	306.401	307.586	395.35	440.396	377.424	499.017	360.916	625.899	309.942	487.457	581.384	583.887	165.796	484.844	428.284	547.165	185.512	494.372	500.844	450.766	265.747	503.344	444.119	372.847	283.898	438.084	590.926	481.451	211.667	552.148	517.537	298.022	229.605	467.096	492.868	485.199	344.392	476.805	448.328	597.478	173.172	515.509	670.669	587.184	299.393	593.787
293.594	547.887	524.067	493.253	306.401	307.586	393.767	439.967	377.424	499.017	359.037	625.946	310.216	487.483	580.615	583.816	165.796	484.844	428.032	546.281	185.512	494.372	500.507	449.616	265.747	503.344	444.119	372.847	284.756	438.084	590.08	480.892	210.538	554.792	517.537	295.412	229.606	467.096	491.848	486.279	344.392	476.805	447.172	598.316	173.164	515.012	670.717	587.013	298.93	593.838
294.16	547.739	523.927	492.644	306.301	307.376	393.767	439.967	376.761	499.058	359.852	626.503	310.216	487.483	579.523	583.539	165.823	484.681	426.797	545.978	185.512	494.372	499.754	450.997	266.247	503.338	443.136	371.617	284.922	437.894	590.08	481.687	210.561	554.666	517.537	295.412	229.606	467.096	491.729	485.665	344.969	476.857	447.293	598.689	173.21	515.483	670.862	588.289	298.953	593.837
294.695	547.537	523.048	493.83	306.168	307.193	392.664	439.403	376.738	499.024	357.284	626.503	311.23	487.468	579.523	583.539	165.81	484.734	426.832	545.134	185.413	493.419	499.41	449.613	265.427	503.397	443.022	371.683	285.791	437.801	589.622	480.184	210.561	554.666	517.537	292.862	229.607	467.094	491.441	485.706	344.374	476.832	446.331	599.114	173.21	514.373	671.003	587.796	298.953	593.837
295.123	547.326	523.048	493.83	306.09	307.155	392.261	438.928	376.738	499.024	357.974	626.887	311.214	487.513	579.523	583.539	165.81	484.734	425.726	545.719	185.413	493.419	498.629	449.665	266.945	503.397	442.128	370.726	285.492	437.823	587.84	480.435	210.591	554.568	516.735	294.852	229.607	467.094	492.082	485.451	344.694	476.845	446.331	599.114	173.259	514.626	671.003	589.311	298.983	593.833
295.274	547.242	521.383	493.374	306.09	307.155	390.634	438.404	376.752	499.017	356.667	626.894	311.589	487.547	577.651	583.282	165.81	484.734	425.441	544.928	185.413	493.419	498.629	449.665	265.992	503.436	442.201	370.518	286.525	437.823	587.84	480.435	210.553	554.483	516.273	293.246	229.643	467.077	491.135	485.721	344.694	476.845	445.203	599.562	173.268	513.981	671.175	589.192	299.101	593.883
295.274	547.242	521.317	492.741	305.993	307.087	390.634	438.404	376.745	499.009	356.53	626.878	311.302	487.807	576.934	582.914	165.781	484.664	424.472	544.771	185.413	492.324	497.383	449.455	266.344	503.539	441.032	369.483	286.076	437.872	586.701	480.561	210.592	554.429	515.762	294.344	229.909	466.981	491.687	485.524	345.613	476.779	445.763	600.196	173.276	514.376	671.246	590.479	299.229	593.877
295.513	547.236	520.021	492.99	305.809	306.83	389.401	437.917	376.749	498.973	354.968	625.884	312.484	487.807	576.031	582.914	165.798	484.65	424.266	544.278	185.338	491.873	497.935	448.117	265.47	503.573	441.395	369.422	286.694	437.977	586.579	479.806	210.572	554.329	515.272	292.637	229.909	466.981	491.4	485.569	344.759	476.692	444.601	600.792	173.343	513.863	671.425	590.195	299.229	593.877
295.513	547.236	520.2	492.225	305.395	306.267	389.401	437.917	376.717	498.982	354.968	625.884	312.025	488.044	575.481	582.524	165.816	484.607	423.094	544.278	185.39	491.671	496.927	447.592	265.903	503.616	440.435	368.762	286.344	438.079	585.491	480.601	210.572	554.329	515.272	292.637	230.413	466.835	492.031	485.199	345.203	476.546	444.601	600.792	173.343	513.863	671.425	591.755	299.227	593.867
296.008	547.236	518.617	493.095	305.395	306.267	387.629	436.226	376.717	498.982	353.903	626.15	312.688	488.576	574.473	581.994	165.816	484.607	422.907	543.91	185.39	491.671	497.913	446.263	265.903	503.616	440.599	368.875	287.513	438.079	585.491	480.601	210.551	554.222	514.478	291.183	231.076	466.698	492.031	485.755	344.93	476.224	443.778	600.422	173.214	516.348	671.366	591.479	299.345	593.818
296.403	547.129	518.79	492.141	305.108	305.833	387.629	436.226	376.669	498.968	353.622	624.86	311.97	489.018	574.746	581.548	165.769	484.62	421.416	544.33	185.458	491.194	495.82	446.263	266.345	503.673	439.135	368.875	287.513	438.079	584.268	479.507	210.486	554.069	513.825	292.217	231.844	466.573	492.654	485.326	344.93	476.299	444.488	601.007	173.53	514.074	671.062	593.07	299.365	593.745
296.677	547.18	517.703	491.347	304.811	305.391	386.183	436.414	376.716	498.928	352.264	625.955	313.219	489.018	573.693	580.824	165.769	484.626	421.737	544.119	185.658	491.348	496.896	445.088	265.451	503.709	439.097	369.236	285.737	437.917	584.435	478.586	210.486	554.069	515.55	290.012	232.179	466.566	492.492	484.984	344.699	475.866	443.874	601.914	173.53	513.023	670.633	592.684	299.365	593.745
296.426	547.244	517.703	491.347	304.968	301.88	386.522	436.653	376.729	498.886	352.343	624.603	312.497	489.704	573.693	580.824	165.81	484.658	420.446	544.464	185.792	490.356	495.516	445.088	266.974	503.709	437.871	368.422	286.6	438.172	583.582	478.19	210.502	553.893	514.829	290.962	232.179	466.566	492.036	484.757	345.257	475.467	443.874	601.914	173.759	513.508	670.633	594.304	299.36	593.74
296.811	547.331	516.765	490.547	304.968	302.09	385.47	435.653	376.729	498.886	350.985	624.084	312.804	490.304	572.502	579.929	165.81	484.658	420.344	544.2	186.026	490.23	495.516	445.088	266.102	503.806	437.665	368.522	287.192	438.172	583.582	478.19	210.484	553.802	513.456	289.83	232.275	466.594	492.036	484.757	345.257	475.467	442.988	603.338	174.085	513.343	669.936	593.942	299.408	593.716
296.811	547.331	517.101	489.862	304.968	302.09	385.47	435.653	376.722	498.851	351.244	622.697	312.073	491.02	573.062	579.14	165.775	484.675	419.386	543.951	187.18	489.21	496.226	443.497	266.398	503.865	437.665	367.832	287.339	438.137	582.504	477.695	210.519	553.765	513.651	290.836	232.307	466.588	491.517	484.572	345.559	475.257	443.907	603.673	174.533	513.806	669.936	595.322	299.386	593.693
297.497	547.442	515.972	489.403	304.968	301.25	384.593	436.024	376.641	498.786	349.973	621.025	313.241	491.02	571.45	579.14	165.768	484.649	419.277	543.687	187.362	489.642	496.088	442.834	265.529	503.914	437.469	368.002	288.297	438.172	582.93	476.901	210.543	553.661	512.195	290.017	232.307	466.588	490.735	484.392	345.658	475.188	444.561	604.391	175.22	514.322	668.969	593.62	299.386	593.693
297.665	547.622	516.101	489.111	304.968	301.25	384.593	436.024	376.658	498.769	349.973	621.025	311.887	487.906	571.962	578.351	165.799	484.664	418.064	543.687	187.399	489.032	495.158	442.353	265.987	503.983	435.572	367.554	288.798	438.224	581.533	477.036	210.543	553.661	512.195	290.017	232.343	466.604	490.735	484.392	345.682	475.168	444.561	604.391	175.22	514.322	670.638	595.375	299.397	593.716
298.563	547.622	514.541	489.111	304.968	300.35	384.012	436.788	376.658	498.769	348.426	620.18	311.36	488.1	571.903	577.6	165.799	484.664	418.028	543.579	187.399	489.032	494.36	441.926	265.987	503.983	434.897	367.775	289.823	438.224	581.979	476.324	210.499	553.673	510.424	289.164	232.386	466.64	490.735	484.392	345.654	475.146	445.054	605.737	175.946	514.641	669.142	594.867	299.439	593.665
298.851	547.808	514.764	488.935	305.794	299.633	384.012	436.788	376.658	498.769	348.986	619.46	311.36	488.1	571.638	576.873	165.784	484.666	417.004	543.565	187.923	488.705	494.36	441.926	266.463	504.053	433.946	367.19	289.982	438.441	581.077	475.618	210.502	553.577	510.953	290.678	232.39	466.643	489.09	484.387	345.654	475.146	445.12	605.785	176.671	514.519	668.379	595.462	299.443	593.651
300.021	546.69	513.624	489.468	306.099	299.417	383.017	436.325	377.185	498.393	346.624	619.46	311.36	488.1	571.008	576.399	165.832	484.597	417.864	543.643	188.395	489.352	493.519	441.582	265.54	504.084	433.802	367.407	290.433	438.571	581.848	474.976	210.502	553.577	508.72	288.713	232.424	466.675	488.155	484.403	345.677	475.123	444.268	607.141	176.671	514.519	667.414	594.191	299.443	593.651
299.568	546.93	513.655	489.756	306.232	299.745	383.202	436.963	377.684	497.945	347.103	618.903	311.188	488.516	571.008	576.399	166.153	484.363	416.19	543.643	188.436	488.928	493.519	441.582	266.948	504.084	432.456	367.677	289.811	438.609	581.104	474.142	210.533	553.477	509.298	289.909	232.424	466.675	487.309	484.442	347.14	475.077	444.268	607.141	177.327	514.654	667.987	595.931	299.431	593.652
300.045	546.956	512.624	488.751	306.232	298.695	382.176	438.048	377.684	497.945	347.383	618.653	311.532	492.707	570.402	575.715	166.153	484.363	417.087	543.719	188.74	488.794	493.519	441.582	266.118	504.166	432.479	367.746	290.996	438.609	581.104	474.142	210.533	553.477	507.583	289.385	232.411	466.682	487.309	484.442	347.14	475.077	444.976	608.401	177.893	514.698	667.987	595.931	299.441	593.657
300.045	546.956	512.427	489.404	306.551	298.813	382.176	438.048	378.187	497.282	347.273	618.57	311.649	492.924	570.402	575.715	166.497	484.086	416.703	543.777	188.74	488.794	490.888	440.978	265.509	504.2	430.843	367.056	290.305	438.67	580.28	473.417	210.683	553.242	507.583	289.385	233.005	466.672	486.463	484.7	347.952	474.857	444.976	608.401	178.243	514.898	665.595	595.2	299.451	593.658
300.401	546.839	512.086	488.938	306.939	297.731	381.109	438.776	378.557	496.597	346.156	618.656	311.649	493.539	570.402	575.715	166.723	483.848	417.586	543.814	188.919	488.785	490.101	440.832	265.099	504.245	430.916	366.924	290.718	438.7	580.681	472.659	210.764	552.945	506.479	289.646	233.005	466.672	486.463	484.7	348.518	474.494	445.191	610.219	178.602	515.121	665.004	594.382	299.451	593.658
300.251	547.67	511.653	489.897	307.197	298.087	381.411	439.224	378.557	496.597	346.156	618.656	311.744	493.568	569.919	574.395	166.79	483.712	415.805	543.814	189.133	488.485	488.994	441.375	265.124	504.226	429.518	366.56	290.409	438.753	579.338	472.659	210.764	552.945	506.479	289.646	233.559	466.74	484.7	484.782	349.587	474.169	445.191	610.219	178.602	515.121	664.014	595.492	299.466	593.69
301.064	547.67	510.907	488.682	307.197	298.087	380.39	439.645	378.557	496.597	344.877	618.721	311.799	493.985	569.869	573.596	166.79	483.712	416.82	543.758	189.133	488.485	489.22	441.583	265.124	504.226	429.806	366.899	291.24	438.753	579.611	472.206	210.888	552.562	506.899	290.404	233.033	466.743	483.563	484.782	349.477	473.91	445.888	611.711	178.602	515.121	663.565	594.583	299.466	593.69
301.15	548.557	510.491	489.709	307.245	298.701	380.39	439.645	378.895	495.858	343.663	618.798	311.813	493.53	569.95	572.811	166.837	483.631	416.28	543.7	189.171	488.398	487.577	441.583	265.123	504.244	428.123	366.899	290.812	438.776	578.501	471.84	210.98	552.214	507.138	291.166	233.395	466.789	482.813	484.551	351.258	473.91	444.934	611.902	178.903	515.294	662.269	593.37	299.863	593.924
301.158	549.152	509.846	490.942	307.329	298.522	379.542	439.999	378.976	495.707	341.751	618.798	311.813	494.445	568.996	572.544	166.869	483.584	416.28	543.7	189.476	488.028	487.821	441.885	265.123	504.244	428.276	367.285	290.813	438.802	578.832	471.416	210.98	552.214	507.138	291.166	232.532	466.83	481.684	484.41	351.258	473.91	445.186	613.039	179.843	515.294	662.331	592.616	299.863	593.924
301.137	549.65	510.065	491.89	307.573	298.111	379.34	440.318	379.167	495.397	340.71	619.028	311.756	493.882	568.996	572.544	166.884	483.548	415.949	543.637	190.006	486.901	486.706	441.424	265.123	504.244	426.956	366.484	290.574	438.766	577.947	470.544	210.98	552.214	506.147	291.131	234.09	466.83	481.696	484.297	351.242	473.492	445.186	613.039	179.923	515.358	660.619	592.616	300.438	594.157
301.349	549.781	509.113	491.89	307.573	298.111	378.014	440.628	380.067	495.397	339.145	619.113	311.264	492.863	568.757	571.588	166.884	483.548	416.818	543.56	190.427	486.881	486.706	441.424	265.102	504.259	427.265	366.666	290.574	438.766	577.947	470.544	211.021	551.507	505.155	291.195	233.131	466.889	480.396	484.297	351.242	473.492	446.863	614.059	180.712	515.4	660.923	592.217	300.791	594.584
301.349	549.781	509.372	492.714	307.742	297.413	378.014	440.628	380.19	495.181	338.563	619.341	311.838	493.834	569.359	571.908	166.944	483.504	416.136	543.475	190.427	486.011	485.283	441.142	265.124	504.231	425.291	365.886	290.573	438.668	578.427	469.67	211.011	551.277	504.11	291.453	233.329	466.922	480.245	484.203	352.071	473.521	443.879	614.693	180.712	515.4	659.68	593.471	300.791	594.584
301.42	549.824	508.587	493.606	308.048	296.75	376.518	440.866	380.682	495.181	337.013	619.463	311.838	495.094	568.328	570.933	167.271	483.156	417.006	543.445	190.794	486.451	485.831	442.09	265.09	504.255	425.593	366.43	291.271	438.328	578.758	469.994	210.955	551.284	503.022	289.896	233.329	466.922	479.031	484.235	350.828	473.585	444.053	615.89	182.309	515.4	660.34	593.387	300.791	594.584
301.515	549.847	509.301	494.376	308.288	296.007	376.266	441.119	380.123	495.199	337.013	619.463	312.088	494.956	568.794	571.531	167.271	483.156	415.994	543.445	191.334	486.038	484.469	442.315	265.101	504.201	424.354	367.205	291.961	438.082	577.722	468.524	210.955	551.284	503.022	289.896	233.987	466.978	479.125	484.339	352.495	473.66	444.053	615.89	182.309	515.4	658.192	593.387	300.791	594.584
302.396	549.847	507.743	494.376	308.288	296.007	375.171	440.219	380.695	495.199	335.24	619.499	313.242	496.082	567.998	570.945	167.271	483.156	415.994	543.445	191.334	486.038	485.21	443.3	265.101	504.201	424.611	367.736	292.225	438.082	577.774	468.85	210.871	551.281	502	290.341	232.928	467.017	477.655	484.339	352.495	473.66	443.855	617.444	181.029	515.619	658.868	593.334	301.988	595.981
302.434	549.873	508.336	495.153	308.452	295.458	375.514	440.311	380.427	495.052	335.24	619.499	313.64	496.201	568.369	571.791	168.037	482.559	416.513	543.582	191.447	485.681	483.2	442.4	265.101	504.201	422.985	367.736	292.569	437.923	578.075	467.937	210.844	551.346	500.985	290.626	233.378	467.098	477.815	484.412	354.029	473.66	442.727	617.743	179.89	515.71	657.497	592.239	302.242	596.388
303.08	550.028	507.209	494.958	308.45	294.352	373.424	441.031	381.048	493.537	333.173	620.684	313.64	497.177	567.599	571.379	169.072	482.398	416.564	543.71	191.587	486.465	484.157	443.495	265.116	504.21	423.281	368.01	292.621	437.851	578.706	468.051	210.844	551.346	498.721	290.911	233.378	467.098	476.675	484.532	350.915	473.556	442.782	619.048	181.867	515.71	658.116	591.834	302.242	596.388
303.291	550.414	508.197	494.99	307.996	295.724	373.106	441.237	381.117	493.008	333.173	620.684	314.131	497.111	567.599	571.379	169.05	482.258	416.564	543.71	191.634	486.097	483.322	443.773	265.116	504.21	421.789	368.197	292.506	437.834	578.647	466.925	210.881	551.421	497.701	291.044	233.979	467.098	476.795	484.705	352.803	473.661	442.782	619.048	180.593	515.766	655.887	591.158	302.586	596.936
304.301	550.685	506.677	495.29	308.758	294.764	371.868	441.656	381.712	492.258	331.605	620.293	313.483	497.858	566.812	570.972	169.553	482.258	416.266	543.933	191.739	486.883	483.322	443.773	265.098	504.233	422.324	368.596	292.506	437.834	578.647	466.925	211.028	551.621	496.393	291.551	232.997	467.118	475.459	484.705	352.803	473.661	442.46	620.948	181.209	515.855	656.613	590.982	302.843	597.286
304.301	550.685	506.375	496.08	308.905	295.278	371.868	441.656	381.832	492.195	331.62	620.574	313.679	497.582	566.765	572.189	169.572	482.011	415.849	544.182	191.739	485.728	482.407	445.061	265.233	504.128	420.786	368.596	292.565	437.806	577.772	465.582	211.201	551.643	496.062	291.325	232.827	467.11	475.4	484.858	350.487	473.767	441.637	620.611	179.872	515.922	655.784	590.181	302.901	597.382
305.12	550.958	505.112	496.4	309.127	292.971	370.591	441.938	382.414	491.608	329.829	620.311	313.679	498.587	566.765	572.189	169.533	481.794	415.264	544.533	192.085	486.533	483.567	446.321	265.551	503.948	421.191	368.919	292.899	437.611	577.8	465.99	211.201	551.643	494.59	291.863	232.827	467.11	474.186	484.944	349.855	473.796	440.768	622.147	181.694	515.922	656.937	589.946	302.901	597.382
305.396	551.084	505.01	496.299	308.904	293.495	370.416	442.272	382.228	491.913	329.829	620.311	314.09	498.177	566.568	573.212	169.671	481.505	415.264	544.533	192.507	487.118	484.293	447.234	266.158	503.7	420.175	369.403	293.532	437.237	576.882	464.28	211.201	551.643	494.59	291.863	232.812	467.101	474.291	484.878	350.041	473.872	440.768	622.147	180.466	515.978	654.871	589.946	302.515	594.77
306.012	551.084	503.765	496.959	308.904	291.875	369.009	442.795	382.893	490.908	327.972	620.109	313.368	498.369	565.9	573.853	170.374	480.59	414.685	544.735	192.507	487.118	484.464	447.942	266.158	503.7	420.501	369.799	293.715	437.237	576.882	464.28	211.696	551.45	493.164	292.197	232.812	467.101	472.662	484.878	350.041	473.872	440.186	623.555	181.433	516.101	655.818	589.834	303.047	595.104
306.087	551.11	503.626	496.753	308.686	296.523	369.009	442.795	382.57	491.55	328.374	620.583	313.503	497.788	565.9	573.853	170.53	480.519	414.153	544.72	193.145	487.488	484.464	447.942	266.696	503.309	419.194	368.989	294.201	436.979	577.92	463.555	211.857	551.584	493.322	291.898	232.812	467.101	472.813	484.71	350.046	474.048	439.475	623.55	180.492	516.09	654.998	588.556	303.548	595.506
306.453	551.084	502.314	497.143	308.969	295.549	367.957	443.313	382.756	491.164	325.926	619.878	313.503	498.958	565.9	573.853	170.774	480.186	413.484	544.656	193.801	487.446	484.226	448.742	267.319	502.827	419.312	369.314	294.344	436.923	578.289	464.016	211.857	551.584	491.546	292.813	232.814	467.104	471.687	484.352	350.074	474.061	438.926	625.04	182.296	516.09	655.665	588.462	303.548	595.506
306.153	551.1	502.314	497.143	309.213	296.368	367.992	443.656	382.49	491.314	326.464	620.61	314.082	498.525	565.9	573.853	170.469	480.618	413.484	544.656	193.801	487.446	483.77	449.1	267.319	502.827	417.923	369.657	294.269	436.863	578.055	463.255	212.175	551.77	491.546	292.813	232.814	467.104	472.176	483.987	350.049	474.067	438.926	625.04	181.701	515.903	654.126	587.847	304.827	595.709
306.803	551.096	501.345	498.208	309.213	294.463	366.589	444.052	383.344	490.444	324.755	620.54	313.731	499.004	562.686	575.086	171.059	480.618	412.879	544.386	193.801	487.446	483.77	449.1	267.865	502.426	418.187	369.378	294.269	436.863	578.055	463.255	212.406	551.96	490.032	292.454	232.801	467.096	470.55	483.987	350.049	474.067	438.071	626.516	181.39	515.594	654.637	588.009	304.961	595.654
306.803	551.096	500.571	497.093	309.553	295.244	366.589	444.052	383.079	490.59	325.228	621.408	314.378	498.41	562.066	575.247	170.737	480.869	412.249	544.143	193.801	487.446	481.962	449.448	268.127	502.246	416.7	369.378	293.978	436.853	577.738	462.465	212.77	552.3	490.332	291.696	232.75	467.105	470.964	483.588	350.101	474.096	437.383	626.183	181.28	515.234	653.384	587.288	305.436	595.582
307.337	551.209	499.156	497.375	309.623	293.973	365.179	444.428	383.402	489.877	323.4	621.279	313.739	499.67	561.157	575.247	171.051	480.307	411.553	543.84	195.169	487.431	481.576	449.895	268.237	502.098	416.874	368.822	294.433	436.839	577.402	463.033	212.993	552.677	488.773	291.731	232.75	467.105	469.722	483.146	350.103	474.094	436.627	627.718	181.434	515.035	653.255	587.758	305.436	595.582
307.337	551.209	498.71	496.584	309.643	295.082	365.746	444.288	383.245	490.062	323.4	621.279	314.784	499.195	560.982	575.399	170.629	480.386	411.553	543.84	195.168	487.396	481.629	450.306	268.24	502.083	415.713	369.558	294.305	436.823	577.402	461.397	212.993	552.677	488.773	291.731	232.731	467.083	470.02	482.861	350.079	474.12	436.627	627.718	181.434	515.035	652.031	586.438	305.786	595.915
307.337	551.209	497.714	497.844	309.643	292.997	364.633	444.723	384.113	489.162	321.511	620.544	315.404	499.561	559.522	575.584	171.211	479.831	410.735	543.479	195.168	487.396	481.495	450.818	268.24	502.083	415.713	369.558	294.983	436.823	577.175	462.059	213.012	553.073	487.171	291.588	232.755	467.068	468.352	482.861	350.102	474.107	436.464	629.193	181.574	514.914	652.17	586.985	305.257	595.779
308.208	551.18	497.265	496.839	309.643	292.997	364.633	444.723	383.916	489.531	321.992	621.65	316.57	498.867	559.318	575.786	170.994	480.272	410.009	543.161	195.129	487.412	480.854	449.738	268.424	502.062	414.84	370.473	294.67	436.803	577.175	461.009	212.977	553.494	487.37	290.674	232.725	467.049	468.661	482.559	350.102	474.107	436.018	628.692	181.71	514.748	651.134	586.255	305.611	595.808
308.385	551.122	495.942	496.966	309.643	291.271	362.191	444.731	384.29	489.261	319.835	620.885	316.57	500.157	557.971	576.19	171.621	479.747	409.196	542.849	195.23	487.371	480.689	450.246	268.967	501.954	414.635	368.727	295.294	436.803	577.053	461.535	212.977	553.494	486.01	290.48	232.712	467.047	467.522	482.385	350.056	474.098	434.72	629.934	181.71	514.748	651.112	586.722	305.611	595.808
308.388	551.074	495.942	496.966	309.495	294.272	362.737	444.404	384.156	489.847	320.179	621.241	316.57	500.157	557.971	576.19	171.493	479.989	408.553	542.849	195.296	487.295	480.303	450.379	268.967	501.954	413.6	368.623	295.323	436.513	575.982	460.262	212.719	553.602	486.01	290.48	232.712	467.047	467.826	482.199	350.022	474.176	434.72	629.934	181.729	514.717	649.868	585.012	305.891	595.976
308.923	550.99	494.769	497.223	309.495	292.847	360.554	444.168	384.156	489.847	318.58	621.759	317.918	499.5	556.575	576.717	172.318	479.989	407.785	542.446	195.298	487.275	480.303	450.379	269.753	502.14	413.362	367.524	296.136	436.513	575.982	460.262	212.269	553.849	484.348	290.476	232.694	467.04	466.176	482.199	350.022	474.176	433.135	631.084	181.709	514.712	650.072	585.326	304.822	598.533
308.923	550.99	494.167	496.433	309.543	293.092	360.554	444.168	384.001	490.363	319.738	622.067	317.937	498.955	556.582	577.067	172.263	480.356	406.78	542.078	195.298	487.275	479.596	451.61	270.542	502.253	412.26	367.524	296.294	436.328	575.522	458.899	211.852	553.821	484.754	289.604	232.693	467.131	466.542	482.097	350.096	474.208	433.326	630.188	181.807	514.558	649.388	585.539	305.183	598.252
309.445	550.826	492.924	496.977	309.543	293.092	358.965	444.211	384.475	490.517	317.585	621.344	317.937	499.495	555.242	577.067	172.775	479.588	406.566	541.775	195.296	487.229	480.272	452.132	271.387	502.419	412.267	366.659	296.714	436.213	576.124	459.287	211.302	553.88	483.135	289.814	232.693	467.131	465.201	481.716	350.409	474.258	431.609	631.366	181.807	514.558	649.388	585.539	305.183	598.252
309.584	550.605	492.772	496.674	309.543	293.092	358.965	444.211	385.289	490.392	317.585	621.344	317.863	499.17	555.372	577.591	172.186	479.752	405.753	542.181	195.281	487.234	479.631	452.842	272.142	502.769	410.802	366.066	296.466	436.18	574.918	457.681	211.302	553.88	483.135	289.814	232.723	467.009	465.689	481.634	350.974	474.683	431.609	631.366	181.807	514.558	648.088	585.539	304.512	598.097
310.382	550.605	491.389	496.674	309.543	293.092	357.183	443.994	385.289	490.392	315.851	620.473	317.21	498.758	554.235	578.201	173.122	479.167	405.753	542.181	195.281	487.234	480.411	453.157	272.142	502.769	411.076	365.888	297.241	436.18	575.461	458.108	210.747	553.716	483.293	289.545	232.907	466.762	464.354	481.634	351.633	474.973	429.734	632.176	182.577	514.013	649.119	584.444	304.01	598.136
310.378	550.345	491.356	496.607	309.426	292.775	357.183	443.994	386.097	490.37	316.025	619.772	317.186	498.493	554.58	578.743	172.591	479.587	404.596	541.45	195.336	487.221	478.869	453.892	272.862	502.981	409.848	365.888	296.732	436.203	574.82	457.464	210.485	553.495	483.089	289.507	233.191	466.374	464.488	481.551	351.633	474.973	430.273	631.304	183.078	513.727	648.482	583.642	304.03	598.13
310.761	550.327	490.075	496.791	309.39	292.519	355.855	444.341	386.097	490.37	314.354	619.772	317.714	498.493	553.499	579.243	173.044	479.364	404.439	541.993	195.336	487.221	479.559	454.314	273.28	503.186	409.774	365.906	297.469	435.947	575.123	458.018	210.485	553.495	482.239	289.807	233.56	465.978	463.321	481.642	352.341	475.4	428.344	632.061	183.078	513.727	649.36	582.727	304.03	598.13
310.761	550.327	490.075	496.791	309.21	292.241	355.826	444.303	387.551	490.219	314.414	618.987	317.714	498.493	553.499	579.243	172.513	479.81	403.257	541.048	195.308	487.226	479.269	455.128	273.28	503.186	408.38	365.842	297.709	435.664	575.539	457.216	210.206	553.103	482.239	289.807	233.56	465.978	463.155	481.776	352.633	475.58	428.344	632.061	183.508	513.637	647.668	581.512	304.251	595.069
310.895	549.937	488.909	496.836	309.21	292.241	354.4	444.502	387.551	490.219	312.784	618.408	317.727	498.468	552.778	579.624	173.485	479.81	403.147	541.641	195.305	487.218	479.269	455.128	273.328	503.23	408.301	365.747	298.452	435.664	575.539	457.216	209.891	552.622	481.346	290.307	233.937	465.49	462.021	481.776	352.633	475.58	426.421	632.747	184.016	513.65	648.502	580.472	304.364	595.245
310.895	549.937	488.932	496.846	309.028	291.948	354.4	444.502	387.842	490.098	313.127	618.138	317.172	498.468	553.525	580.07	173.187	480.131	402.165	541.393	195.305	487.218	477.972	455.998	273.418	503.313	407.006	366.557	298.724	435.234	575.492	456.797	209.711	552.234	480.608	290.74	234.299	465.048	462.165	482.075	352.719	475.644	426.753	632.144	184.216	513.696	647.137	579.962	304.32	595.495
311.666	549.599	487.506	496.818	308.73	291.471	352.983	444.748	389.181	490.019	311.561	617.916	317.892	498.468	552.67	580.719	173.635	480.249	402.235	541.91	195.31	487.212	479.723	456.489	273.602	503.376	406.877	366.5	298.922	435.234	575.133	457.806	209.712	552.096	478.108	291.226	234.299	465.048	461.062	482.4	352.72	475.635	424.67	632.723	184.216	513.696	648.299	578.885	304.32	595.495
311.89	549.239	487.955	496.902	308.914	287.424	352.744	444.974	389.542	489.965	311.561	617.916	317.416	498.488	552.67	580.719	173.306	480.305	400.964	540.755	195.297	487.174	480.48	457.283	273.918	503.421	406.132	366.76	299.269	434.685	573.788	457.806	209.712	552.096	478.108	291.226	234.462	464.768	461.062	482.4	352.72	475.632	424.67	632.723	184.303	513.69	646.878	578.03	304.513	595.688
312.643	549.239	485.873	496.902	308.998	287.359	351.327	445.147	390.445	489.965	311.255	617.898	317.732	498.529	551.862	579.881	174.044	480.305	400.868	541.423	195.297	487.174	480.924	457.398	273.918	503.421	407.177	367.227	299.859	434.685	573.421	458.614	209.611	551.982	477.046	291.882	234.56	464.586	459.695	482.4	352.886	475.739	422.786	633.043	184.379	513.772	647.192	578.075	304.632	595.932
312.765	548.936	486.59	497.093	308.998	287.359	351.327	445.147	390.445	489.965	310.549	617.761	317.172	498.561	552.261	580.042	174.044	480.305	399.923	540.538	195.316	487.156	480.924	458.478	274.939	504.312	405.854	367.227	299.539	434.653	572.751	458.108	209.551	551.907	476.978	292.34	234.689	464.348	460.178	483.327	352.886	475.739	423.219	631.985	184.584	513.765	646.313	577.202	304.632	596.532
313.26	548.86	485.605	498.07	309.144	287.102	349.834	445.132	390.652	490.087	310.549	617.761	317.942	498.561	551.28	580.269	174.87	480.305	399.666	541.349	195.359	487.129	480.871	458.635	274.972	504.303	406.71	367.292	299.801	434.672	571.988	458.338	209.551	551.907	475.934	292.931	234.696	464.331	460.325	483.803	352.862	475.716	422.15	632.376	185.742	513.765	646.138	577.506	304.632	596.532
312.658	548.862	485.605	498.07	309.272	286.806	349.77	444.888	390.123	490.138	310.549	617.761	317.477	498.575	551.28	580.269	174.445	480.315	398.435	540.239	195.403	487.07	480.755	458.783	275.545	504.678	406.119	367.389	299.337	434.659	571.247	458.42	209.551	551.907	475.934	292.931	234.696	464.331	460.066	484.339	352.971	475.814	422.15	632.376	186.16	513.847	645.135	575.78	304.418	596.514
312.417	548.825	484.434	498.709	309.272	286.806	348.326	444.887	391.411	490.138	308.046	617.382	317.881	498.632	551.144	580.198	175.175	480.315	398.386	540.672	195.403	487.07	480.755	458.783	273.635	504.229	406.663	367.588	299.337	434.659	571.247	458.42	209.551	551.907	474.577	293.497	234.714	464.335	458.85	484.339	352.971	475.814	419.658	633.771	187.068	513.174	645.646	576.623	304.323	596.195
312.417	548.825	485.002	498.983	309.434	286.562	348.326	444.887	390.745	490.163	307.715	617.068	317.239	498.677	550.634	579.897	175.061	480.314	397.242	540.191	195.403	487.07	480.502	458.652	275.749	504.59	405.14	367.588	299.086	434.613	570.823	459.288	208.889	551.285	475.179	294.109	234.738	464.309	458.422	484.705	353.287	475.999	419.658	633.771	187.152	513.425	643.897	575.674	304.01	598.894
312.426	548.802	483.839	499.618	309.526	285.482	346.991	444.333	391.286	490.119	306.944	616.753	317.239	498.677	549.819	579.724	175.441	480.334	397.242	540.191	195.41	486.912	480.689	458.741	275.761	504.375	405.768	367.794	299.631	434.629	570.278	460.378	208.546	550.907	473.69	295.047	234.738	464.309	457.812	485.21	353.907	476.379	417.999	631.823	187.957	513.525	643.598	576.291	304.01	598.894
312.479	548.822	484.279	499.954	309.614	285.482	346.953	443.941	390.997	490.044	306.944	616.753	316.933	498.687	549.819	579.724	175.441	480.334	396.023	539.261	195.391	486.949	480.813	458.927	276.719	504.849	405.063	368.079	299.473	434.642	569.354	460.378	208.546	550.907	473.69	295.047	234.742	464.375	458.287	485.677	354.626	476.795	417.999	631.823	187.957	513.525	642.774	574.49	304.01	599.314
312.479	548.822	482.767	499.954	309.681	285.237	345.551	444.151	392.29	490.044	305.855	616.294	316.903	498.706	548.942	579.758	176.12	480.334	396.023	539.261	195.391	486.949	481.065	459.231	276.719	504.849	405.963	368.438	300.15	434.642	569.086	460.822	208.48	550.809	472.477	295.555	234.742	464.37	456.995	485.752	354.626	476.795	416.135	631.932	188.698	512.73	643.333	575.549	304.01	599.314
312.513	548.803	483.449	500.262	309.681	285.237	345.672	443.749	392.224	489.722	306.163	615.969	316.905	498.736	548.187	579.024	175.168	480.357	394.494	539.584	195.374	486.924	481.065	459.231	277.326	505.408	404.671	368.438	299.657	434.774	568.062	461.292	208.435	550.573	473.204	296.026	234.762	464.318	457.706	486.33	354.626	476.795	416.899	630.836	187.99	514.044	641.501	575.154	304.654	598.917
312.496	548.848	482.83	501.479	309.715	284.948	344.322	443.215	393.462	489.381	304.48	615.969	316.905	498.736	547.313	578.534	174.844	480.426	394.595	539.847	195.348	486.949	481.543	459.769	277.326	505.408	405.373	368.817	299.944	434.863	568.421	461.738	208.435	550.573	471.806	296.708	234.772	464.323	457.37	486.737	354.626	476.795	415.333	630.329	189.229	514.044	641.514	575.81	304.654	598.917
312.517	548.835	483.703	502.255	309.773	285.623	344.422	442.634	393.414	488.945	304.998	615.817	316.895	498.704	547.313	578.534	174.936	480.44	393.225	539.097	195.33	486.9	481.99	460.145	278.41	506.248	405.692	369.476	299.649	434.947	567.403	462.184	208.295	550.271	471.806	296.708	234.772	464.323	458.428	487.14	355.373	477.32	415.333	630.329	188.568	514.58	640.155	574.835	305.217	598.997
313.261	548.824	482.298	502.885	310.163	284.272	343.343	442.15	394.734	488.945	303.157	614.856	316.903	498.721	546.464	578.534	174.936	480.44	393.313	539.284	195.343	486.9	481.99	460.145	278.147	506.169	405.824	370.195	299.649	434.947	567.403	462.184	208.174	549.85	470.447	297.252	234.76	464.321	457.034	487.41	355.373	477.32	413.613	629.71	188.889	514.149	640.306	575.789	305.85	599.33
313.261	548.824	483.086	503.306	310.22	285.071	343.343	442.15	394.27	488.751	304.545	614.797	316.924	498.725	545.037	576.477	175.464	480.55	392.142	538.901	195.343	486.9	482.684	461.305	279.116	507.012	405.032	369.295	299.456	435.074	566.38	462.685	208.037	549.516	471.143	297.664	234.751	464.32	457.992	487.647	355.422	477.334	414.524	628.672	188.106	514.293	639.36	575.963	306.314	600.175
313.974	548.72	482.578	504.529	310.051	284.832	341.945	441.587	394.619	488.488	303.456	614.35	316.924	498.725	543.856	575.955	176.041	480.722	392.125	539.361	195.314	486.897	483.142	461.784	278.577	506.883	404.817	370.091	299.422	435.122	567.146	463.424	208.019	549.411	469.729	298.398	234.751	464.32	457.445	488.125	355.418	477.335	412.843	627.685	189.204	513.678	639.858	577.437	306.314	600.175
314.405	548.596	482.882	504.642	309.917	285.591	342.358	440.97	394.222	488.249	303.456	614.35	316.92	498.744	543.856	575.955	176.292	480.822	390.889	538.626	195.331	486.896	483.094	462.01	279.319	507.542	404.688	370.783	299.53	435.211	565.433	462.314	208.019	549.411	469.729	298.398	234.752	464.287	458.177	488.418	356.855	477.405	412.843	627.685	188.583	514.139	638.344	576.221	306.576	600.725
314.999	548.596	482.882	505.932	309.657	287.405	341.244	440.132	394.222	488.249	302.736	613.91	316.912	498.732	542.544	575.376	176.292	480.822	391.135	539.152	195.331	486.896	483.043	461.899	279.319	507.542	404.826	371.329	299.53	435.211	566.212	462.871	207.984	549.456	468.29	299.115	234.74	464.329	456.713	488.853	356.855	477.405	411.424	626.81	189.181	513.943	638.717	577.65	306.646	600.622
315.339	548.522	483.152	505.939	309.657	287.405	341.244	440.132	393.809	488.054	304.027	614.25	316.877	498.759	542.597	574.786	176.394	480.908	390.84	538.948	195.315	486.915	481.971	462.964	279.698	507.885	404.826	371.329	299.527	435.242	566.099	464.103	208.053	549.392	468.854	299.476	234.759	464.332	457.172	488.981	357.054	477.434	411.683	626.27	188.91	514.278	638.204	578.375	306.648	600.371
316.247	548.478	483.152	506.899	310.068	284.332	340.297	439.416	393.742	488.045	301.947	613.47	316.877	498.759	541.276	574.304	176.619	480.914	391.551	539.333	195.311	486.915	481.762	462.327	279.144	507.485	404.32	372.138	299.527	435.242	566.728	464.343	208.053	549.392	467.511	299.745	234.759	464.332	457.546	489.454	356.885	477.467	411.297	625.64	190.09	514.278	638.379	579.878	306.648	600.371
316.019	548.494	483.138	507.118	310.019	287.517	340.688	438.459	393.74	487.799	303.19	613.668	316.917	498.786	541.276	574.304	176.66	480.955	390.256	539.333	195.308	486.924	481.843	462.626	279.753	508.16	403.936	372.962	299.494	435.276	566.728	464.883	208.092	549.449	467.511	299.745	234.759	464.332	457.694	489.124	357.068	477.516	411.297	625.64	189.902	514.672	638.379	579.878	306.607	600.664
316.262	548.539	483.138	507.913	310.019	286.122	339.647	437.715	393.74	487.799	302.637	613.121	317.054	498.865	539.837	574.304	176.66	480.955	390.887	539.738	195.308	486.924	481.843	462.626	279.387	507.739	403.468	373.765	299.494	435.276	566.728	464.883	208.129	549.498	465.989	299.745	234.751	464.358	457.694	490.024	357.068	477.516	410.67	625.122	190.776	514.489	638.715	581.458	306.624	600.68
316.262	548.539	483.138	507.913	310.223	286.841	339.647	437.715	393.794	487.396	303.518	613.04	317.447	499.184	539.787	573.209	177.117	481.059	389.971	539.8	195.308	486.924	482.074	463.499	279.551	507.802	403.468	374.095	299.48	435.3	567.894	466.363	208.195	549.58	466.903	300.907	234.755	464.424	456.983	489.788	357.349	477.541	409.788	624.555	190.631	514.196	638.715	581.458	307.566	600.471
316.342	548.508	483.064	509.327	310.542	283.133	339.486	436.846	394.027	486.703	302.666	612.091	317.447	499.184	538.363	572.718	177.785	481.125	390.232	539.744	195.308	486.924	480.599	462.505	279.029	507.514	403.263	374.968	299.456	435.316	568.125	466.862	208.204	549.64	465.948	301.534	234.755	464.424	456.983	490.883	356.853	477.56	408.746	624.369	190.155	513.856	638.431	583.46	307.566	600.471
316.576	548.283	482.909	509.426	310.622	283.181	339.357	436.122	394.189	485.858	302.666	612.091	318.055	499.389	538.363	572.718	178.424	481.036	388.949	539.744	195.455	486.807	480.537	463.41	279.334	507.705	403.049	375.782	299.427	435.356	568.125	467.507	208.204	549.64	465.948	301.534	234.748	464.442	456.535	489.235	357.129	477.579	408.746	624.369	190.155	513.856	638.431	582.485	308.08	600.449
316.576	548.283	482.909	510.717	310.561	286.806	338.701	435.516	394.918	485.858	301.757	612.053	318.655	499.747	536.95	572.287	178.424	481.036	389.137	539.616	195.455	486.807	478.519	462.445	279.334	507.705	402.798	375.892	299.427	435.356	568.43	467.896	208.263	549.701	465.973	302.551	234.821	464.437	456.535	490.751	356.463	477.654	407.807	623.119	190.15	513.553	638.466	583.371	307.728	600.586
316.576	548.283	482.628	510.668	310.561	286.806	338.701	435.516	395.003	485.199	302.468	612.092	319.176	500.062	537.149	571.711	178.65	480.854	388.127	539.367	195.66	486.564	480.382	464.215	279.581	507.415	402.798	376.672	299.418	435.38	568.43	468.871	208.314	549.786	465.86	302.99	235.052	464.367	455.795	489.959	357.501	477.654	406.826	623.459	190.34	513.292	638.489	585.073	308.038	600.667
317.835	547.47	482.159	511.586	310.601	286.4	337.929	435.109	395.553	484.792	302.468	612.092	319.176	500.062	535.587	571.274	178.788	480.744	388.078	539.05	196.187	486.205	479.315	463.185	279.05	507.256	402.798	376.672	299.418	435.38	568.882	469.224	208.314	549.786	465.134	303.326	235.413	464.185	454.296	489.967	356.842	477.703	405.875	622.498	190.34	513.292	638.591	585.332	308.038	600.667
318.216	546.965	482.159	511.586	310.69	282.391	336.951	434.808	395.308	484.273	302.669	612.056	319.367	500.208	535.587	571.274	178.788	480.744	386.831	539.05	196.52	485.987	476.677	462.239	279.731	507.256	402.141	377.7	299.41	435.42	568.224	470.206	208.345	549.847	465.134	303.326	235.413	464.185	453.6	488.755	357.171	477.744	405.875	622.498	190.421	513.146	638.591	586.412	308.445	600.724
318.604	546.628	481.621	512.445	310.69	282.391	336.951	434.028	396.376	483.313	302.511	612.152	319.473	500.279	534.056	570.624	178.788	480.744	386.821	538.701	196.591	485.964	476.677	462.239	279.266	507.245	401.761	377.882	299.41	435.42	568.224	470.206	208.339	549.828	463.227	303.787	235.944	463.824	452.315	489.926	357.171	477.744	404.889	621.622	190.399	513.119	638.611	586.589	307.804	600.829
318.604	546.628	480.98	512.264	310.718	285.283	336.951	434.028	395.997	483.004	302.022	612.467	319.527	500.319	534.074	570.009	179.094	480.365	385.867	538.33	196.591	485.964	475.494	461.887	279.467	507.348	401.041	379.112	299.369	435.418	569.03	471.146	208.312	549.748	462.541	303.256	236.577	463.528	451.964	488.814	356.579	477.755	404.045	622.279	190.396	513.076	638.833	587.971	308.274	601.415
318.818	546.609	480.295	513.208	310.843	281.719	335.2	433.726	396.253	482.631	301.401	612.787	319.527	500.319	532.591	569.308	179.353	480.062	385.656	537.924	196.779	485.912	474.568	461.956	279.243	507.297	400.907	379.088	299.354	435.401	569.191	471.306	208.276	549.553	462.192	303.408	236.577	463.528	451.466	489.302	356.175	477.823	401.94	621.471	190.39	512.943	638.864	588.076	308.274	601.415
318.38	546.607	479.691	513.104	311.056	281.131	334.343	434.197	395.785	484.553	301.401	612.787	319.531	500.314	532.591	569.308	179.611	479.678	385.656	537.924	195.8	486.403	474.568	461.956	279.138	507.146	401.051	380.277	299.56	435.442	570.11	472.281	208.276	549.553	462.192	303.408	236.977	463.268	451.335	487.34	356.2	477.838	401.94	621.471	190.39	512.943	638.864	589.381	308.685	601.809
319.001	546.607	479.691	514.289	311.056	280.321	333.353	433.162	396.883	483.878	300.608	612.927	320.153	500.324	531.323	568.694	179.611	479.678	385.385	537.478	195.8	486.403	472.803	462.11	279.138	507.146	401.417	380.137	299.56	435.442	570.322	472.079	208.267	549.341	461.463	303.627	237.119	463.227	449.978	488.195	356.219	477.92	400.454	620.919	190.349	512.902	638.864	589.381	307.867	601.479
318.686	546.442	478.933	514.21	311.056	280.321	333.353	433.162	396.806	482.53	299.968	612.822	320.061	500.382	531.448	567.92	179.843	479.202	384.705	536.943	197.338	484.412	472.803	462.11	279.756	506.911	401.417	381.262	299.7	435.517	571.753	473.199	208.269	549.102	460.483	302.681	237.304	463.153	450.339	487.089	356.219	477.92	400.32	621.619	190.461	512.534	639.483	590.97	307.032	601.277
319.198	546.309	478.175	515.218	311.65	279.081	331.264	433.17	397.665	481.81	298.793	612.822	320.756	500.382	530.189	567.132	180.045	478.74	383.902	536.598	197.871	484.174	472.803	462.11	280.426	506.627	401.292	381.306	300.219	435.786	571.431	472.54	208.269	549.102	458.658	302.988	237.392	463.135	449.469	486.031	356.331	478.123	398.948	620.871	190.461	512.534	639.523	590.994	307.032	601.277
318.902	546.061	478.175	515.218	312.078	278.973	330.995	433.754	397.743	482.546	298.279	612.596	320.601	500.587	530.189	567.132	180.066	478.6	382.903	536.598	197.871	484.174	472.159	461.942	280.426	506.627	400.441	382.346	300.753	436.257	572.745	473.464	208.354	549.067	458.658	302.988	237.392	463.135	450.066	485.456	356.578	478.479	398.948	620.871	190.592	512.037	639.523	592.329	307.063	601.088
319.549	546.2	476.652	516.178	312.078	278.103	329.736	433.456	397.743	481.511	297.56	612.288	321.552	500.587	529.224	566.208	180.066	478.6	382.092	536.326	199.093	483.652	472.159	461.942	280.914	506.409	400.272	382.097	300.753	436.257	572.745	473.464	208.354	549.067	457.176	303.114	237.396	463.156	450.066	485.456	356.578	478.479	397.249	619.828	190.756	511.609	639.556	592.066	307.558	601.121
319.549	546.2	476.039	515.931	312.524	277.915	329.736	433.456	397.92	482.196	296.458	611.799	321.659	501.111	529.683	565.272	180.036	478.577	381.015	536.164	199.093	483.652	471.117	461.942	281.345	506.207	400.272	383.192	301.199	436.852	573.778	474.49	208.631	549.007	457.053	302.263	237.406	463.169	450.422	484.988	356.835	478.708	397.757	620.316	190.949	511.173	639.757	593.348	308.298	601.092
320.227	546.465	475.192	516.769	312.991	277.155	328.418	432.958	399.63	481.88	295.685	611.437	322.485	501.111	528.874	564.405	180.029	478.568	380.718	535.878	199.307	483.59	471.117	461.942	281.662	505.992	400.322	383.018	301.501	437.195	573.778	474.49	208.936	548.969	455.483	302.282	237.406	463.169	450.151	485.101	357.051	478.767	396.123	619.463	190.997	511.096	639.757	593.348	308.298	601.092
320.068	546.778	475.511	516.932	313.418	277.171	328.304	433.726	400.07	482.716	295.685	611.437	322.584	501.392	528.874	564.405	180.044	478.545	379.788	535.878	198.695	483.565	469.283	460.783	281.683	505.876	400.26	383.663	301.66	437.38	575.055	475.645	208.936	548.969	455.483	302.282	237.408	463.169	450.151	485.101	357.24	478.875	396.123	619.463	190.997	511.096	639.757	594.563	309.053	600.997
320.068	546.778	474.111	517.712	313.668	276.775	326.871	433.333	400.577	481.651	294.872	611.406	323.611	501.602	528.102	563.42	180.102	478.527	379.486	535.749	198.695	483.565	469.298	460.344	281.683	505.876	400.171	382.594	301.66	437.38	574.568	475.501	209.193	549.003	453.872	301.772	237.392	463.151	450.151	484.201	357.24	478.875	394.423	618.119	191	511.096	639.945	594.829	309.503	600.919
320.561	547.15	474.526	517.977	313.668	276.775	326.871	433.333	400.577	481.651	294.06	611.504	323.806	502.007	528.736	562.433	180.102	478.527	378.417	535.686	199.022	483.571	467.597	460.344	281.813	505.715	400.171	383.945	301.698	437.426	575.439	476.753	209.367	549.002	454.197	301.343	237.4	463.15	449.685	483.708	357.54	478.887	395.339	618.369	191.148	511.011	639.899	596.13	309.855	600.862
321.216	547.443	473.971	518.983	313.836	276.135	325.374	432.821	400.926	482.164	294.06	611.504	324.526	502.007	528	562.308	180.074	478.58	378.417	535.686	198.726	483.569	467.645	460.099	282.16	505.167	399.888	382.906	302.041	437.869	575.111	476.656	209.367	549.002	452.619	301.119	237.414	463.156	448.546	483.838	357.736	478.879	393.665	617.109	191.148	511.011	639.635	596.08	309.855	600.862
321.882	547.701	474.642	519.214	314.057	276.903	325.791	433.048	400.457	482.936	293.277	611.654	324.417	502.213	528	562.308	180.094	478.573	377.507	535.686	199.143	483.514	466.308	459.75	282.16	505.167	399.185	383.366	302.682	438.397	575.86	477.785	209.367	549.002	452.619	301.119	237.414	463.156	448.536	483.616	358.123	478.984	393.665	617.109	191.52	510.457	639.635	597.535	310.361	600.775
322.285	547.905	473.229	519.844	314.057	275.313	324.392	432.07	400.457	481.706	293.041	611.042	324.313	502.433	527.085	561.33	180.094	478.573	377.214	536.063	199.057	483.336	466.308	459.75	282.714	504.472	398.304	382.467	302.682	438.397	575.86	477.785	209.367	549.002	450.893	300.966	237.43	463.149	448.536	482.566	358.123	478.984	392.252	616.008	191.963	509.999	639.321	597.55	310.712	600.665
322.285	547.905	474.064	520.005	314.298	276.191	324.392	432.07	400.177	482.591	292.673	611.138	324.269	502.629	527.292	561.359	180.134	478.571	376.079	536.397	200.068	483.336	465.002	459.5	283.19	503.834	398.304	383.967	303.354	438.993	576.361	479.152	209.329	548.735	451.176	300.8	237.379	463.193	448.367	481.902	358.484	479.126	392.252	616.008	192.504	509.477	638.927	598.819	310.914	600.534
322.96	548.043	474.824	520.86	314.759	276.521	323.096	431.986	400.181	483.341	292.266	610.57	324.269	502.629	526.19	560.899	180.211	478.571	376.062	536.508	200.004	483.071	465.111	459.461	283.608	503.447	397.56	382.85	303.742	439.26	575.916	479.021	209.276	548.611	449.669	300.663	237.379	463.193	448.692	480.891	358.942	479.314	389.683	614.582	193.033	509.057	638.579	598.852	310.914	600.534
323.238	548.395	475.434	521.139	315.324	276.6	323.339	431.529	400.236	483.932	292.266	610.57	324.282	502.673	526.19	560.899	180.211	478.571	374.895	536.508	200.601	482.657	463.555	459.336	283.808	503.198	395.904	382.931	303.891	439.311	577.11	480.056	209.276	548.611	449.669	300.663	237.406	463.178	448.621	480.877	359.312	479.417	389.683	614.582	193.033	509.057	637.773	600.202	310.981	600.472
323.917	548.395	475.434	522.069	315.932	276.136	321.407	430.734	400.236	483.932	291.09	609.46	324.781	502.751	525.02	560.446	180.211	478.571	374.777	536.632	200.601	482.657	463.689	459.304	283.808	503.198	395.127	381.672	303.891	439.311	576.571	479.667	209.093	548.592	447.987	300.318	237.407	463.164	448.621	479.887	359.415	479.458	390.558	613.64	193.033	509.057	637.295	600.119	310.981	600.472
323.534	548.586	475.478	522.138	315.932	276.136	321.65	429.962	400.249	483.942	291.972	609.888	324.842	503.156	525.071	561.002	180.211	478.571	373.912	536.632	201.32	482.344	462.035	459.304	283.808	503.198	394.302	382.737	303.886	439.362	577.384	479.843	209.055	548.667	448.535	299.953	237.395	463.174	448.252	479.851	359.415	479.458	391.496	613.639	193.531	508.572	636.451	601.698	310.981	600.472
323.752	548.709	475.267	523.06	316.47	275.858	320.139	429.143	400.267	483.945	290.675	609.888	325.841	503.156	523.835	560.79	180.415	478.375	373.548	536.494	200.74	482.097	462.185	459.18	283.808	503.198	393.932	381.563	303.896	439.344	577.384	479.843	209.055	548.667	447.198	299.415	237.382	463.179	448.285	478.847	359.415	479.458	389.907	612.56	194.681	508.572	635.812	601.088	310.981	600.472
323.24	548.831	475.267	523.06	316.73	275.531	320.509	429.046	400.276	483.972	290.675	609.888	325.548	503.807	523.835	560.79	180.701	478.093	372.304	536.494	200.305	482.032	460.582	459.16	283.808	503.198	392.827	381.564	303.999	439.3	577.81	479.185	208.923	548.793	447.198	299.415	237.382	463.179	448.183	478.922	359.494	479.454	389.907	612.56	194.833	508.405	635.812	602.753	311.596	599.704
323.515	548.985	475.027	523.941	317.15	275.531	319.007	428.332	400.276	483.972	290.675	609.888	325.865	504.592	522.478	560.485	180.701	478.093	372.318	536.274	199.01	482.735	460.582	459.16	284.271	502.553	392.922	380.472	303.999	439.3	577.81	479.185	208.843	548.831	447.237	298.996	237.37	463.184	448.426	477.752	359.494	479.454	388.639	611.98	195.169	507.574	635.911	602.599	311.98	599.169
323.515	548.985	474.837	523.949	317.353	275.302	319.007	428.332	400.279	483.932	291.185	609.835	325.652	505.332	522.164	560.805	181.209	477.605	371.219	536.037	199.01	482.735	459.026	458.968	284.294	502.558	391.784	380.472	304.168	439.299	579.117	479.315	208.685	548.892	447.237	298.996	237.344	463.203	448.435	478.905	359.889	479.626	388.521	612.601	194.707	507.588	635.943	603.646	312.234	598.499
323.908	549.086	474.665	524.92	318.079	275.022	317.612	427.87	400.348	483.873	289.795	609.71	326.96	505.332	520.673	560.594	181.492	477.268	371.074	535.837	200.11	481.488	459.176	458.86	283.216	503.423	391.746	379.559	304.282	439.285	579.263	478.619	208.485	548.969	444.965	298.177	237.344	463.203	447.791	477.512	360.62	479.818	386.957	611.985	195.34	506.763	636.151	603.304	312.234	598.499
323.231	549.157	474.364	524.786	317.84	274.593	317.968	428.173	400.346	483.857	289.795	609.71	326.397	506.066	520.673	560.594	181.603	477.137	369.958	535.837	200.11	481.488	457.513	458.661	285.611	502.317	390.74	378.904	304.354	439.315	580.39	479.969	208.485	548.969	444.965	298.177	237.327	463.175	447.129	478.062	361.32	480.195	386.957	611.985	194.909	507.402	636.151	605.059	312.517	597.946
324.168	549.157	472.903	526.016	318.504	274.129	317.067	427.779	400.346	483.857	289.104	608.572	326.722	506.897	519.364	560.474	181.588	477.089	369.761	535.675	200.11	481.488	457.966	458.387	285.611	502.317	390.472	378.557	304.354	439.315	580.61	479.142	208.214	549.034	443.81	297.876	237.327	463.175	447.646	476.727	361.32	480.195	386.277	611.161	195.239	507.14	636.365	604.705	312.786	597.656
323.614	549.171	472.559	526.153	318.504	274.129	317.067	427.779	400.341	483.814	290.046	608.919	326.057	506.88	519.089	561.179	181.588	477.089	368.659	535.603	200.43	480.237	455.949	458.387	286.507	502.089	389.449	378.557	304.318	439.297	580.763	479.714	207.961	549.003	443.952	297.694	237.459	463.041	446.882	477.529	362.741	480.346	386.059	612.459	194.78	507.775	636.769	605.859	312.97	597.482
323.22	549.177	472.272	527.522	319.084	273.648	316.103	427.369	400.264	483.677	290.046	608.064	327.176	506.88	517.885	561.157	181.714	476.886	368.377	535.418	200.417	479.506	456.287	458.069	286.92	501.603	389.203	378.391	304.359	439.354	580.799	478.85	207.961	549.003	442.606	297.626	237.974	462.658	446.716	477.28	363.284	480.692	385.859	611.831	195.641	506.635	637.196	605.668	312.97	597.482
322.945	549.195	471.95	526.996	318.89	273.025	316.235	428.115	400.69	483.389	289.384	609.3	326.515	506.773	517.885	561.157	181.947	476.481	367.199	535.418	200.398	479.473	455.216	457.72	287.784	501.603	388.017	378.658	304.77	439.646	581.667	479.158	207.691	548.925	442.606	297.626	237.974	462.658	445.879	478.03	363.888	480.829	385.859	611.831	195.147	507.301	637.196	607.213	313.349	597.274
322.937	549.189	472.307	528.466	319.88	273.025	315.05	427.778	400.69	482.204	289.425	610.659	326.829	507.398	516.648	561.276	181.947	476.481	367.154	535.448	200.372	479.4	455.216	457.72	287.995	501.239	387.795	378.41	304.77	439.646	581.667	479.158	207.37	548.792	440.99	297.958	237.974	462.658	445.879	476.68	363.888	480.829	384.591	611.105	195.404	507.255	637.654	606.701	313.659	597.143
322.937	549.189	472.307	528.466	319.554	272.486	315.05	427.778	401.097	481.898	289.389	611.869	326.652	507.933	516.648	561.276	182.214	475.885	366.04	535.565	201.094	478.65	454.041	457.271	289.05	501.014	386.861	378.41	305.218	439.857	584.012	479.463	207.101	548.755	440.99	297.958	239.008	461.769	445.145	477.716	364.259	480.873	383.794	612.269	194.904	507.842	638.892	607.991	313.939	597.147
322.919	549.186	472.414	529.214	320.141	271.191	313.735	427.499	401.667	481.621	289.252	612.798	326.652	507.933	516.113	562.872	182.398	475.258	366.275	535.867	201.094	478.65	454.283	456.654	289.084	500.693	386.567	378.357	306.003	440.202	584.994	479.141	206.057	547.672	439.97	297.606	239.008	461.769	444.414	477.363	364.078	480.88	382.839	611.573	195.914	506.942	639.194	607.959	313.939	597.147
322.913	549.187	473.035	529.001	319.461	271.133	313.784	428.217	402.105	481.411	289.252	612.798	326.465	508.362	516.113	562.872	182.389	474.936	364.883	535.867	201.476	477.855	453.054	455.924	289.618	501.122	385.432	377.207	306.563	440.438	585.989	479.636	206.057	547.672	439.97	297.606	239.442	461.378	443.687	478.72	364.555	480.975	382.839	611.573	195.526	507.411	639.783	609.265	314.409	597.041
322.913	549.187	472.041	530.306	320.048	270.669	312.282	427.852	402.105	481.411	289.37	613.789	326.759	508.82	515.195	563.341	182.384	474.813	365.055	536.319	201.304	479.329	453.286	455.272	289.618	501.122	385.032	376.986	306.563	440.438	586.285	479.502	206.912	548.669	438.479	297.281	239.586	461.224	444.065	476.934	364.076	480.866	380.657	610.793	196.226	506.854	639.696	609.225	315.171	596.928
322.957	549.202	472.846	530.433	320.048	270.669	312.282	427.852	402.293	480.845	289.37	613.789	326.905	509.034	515.793	564.615	182.384	474.813	364.319	536.87	201.824	478.444	451.726	455.272	290.041	500.683	384.114	376.326	306.702	440.462	587.775	479.95	206.904	548.716	438.831	298.101	239.817	461.021	444.065	476.934	364.873	480.971	379.866	611.619	196.41	507.267	640.426	610.628	315.859	596.978
322.957	549.202	473.862	531.471	320.489	270.044	310.793	428.415	402.233	480.122	289.37	613.789	326.905	509.034	514.903	565.946	182.4	474.528	364.797	537.34	201.753	478.617	451.946	454.83	289.382	501.05	384.114	376.326	306.702	440.462	587.775	479.95	206.904	548.716	437.448	297.845	239.977	460.859	442.656	478.545	364.977	480.906	378.601	612.513	196.41	507.267	639.514	610.714	315.859	596.978
322.941	549.193	473.862	531.471	320.069	270.854	310.793	428.415	402.216	480.021	290.031	615.517	326.988	509.197	514.903	565.946	182.532	474.064	363.444	537.34	201.474	478.353	450.878	454.292	290.524	500.345	382.517	376.134	306.702	440.462	588.958	479.512	207.522	549.069	437.448	297.845	239.977	460.859	442.686	479.66	364.657	481.056	378.601	612.513	196.587	507.467	641.012	611.884	316.647	597.022
322.947	549.193	474.824	532.46	320.765	269.474	310.304	429.205	402.216	479.375	290.569	615.436	328.093	509.825	514.149	566.902	182.532	474.064	363.874	537.918	201.281	478.9	450.878	454.292	289.778	500.887	382.428	376.531	306.702	440.462	588.958	479.512	206.79	548.535	435.967	299.04	239.983	460.845	441.407	479.66	364.657	481.056	376.93	612.962	197.195	507.28	639.97	612.348	317.087	597.087
322.947	549.193	475.254	531.93	320.5	270.266	310.304	429.205	402.04	479.441	291.074	616.325	328.1	510.083	514.827	567.703	182.767	473.443	363.012	538.393	201.281	477.895	449.614	453.991	291.007	500.272	381.158	375.796	306.84	440.355	590.287	479.189	206.591	548.378	436.197	299.974	239.978	460.843	441.745	480.99	365.058	481.245	377.045	612.745	197.696	507.018	639.988	613.439	318.688	597.156
322.914	549.179	475.558	532.912	320.5	269.231	309.465	429.451	401.073	481.695	290.116	616.865	328.61	510.668	515.616	568.59	183.07	472.78	363.436	538.864	201.321	478.583	449.887	453.511	290.13	500.998	380.972	376.515	306.87	440.342	590.331	478.678	206.374	548.238	434.832	300.082	239.978	460.843	440.691	479.99	364.384	481.05	375.217	612.745	198.233	506.849	638.567	613.564	318.688	597.156
322.927	549.183	475.789	532.431	319.65	270.811	308.746	429.999	401.642	482.398	290.116	616.865	328.354	510.943	515.616	568.59	183.249	472.51	361.917	538.129	201.419	479.146	448.496	453.261	291.473	500.492	379.934	376.572	306.923	440.344	591.651	479.308	206.374	548.238	434.832	300.082	239.973	460.85	441.125	480.805	364.73	481.224	375.217	612.745	198.233	506.849	640.16	614.794	319.261	597.201
322.927	549.183	475.789	534.006	319.711	271.604	308.046	430.56	401.642	481.468	290.536	618.724	328.658	511.821	515.649	569.606	183.249	472.51	362.365	538.412	201.511	479.446	448.585	452.953	291.473	500.492	379.733	377.56	306.923	440.344	591.572	478.5	206.317	548.162	434.644	300.263	239.949	460.833	439.372	479.62	364.015	481.069	373.855	612.327	198.374	506.857	640.16	614.794	318.872	597.276
322.914	549.169	475.809	533.516	319.711	271.604	308.046	430.56	402.217	481.842	291.463	618.788	328.323	512.311	515.224	570.509	183.249	472.51	361.349	539.02	201.511	479.446	446.849	454.334	292.852	500.051	378.46	376.36	306.916	440.334	592.849	478.373	206.157	548.124	434.365	300.398	240.034	460.767	440.159	480.694	364.015	481.069	374.144	612.098	198.504	506.851	637.408	616.143	319.236	597.373
322.918	549.161	474.625	534.185	319.711	271.604	308.046	430.56	402.933	481.349	291.463	620.348	328.323	513.211	514.658	571.345	183.547	472.434	361.556	538.975	201.508	479.523	447.081	454.136	292.993	500.368	378.627	377.648	307.051	440.301	592.095	477.218	206.157	548.124	433.382	300.546	240.195	460.461	439.803	481.376	363.32	480.945	372.529	609.786	198.504	506.851	636.595	615.824	319.236	597.373
322.911	549.151	474.625	534.185	319.724	271.839	306.641	431.91	402.933	481.349	292.279	620.239	327.836	513.213	514.658	571.345	183.629	472.528	360.113	539.41	201.493	479.592	445.771	453.605	294.108	499.498	377.454	377.677	307.061	440.257	593.097	477.055	205.883	547.963	433.382	300.546	240.195	460.461	440.969	481.755	363.274	480.979	372.529	609.786	198.678	506.919	636.595	617.669	319.705	597.473
322.916	549.154	474.881	534.71	319.724	271.839	305.025	432.347	402.933	480.403	292.915	621.629	328.749	514.008	513.994	571.856	183.629	472.528	360.289	539.17	201.637	479.519	445.771	453.605	293.594	500.106	377.716	379.017	307.061	440.257	593.097	477.055	205.691	547.778	432.54	299.326	240.404	459.989	438.995	480.45	363.274	480.979	370.986	609.809	199.08	507.022	635.979	617.124	319.19	597.678
322.916	549.154	474.212	533.658	319.697	271.884	305.025	432.347	403.378	481.103	293.106	621.31	328.411	513.458	513.201	572.184	184.257	472.391	359.263	539.295	201.637	479.519	444.443	453.042	294.357	499.909	376.334	379.017	307.06	440.228	593.749	476.647	206.047	547.666	431.54	299.373	240.685	459.438	440.129	480.352	363.332	481.01	371.229	609.878	199.568	507.116	636.9	618.684	320.129	598.049
322.914	549.153	474.143	534.205	319.704	271.889	303.688	432.761	403.32	480.386	293.186	622.815	329.347	514.448	512.199	572.427	184.881	472.238	359.536	538.788	202.01	479.544	444.443	453.042	293.631	500.458	376.564	380.356	307.009	440.237	593.022	475.737	206.479	547.629	430.768	299.318	240.685	459.438	439.911	480.145	363.294	481.062	369.657	609.444	199.754	507.253	636.9	618.684	320.129	598.049
322.913	549.153	473.307	533.559	319.736	271.953	303.462	433.048	403.192	481.088	293.186	622.815	328.784	514.193	512.199	572.427	185.62	472.048	358.274	539.478	202.546	479.526	443.38	453.408	294.142	501.045	375.956	381.124	307.005	440.239	594.495	476.307	205.415	547.629	430.768	299.318	240.915	458.892	439.911	480.145	363.295	481.085	369.657	609.444	199.754	507.253	636.9	620.349	321.199	598.617
322.913	549.153	474.416	535.344	319.755	271.968	301.985	433.295	403.192	481.088	293.302	624.233	329.12	514.636	511.265	571.992	185.892	471.986	358.248	538.582	202.98	479.685	443.446	454.086	294.142	501.045	376.385	381.689	307.005	440.239	593.372	475.212	206.063	547.507	428.783	299.326	241.056	458.433	437.991	480.49	363.296	481.111	368.128	609.444	199.82	507.338	634.825	618.475	321.152	599.103
322.916	549.143	473.332	534.944	319.755	271.968	301.985	433.295	403.192	481.088	293.557	623.974	328.534	514.233	510.152	572.092	185.892	471.986	357.25	538.256	202.98	479.685	441.846	454.086	294.528	500.363	374.831	381.689	306.963	440.236	593.994	474.838	205.573	547.326	428.255	298.603	241.133	458.285	437.991	480.49	363.296	481.111	368.348	608.138	199.985	507.419	633.271	619.144	322.08	599.372
322.918	549.166	472.874	535.757	319.753	271.984	300.535	433.45	403.192	481.088	293.557	625.819	329.471	515.208	508.993	572.238	186.141	471.907	357.25	538.256	203.585	479.873	441.917	454.411	293.974	500.574	375.464	382.388	307.021	440.235	592.858	473.644	206.369	547.2	427.183	298.468	241.156	458.247	440.301	479.468	363.261	481.116	367.239	607.551	199.985	507.419	632.449	618.076	322.08	599.372
322.919	549.16	471.861	535.57	319.736	272.005	300.568	433.63	402.804	482.192	294.071	625.758	328.886	514.66	508.993	572.238	186.141	471.907	356.229	537.931	204.02	480.026	440.789	453.543	295.223	500.574	374.37	383.186	307.294	440.29	593.76	473.536	204.728	547.2	427.183	298.468	241.39	458.277	441.565	478.633	363.21	481.12	367.239	607.551	200.17	507.491	631.948	619.786	322.769	599.558
322.925	549.139	472.975	536.92	319.736	272.005	299.072	433.628	402.804	482.192	294.639	626.88	329.03	514.891	506.642	571.828	186.141	471.907	356.275	537.15	204.129	480.094	440.789	453.543	294.389	501.152	374.37	383.186	307.294	440.29	593.76	473.536	205.611	547.074	425.89	297.767	241.379	458.235	439.736	479.308	363.21	481.12	366.126	605.747	200.589	507.536	631.232	618.656	322.427	599.643
322.925	549.139	471.604	536.839	319.787	271.972	299.072	433.628	402.763	482.244	295.286	626.467	328.574	514.457	505.789	571.305	186.387	471.699	355.892	537.565	204.129	480.094	439.491	452.731	293.917	501.318	372.866	383.186	307.835	440.427	593.412	473.246	203.802	547.074	426.13	297.28	241.518	457.596	440.756	478.333	363.21	481.12	366.164	605.125	201.073	507.574	629.859	618.869	323.318	599.739
322.915	549.128	470.368	538.094	319.798	271.98	297.305	433.628	402.659	477.183	295.286	628.492	328.574	514.457	504.433	570.874	186.425	471.724	355.178	536.43	204.277	480.227	439.845	452.692	293.566	501.334	373.741	384.423	308.677	440.267	593.484	472.999	205.856	546.823	424.867	296.763	241.518	457.596	440.177	478.698	363.21	481.12	364.931	605.125	202.06	507.574	629.209	617.754	323.318	599.739
322.91	549.113	469.438	537.894	319.783	271.989	297.601	433.11	402.709	477.244	295.286	628.492	328.097	514.067	504.433	570.874	186.497	471.677	353.81	537.045	204.368	480.279	438.555	452.425	293.566	501.334	372.631	385.013	309.444	440.188	593.484	473.239	203.905	546.823	424.867	296.763	241.751	457.386	441.29	477.506	363.188	481.129	364.931	605.125	202.06	507.574	628.65	619.419	323.455	599.852
322.91	549.113	470.414	539.274	319.83	272	295.726	433.11	402.709	477.244	296.575	628.657	328.026	513.989	502.909	570.874	186.53	471.664	354.369	536.492	204.332	480.264	439.002	452.073	293.566	501.334	372.867	385.424	309.444	440.188	594.034	473.262	205.029	546.678	423.4	296.377	241.472	458.095	439.49	477.506	363.147	481.151	363.39	604.923	203.215	507.495	627.758	618.165	323.336	599.796
322.921	549.123	470.014	539.214	319.83	272	296.108	432.882	402.728	477.334	297.242	628.199	328.084	514.005	503.1	569.518	186.53	471.664	352.847	536.492	204.903	480.264	437.771	452.073	293.545	501.352	371.574	385.424	309.851	439.999	594.19	472.762	204.333	546.342	423.95	295.948	241.815	457.581	440.892	477.1	363.147	481.151	363.269	604.517	203.215	507.495	626.427	616.732	323.554	599.77
322.912	549.111	470.232	539.87	319.821	272.003	294.447	432.496	403.434	482.222	296.324	630.449	328.084	514.005	501.564	568.97	186.53	471.664	352.847	536.492	204.945	480.283	437.974	451.391	293.545	501.352	371.763	385.831	309.846	439.989	594.19	472.762	204.333	546.342	422.435	295.88	241.33	458.789	442.225	475.962	363.147	481.151	361.85	604.191	204.371	507.495	626.11	615.828	323.554	599.77
323.004	549.109	470.232	539.87	319.749	272.014	294.955	432.026	403.821	482.27	296.939	629.51	328.077	514.023	501.564	568.97	186.577	471.628	351.503	536.492	205.296	479.496	437.02	450.78	293.545	501.352	370.616	386.049	309.95	439.926	594.846	474.205	203.512	546.029	422.435	295.88	242.436	456.749	442.225	475.962	363.147	481.151	361.85	604.191	203.526	507.396	624.545	618.063	323.554	599.77
323.344	549.07	470.552	540.558	319.749	272.014	293.386	431.327	403.821	482.27	298.032	630.388	328.105	514.022	500.251	568.4	186.577	471.628	353.965	535.386	204.787	479.714	437.02	450.78	293.545	501.352	370.523	386.407	309.95	439.926	594.846	474.205	204.417	545.728	421.103	295.184	241.799	458.135	441.097	476.397	363.147	481.151	360.259	602.819	204.929	507.396	624.56	617.85	324.771	599.107
323.344	549.07	470.411	540.604	319.749	272.014	293.386	431.327	404.132	482.367	298.032	630.388	328.064	514.004	500.193	567.776	186.627	471.653	353.257	535.183	205.516	479.174	435.818	450.28	293.604	501.318	369.133	384.892	310.173	439.826	596.162	474.178	203.465	545.388	421.858	295.954	242.358	457.824	441.097	476.397	363.469	481.619	360.182	602.189	203.427	506.901	622.928	617.367	324.771	599.107
323.721	549.143	469.373	541.675	319.801	272.004	292.33	431.123	404.396	482.615	299.334	630.481	328.064	514.004	498.822	566.986	186.663	471.631	353.733	534.846	204.993	479.643	435.982	449.702	293.57	501.32	369.034	385.182	310.202	439.78	596.247	476.227	204.027	545.257	420.419	296.959	242.358	457.824	442.03	476.907	363.865	482.12	358.962	601.466	204.753	506.901	623.409	617.879	325.873	598.16
324.355	549.401	469.371	541.916	319.781	271.994	292.698	430.731	404.383	482.765	299.334	630.481	328.227	511.323	498.822	566.986	186.597	471.64	352.068	534.846	205.322	479.459	434.868	448.397	293.59	501.313	367.982	385.457	310.215	439.733	596.668	476.227	204.027	545.257	420.419	296.959	242.478	457.17	442.03	476.907	364.197	482.699	358.962	601.466	204.116	506.413	621.015	616.814	325.873	598.16
324.355	549.401	468.498	541.916	319.773	272.003	291.171	430.501	405.241	482.765	300.475	631.545	328.56	511.866	497.437	566.149	186.591	471.679	352.658	534.697	205.322	479.459	435.186	448.134	293.59	501.313	368.213	385.407	310.215	439.733	596.544	478.062	204.522	545.196	419.273	297.532	242.01	458.539	443.33	477.447	364.197	482.699	357.556	600.119	204.782	505.751	621.578	617.215	326.082	597.847
325.093	549.623	468.809	542.162	319.773	272.003	291.171	430.501	405.197	482.95	300.488	630.663	328.586	512.238	497.587	565.615	186.591	471.679	351.669	534.695	205.94	479.459	433.681	447.489	293.58	501.298	366.712	385.407	310.182	439.713	597.08	477.751	204.593	545.223	419.595	297.873	242.492	457.969	443.33	477.447	364.46	482.941	357.704	600.732	203.995	505.192	619.953	616.845	326.153	597.583
325.838	549.745	468.008	542.786	319.792	272	289.837	430.466	405.329	483.118	301.919	631.908	328.586	512.238	496.161	565.196	186.636	471.64	352.149	534.772	205.94	479.459	434.141	447.492	293.558	501.295	367.1	385.475	310.134	439.662	596.164	478.696	204.551	545.299	418.409	298.293	242.061	459.039	444.847	478.167	364.532	483.073	356.384	599.555	205.282	505.192	620.543	617.634	326.153	597.583
326.477	549.817	468.008	542.786	319.777	271.998	290.343	430.452	404.86	483.328	301.607	631.781	328.562	512.36	496.161	565.196	186.626	471.647	350.595	534.772	204.726	480.387	433.32	446.6	293.558	501.295	366.103	385.24	310.294	439.583	596.391	479.712	204.551	545.299	418.409	298.293	243.027	459.039	445.413	471.758	364.544	483.065	356.384	599.555	204.311	504.866	618.083	616.419	327.081	597.332
327.288	549.82	466.934	543.186	320.728	271.998	289.262	430.369	405.676	483.328	302.355	632.644	328.531	513.244	494.745	564.986	186.626	471.647	351.105	535.052	204.553	480.412	433.32	446.6	293.515	501.303	366.103	385.24	310.294	439.583	596.391	479.712	204.512	545.343	417.365	298.293	243.027	459.039	447.39	473.033	364.544	483.065	354.941	598.365	204.695	504.772	618.708	617.221	327.361	596.853
327.288	549.82	466.934	543.186	320.703	272.02	289.262	430.369	405.178	483.591	300.967	632.29	328.546	513.059	494.745	564.986	186.583	471.655	350.468	535.251	204.553	480.412	432.291	445.721	293.558	501.251	364.67	385.63	310.563	439.485	597.607	480.387	204.473	545.381	417.365	298.293	243.047	459.481	446.488	471.198	364.542	483.052	355.192	598.716	203.787	504.858	616.96	616.929	327.956	596.338
328.089	549.704	466.069	543.741	321.18	272.046	288.428	430.4	405.578	483.683	301.298	633.269	328.546	513.509	493.611	564.986	185.382	471.965	350.826	535.437	204.552	480.42	432.487	445.625	293.941	501.104	364.986	384.97	310.563	439.485	595.542	481.026	204.351	545.462	416.187	299.63	243.047	459.481	447.489	470.874	364.546	483.054	353.638	597.816	202.267	508.259	617.513	617.752	327.956	596.338
328.081	549.636	465.838	545.19	320.51	272.072	288.756	430.554	404.95	483.609	301.298	633.269	328.589	516.364	493.611	564.986	185.613	471.657	349.759	535.437	204.536	480.433	431.412	445.106	294.656	500.857	363.69	384.845	311.938	438.653	596.921	481.837	204.351	545.462	416.187	299.63	243.433	459.169	445.604	468.983	364.54	483.053	353.638	597.816	202.267	508.259	615.011	616.446	328.892	595.715
329.101	549.636	465.838	545.385	320.846	271.924	287.765	430.851	405.739	483.609	301.624	634.299	328.799	517.249	491.844	565.202	187.248	470.842	349.784	535.767	204.536	480.433	431.546	445.324	294.656	500.857	363.924	384.276	311.938	438.653	595.905	482.402	204.065	545.605	414.6	299.907	243.913	458.833	447.98	470.138	364.563	483.055	352.121	596.807	202.285	508.067	615.718	617.124	328.608	595.31
329.101	549.636	465.538	545.52	320.846	271.924	287.765	430.851	405.311	483.368	299.854	634.043	329.022	517.472	491.651	565.281	187.248	470.842	349.952	536.043	204.536	480.433	430.114	444.499	294.656	500.857	362.467	384.621	312.758	438.241	596.289	483.358	203.799	545.654	414.76	300.144	244.101	458.728	446.306	468.941	364.563	483.431	352.098	597.32	202.554	507.622	614.087	616.464	329.086	595.546
329.648	549.636	463.955	545.835	320.372	271.662	286.597	431.086	405.545	483.207	301.801	635.333	329.022	518.417	490.505	565.498	187.851	470.295	349.973	536.399	204.516	480.457	430.183	445.064	296.095	500.405	362.467	384.621	313.059	438.155	595.199	483.762	203.799	545.654	413.301	300.37	244.133	458.75	446.533	468.289	364.732	483.622	350.567	596.38	202.554	507.622	614.718	616.866	329.086	595.546
329.962	549.351	463.955	545.835	320.372	271.662	286.96	431.283	405.097	482.998	300.055	635.135	329.246	518.364	490.505	565.498	188.1	470.015	349.973	536.399	204.52	480.431	429.023	444.876	296.095	500.405	360.976	384.621	313.168	438.077	595.199	485.097	203.405	545.758	413.301	300.37	244.133	458.75	444.793	466.793	365.297	483.967	350.567	596.38	202.585	507.531	612.131	615.561	329.687	595.714
330.341	549.324	462.542	546.492	320.372	271.662	285.568	431.543	405.897	482.998	300.308	635.437	330.272	518.921	489.326	565.791	188.1	470.015	349.34	536.656	204.507	480.439	429.023	444.876	296.803	500.165	361.344	382.776	313.168	438.077	595.199	485.097	203.087	545.781	413.365	300.623	244.121	458.791	447.019	467.873	365.297	483.967	349.737	595.933	202.464	507.681	612.861	615.938	328.932	595.064
330.341	549.324	462.015	545.794	320.035	271.092	285.568	431.543	405.476	482.727	298.901	634.919	330.42	518.507	489.426	566.154	188.227	469.807	348.706	536.888	204.507	480.439	427.839	444.736	297.291	500.125	359.837	382.776	313.168	438.077	594.062	486.458	202.844	545.779	413.357	300.967	244.123	458.816	445.475	466.134	365.832	484.638	348.798	596.45	202.908	504.549	611.475	616.299	329.467	594.245
331.095	549.26	460.933	545.916	320.079	270.652	284.398	431.838	404.939	482.447	299.444	635.505	330.42	519.677	488.3	566.73	188.342	469.656	348.061	537.029	204.527	480.404	427.702	445.643	297.291	500.125	360.212	382.209	313.613	437.897	593.765	486.284	202.615	545.658	412.648	301.437	244.123	458.816	445.989	464.884	366.436	484.726	347.327	597.24	202.989	504.05	611.638	616.26	329.467	594.245
331.022	549.243	461.138	545.183	320.031	270.031	284.777	432.08	404.67	481.965	299.444	635.505	330.752	518.942	488.3	566.73	188.314	469.641	348.061	537.029	204.504	480.357	426.68	445.757	297.565	500.103	359.707	381.86	313.642	437.851	593.765	487.964	202.615	545.658	412.648	301.437	244.109	458.857	444.336	464.64	366.997	485.211	347.327	597.24	202.989	504.05	610.11	616.26	329.929	593.87
332.338	549.243	459.419	545.183	320.031	270.031	283.657	432.266	404.67	481.965	299.287	636.022	330.079	519.41	487.246	567.19	188.258	469.632	347.222	537.105	204.523	480.353	426.68	445.757	297.565	500.103	360.334	381.466	313.642	437.851	593.257	487.706	202.401	545.574	412.011	301.955	244.187	458.848	446.482	465.645	367.106	484.944	345.873	597.443	203.149	503.446	610.11	616.26	329.517	593.062
332.163	549.048	459.704	544.46	320.031	270.031	283.657	432.266	404.648	481.743	298.841	635.494	330.22	518.741	487.498	567.552	188.258	469.632	346.39	536.969	204.523	480.353	425.857	445.757	297.85	500.128	359.791	381.684	313.654	437.871	592.878	488.772	202.15	545.633	411.283	302.422	244.149	458.855	445.406	466.274	367.106	485.649	345.499	597.423	203.149	503.446	610.339	616.197	330.035	592.123
332.395	548.941	458.359	544.046	320.031	270.031	282.208	431.186	403.86	478.407	297.636	636.934	330.22	519.941	486.411	567.751	188.24	469.683	345.473	536.827	204.518	480.361	425.605	447.742	298.33	500.361	359.791	381.684	313.655	437.905	592.446	488.809	202.15	545.633	409.412	303.055	244.165	458.86	446.26	465.627	367.255	485.353	344.037	597.236	203.149	503.446	611.393	616.158	330.035	592.123
332.343	548.795	458.359	544.046	319.374	268.656	283.465	430.822	403.857	478.414	298.207	636.35	330.556	519.226	486.411	567.751	188.521	469.453	345.473	536.827	204.656	480.397	424.671	448.317	298.33	500.361	359.197	381.472	313.655	437.908	592.069	490.032	201.733	545.636	409.412	303.055	244.165	458.86	445.799	467.302	367.583	485.603	344.037	597.236	203.295	502.53	609.887	616.158	330.602	591.212
331.831	548.782	456.932	543.796	319.374	268.656	283.243	430.479	403.857	478.414	297.355	637.019	330.556	519.781	485.092	567.803	188.521	469.453	344.705	536.798	204.884	480.309	424.671	448.317	299.086	500.748	359.71	381.477	314.316	437.908	592.069	490.032	201.713	545.683	408.117	303.565	244.129	458.851	447.288	464.812	367.583	485.603	343.227	597.182	203.3	502.319	610.975	616.109	330.249	590.744
331.831	548.782	457.192	543.541	319.378	271.518	283.243	430.479	403.857	478.414	298.155	636.941	330.556	519.781	485.604	567.655	188.878	469.133	343.878	536.664	204.884	480.309	423.516	448.828	299.976	501.282	358.372	381.477	314.321	437.908	592.305	491.021	201.704	545.698	408.119	304.105	244.15	458.904	448.082	466.998	367.784	485.816	342.205	597.01	203.252	502.187	610.751	616.106	329.714	591.038
331.661	548.836	455.836	544.28	319.919	271.121	281.459	429.982	404.305	478.641	297.079	637.515	330.556	521.011	484.126	567.655	189.389	468.65	343.048	536.308	205.15	480.237	423.498	449.419	300.602	501.622	358.674	380.985	314.478	437.9	592.536	491.32	201.613	545.727	407.9	303.333	244.15	458.904	449.516	466.72	367.841	485.545	340.701	596.947	203.235	502.129	610.751	616.106	329.714	591.038
331.898	548.863	456.192	544.638	320.427	270.472	281.948	429.562	404.494	478.649	297.079	637.515	330.974	520.251	484.126	567.655	189.568	468.435	343.048	536.308	205.556	480.054	422.272	449.419	300.723	501.823	357.864	380.634	314.339	437.912	591.327	491.32	201.613	545.727	407.9	303.333	244.441	458.893	449.564	468.649	367.937	485.898	340.701	596.947	203.235	502.129	609.303	616.106	329.528	590.652
331.898	548.863	454.402	543.423	320.579	270.063	281.201	429.129	404.494	478.649	296.133	637.984	331.409	521.23	484.313	567.429	189.537	468.38	342.448	536.039	206.059	479.836	422.588	450.303	300.723	501.823	357.778	380.721	314.862	437.912	592.002	491.451	201.613	545.727	407.326	304.085	244.823	458.963	451.191	465.799	367.921	485.536	338.92	596.882	202.869	503.367	609.303	616.106	329.789	589.881
332.488	548.84	454.853	544.549	320.579	270.063	281.201	429.129	404.82	478.662	296.583	637.472	331.878	521.448	485.208	567.304	189.537	468.38	340.701	535.56	206.059	479.836	421.229	450.303	300.792	501.917	357.602	380.661	314.539	437.934	591.73	492.723	201.083	545.75	406.578	304.107	245.101	459.094	450.912	468.301	367.921	486.031	338.92	596.882	203.255	501.996	610.725	615.015	329.978	589.796
334.171	548.902	453.86	544.675	320.577	269.502	280.594	428.732	404.82	478.662	296.583	638.342	331.878	521.448	484.6	567.139	189.576	468.367	340.701	535.56	206.655	479.743	421.353	450.617	300.846	502.076	357.602	380.661	314.946	437.964	592.544	493.314	200.82	545.673	404.671	304.545	245.322	459.298	452.085	466.246	367.924	485.656	337.033	596.666	203.255	501.996	611.717	615.093	329.978	589.796
334.807	548.984	453.955	546.213	320.529	269.163	281.575	428.09	404.82	478.662	297.332	637.8	332.375	521.57	484.6	567.139	189.568	468.12	339.602	535.7	207.185	479.48	420.545	450.636	300.846	502.076	356.855	380.856	314.317	437.987	592.301	493.872	200.82	545.673	404.671	304.545	245.322	459.298	451.428	469.983	367.916	485.823	337.033	596.666	203.179	501.716	610.067	614.448	330.039	589.783
335.585	549.243	452.476	544.638	320.529	269.163	281.04	427.315	404.82	478.662	294.881	637.907	332.859	522.007	483.898	566.901	189.568	468.12	339.602	535.7	207.424	479.335	420.545	450.636	301.092	502.349	356.169	381.204	315.24	437.987	592.301	493.872	200.667	545.542	403.381	304.694	245.82	459.567	452.367	468.603	367.916	485.823	335.322	596.413	203.179	501.716	611.235	614.846	330.129	589.808
335.585	549.243	452.654	545.979	320.508	269.059	281.04	427.315	406.537	478.989	293.912	637.438	333.069	522.316	484.678	566.43	189.787	467.875	338.611	535.7	207.424	479.335	419.393	450.695	301.617	502.88	356.169	381.204	314.635	438.026	592.066	494.51	200.439	545.407	403.173	304.333	246.318	459.984	452.581	470.252	367.921	485.663	335.523	596.136	202.999	504.23	611.013	614.459	329.236	590.928
336.613	549.591	451.456	545.431	320.481	268.958	281.546	426.675	406.633	478.994	292.801	637.704	333.069	522.316	483.765	565.767	189.791	467.608	338.134	535.529	207.399	479.255	419.275	450.786	302.163	503.266	356.169	381.204	315.202	438.071	593.186	494.92	200.439	545.407	401.928	304.132	246.318	459.984	453.428	471.395	367.946	485.551	334.027	595.619	203.234	503.878	611.894	614.949	329.236	590.928
336.001	549.723	452.387	546.344	320.491	268.971	282.153	425.906	406.684	478.986	292.801	637.704	333.169	522.402	483.765	565.767	190.043	467.253	336.886	534.809	207.464	479.312	417.865	450.652	302.672	503.556	355.104	382.378	314.423	438.02	593.186	495.265	200.439	545.407	401.928	304.132	246.693	460.216	453.492	471.576	366.772	484.967	334.027	595.619	203.234	503.878	610.884	614.949	330.604	589.723
337.105	549.723	452.387	544.829	320.486	267.717	282.153	425.906	406.684	478.986	292.801	638.784	333.244	522.476	483.059	564.979	190.043	467.253	336.73	534.567	207.508	479.177	417.91	450.76	302.672	503.556	354.554	383.134	315.711	438.02	594.345	495.785	200.206	545.217	400.447	304.26	246.742	460.274	454.275	472.552	366.786	484.973	332.388	595.619	203.457	503.48	611.532	615.399	331.299	589.694
336.405	549.802	452.454	545.877	320.486	267.717	282.256	425.459	406.749	478.991	289.67	637.449	333.496	522.801	483.994	564.149	190.043	467.253	335.677	534.567	207.508	479.177	416.821	450.76	303.367	503.636	353.3	383.898	315.102	437.876	594.955	496.613	200.196	545.12	400.493	303.405	246.741	460.284	454.278	472.698	366.786	484.973	332.573	594.502	203.457	503.48	612.279	615.603	332.17	590.104
337.028	549.921	449.685	546	320.568	267.407	282.44	424.931	406.82	478.957	290.362	638.079	333.496	522.801	484.752	563.06	190.462	466.66	335.609	535.073	207.968	479.043	416.984	450.994	303.725	503.613	353.3	383.898	316.096	437.576	595.18	496.949	200.111	544.998	399.064	303.446	246.748	460.307	454.92	473.725	366.835	484.941	331.055	593.947	203.457	503.48	613.043	615.577	332.17	590.104
336.62	550.243	449.685	546	320.809	267.766	282.513	424.282	407.049	478.964	289.076	637.476	333.897	523.241	484.752	563.06	190.462	466.66	334.484	534.143	208.362	478.631	415.864	451.396	303.725	503.613	352.864	384.57	315.841	437.218	595.341	497.98	200.111	544.998	399.064	303.446	246.748	460.307	454.887	474.044	368.209	485.385	331.055	593.947	203.457	503.48	613.043	615.577	332.17	590.104
337.594	550.711	447.686	545.999	321.659	266.851	282.606	423.526	407.049	478.964	287.777	636.661	334.443	524.848	485.003	562.01	190.462	466.66	334.484	534.143	208.729	478.197	415.864	451.396	303.729	503.603	353.375	385.214	316.942	437.218	595.341	497.98	199.921	544.771	397.61	302.937	246.721	460.285	454.887	474.704	368.209	485.385	329.26	593.563	204.158	498.091	613.151	615.632	334.026	589.777
337.594	550.711	447.732	545.77	321.873	267.375	282.606	423.526	407.476	479.012	287.456	637.144	334.958	525.354	484.882	560.834	190.652	466.543	333.275	533.161	208.729	478.197	414.729	451.865	303.729	503.603	352.448	385.214	316.489	437.119	593.754	499.168	199.631	544.517	397.862	302.412	246.727	460.338	455.122	475.13	368.209	485.385	329.292	593.111	204.166	498.104	613.521	615.696	334.879	589.976
337.633	551.188	446.458	545.978	321.543	267.256	282.763	422.86	407.828	479.029	286.827	635.929	334.958	525.849	484.536	559.985	189.939	467.472	333.399	533.424	208.849	478.01	414.861	452.468	304.223	503.467	353.083	385.916	316.725	437.042	593.552	499.236	199.384	544.297	396.635	301.9	246.727	460.338	455.547	476.155	369.52	485.155	327.631	592.862	204.166	498.104	613.663	615.739	334.879	589.976
338.05	551.666	446.379	545.585	322.406	267.795	282.996	423.129	407.804	479.04	286.827	635.929	335.285	525.969	484.536	559.985	190.878	466.501	332.073	532.269	208.949	477.728	413.809	453.08	304.962	503.346	353.1	386.376	316.334	436.936	593.929	500.736	199.384	544.297	396.635	301.9	246.849	460.381	455.909	477.104	370.36	485.105	327.631	592.862	204.203	498.086	613.663	615.739	336.55	590.239
338.05	551.666	444.891	546.14	322.172	267.317	282.996	423.369	407.804	479.04	285.977	634.534	335.723	526.532	484.085	559.67	191.376	466.419	332.261	532.603	209.026	477.587	414.09	453.435	304.962	503.346	353.897	386.961	316.855	436.936	593.424	500.722	199.127	543.997	395.568	301.854	247.116	460.572	455.909	477.104	370.36	485.105	326.075	592.514	204.506	497.012	613.599	615.496	336.765	590.494
338.699	552.043	444.877	545.819	322.172	267.317	283.39	423.509	407.793	479.073	285.855	637.459	335.82	526.19	483.247	559.24	191.376	466.419	331.599	531.875	209.026	476.897	412.743	453.435	306.638	503.066	353.898	386.724	316.559	436.879	593.195	501.667	198.829	543.682	395.937	301.619	247.626	460.741	456.31	478.006	372.231	485.116	326.008	592.087	204.981	496.832	613.505	615.146	337.41	590.65
339.868	552.191	443.657	545.207	321.729	266.912	283.799	423.022	407.835	479.077	284.775	636.094	335.142	526.985	483.247	559.645	192.092	466.389	331.913	531.952	208.979	476.905	412.919	453.734	307.434	502.958	353.898	386.724	316.32	436.85	592.866	501.637	198.829	543.682	394.522	301.965	248.285	460.989	456.665	478.944	372.651	485.091	324.505	590.544	204.981	496.202	613.392	614.885	337.41	590.65
340.324	552.339	443.586	544.882	322.181	267.503	284.309	423.875	407.714	479.154	284.876	637.543	335.161	526.554	483.247	559.645	192.848	466.551	330.422	531.097	209.598	477.061	411.922	453.787	308.465	502.958	353.73	387.839	316.436	436.636	592.839	502.178	198.579	543.4	394.522	301.965	248.285	459.489	457.18	479.797	373.105	485.153	324.516	590.653	205.513	496.614	613.392	614.885	338.381	590.975
340.784	552.532	442.164	544.882	322.181	267.503	284.658	423.969	408.351	479.154	283.974	637.827	335.031	527.08	481.589	558.373	192.848	466.551	330.804	531.235	209.724	477.126	411.922	453.787	307.958	502.983	354.556	387.941	316.436	436.636	592.839	502.178	198.418	543.018	393.198	300.946	248.893	459.69	457.18	479.902	373.378	484.878	322.991	590.653	207.535	496.278	613.254	614.38	337.41	591.112
340.784	552.532	442.39	545.063	322.468	268.161	284.658	423.969	408.378	479.228	284.554	639.152	335.105	526.772	480.756	559.304	193.112	466.707	330.004	530.517	210.632	476.586	410.97	452.853	308.493	502.942	354.556	388.706	316.769	436.225	592.839	503.528	198.47	542.574	393.198	300.946	248.893	459.69	457.766	480.592	373.976	485.118	322.991	590.653	207.985	496.987	613.15	613.795	338.022	591.201
341.576	552.532	441.518	545.381	322.518	268.259	284.738	424.199	408.068	479.419	283.948	639.46	335.105	527.673	479.443	557.909	193.373	466.887	330.49	530.915	210.35	476.358	411.531	452.557	307.735	502.96	355.305	388.682	317.306	435.723	592.602	501.768	198.525	543.273	393.198	300.946	248.893	459.69	458.364	481.358	373.861	484.992	323.47	589.787	207.923	496.746	612.82	613.16	338.022	591.201
340.904	552.609	441.518	545.381	322.294	268.25	284.773	425.332	407.741	479.607	283.948	639.46	335.766	527.341	479.443	557.909	193.531	467.078	329.029	529.744	210.992	476.284	409.603	452.504	308.26	502.998	355.619	388.911	317.507	435.318	592.84	503.073	198.525	541.353	393.198	300.946	249.31	459.843	459.086	481.938	374.497	485.234	323.47	589.787	207.923	496.746	612.82	613.16	338.472	591.29
341.74	552.609	440.295	545.381	322.116	268.369	284.694	425.319	407.741	479.607	283.254	640.067	336.516	527.567	476.802	558.792	193.498	467.125	329.343	530.191	210.992	476.284	409.36	451.981	308.26	502.998	355.441	388.274	317.528	435.192	592.517	502.47	198.665	542.645	393.483	302.066	249.388	459.872	459.086	482.538	373.871	484.872	322.768	588.851	208.813	496.38	612.457	612.678	338.472	591.29
341.598	552.696	441.253	546.109	322.116	268.369	284.694	425.319	407.737	479.671	283.788	641.582	337.139	527.245	476.352	559.719	193.498	467.125	328.565	529.895	211.773	475.624	408.317	452.626	309.142	502.909	354.233	388.406	317.528	435.192	592.48	502.91	198.71	542.289	392.704	302.387	249.458	459.887	459.46	482.908	374.908	485.082	323.401	588.883	208.784	497.278	611.85	611.973	338.037	591.41
342.567	552.696	440.752	546.551	322.01	268.439	283.827	426.575	407.739	479.727	283.788	641.582	337.139	527.245	474.924	559.401	193.634	467.175	328.852	530.766	211.212	475.602	408.129	451.807	309.05	502.793	354.233	388.406	317.607	435.054	592.52	502.897	198.71	542.289	390.33	302.736	249.44	459.898	459.338	483.315	374.437	484.949	322.315	587.879	208.784	496.077	611.266	611.328	338.037	591.41
342.567	552.696	440.752	546.551	321.979	268.461	283.511	427.754	407.818	479.917	284.024	643.134	337.306	526.772	474.924	559.401	193.614	467.153	327.349	529.656	211.563	476.048	406.959	451.371	310.618	502.793	353.691	388.646	317.67	434.997	592.037	503.815	198.727	541.823	390.33	302.736	249.839	459.958	459.222	482.767	374.694	485.035	322.967	588.221	208.733	496.825	611.266	611.328	338.509	591.478
343.765	552.781	440.377	548.064	321.979	268.461	283.904	427.754	408.559	479.917	283.756	643.367	337.77	526.535	473.294	559.303	193.614	467.153	327.71	530.62	211.005	476.443	406.959	451.371	310.611	502.674	353.691	388.646	317.67	434.997	592.037	503.815	198.682	543.05	389.188	303.225	249.828	459.951	459.222	484.418	374.439	484.754	321.142	587.201	209.781	496.221	610.644	610.653	337.436	591.574
343.765	552.781	440.837	548.845	321.892	268.549	283.904	427.754	408.664	480.079	283.756	643.367	338.011	526.494	473.291	560.121	193.615	467.136	326.95	530.488	211.856	476.443	406.126	450.391	312.203	502.685	354.147	389.651	317.791	434.898	592.037	505.046	198.618	542.231	389.429	303.795	250.141	460.168	458.971	483.904	375.824	485.054	321.566	587.3	210.188	496.84	610.051	609.05	337.909	591.554
344.525	552.84	440.361	549.638	321.782	268.637	283.432	429.065	408.324	480.19	282.442	645.449	338.011	526.494	471.799	559.861	193.692	467.196	327.272	531.635	211.461	476.403	406.048	449.456	312.067	502.66	352.644	388.264	317.791	434.898	591.065	504.764	198.618	542.231	388.335	304.439	250.141	460.168	458.74	485.595	375.65	484.762	320.527	586.583	210.091	497.231	609.29	608.331	337.909	591.554
344.387	552.866	440.52	550.172	321.633	268.593	282.779	430.313	408.097	480.272	282.442	645.449	338.151	526.405	471.799	559.861	193.683	467.23	325.999	530.39	212.018	476.31	405.034	448.756	313.2	502.773	352.128	388.341	318.365	434.47	591.065	505.98	198.618	540.266	388.335	304.439	250.559	460.357	458.273	485.119	376.739	484.66	320.527	586.583	210.091	497.231	608.086	607.731	337.909	591.554
344.387	552.866	439.601	550.607	321.323	268.359	281.862	430.595	408.097	480.272	282.035	646.696	339.219	526.281	470.368	559.537	193.67	467.318	326.403	531.656	212.091	476.238	405.225	447.933	313.2	502.773	350.744	387.381	318.924	433.927	590.415	505.656	198.76	543.122	387.224	305.111	250.244	460.116	458.273	487.159	376.629	484.315	319.35	585.705	209.996	497.361	607.474	607.459	336.78	591.267
343.982	552.888	439.929	551.21	321.323	268.359	281.862	430.595	408.059	480.26	281.582	646.866	339.55	526.121	470.575	559.912	193.67	467.318	325.849	531.99	212.091	476.238	403.748	447.933	313.839	502.878	349.07	387.377	318.924	433.927	589.011	506.019	198.796	542.575	387.805	305.749	251.042	460.387	457.763	486.738	377.996	484.57	319.479	585.732	209.967	497.295	606.478	606.635	337.511	590.934
343.786	552.964	440.372	552.188	320.746	268.1	281.862	429.515	408.048	480.252	281.582	648.111	340.068	526.121	469.011	559.439	193.606	467.526	326.132	533.267	212.236	476.178	404.349	447.039	313.269	502.996	349.07	387.377	319.518	433.321	588.465	506.285	198.92	543.673	386.892	305.513	251.18	460.05	457.196	487.904	377.886	484.177	319.431	584.928	209.967	497.295	606.166	606.508	337.511	590.934
343.794	552.951	440.946	551.984	320.746	268.1	281.862	429.515	408.03	480.295	281.248	648.454	340.101	526.085	469.011	559.439	193.671	467.749	325.006	532.112	213.617	476.142	403.667	446.095	314.862	502.996	348.057	387.302	319.932	432.832	587.506	506.665	198.92	543.673	386.892	305.513	252.299	460.575	457.196	487.904	378.458	484.125	318.919	585.299	209.991	497.239	605.649	605.713	338.224	590.53
343.957	553.044	440.946	553.094	320.746	268.1	280.246	432.455	408.03	480.295	280.986	649.378	340.801	526.12	467.597	559.113	193.671	467.749	325.34	533.199	213.664	476.163	403.667	446.095	314.238	503.301	347.227	386.181	319.932	432.832	587.506	506.665	198.935	544.601	386.136	306.215	252.321	460.333	457.196	487.904	377.828	484.026	318.919	583.978	209.961	497.222	605.323	605.764	338.928	589.998
343.957	553.044	441.014	553.015	320.37	267.904	280.246	432.455	408.035	480.282	280.599	649.601	340.261	526.265	467.799	559.497	193.575	467.989	324.808	534.375	214.468	476.163	403.163	445.263	314.939	503.476	348.33	386.181	319.973	432.664	586.469	507.07	198.956	544.756	386.706	306.938	253.138	460.409	455.776	487.938	378.981	484.191	317.893	584.365	209.971	497.124	604.462	605.231	339.267	589.641
345.107	553.196	441.22	554.307	320.291	264.612	279.801	433.817	408.057	480.287	278.851	649.688	341.149	526.265	466.222	558.806	193.73	468.707	325.267	535.359	214.359	476.218	403.996	444.19	313.983	503.623	347.606	385.176	319.992	432.614	586.697	507.31	199.057	544.719	385.777	307.717	253.138	460.409	455.243	488.616	378.467	484.099	316.844	584.798	210.06	496.597	604.107	605.76	339.267	589.641
345.451	553.455	441.4	553.846	320.587	264.125	279.136	434.021	408.071	480.28	278.851	649.688	341.149	526.265	466.222	558.806	193.88	469.386	324.151	535.359	214.629	476.249	403.47	443.206	314.603	503.693	346.449	384.197	320.01	432.629	585.262	507.31	199.057	544.719	385.777	307.717	253.582	460.595	454.799	489.503	377.633	483.825	316.844	584.798	210.06	496.597	603.289	604.574	339.611	589.302
345.888	553.455	441.4	555.541	321.031	263.723	278.627	435.301	408.071	480.28	277.579	650.365	341.423	526.534	464.668	558.276	194.013	469.932	324.735	535.575	214.629	476.249	403.47	443.206	314.603	503.693	346.608	383.283	320.524	432.593	585.583	507.521	199.094	544.648	384.882	308.897	252.988	460.321	455.211	489.503	377.077	483.705	315.896	584.838	210.127	495.911	602.901	605.224	339.934	589.007
345.957	553.894	441.617	555.136	321.031	263.723	278.627	435.301	408.097	480.29	278.056	650.808	340.932	526.727	464.71	558.426	194.013	469.932	325.106	535.713	214.629	476.249	403.47	443.206	314.961	503.779	345.644	382.357	320.524	432.593	584.61	508.112	199.077	544.547	385.645	309.154	253.378	460.593	454.653	490.295	377.077	483.705	314.936	584.417	210.022	495.18	601.908	604.174	340.236	588.765
346.694	554.459	441.617	556.681	321.272	263.416	277.871	436.753	408.125	480.326	276.58	650.808	341.934	526.727	463.28	557.889	194.01	470.068	325.106	535.713	213.75	476.338	404.762	441.507	314.014	503.825	345.644	382.357	320.773	432.631	585.086	508.535	198.887	544.502	386.152	310.132	252.69	460.352	453.873	491.153	377.109	483.72	312.918	584.046	210.022	495.18	601.386	605.047	340.236	588.765
346.584	554.911	441.682	555.859	321.399	263.271	277.221	436.758	408.124	480.337	276.817	651.333	341.701	527.144	463.28	557.889	194.13	470.242	325.321	535.857	212.467	476.397	404.503	441.022	315.592	503.825	344.81	381.45	320.555	432.73	584.113	509.08	198.887	544.502	386.152	310.132	253.663	460.743	453.873	491.153	377.09	483.712	312.283	583.547	210.003	494.776	600.503	603.832	340.317	588.717
346.918	555.067	441.682	557.389	321.399	263.271	276.499	438.35	408.124	480.337	275.614	652.93	342.512	527.671	461.676	557.141	194.13	470.242	325.28	535.95	213.755	476.36	404.503	441.022	314.561	503.884	345.107	380.467	320.923	432.73	584.113	509.08	198.748	544.465	386.3	311.294	253.076	460.468	452.334	491.153	377.128	483.709	311.411	583.547	210.624	494.776	600.197	604.399	340.348	588.741
346.918	555.067	441.548	556.807	321.407	263.257	276.499	438.35	408.124	480.337	275.629	653.425	342.09	528.387	461.624	557.225	194.173	470.345	325.202	535.933	213.755	476.36	404.192	440.532	315.002	503.957	344.074	381.187	320.86	432.691	583.055	509.67	198.771	544.344	385.979	311.34	254.116	461.038	453.011	492.42	377.128	483.709	311.351	582.909	210.062	497.832	599.489	604.701	340.4	589.232
347.234	555.092	441.344	557.616	321.416	263.226	275.734	439.607	408.086	480.305	274.219	653.905	342.09	528.387	460.238	557.225	194.209	470.373	325.093	535.901	214.262	476.459	403.769	439.962	314.131	503.997	344.387	380.147	321.407	432.832	583.478	509.954	198.84	544.191	385.627	312.575	254.116	461.038	451.939	494.398	377.116	483.741	310.515	582.909	209.986	497.488	599.106	604.734	340.4	589.232
346.646	555.192	441.097	557.047	321.475	263.246	275.098	439.551	408.098	480.306	274.219	653.905	341.853	529.073	460.238	557.225	194.21	470.378	325.093	534.896	215.371	476.507	403.645	439.685	314.559	504.048	343.823	378.619	321.392	432.934	582.095	510.089	198.84	544.191	385.627	312.575	252.859	460.398	452.071	494.734	377.19	483.773	310.515	582.909	209.986	497.488	598.425	604.734	340.415	588.878
347.504	555.192	441.097	558.757	321.439	263.268	275.098	440.916	408.098	480.306	274.21	654.417	341.963	529.459	459.296	556.739	194.221	470.359	324.788	534.811	215.936	476.649	403.689	439.478	314.559	504.048	344.51	378.047	322.255	433.106	582.526	510.491	198.84	544.191	385.091	313.757	252.812	460.221	450.628	494.734	377.174	483.79	309.099	581.867	209.973	497.229	598.09	604.408	340.482	589.235
346.952	555.254	440.636	558.464	321.439	263.268	274.381	440.865	408.096	480.288	274.773	653.949	342.074	529.587	459.437	556.229	194.221	470.359	324.387	534.636	216.518	476.649	403.689	439.478	314.196	504.046	344.176	376.791	322.255	433.106	582.903	510.891	199.046	543.831	384.516	312.942	253.043	459.803	450.645	494.99	377.174	483.79	309.099	581.867	209.962	497.272	596.893	603.915	341.983	588.974
347.415	555.432	439.048	559.204	320.746	263.236	273.497	442.19	408.101	480.272	273.809	654.579	342.074	529.587	458.303	555.82	194.905	470.359	324.387	534.636	216.892	476.809	403.69	439.22	314	504.082	344.176	376.791	322.728	433.3	583.046	511.024	199.046	543.831	383.889	313.636	253.459	459.349	449.395	495.324	377.177	483.787	307.466	581.154	209.962	497.272	596.617	603.483	341.983	588.974
347.415	555.432	439.048	559.204	321.006	263.21	272.402	442.292	408.093	480.217	274.446	654.094	342.215	529.738	458.303	555.82	194.905	470.359	324.387	534.636	217.68	476.854	403.66	439.243	314	504.082	344.898	375.422	322.318	433.358	582.387	511.632	199.192	543.676	383.889	313.636	253.459	459.349	449.445	495.382	377.154	483.787	307.374	580.869	209.962	497.272	595.862	603.483	342.507	588.625
347.455	556.171	439.194	560.255	321.006	263.21	272.042	443.055	408.093	480.217	274.039	654.469	342.239	529.766	457.005	554.833	195.4	469.699	324.387	534.636	217.418	476.88	403.66	439.243	313.975	504.091	345.663	375.27	323.095	433.358	582.387	511.632	199.232	543.431	383.007	314.47	253.807	458.726	448.043	496.027	377.166	483.814	305.805	580.869	210.466	496.833	595.469	603.116	342.507	588.625
347.455	556.171	438.682	559.152	321.204	263.015	272.042	443.055	408.1	480.216	274.578	653.99	342.242	529.767	456.855	554.721	194.76	466.773	322.807	533.818	218.213	476.88	403.648	439.209	313.975	504.091	344.93	374.145	322.75	433.45	582.387	512.547	199.066	543.086	382.248	313.338	254.108	458.317	448.071	495.744	377.166	483.814	305.758	580.191	210.281	496.514	594.373	602.747	342.377	589.113
347.954	556.543	437.11	558.476	321.718	261.73	270.882	444.043	408.123	480.263	274.209	654.194	342.242	529.767	455.643	555.192	195.832	466.747	322.116	533.075	217.795	476.906	403.611	438.676	313.975	504.091	345.534	373.893	323.113	433.553	581.306	512.135	199.052	542.827	381.237	314.107	254.108	458.317	446.676	496.138	377.166	483.814	304.37	578.704	210.956	496.514	594.198	602.541	342.377	589.113
348.582	556.808	435.195	558.039	322.283	261.658	270.447	443.866	408.092	480.262	274.209	654.194	342.238	529.765	455.643	555.192	194.259	466.532	322.116	533.585	218.145	476.962	403.458	438.12	313.934	504.106	346.256	372.229	322.577	433.65	581.306	512.885	199.052	542.827	381.237	314.107	254.133	458.17	446.471	495.445	377.193	483.847	304.37	578.704	210.315	496.089	593.087	602.541	342.818	588.554
348.582	556.808	436.239	558.039	323.286	261.335	269.192	444.903	408.092	480.262	273.323	655.109	342.252	530.508	454.435	554.635	194.842	466.556	321.664	532.693	217.684	476.932	403.137	437.51	313.934	504.106	347.112	372.296	322.797	433.726	580.663	512.644	199.101	542.475	379.688	314.639	254.135	458.115	445.121	496.39	377.193	483.847	303.133	577.589	210.51	494.707	592.882	602.419	342.43	589.263
349.255	556.968	435.369	557.861	323.286	261.335	269.192	444.903	408.123	480.261	274.36	653.883	342.244	530.48	454.524	554.377	194.842	466.556	321.223	532.151	218.435	476.932	403.137	437.975	313.955	504.062	347.242	370.99	322.797	433.726	579.968	513.178	199.13	542.399	378.188	313.374	254.138	458.083	445.862	495.897	377.204	483.87	303.296	577.775	209.902	494.366	591.809	601.272	342.832	588.933
349.633	556.047	434.357	557.621	323.8	261.083	267.604	445.97	408.063	480.29	273.51	654.828	343.156	530.99	453.373	553.723	196.129	469.789	320.953	531.057	218.373	476.966	402.807	437.294	313.959	504.046	347.242	370.99	323.059	433.682	579.287	512.91	199.178	542.242	377.059	313.293	254.144	458.071	443.973	495.574	377.222	483.89	302.249	576.719	210.727	493.796	592.166	601.26	342.832	588.933
349.689	555.981	434.21	557.378	323.967	261.59	267.56	445.641	408.066	480.299	274.005	654.235	343.133	530.635	453.373	553.723	194.691	469.868	320.953	531.732	218.331	476.93	402.301	437.171	313.959	504.046	346.57	369.752	322.909	433.892	578.552	513.595	199.178	542.242	377.059	313.293	254.144	458.071	443.966	494.795	377.196	483.887	302.514	576.691	210.149	493.941	590.96	600.435	343.197	588.599
350.584	556.054	433.145	557.378	323.967	261.59	265.788	446.322	408.066	480.299	274.418	654.544	343.365	531.171	452.353	553.108	196.642	469.868	320.509	530.565	218.434	477.019	402.301	437.171	313.909	504.059	346.444	369.346	322.909	433.892	578.552	513.595	199.178	542.142	375.484	312.868	254.107	458.075	442.696	495.425	377.225	483.88	301.002	576.691	210.466	493.565	591.392	600.446	342.683	589.429
350.584	556.054	433.074	557.153	324.426	262.115	265.788	446.322	408.083	480.29	274.702	653.99	342.974	530.455	452.376	552.497	195.364	469.936	320.053	530.185	218.434	477.019	401.584	437.176	313.957	503.99	346.444	368.161	323.188	434.013	577.979	514.025	199.226	538.813	376.227	312.419	254.111	458.035	442.813	494.877	377.225	483.88	301.291	576.911	209.946	493.678	590.48	599.536	342.125	589.203
[truncated: 22,983 more rows]
[truncated: 18 more columns]

## Sheet: Article Information & Data Key
Journal name: Animal Cognition
Differential Response by Tandem Leaders and Followers to Landmark-Rich and Landmark-Poor Environments
Norasmah Basari, Ana B. Sendova- Franks*, Alan Worley and Nigel R. Franks
*Corresponding author:
[truncated: 11 more rows]
