# Supplementary material for: Differential response by tandem leaders and followers to landmark-rich and landmark-poor environments
Source: Anim Cogn. 2025 May 19;28(1):40. doi: 10.1007/s10071-025-01958-x (PMC12089173; doi:10.1007/s10071-025-01958-x)
Supplement: Supplementary file 4 — Supplementary Material 4 [file 10071_2025_1958_MOESM4_ESM.xlsx]

## Sheet: Basari_etal_AC_data_L-PLead33-
LPLx-tr33	LPLy-tr33	LPLx-rn33	LPLy-rn33	LPLx-tr34	LPLy-tr34	LPLx-rn34	LPLy-rn34	LPLx-tr35	LPLy-tr35	LPLx-rn35	LPLy-rn35	LPLx-tr36	LPLy-tr36	LPLx-rn36	LPLy-rn36	LPLx-tr37	LPLy-tr37	LPLx-rn37	LPLy-rn37	LPLx-tr38	LPLy-tr38	LPLx-rn38	LPLy-rn38	LPLx-tr39	LPLy-tr39	LPLx-rn39	LPLy-rn39	LPLx-tr40	LPLy-tr40	LPLx-rn40	LPLy-rn40	LPLx-tr41	LPLy-tr41	LPLx-rn41	LPLy-rn41	LPLx-tr42	LPLy-tr42	LPLx-rn42	LPLy-rn42	LPLx-tr43	LPLy-tr43	LPLx-rn43	LPLy-rn43	LPLx-tr44	LPLy-tr44	LPLx-rn44	LPLy-rn44	LPLx-tr45	LPLy-tr45
42.2695	563.06	752.122	402.79	146.016	474.424	798.355	436.873	77.31	515.583	798.119	450.625	173.491	455.937	802.016	459.79	57.5781	567.234	796.301	359.317	211.686	548.791	799.721	423.93	28.1637	537.803	809.087	433.749	81.7381	383.77	789.628	482.473	80.2427	581.171	765.309	414.747	264.396	400.467	791.381	420.983	119.394	547.802	795.644	439.947	130.434	498.812	802.689	412.548	57.6146	479.009
42.2622	563.1	752.122	402.79	146.016	474.424	798.355	436.873	77.31	515.583	798.67	450.258	173.761	455.87	802.016	459.79	57.7727	567.362	796.301	359.317	211.892	548.967	799.721	423.93	28.1637	537.803	809.053	434.237	81.7381	383.77	787.145	483.043	81.0031	581.183	765.56	415.263	264.396	400.467	789.845	420.983	119.394	547.802	794.539	440.647	130.434	498.812	802.969	412.479	57.5284	478.928
42.2622	563.1	751.443	402.79	146.404	474.121	797.863	437.124	77.5835	515.692	798.28	449.813	173.81	455.891	802.908	461.839	57.7727	567.362	796.028	358.844	212.078	548.798	800.253	423.712	28.7057	537.831	809.053	434.327	81.0699	383.636	787.344	482.954	81.0031	581.183	763.199	414.573	264.871	400.318	790.701	420.196	119.384	547.896	794.894	440.657	131.057	499.114	801.851	412.421	57.5284	478.928
42.2959	563.085	750.028	402.375	146.822	472.838	797.863	437.124	77.5835	515.692	798.497	449.497	173.81	455.891	803.747	462.203	57.7727	567.362	796.621	358.013	212.078	548.798	800.718	423.628	29.3547	537.853	808.832	434.635	81.5645	383.367	785.889	483.385	81.6703	581.294	763.302	415.167	265.127	400.227	790.074	418.791	119.544	547.915	793.146	440.788	131.057	499.114	801.851	412.421	57.4354	478.94
42.4803	563.097	748.633	403.23	147.082	472.797	796.918	437.832	78.0183	515.688	797.71	449.163	174.173	455.718	803.341	461.471	58.1425	567.862	796.834	357.151	212.546	549.397	800.285	423.632	29.3547	537.853	808.832	434.755	81.5785	383.072	785.889	483.385	83.0508	580.934	761.188	414.814	265.127	400.227	790.84	417.995	119.967	547.797	793.146	440.788	131.555	499.242	800.584	412.34	57.3435	478.957
42.4803	563.097	748.633	403.23	147.082	473.128	796.918	437.832	78.4537	515.624	797.71	449.163	174.523	455.427	803.341	461.471	58.46	568.077	796.803	356.373	212.916	549.444	800.285	423.632	29.6004	537.887	807.944	434.533	81.5785	383.072	784.072	483.769	83.3772	580.95	761.73	415.237	265.593	399.879	789.826	417.245	119.967	547.797	791.564	440.843	131.087	498.624	800.681	412.446	57.6738	478.97
42.6633	562.973	747.245	403.179	147.159	473.037	795.766	437.832	78.9393	515.493	796.893	448.817	174.756	455.014	803.222	462.06	59.0498	568.362	796.803	356.373	213.438	549.738	799.859	423.722	29.9873	537.858	807.03	434.377	81.8723	382.738	784.417	483.909	83.6804	580.972	759.672	415.428	266.039	399.496	790.614	416.906	120.363	547.769	791.868	440.785	131.493	498.761	799.529	412.561	57.6738	478.97
42.8538	562.838	746.858	403.072	147.392	473.071	795.947	438.765	78.9393	515.493	796.783	448.616	174.756	455.014	803.842	461.957	59.0498	568.362	796.664	355.476	213.927	549.681	799.584	423.95	30.1763	537.815	806.108	434.012	82.2483	382.648	782.613	484.676	83.6804	580.972	759.672	415.428	266.313	399.022	791.182	416.495	121.028	547.647	789.836	441.115	131.493	498.761	799.693	412.731	57.6526	479.013
43.04	562.8	745.67	403.072	147.765	472.808	794.579	437.939	79.3751	515.196	796.783	448.616	175.881	454.656	803.598	462.253	59.3899	568.598	796.443	354.667	213.927	549.861	799.336	424.379	30.1763	537.815	806.108	434.357	82.2483	382.648	782.613	484.676	82.5357	581.198	757.633	415.041	266.342	398.964	791.439	417.318	121.238	547.574	790.07	441.013	132.019	498.823	798.529	412.731	57.4695	478.998
43.1367	562.919	745.381	403.201	147.765	472.808	794.629	438.465	79.7133	514.926	796.767	448.468	176.554	453.07	803.598	462.253	59.6095	568.627	796.443	354.667	214.229	549.798	799.336	424.379	30.4796	537.768	805.258	433.726	82.8783	382.648	781.098	485.646	82.6587	580.983	758.229	414.861	266.342	398.964	791.439	415.968	121.238	547.574	788.652	441.378	131.577	497.521	798.634	413.002	57.9795	478.998
43.1367	562.919	744.073	403.765	148.31	472.485	793.465	439.334	79.8495	514.735	795.105	448.431	176.101	453.007	803.336	462.539	60.0952	568.536	796.295	353.18	214.485	549.894	799.08	424.686	30.4796	537.768	804.329	433.45	83.4113	382.361	781.34	485.586	82.6587	580.983	755.811	414.861	266.299	398.873	791.121	417.054	121.684	547.459	788.803	440.85	131.639	497.893	797.968	413.378	57.6025	478.996
43.2484	563.132	743.7	403.834	148.801	472.368	793.468	439.865	79.8495	514.735	794.471	448.523	176.101	453.007	803.927	462.567	60.0952	568.536	796.141	352.418	214.485	549.894	799	425.205	31.3897	537.974	803.322	432.596	84.1864	382.166	779.719	486.286	82.9619	580.732	756.409	414.489	266.289	398.711	790.714	416.403	122.098	547.391	787.288	440.718	131.639	497.893	797.968	413.378	57.9921	478.923
43.3455	563.305	742.311	403.832	149.2	472.189	792.013	439.443	79.8849	514.689	794.057	448.523	176.85	452.088	803.676	462.889	60.5064	568.44	796.111	351.427	214.517	550.041	797.698	425.858	31.3897	537.974	803.322	433.046	83.807	382.119	779.719	486.286	83.3636	580.22	754.701	414.03	266.289	398.711	790.714	416.403	121.384	547.53	787.288	440.718	133.374	498.538	797.132	413.856	57.5193	478.931
43.3455	563.305	742.311	403.832	149.2	472.189	792.013	439.443	80.0704	514.514	794.057	448.523	176.85	452.088	803.676	462.889	60.7862	568.268	795.959	351.379	214.558	550.177	797.698	425.858	30.3556	538.245	802.553	432.278	84.9635	382.119	777.972	487.348	83.729	579.801	755.629	413.53	266.196	397.729	789.808	414.918	121.384	547.53	785.657	440.56	131.653	496.779	797.466	414.376	57.9527	478.856
43.2877	563.419	740.968	404.387	149.357	471.993	790.534	440.026	80.3726	514.362	793.686	449.016	176.963	452.759	803.473	463.09	61.0332	568.075	795.506	350.659	214.558	550.177	797.183	426.593	30.5178	538.24	800.175	431.684	84.491	382.174	778.457	487.143	84.0744	579.332	753.24	413.53	266.267	397.257	789.808	414.918	121.468	547.735	785.896	439.929	132.297	496.853	796.713	414.846	57.9527	478.856
43.3182	563.456	740.968	404.387	149.46	472.123	790.626	440.612	80.0276	514.362	793.271	449.285	176.963	452.759	803.838	462.683	61.0332	568.075	795.394	350.612	214.558	550.177	797.183	426.593	30.3837	538.208	799.784	431.199	85.8005	382.174	776.537	488.011	84.0744	579.332	753.24	413.53	266.911	395.338	787.425	415.95	121.304	547.952	784.065	440.289	132.297	496.853	797.216	415.495	58.4118	478.712
43.5203	563.387	739.567	405.002	149.471	471.979	789.004	440.612	80.2358	514.307	793.271	449.285	177.619	452.11	804.08	463.043	61.5135	567.849	795.046	349.626	214.558	550.327	797.301	428.233	30.3837	538.208	798.329	431.394	84.313	382.469	776.537	488.011	84.3768	578.956	753.08	411.948	266.317	395.826	786.022	416.884	121.353	548.286	784.344	439.781	132.701	496.905	797.216	415.495	57.7876	478.773
43.6186	563.442	739.62	405.387	149.471	471.979	789.072	440.628	80.1386	514.306	792.705	449.71	177.139	452.522	804.08	463.043	62.0618	567.84	795.046	349.626	215.635	551.224	797.301	428.233	30.9117	538.208	798.462	430.876	85.6675	382.469	774.888	488.902	83.6333	578.631	754.263	411.174	266.317	395.826	786.022	415.354	121.353	548.286	783.111	438.713	132.701	496.905	797.744	416.045	58.173	478.822
43.6186	563.442	738.337	406.05	149.618	471.591	787.943	440.598	80.114	514.161	791.656	450.064	177.656	451.8	804.215	463.429	62.0618	567.24	794.499	348.668	216.027	551.582	796.964	428.752	31.0297	538.306	796.935	430.552	85.003	382.676	775.015	489.031	83.6333	578.631	752.902	410.386	266.337	395.498	784.713	416.285	121.539	548.681	783.269	437.688	131.562	496.356	796.224	415.586	58.173	478.822
43.6384	563.354	738.825	406.21	149.928	471.388	787.811	440.355	80.891	514.161	791.556	450.565	177.656	451.8	804.234	462.526	62.0618	567.24	794.623	348.946	216.027	551.582	797.736	429.382	31.4257	538.453	797.417	430.193	84.3652	382.823	773.271	489.606	84.1714	578.627	752.902	410.386	266.355	395.219	783.732	415.961	121.669	548.893	781.881	437.924	131.562	496.356	796.224	415.586	57.8847	478.872
43.8718	563.473	738.033	407.062	150.401	471.08	786.644	440.034	81.3633	513.952	791.222	450.831	178.157	451.048	804.249	462.994	62.0618	567.555	793.898	347.665	216.516	551.916	797.529	428.62	31.4257	538.453	795.327	430.193	84.1092	383.037	773.104	489.677	83.7513	578.725	751.79	409.339	266.355	395.219	782.708	416.802	121.682	548.939	781.881	437.924	131.489	496.255	795.166	415.931	57.8159	478.977
43.8718	563.473	738.033	407.062	150.401	471.08	786.644	440.034	82.3101	513.748	791.222	450.831	177.525	451.463	804.249	462.994	77.7058	583.131	793.845	348.094	216.677	551.857	797.529	428.62	31.983	538.565	795.676	429.815	84.1092	383.037	771.489	490.322	84.0818	578.793	751.79	409.339	265.703	394.838	783.155	415.722	121.682	548.939	780.389	437.151	131.641	496.277	795.71	415.882	57.8964	479.141
44.2047	563.759	737.383	408.102	150.747	470.802	785.285	439.667	82.0772	513.428	790.88	450.975	176.791	451.737	804.262	463.377	77.7058	583.506	793.146	346.444	216.677	551.962	796.617	428.62	31.6732	538.332	793.858	429.606	84.4743	383.425	771.491	490.212	83.569	578.881	751.41	407.225	265.951	394.415	782.111	416.299	122.192	548.091	780.552	436.325	132.03	496.244	795.364	415.704	57.8964	479.141
44.2047	563.759	738.331	408.708	151.069	470.704	785.502	439.015	83.2772	513.428	791.251	451.094	176.791	451.737	804.26	462.635	77.7058	583.506	792.996	347.312	216.865	551.674	798.225	429.353	32.3955	538.296	794.332	429.431	84.923	383.735	769.873	490.839	84.5695	578.881	751.41	407.225	266.58	393.78	780.472	415.623	122.191	548.109	778.734	436.715	132.03	496.244	795.813	415.403	57.8996	479.224
44.893	564.497	736.575	408.708	151.208	470.634	783.952	439.015	83.2772	513.428	790.243	451.094	176.695	451.723	804.26	463.655	77.7058	584.211	792.256	346.006	216.865	551.674	798.055	429.775	32.3955	538.296	791.809	429.431	85.4996	384.088	769.873	490.839	84.0651	579.04	750.198	405.433	266.365	393.294	780.638	416.02	122.584	548.245	778.966	436.234	132.03	496.244	795.813	415.913	57.7127	479.279
44.893	564.497	737.612	409.632	151.208	470.634	784.167	438.386	83.0446	513.025	790.49	451.373	176.714	451.494	804.26	463.655	64.0082	568.295	792.256	346.006	217.067	551.409	798.055	429.775	33.8662	538.064	792.266	429.402	85.4996	384.088	768.421	491.668	84.482	579.116	750.902	404.496	267.919	394.285	778.688	414.94	122.584	548.245	777.609	435.625	133.335	496.079	796.232	415.32	57.5936	479.311
44.8977	564.757	737.372	410.852	151.27	470.592	783.34	437.5	83.0446	513.025	789.896	451.474	176.689	451.135	803.883	463.388	64.1246	568.747	791.576	344.461	217.409	551.096	798.658	430.168	33.1765	537.923	790.664	429.504	86.1909	384.359	768.147	491.662	84.482	579.116	749.117	403.836	267.313	393.996	779.024	415.078	123.475	548.86	778.598	435.216	134.869	495.939	796.084	414.937	57.5936	479.311
44.8659	564.778	738.336	410.994	151.257	470.522	783.749	436.622	84.5296	513.025	789.862	451.612	176.689	451.135	803.497	462.879	64.1246	568.747	791.475	345.185	217.409	551.096	799.178	430.49	33.8865	537.701	791.15	429.47	86.9052	384.446	766.704	492.293	84.883	579.243	750.026	403.319	267.764	393.486	777.281	414.178	123.045	548.115	776.318	434.422	134.869	495.939	796.084	414.937	57.5235	479.353
45.055	565.427	737.831	411.819	151.27	470.37	782.729	435.721	82.6972	512.444	789.071	451.513	178.125	447.213	803.022	463.364	64.2139	569.193	790.71	344.015	217.838	551.081	799.169	430.882	33.8865	537.701	788.795	429.47	87.6593	384.431	766.704	492.293	84.3027	579.449	749.252	402.177	267.764	393.486	778.05	414.223	124.02	548.482	776.318	434.422	133.651	495.942	795.525	414.569	57.5217	479.434
45.055	565.427	737.831	411.819	151.27	470.37	782.729	435.721	83.2841	512.073	789.071	451.513	178.125	447.213	803.022	463.364	64.2175	568.741	791.149	344.322	217.838	551.081	799.169	430.882	34.5064	537.77	789.131	429.512	87.6593	384.431	765.09	493.042	84.7397	579.563	750.005	401.591	268.37	393.005	776.202	413.447	124.02	548.482	774.953	434.011	133.884	495.753	795.044	413.87	57.5517	479.383
45.055	565.427	737.166	412.874	151.27	470.37	781.892	434.876	82.5431	511.517	788.054	451.513	177.025	449.908	802.568	463.35	64.276	569.057	790.093	344.322	218.528	550.457	798.982	431.3	34.3701	537.798	787.374	429.522	88.1532	384.324	764.827	492.92	84.348	579.759	749.237	400.054	267.554	393.572	776.202	413.447	124.854	549.037	775.174	433.546	133.999	495.678	794.404	413.453	57.5517	479.383
44.9861	565.367	737.353	412.832	151.27	470.37	782.409	434.343	84.0446	511.517	788.315	451.052	177.025	449.908	801.899	462.584	64.276	569.057	790.093	344.322	219.002	549.641	798.757	431.62	34.8131	537.761	787.641	429.462	88.1492	384.25	763.355	493.651	84.348	579.759	749.237	400.054	268.126	393.169	774.434	412.404	124.789	548.485	773.408	434.056	133.999	495.678	793.874	412.639	57.679	479.423
45.0733	565.545	736.252	413.957	151.954	469.14	780.888	434.343	83.2332	511.097	787.476	451.052	178.152	448.526	801.27	461.736	64.276	570.108	789.094	344.322	219.002	550.076	798.386	431.926	34.8131	537.761	785.643	429.462	88.16	384.117	763.355	493.651	83.9743	579.909	748.473	398.769	267.252	393.893	775.391	412.399	125.359	548.116	773.657	433.558	134.261	495.544	793.874	412.909	57.7511	479.322
45.0733	565.545	735.951	413.967	151.954	469.14	781.591	434.049	83.9447	510.908	787.427	450.689	178.389	448.643	801.27	461.736	64.6174	568.867	789.094	344.322	219.318	549.359	798.386	431.926	35.5031	538.533	785.631	429.436	89.108	382.587	761.866	494.448	83.9843	580.003	749.272	398.149	268.8	392.858	772.5	411.244	125.359	548.116	772.414	432.895	134.49	495.331	793.874	412.909	57.7511	479.322
45.1684	565.723	735.549	414.464	151.954	469.14	781.132	434.086	83.4854	510.786	786.653	450.253	178.367	448.239	801.27	461.736	64.8946	569.345	789.648	343.249	218.789	549.411	797.915	432.138	34.7968	538.53	783.94	429.337	89.0842	382.51	761.667	494.333	83.9843	580.003	747.886	397.428	268.324	393.432	773.514	411.37	125.14	548.128	772.5	431.991	135.584	495.16	792.82	411.519	57.9543	479.241
45.277	565.948	734.884	414.266	151.954	469.14	781.877	434.072	84.6689	510.786	786.653	450.253	178.367	448.239	799.821	460.242	64.8946	569.345	790.283	342.54	218.789	549.411	797.22	431.992	35.4125	538.777	783.94	429.337	89.6122	381.803	760.293	495.159	84.0386	580.212	748.573	396.679	269.579	393.076	772.222	410.091	124.921	548.058	770.825	431.441	135.584	495.16	792.82	411.519	58.1131	479.085
45.5003	566.382	734.884	415.541	151.954	469.14	781.389	434.143	84.6689	510.786	786.17	450.253	178.255	447.331	798.693	460.437	65.4083	569.851	789.75	341.867	219.333	549.593	796.459	432.319	35.4125	538.777	782.114	429.337	89.3906	381.725	760.293	495.159	84.2925	580.691	748.062	395.227	269.399	393.786	772.781	410.234	124.948	547.983	770.825	431.441	136.156	495.17	792.358	410.816	58.1255	478.988
45.5003	566.382	734.884	415.541	151.954	469.14	781.389	434.143	84.6689	510.786	786.17	450.253	178.838	447.764	798.693	460.437	66.0584	569.571	790.332	341.209	219.108	549.189	796.459	432.319	35.8104	539.349	782.114	429.337	90.6476	381.095	758.682	496.121	84.8288	580.987	748.777	394.594	270.789	392.811	771.287	408.946	124.948	547.983	769.431	431.01	136.379	495.195	792.05	410.195	58.1153	478.802
45.7915	566.658	732.809	415.226	151.954	469.14	780.817	434.138	84.6689	510.786	785.333	448.626	178.858	446.817	798.303	459.852	66.7102	570.321	789.324	341.209	219.291	549.45	795.664	432.022	35.9524	540.057	780.744	429.05	90.2292	380.862	758.551	495.587	85.0009	581.328	749.263	393.751	270.444	393.306	771.287	408.946	124.959	548.088	769.456	430.528	137.295	495.152	791.786	409.504	58.1153	478.802
46.0601	566.882	731.675	414.51	151.954	469.14	781.189	434.007	84.6689	510.786	785.501	448.077	178.858	446.817	797.377	459.227	66.7102	570.321	789.78	340.574	219.108	548.901	794.843	431.773	35.9642	539.85	780.832	428.805	91.0231	380.132	756.914	496.618	85.0009	581.328	749.263	393.751	270.802	392.825	769.585	407.396	125.051	548.249	767.834	430.528	137.295	495.152	791.615	408.853	58.0445	478.632
46.3016	566.865	731.675	415.815	153.15	468.058	780.029	434.007	83.9194	511.298	784.709	448.077	178.636	445.899	796.463	458.251	66.9331	570.836	789.289	339.779	219.597	549.966	794.016	431.699	35.9642	539.85	779.179	428.805	90.1886	380.508	756.914	496.618	85.3694	581.64	749.53	392.826	270.404	393.559	769.802	408.105	125.072	548.297	767.918	430.3	138.099	495.137	791.615	408.853	57.8876	478.588
46.3016	566.865	731.675	415.815	153.15	468.479	780.029	434.007	83.9194	511.298	784.946	447.558	179.162	446.347	796.463	458.251	67.0765	570.245	789.289	339.779	219.587	549.381	794.016	431.699	36.3531	539.969	779.179	428.805	91.5851	379.578	755.331	497.751	85.745	581.952	749.552	391.577	271.403	392.269	768.086	406.515	125.072	548.297	766.221	430.043	137.532	495.209	791.34	408.147	57.8876	478.588
46.6933	566.838	731.185	416.565	153.186	468.516	779.681	433.576	84.4442	511.37	784.45	447.017	179.884	445.323	795.326	457.393	67.9739	572.565	789.517	339.218	220.171	549.62	792.208	431.863	36.1646	539.973	778.078	428.082	90.9323	379.845	756.042	496.902	85.745	581.952	749.552	391.577	270.875	392.988	768.268	407.165	125.08	548.752	766.517	429.885	138.38	495.225	789.877	407.461	57.8876	478.588
47.0339	566.844	731.185	416.565	153.22	468.355	779.612	433.232	84.4442	511.37	784.398	446.461	179.884	445.323	795.326	457.393	67.9739	572.565	789.471	338.641	220.171	549.62	791.416	431.123	36.7853	540.327	778.078	428.082	91.6639	379.367	753.94	498.303	86.7843	582.2	749.615	390.524	271.74	392.189	767.614	406.241	125.053	549.288	765.179	429.72	138.38	495.225	789.877	407.461	57.4998	478.472
47.1365	566.705	726.903	414.558	153.394	468.278	778.654	433.012	84.8609	511.257	783.886	445.992	180.128	444.355	794.37	456.298	67.2386	570.131	789.207	338.07	220.93	550.26	790.981	431.111	36.7853	540.327	776.696	428.082	91.316	379.654	753.94	498.303	87.1549	582.524	749.655	389.248	271.703	392.691	766.485	406.061	125.15	549.978	765.179	429.72	139.139	495.129	788.917	406.85	57.3692	478.592
47.1365	566.705	726.903	414.558	153.394	468.278	778.654	433.012	85.366	511.168	783.886	445.992	180.32	444.877	794.37	456.298	67.2533	569.746	788.973	337.574	221.281	549.92	790.981	431.111	37.5072	540.656	777.09	426.885	92.7905	378.649	752.473	499.389	87.6614	582.577	749.741	388.258	272.844	390.816	765.355	405.27	125.15	549.978	763.695	429.502	138.448	495.044	789.66	406.42	57.2392	478.589
47.2116	566.629	725.773	414.493	153.674	468.338	777.658	433.012	85.7421	510.961	783.336	445.461	180.668	443.933	793.896	456.472	67.299	569.923	788.973	337.574	221.699	550.745	789.696	431.102	37.1709	540.366	775.789	426.228	92.1526	379.169	752.379	498.807	87.6266	582.515	749.665	387.053	273.305	388.504	765.355	405.27	125.216	551.029	763.657	429.131	139.089	494.887	789.328	405.428	57.2392	478.589
47.4199	566.577	725.831	413.37	154.076	468.491	777.658	433.012	85.7421	510.961	783.307	444.936	180.668	443.933	793.033	456.455	67.299	569.923	788.927	337.069	222.099	549.944	788.827	430.13	37.8078	540.313	775.834	425.746	92.9233	378.878	750.929	500.091	88.5671	582.515	749.665	387.053	273.418	387.707	763.725	404.436	125.322	551.37	762.054	429.131	139.089	494.887	790.209	405.85	57.1278	478.525
47.8089	566.576	724.225	414.255	154.27	468.614	776.959	433.012	85.9646	510.771	782.542	445.386	180.866	443.178	791.809	455.961	67.4589	570.266	789	336.535	222.536	550.709	787.951	430.017	37.8078	540.313	774.387	425.746	92.3491	379.3	750.929	500.091	88.4137	582.355	749.618	385.352	272.84	388.605	763.617	405.148	125.375	551.917	761.909	428.773	138.073	494.748	788.929	404.59	57.0132	478.452
48.0585	566.582	724.805	413.342	154.27	468.614	776.273	432.631	86.0841	510.733	782.581	444.915	180.959	443.695	791.809	455.961	67.8165	570.787	789	336.535	222.591	550.098	787.951	430.017	37.8078	540.313	774.374	425.251	94.3846	378.34	749.434	501.11	88.79	582.038	749.255	384.303	272.84	386.76	761.901	403.618	125.375	551.917	760.352	428.417	137.012	494.548	789.793	404.802	56.8907	478.093
48.0585	566.582	724.029	412.672	154.483	468.676	775.838	432.556	86.3841	510.668	781.983	444.56	181.065	443.118	790.586	455.427	67.8165	570.787	789.154	335.17	222.9	549.949	787.027	429.58	38.1774	540.51	772.903	424.819	94.3846	378.34	750.166	500.056	88.79	582.038	749.255	383.493	272.3	388.075	761.865	404.111	125.431	552.344	760.434	427.866	137.057	494.33	789.718	404.046	56.8907	478.093
48.4664	565.857	724.534	411.758	154.73	468.678	775.221	432.556	86.3841	510.668	782.03	444.423	181.065	443.118	790.238	455.819	67.8165	570.787	789.474	334.677	222.9	549.949	787.022	429.163	38.1774	540.51	772.875	424.338	94.3439	379.126	747.856	501.544	89.4602	581.765	748.568	382.865	272.306	388.244	760.412	403.355	125.558	552.21	758.908	427.243	137.057	494.33	789.718	404.046	56.8484	477.715
48.8555	565.843	724.062	411.814	154.896	468.632	774.608	432.611	86.845	510.561	781.635	443.903	180.972	443.645	788.74	456.288	68.5286	572.047	789.847	333.892	223.211	549.96	786.106	428.555	38.1774	540.51	771.54	424.338	93.9511	379.435	747.856	501.544	88.8337	581.52	748.054	381.596	272.378	388.083	760.361	404.031	125.659	552.565	758.908	427.243	137.053	494.126	789.474	402.994	56.98	477.425
48.8555	565.048	724.062	411.814	154.896	468.632	774.608	432.611	87.2362	510.587	781.635	443.903	180.912	443.981	788.74	456.288	68.5286	572.047	790.337	334.252	223.799	550.118	786.106	428.555	39.0095	540.688	771.427	424.019	95.0611	379.435	746.403	502.857	89.3895	581.092	747.123	381.302	272.378	388.083	758.682	403.303	125.659	552.565	757.617	426.769	137.166	493.964	790.47	403.147	57.0806	476.816
49.2529	565.474	723.521	411.801	155.354	468.717	773.8	432.666	87.4889	510.576	781.219	442.699	180.912	443.981	787.543	456.634	68.0921	572.549	790.337	332.947	224.277	550.416	785.181	428.164	39.0095	540.688	770.063	423.58	95.0589	379.504	747.13	501.88	89.1844	580.626	745.916	380.004	272.428	387.415	758.682	403.303	125.755	552.819	757.525	426.266	137.34	493.654	791.456	403.484	57.0806	476.816
49.7166	565.074	724.16	411.582	155.844	468.804	773.111	432.626	87.4889	510.576	781.403	442.433	180.912	443.981	787.436	456.835	68.0921	572.549	791.362	333.026	224.531	550.757	784.974	427.89	39.5613	540.626	769.814	423.219	95.5523	379.61	745.198	503.268	89.9974	580.626	745.916	380.004	272.428	387.415	756.845	403.054	125.871	552.373	756.036	426.266	137.34	493.654	792.243	403.545	57.1967	476.371
50.0643	565.552	722.462	412.107	156.255	468.844	773.111	432.626	88.0519	510.507	781.009	441.818	181.19	443.281	786.386	457.239	68.7614	572.617	791.362	331.496	224.531	550.757	784.134	427.89	39.5613	540.626	768.842	423.369	95.6712	379.742	745.198	503.268	89.8661	580.302	744.92	378.882	272.727	385.67	757.099	403.828	126.625	552.689	755.862	425.882	139.244	493.56	792.243	403.545	57.6034	475.994
50.2486	565.117	722.687	411.874	156.255	469.264	773.111	432.626	88.398	510.307	781.173	441.814	181.432	442.864	786.386	457.239	68.6686	572.78	791.362	331.496	224.531	550.757	784.134	427.89	39.5613	540.626	768.62	423.067	95.6712	379.742	743.983	505.069	90.347	580.152	743.771	378.994	272.727	384.77	754.75	402.868	126.625	552.689	754.382	425.889	139.254	493.478	792.294	402.81	57.8608	475.824
50.2486	565.117	721.469	411.149	156.557	469.386	771.324	431.911	88.6477	510.107	780.84	441.005	181.737	442.602	785.224	457.557	69.3757	572.782	792.56	330.966	224.862	551.309	782.624	427.762	40.0375	540.313	767.498	422.341	95.7481	379.839	744.364	504.85	90.347	580.152	743.771	377.674	272.719	389.27	755.087	403.702	126.896	553.217	754.223	425.574	139.566	493.262	792.449	402.169	57.8608	475.824
50.3149	564.589	721.726	411.648	156.987	469.446	770.861	431.493	88.6477	510.107	781.076	440.885	181.737	442.602	784.947	458.043	69.3757	572.782	793.164	331.41	224.862	551.309	782.624	427.762	40.3744	540.265	767.634	422.561	95.8952	380.03	743.222	506.16	91.1065	580.065	742.448	378.147	272.537	388.611	753.411	404.597	127.066	552.764	752.828	424.899	139.566	493.262	792.449	402.169	58.2489	475.662
50.3183	565.113	720.271	411.284	157.136	469.424	770.047	430.308	88.8738	509.934	780.683	440.3	182.091	442.421	783.63	458.447	70.3657	573.638	793.345	332.066	225.121	551.748	781.409	428.356	40.3744	540.265	766.751	421.705	96.2982	380.31	743.635	506.094	90.6187	580.167	740.488	377.194	272.234	389.077	753.617	405.17	127.66	553.117	752.828	424.899	139.996	493.025	792.574	401.557	58.771	475.681
50.3183	563.763	720.271	411.284	157.136	469.424	770.047	430.308	89.1287	509.702	780.683	440.3	182.425	442.356	783.63	458.447	70.3657	573.638	793.745	332.109	225.471	551.902	781.409	428.356	41.1671	540.178	766.265	421.969	96.2982	380.31	741.92	507.504	91.1871	580.238	739.16	377.889	272.234	387.547	751.935	405.595	127.66	553.117	751.385	424.077	140.235	492.595	792.806	400.889	59.0188	475.859
50.3294	564.348	718.673	411.125	157.354	469.681	769.195	429.544	89.4104	509.364	780.45	439.407	182.792	442.449	782.478	458.867	69.8985	573.376	793.745	332.109	225.833	552.288	780.416	428.306	41.5702	540.216	765.062	421.234	96.8369	380.565	742.328	507.57	91.1149	580.295	737.612	377.934	272.058	388.222	751.935	405.595	127.579	553.46	751.324	424.485	140.992	492.155	793.057	400.362	59.0188	475.859
50.344	564.05	718.629	411.467	157.626	469.934	769.308	429.651	89.4104	509.364	780.545	439.373	182.792	442.449	782.354	459.363	69.8985	573.376	793.911	331.699	225.833	552.288	780.416	428.306	42.1493	540.688	764.423	421.562	97.1329	380.678	741.238	508.957	91.1149	580.295	737.612	377.934	272.082	387.947	749.901	406.171	127.56	553.271	750.28	423.15	140.992	492.155	793.404	399.817	59.2633	476.122
50.2465	564.583	716.911	411.467	157.841	470.164	768.335	428.781	89.8415	509.094	780.199	438.608	183.143	442.388	781.188	459.743	70.9417	573.377	794.194	331.379	225.833	552.933	779.04	428.301	42.1493	540.688	763.469	420.407	97.509	380.876	741.238	508.957	91.419	580.391	735.787	376.962	272.198	389.131	750.497	406.596	127.811	553.361	750.282	423.712	141.718	491.739	793.404	399.817	59.5063	476.44
47.9875	563.893	716.963	411.846	157.841	470.584	768.294	428.706	90.9688	509.094	779.998	438.607	183.662	442.179	781.188	459.743	70.5101	572.918	794.194	331.379	226.394	555.877	779.04	428.301	42.6426	540.916	762.831	420.974	97.509	380.876	740.304	510.202	91.5506	580.462	735.166	378.497	272.198	387.436	748.292	406.596	127.811	553.361	747.956	422.824	141.719	491.443	793.884	399.453	59.6382	476.67
47.964	564.104	715.71	411.891	158.209	470.888	767.379	427.932	91.0698	509.124	780.047	437.978	183.662	442.179	780.056	459.493	71.2567	572.945	794.368	331.035	226.584	555.965	777.969	428.238	42.413	541.206	761.572	420.646	97.8877	381.213	740.926	510.046	91.5506	580.462	733.976	376.832	272.298	388.435	748.743	407.048	128.03	553.555	747.817	423.443	142.09	491.387	794.257	399.042	59.6382	476.67
48.7875	564.104	715.561	411.783	158.591	471.037	767.145	428.096	91.9308	508.149	779.927	438.548	183.662	442.179	780.592	459.638	71.2567	572.945	794.368	331.035	226.584	555.965	777.909	427.986	42.6521	541.381	760.78	421.192	98.3246	381.685	739.653	511.413	91.6589	580.414	733.47	377.976	272.831	382.886	747.326	407.372	128.142	553.979	746.364	422.932	142.09	491.387	794.257	399.042	59.9765	476.827
48.7875	564.104	714.18	411.633	158.922	471.084	766.107	427.891	91.8718	508.081	778.537	438.159	183.389	441.738	779.557	459.68	72.052	573.063	793.923	331.035	226.834	556.256	776.787	427.739	42.6521	541.381	759.979	420.232	98.683	382.292	739.653	511.413	91.9989	580.288	731.719	377.868	272.807	384.222	747.706	407.734	128.18	554.128	746.364	422.932	142.494	491.208	794.668	398.529	60.4061	476.95
49.8645	564.104	714.18	411.633	158.922	471.084	766.107	427.891	92.4977	507.688	778.537	438.159	183.369	441.482	779.557	459.68	72.6496	572.823	793.528	330.077	227.297	553.691	776.787	427.739	43.2177	541.771	759.296	420.887	98.683	382.292	738.559	512.429	92.2457	580.116	731.467	379.795	272.807	382.527	745.879	407.165	128.18	554.128	745.01	422.521	142.076	490.812	794.785	397.99	61.0111	477.103
49.8645	564.104	713.277	410.858	159.264	471.145	764.97	427.792	92.0817	507.853	778.537	437.379	184.085	440.492	778.604	460.056	73.2403	573.006	794.328	330.077	227.353	554.035	775.704	427.356	43.2177	541.771	757.765	420.502	98.9607	382.964	738.835	512.243	92.505	579.932	729.679	379.878	272.789	383.509	745.879	407.165	128.349	554.542	744.633	423.324	141.877	490.435	793.567	397.355	61.0111	477.103
48.5968	563.7	713.056	411.03	159.594	471.051	764.97	427.792	93.3222	507.163	777.595	438.213	184.085	440.492	779.365	460.083	73.2403	573.006	793.688	329.459	227.363	553.927	775.845	427.065	43.718	542.321	757.032	421.379	99.2189	383.604	738.139	512.484	92.505	579.932	729.679	379.878	272.73	384.292	744.075	407.547	128.671	554.929	743.468	421.989	141.877	490.435	793.551	396.706	61.8313	476.997
48.038	563.253	711.791	411.03	159.594	471.051	764.382	426.667	92.7171	507.292	777.265	437.358	184.334	440.072	778.845	459.786	73.7576	572.86	793.611	328.819	227.363	554.467	774.949	426.723	43.718	542.321	755.98	420.254	99.3223	383.896	738.139	512.484	93.0507	579.667	727.925	380.002	272.251	391.326	744.355	407.091	128.863	555.041	743.44	422.69	141.784	490.437	794.058	396.706	62.5577	476.848
48.4746	562.939	711.935	411.007	159.054	471.051	764.065	428.954	94.1016	507.292	776.713	437.848	184.181	440.31	778.845	459.786	72.1839	572.359	793.611	328.819	227.29	554.171	774.949	426.723	44.4668	542.819	755.474	421.19	99.3223	383.206	735.934	513.758	93.5737	579.527	728.091	381.455	272.251	391.326	742.139	407.496	128.863	555.041	741.689	422.012	141.762	490.158	793.75	396.004	63.3511	476.7
48.4746	562.939	710.822	411.598	160.327	470.527	763.418	429.243	92.7171	507.219	776.071	438.63	185.089	439.48	778.365	459.637	71.6581	572.398	794.902	328.819	227.137	554.531	773.694	426.353	44.7213	543.084	753.786	421.067	99.3237	383.357	736.684	512.918	93.5737	579.527	725.867	380.105	272.162	391.444	742.476	407.1	129.301	555.617	742.651	422.691	141.684	489.644	793.857	395.282	63.3511	476.7
47.9976	562.563	710.908	412.06	161.237	470.527	763.171	430.863	94.1331	506.589	776.071	438.63	185.089	439.48	779.028	459.571	71.6581	572.398	792.604	327.532	227.036	554.811	773.965	426.065	45.1101	542.909	753.532	421.907	99.6839	384.096	734.338	513.957	95.449	579.445	726.294	381.607	272.034	391.478	740.732	406.907	129.35	555.791	740.431	421.343	141.684	489.644	793.857	395.282	63.7654	476.701
47.711	562.357	710.182	412.702	161.237	470.527	762.374	431.457	93.5037	506.309	775.573	438.63	185.807	439.898	778.256	459.753	71.4889	572.396	792.512	326.929	227.036	554.811	772.843	425.895	45.1101	542.909	751.807	421.907	100.107	384.541	734.541	513.298	95.449	579.445	724.516	381.705	272.012	391.446	740.911	406.483	129.537	556.156	740.431	421.343	141.64	488.938	794.373	394.612	64.1822	476.853
47.711	562.357	710.182	412.702	162.35	470.527	762.374	431.457	94.4682	505.424	775.573	438.63	185.337	440.483	778.256	459.753	71.4687	572.325	791.121	326.428	226.949	555.326	772.843	425.895	45.6934	543.215	751.807	421.907	100.617	384.781	732.57	514.679	94.2868	579.706	724.817	383.349	272.984	389.706	739.128	405.635	129.537	556.156	739.036	420.232	141.567	489.7	793.832	394.06	64.4541	477.158
47.9304	562.381	709.101	413.408	162.35	470.527	761.375	432.005	94.4682	505.424	773.998	438.228	186.079	439.702	777.551	459.873	71.5898	572.255	791.121	326.428	226.842	555.796	771.586	425.767	45.7054	543.438	750.144	422.698	101.119	385.259	732.878	513.919	94.6902	579.687	723.266	385.052	273.029	389.496	739.128	405.635	129.845	556.644	739.38	420.511	144.331	486.643	794.37	393.372	64.4541	477.158
48.1812	562.287	709.443	414.185	160.029	470.021	761.484	433.386	95.8782	505.424	773.798	437.866	186.079	439.702	777.986	459.064	71.5898	572.255	789.75	325.783	226.855	556.424	771.74	426.044	46.3202	543.631	750.144	422.698	101.823	385.732	732.162	514.555	95.4477	579.687	723.266	385.052	273.542	388.961	737.418	405.306	129.424	556.643	737.515	419.236	144.331	486.643	793.799	392.719	64.4953	477.246
48.2953	562.303	708.252	414.185	159.562	469.791	760.319	433.386	93.8381	506.628	773.201	437.866	186.793	439.435	776.718	459.439	71.5898	572.255	789.178	325.214	226.855	556.424	770.618	426.268	46.3202	543.631	748.323	422.698	101.774	385.314	732.162	514.555	95.9905	579.723	721.794	386.209	274.215	383.672	737.605	405.077	129.765	557.586	738.039	419.583	144.318	485.816	793.799	392.719	64.4251	477.282
48.4295	562.392	708.252	414.185	160.753	470.181	760.323	434.761	94.6127	506.705	773.245	437.56	186.509	439.785	776.718	459.439	72.587	572.374	789.178	325.214	226.855	556.424	770.618	426.268	47.0672	543.882	748.4	422.904	102.335	385.854	729.771	515.139	96.8128	579.622	722.491	387.286	274.215	382.277	735.583	405.077	129.765	557.586	736.68	418.506	141.701	489.757	793.545	392.044	64.4183	477.34
48.4295	562.392	707.627	416.525	160.378	469.85	759.285	435.835	93.9586	506.719	772.92	437.461	186.292	440.117	775.703	459.439	73.1669	572.598	788.657	323.515	226.855	556.574	769.785	426.709	47.0672	543.882	746.63	422.954	102.138	385.354	730.343	514.613	96.8128	579.622	720.541	386.085	274.19	383.243	735.924	404.818	130.309	558.363	737.485	418.801	144.281	486.415	793.545	392.044	64.4183	477.34
48.6225	561.847	707.627	416.525	161.14	470.006	759.142	436.556	95.3791	506.719	773.436	437.345	186.292	440.117	776.735	456.726	73.1669	572.598	788.021	322.911	227.526	557.135	769.863	427.104	48.0049	544.418	746.63	422.954	102.688	385.41	729.382	514.613	97.2793	579.622	721.06	386.983	273.527	382.985	734.46	404.665	129.823	558.192	736.251	417.541	144.281	486.415	793.545	392.044	64.3873	477.428
49.0871	561.91	706.61	417.245	160.475	469.487	758.003	436.556	94.5789	506.702	772.758	437.345	186.629	440.094	776.003	456.009	73.1669	572.598	787.203	322.229	227.901	557.315	768.899	427.548	48.0049	544.418	744.763	422.954	102.893	384.802	729.382	514.613	97.7107	579.275	719.748	388.374	273.831	383.812	734.464	404.342	130.478	558.783	736.251	417.541	144.281	486.415	793.845	389.696	64.3683	477.495
49.0871	561.91	706.61	417.245	161.814	470.132	758.003	436.556	95.2439	506.749	772.758	437.345	187.051	439.807	776.003	456.009	73.7827	573.065	787.059	323.092	228.043	557.15	768.899	427.548	48.3398	544.441	744.732	422.978	103.576	385.597	726.839	514.761	98.4655	579.109	720.132	388.999	273.831	383.812	732.657	404.179	130.478	558.783	735.243	416.59	145.238	487.966	793.845	389.696	64.3451	477.43
49.6148	561.668	707.221	419.657	161.17	469.749	756.781	437.825	95.1347	506.815	772.676	436.541	187.219	439.672	776.134	455.321	73.7827	573.065	787.059	321.457	227.861	557.184	768.127	427.845	47.9938	544.33	743.086	422.795	103.828	385.161	726.316	515.141	98.7019	579.055	718.726	390.072	274.411	384.699	732.657	404.179	131.168	559.403	735.917	416.897	141.868	491.406	794.464	387.836	64.3451	477.43
51.1835	561.57	707.428	420.12	161.537	470.006	756.781	437.825	95.1347	506.815	772.923	435.96	187.219	439.672	776.094	454.616	73.7827	573.065	785.582	322.14	227.775	556.704	768.092	427.992	48.089	544.173	743.126	422.642	104.923	385.651	724.78	515.431	99.3169	579.055	718.726	390.072	274.36	389.465	730.775	404.045	130.937	559.591	734.345	415.697	141.868	491.406	794.639	388.284	64.3152	477.518
51.6351	561.491	706.629	421.305	160.871	469.752	755.638	437	94.6684	506.775	772.242	434.715	187.221	439.627	775.669	453.869	73.937	573.839	784.729	321.007	228.261	557.034	767.242	428.02	48.089	544.173	741.061	422.642	105.358	389.233	724.78	515.431	99.3253	579.144	717.399	391.544	274.19	389.088	730.851	403.818	130.762	559.792	734.955	416.089	141.904	491.575	795.427	386.859	64.3138	477.605
53.38	561.84	706.814	421.588	162.056	470.502	755.638	437	94.9899	506.703	772.5	434.105	187.29	439.401	775.472	453.19	73.973	574.012	784.729	321.007	228.473	556.673	767.242	428.02	48.4487	543.985	741.079	422.422	106.543	390.493	723.285	515.818	100.24	579.342	717.601	391.31	274.19	389.088	728.971	403.818	130.762	559.792	733.829	415.602	141.895	491.714	795.427	386.859	64.3332	477.779
53.38	561.84	706.485	422.697	161.604	470.198	754.075	439.295	95.397	506.727	772.021	433.315	187.547	439.092	775.472	453.19	74.1158	574.448	783.914	320.136	228.866	557.018	766.494	427.959	48.2163	543.665	739.411	422.068	105.828	389.661	722.981	516.259	100.24	579.342	715.871	393.32	273.841	388.768	729.004	403.835	130.948	560.349	734.188	416.48	141.832	490.263	795.397	386.067	64.3332	477.779
52.5526	561.633	707.065	423.342	161.205	470.052	753.924	439.582	95.397	506.727	772.469	433.174	187.547	439.092	775.181	452.391	74.1158	574.448	782.864	321.349	228.895	556.375	767.209	427.867	48.8733	543.665	739.665	421.536	106.154	389.885	721.457	516.582	100.683	579.595	716.014	392.423	273.609	388.558	727.656	403.689	131.043	560.843	734.195	416.221	141.832	490.263	795.397	386.067	64.4596	478.135
51.9357	561.218	706.988	424.801	160.933	470.154	752.435	439.708	95.397	506.727	772.18	432.503	187.873	438.579	775.027	452.234	74.2655	574.82	781.89	320.493	229.269	556.615	766.911	427.867	48.8733	543.665	737.566	421.536	105.462	389.105	721.457	516.582	100.888	579.842	714.432	394.101	273.368	387.85	727.385	403.595	131.035	561.09	734.195	416.221	141.687	490.312	795.355	384.882	64.7358	478.555
52.9092	561.218	706.988	424.801	160.933	470.154	752.435	439.708	96.0982	506.979	772.18	432.503	188.266	438.059	775.027	452.234	74.4067	575.067	780.855	321.577	229.405	556.4	766.911	427.867	49.5415	542.784	737.68	420.914	106.426	390.155	719.954	516.847	101.869	580.013	714.441	393.297	273.368	387.85	725.759	403.62	131.035	561.09	733.826	416.142	141.618	490.411	795.02	384.791	64.9678	478.942
52.5122	561.085	706.806	426.147	161.152	470.338	750.952	440.089	96.4275	507.289	771.902	431.744	188.723	437.585	774.798	451.025	74.5653	575.469	782.325	319.582	229.564	556.635	766.297	427.877	49.5571	542.195	736.536	420.326	105.806	389.422	719.757	517.106	101.592	579.986	713.267	394.264	273.257	387.384	725.759	403.62	131.065	561.206	732.93	416.746	141.514	490.296	794.88	383.572	64.9678	478.942
53.6357	561.805	707.436	426.515	161.591	470.562	750.646	440.495	96.4275	507.289	772.269	431.92	188.723	437.585	774.798	451.025	74.5653	575.469	782.135	320.889	230.055	556.266	767.03	427.849	50.1151	542.195	737.247	419.579	106.093	389.769	718.12	517.263	102.519	579.986	713.267	394.264	273.291	387.207	724.2	403.552	131.174	561.418	731.991	415.711	141.514	490.296	794.551	384.579	65.3825	479.239
52.8034	561.526	706.78	427.82	161.976	470.802	749.332	441.02	96.7092	507.456	771.605	431.2	189.147	436.671	774.398	449.742	74.5827	575.865	780.384	319.657	230.576	556.506	766.13	427.849	50.1151	542.195	735.241	419.579	105.62	389.11	718.12	517.263	102.383	579.899	711.686	395.332	273.33	387.078	724.077	403.632	131.37	562.202	730.933	416.51	141.356	490.083	795.148	383.199	65.3006	479.263
53.755	560.98	707.119	427.909	161.976	470.802	749.049	441.318	96.8036	507.544	772	431.128	189.619	436.619	774.143	449.742	74.5827	575.865	780.384	319.657	230.576	556.506	766.13	427.849	50.7841	542.195	736.098	418.879	106.295	390.07	716.515	517.604	102.811	579.745	711.713	393.919	273.33	387.078	722.625	403.632	131.37	562.202	730.204	416.027	141.164	489.855	794.095	382.711	65.4381	479.297
53.755	560.98	707.152	429.047	162.019	470.862	747.536	441.554	96.9666	507.605	771.461	430.41	190.065	436.511	774.143	448.451	74.9755	577.467	778.977	318.76	231.851	556.156	765.157	427.849	50.7841	542.195	735.084	418.043	106.295	390.07	716.472	517.881	102.811	579.745	710.22	395.854	273.357	386.77	722.588	403.493	131.79	563.044	729.769	416.928	141.164	489.84	794.149	382.108	65.4381	479.297
54.6979	560.888	707.092	429.411	161.902	470.869	747.528	441.099	96.9666	507.605	771.66	430.406	190.065	436.511	773.868	448.593	74.9755	577.467	778.788	319.833	232.006	555.869	766.803	427.163	51.3901	542.195	735.693	417.279	105.746	386.514	714.881	517.881	103.383	579.448	710.922	394.743	273.481	386.418	721.275	403.289	132.189	563.106	728.686	416.599	141.164	489.84	794.149	382.108	65.5847	479.24
54.6555	560.859	706.442	430.725	161.726	470.89	746.177	441.166	97.0545	507.659	771.084	429.81	190.446	436.187	773.658	447.533	75.1887	578.348	777.107	318.856	232.415	556.109	765.792	427.163	51.3901	542.195	733.911	416.274	105.487	386.29	714.881	517.881	103.273	579.098	708.476	395.37	273.589	385.912	720.849	403.109	133.43	563.908	728.686	416.599	140.872	489.605	793.68	381.234	65.3716	479.154
55.5405	560.859	706.442	430.725	161.726	470.89	746.177	441.166	97.1145	507.674	771.084	429.81	190.757	436.873	773.658	447.533	75.1887	578.348	777.366	320.038	232.415	556.109	765.792	427.163	51.8067	540.747	734.211	415.687	105.487	386.29	713.217	517.881	104.003	578.832	708.578	394.282	273.589	385.912	719.367	402.848	133.43	563.908	726.431	417.228	140.699	489.548	792.63	380.836	65.6965	479.073
55.508	560.733	705.789	432.111	161.948	470.783	744.572	440.972	97.1692	507.554	770.431	429.071	192.015	436.515	773.237	446.341	75.7249	578.897	775.442	317.983	233.09	556.619	766.979	427.283	51.5935	540.945	733.409	415.281	105.367	386.305	713.53	518.903	103.923	578.75	707.127	394.155	273.952	385.522	719.367	402.848	133.911	564.599	726.096	417.66	140.59	489.285	792.395	379.477	65.6965	479.073
55.0126	560.739	705.234	431.876	162.275	470.759	744.592	440.366	97.1692	507.554	770.124	429.261	192.015	436.515	772.863	446.409	75.7249	578.897	775.903	318.98	233.09	556.619	767.477	427.369	51.3723	541.111	733.409	415.281	105.222	386.47	711.89	519.378	104.795	578.75	707.127	394.155	274.624	381.736	717.72	402.64	133.832	567.43	724.793	417.66	140.59	489.285	792.224	379.668	65.6964	479.045
55.0126	560.739	705.234	433.302	162.74	470.947	743.041	440.801	97.3824	507.335	769.663	428.405	192.878	436.036	772.383	445.212	76.7743	579.988	774.01	318.357	233.773	556.619	767.477	427.369	51.3723	541.111	732.341	414.246	105.016	386.877	711.89	519.378	104.898	578.664	705.713	394.268	274.689	381.246	717.612	402.491	133.801	568.352	724.476	417.659	140.461	489.138	792.224	378.273	66.0138	479.022
54.7414	560.653	704.457	433.324	162.74	470.947	742.898	440.409	97.6715	507.104	769.397	428.687	192.878	436.036	771.937	445.293	75.9829	578.814	774.01	318.357	232.895	554.636	767.477	427.369	51.4577	541.323	732.066	415.699	105.016	386.877	710.365	519.776	107.019	578.825	705.837	393.061	274.689	381.246	715.968	402.491	133.801	568.352	722.839	417.571	140.392	489.17	792.204	378.54	66.1323	479.094
54.7414	560.653	703.562	434.258	163.067	471.024	741.258	440.509	97.8755	506.951	768.47	428.237	192.991	436.321	771.937	443.853	76.6553	579.236	773.141	317.691	233.484	554.15	767.455	427.546	51.4685	541.508	731.708	415.677	104.83	387.26	711.272	519.986	107.019	578.825	704.256	394.021	274.674	380.938	716.133	402.225	133.962	569.28	722.848	417.432	140.276	489.368	792.225	377.655	66.1323	479.094
54.9786	560.457	702.743	434.282	163.279	471.643	741.42	439.873	97.8755	506.951	768.261	428.61	192.991	436.321	771.438	443.981	76.6553	579.236	772.701	319.35	233.298	553.627	767.114	427.546	51.3322	541.572	731.382	417.003	104.545	387.857	708.904	520.727	105.867	578.802	704.461	393.218	274.715	380.844	714.687	402.042	133.962	569.28	721.339	416.399	140.276	489.368	792.225	377.655	66.2901	479.12
55.3369	560.258	702.743	435.752	163.493	471.589	739.697	440.503	98.1907	506.687	767.314	428.162	193.947	436.321	770.735	442.872	77.7654	579.408	770.31	317.895	234.117	553.627	766.893	427.438	51.3322	541.572	731.382	415.788	104.493	388.393	708.904	520.727	105.588	578.884	703.27	392.564	274.791	380.781	714.655	401.88	133.909	569.276	721.339	416.399	140.199	489.552	792.208	376.253	66.3663	479.119
55.3369	560.258	702.743	435.752	163.493	471.964	739.697	440.503	98.5575	506.526	767.314	428.162	193.239	437.36	770.735	442.872	77.5496	578.624	771.578	320.219	233.915	553.19	766.893	427.438	51.3016	541.795	730.536	417.483	104.493	388.393	707.353	521.14	106.173	579.017	703.236	392.442	274.791	380.781	712.999	401.806	133.909	569.276	719.628	416.197	140.136	489.656	792.319	376.485	66.9709	479.058
55.3369	560.258	700.587	436.03	163.551	471.818	738.284	440.415	99.0283	506.298	766.306	427.844	193.125	437.432	770.182	441.6	79.0367	578.866	768.85	318.764	233.597	552.831	766.597	427.523	51.2269	541.838	729.855	418.092	104.586	388.785	707.521	521.681	105.853	579.089	701.836	392.421	274.943	380.229	712.999	401.806	133.678	568.196	719.572	415.674	140.112	489.76	792.448	375.248	66.9709	479.058
55.3369	560.258	700.587	436.03	165.273	472.069	738.613	439.993	99.0283	506.298	766.306	427.844	193.125	437.432	769.487	441.724	79.0367	578.866	769.448	320.074	233.357	552.64	766.23	427.581	51.2269	541.838	729.29	419.808	104.769	388.952	705.751	522.211	106.769	579.089	701.836	392.421	274.862	383.12	711.266	401.658	133.519	568.025	717.607	415.674	140.112	489.76	792.487	376.024	67.3534	478.961
57.4964	558.85	700.04	437.576	165.273	472.069	736.888	440.698	99.5721	506.109	765.624	426.974	193.125	437.432	768.19	440.737	79.3702	579.367	768.132	319.745	233.357	552.64	765.582	427.663	51.2269	541.838	728.411	418.398	104.827	389.101	705.751	522.211	106.802	579.321	700.36	392.654	274.77	383.102	711.182	401.44	133.134	566.802	718.277	415.237	140.055	489.711	792.487	373.909	67.3982	478.8
57.5406	558.812	697.841	436.282	166.008	472.429	737.581	440.476	99.5721	506.109	764.924	427.992	194.746	437.938	767.95	441.359	79.515	578.594	768.132	319.745	233.643	552.589	765.582	427.663	51.5646	542.511	727.804	420.162	104.827	389.101	704.484	522.761	107.724	579.455	700.129	392.921	274.77	383.102	709.572	401.44	133.134	566.802	716.223	414.771	140.147	489.659	792.392	374.615	67.837	478.734
57.5406	558.812	696.282	437.24	166.187	472.456	736.701	441.022	100.176	506.168	764.171	427.122	193.602	437.661	767.568	439.934	79.6754	579.192	765.866	319.745	234.039	552.657	764.963	427.507	51.7873	543.122	727.241	421.041	104.844	389.071	704.614	523.443	107.724	579.455	698.812	393.311	274.692	382.868	709.416	401.431	133.032	567.15	716.621	414.478	140.198	489.437	792.392	372.889	67.837	478.734
56.5079	559.505	696.478	436.311	166.959	472.405	737.366	441.183	100.176	506.168	764.171	427.122	193.602	437.661	767.681	440.684	79.6754	579.192	765.866	319.745	235.396	552.533	764.2	427.414	52.1888	543.636	727.224	423.043	104.702	389.04	703.364	524.004	107.724	579.455	698.857	393.787	274.533	382.331	708.038	401.42	132.91	567.593	715.207	414.166	140.198	489.437	792.392	372.889	68.0576	478.455
56.5419	559.503	694.264	436.483	166.575	472.288	736.238	442.202	100.346	506.278	763.388	426.237	193.822	437.761	767.318	439.589	80.9755	581.581	763.917	319.745	236.503	552.533	763.632	427.752	52.1888	543.636	725.797	423.043	104.634	389.009	703.478	524.539	107.973	579.184	697.426	393.082	274.497	381.615	707.671	401.478	133.004	568.137	715.207	414.166	140.245	489.217	792.428	373.923	68.1404	478.083
56.5419	559.503	694.264	436.483	167.727	472.708	736.238	442.202	100.644	506.25	763.388	426.237	194.174	437.864	767.318	439.589	81.0603	581.162	765.991	320.82	235.609	552.847	763.632	427.752	52.449	543.924	725.797	423.043	104.634	389.009	701.879	524.539	108.102	578.955	697.784	395.285	274.497	381.615	706.07	401.69	133.004	568.137	713.904	413.924	140.412	489.199	792.377	374.786	69.107	476.97
56.7865	559.442	693.807	436.829	167.727	472.708	735.207	443.122	100.644	506.25	762.688	425.427	194.534	437.925	766.629	439.13	81.53	581.908	764.089	320.82	235.93	552.923	762.958	428.332	52.5795	543.892	725.362	423.705	104.582	388.869	701.944	525.018	108.149	578.696	696.676	396.829	274.469	380.936	706.07	401.69	133.085	568.729	714.091	413.575	140.576	489.143	792.222	373.72	69.107	476.97
58.0142	559.308	692.772	435.705	168.696	473.023	736.204	443.112	100.644	506.25	761.414	428.23	194.534	437.925	766.851	439.597	81.53	581.908	764.684	321.04	235.844	552.976	762.07	428.462	54.4725	544.294	725.783	424.435	104.502	388.67	700.281	525.649	108.149	578.696	696.676	396.829	274.564	380.355	704.535	401.742	133.086	568.667	712.401	413.575	140.576	489.143	792.104	374.73	68.3357	477.415
58.2892	559.098	691.623	435.705	166.521	472.689	734.552	443.457	100.644	506.25	760.667	427.405	195.121	437.997	766.384	439.001	81.7296	580.258	764.198	321.048	236.292	552.976	761.067	428.727	54.4725	544.294	724.263	424.66	104.404	388.65	700.281	525.649	108.374	578.3	695.577	398.302	274.781	380.085	704.4	401.859	133.237	568.857	712.661	413.284	140.767	489.065	792.104	373.184	68.1988	477.956
58.2292	558.771	691.675	434.82	167.754	473.109	734.207	444.641	101.62	505.773	760.44	427.799	195.81	438	766.384	439.001	81.0568	579.843	764.198	321.048	236.257	552.935	761.067	428.727	53.7396	543.733	724.32	425.387	104.404	389.085	698.748	525.984	108.498	578.176	695.796	399.447	274.781	380.085	702.803	401.859	133.237	568.857	711.324	412.788	141.025	489.114	791.782	373.467	68.4077	477.539
58.2292	558.771	690.93	434.398	166.91	472.89	732.735	445.166	101.794	505.553	759.438	427.084	196.022	437.972	765.305	437.696	81.3674	580.244	763.563	321.043	236.909	552.836	760.127	428.886	53.8718	543.741	722.891	426.131	104.399	389.066	698.908	526.223	108.828	577.96	694.45	399.447	274.916	380.055	702.706	401.826	133.568	569.256	711.464	412.359	141.336	488.972	791.365	372.266	68.4077	477.539
59.1595	558.458	690.93	434.398	167.143	472.709	732.895	445.824	101.794	504.818	759.366	427.31	196.022	437.972	765.305	437.696	81.3674	580.244	764.735	321.024	236.991	552.625	759.202	429.075	54.5849	543.793	722.891	426.131	104.461	388.918	697.395	527.026	108.828	577.96	694.958	400.557	275.017	380.066	701.168	401.653	134.028	569.284	710.231	411.793	141.336	488.972	791.365	372.266	68.7779	476.786
59.2334	558.124	691.059	434.009	166.418	472.894	731.54	446.513	101.848	504.639	758.502	426.538	197.062	437.972	766.172	439.039	80.6599	580.64	764.075	320.991	237.664	552.625	758.461	429.007	54.5849	543.793	721.535	426.941	104.534	388.823	697.395	527.026	109.285	577.742	693.966	401.68	275.278	379.716	700.989	401.561	134.539	569.887	710.231	411.793	141.562	488.718	791.185	372.054	68.8082	477.332
60.3734	558.124	691.059	434.009	167.597	473.299	731.54	446.513	101.854	504.297	758.502	426.538	197.219	438.038	766.172	439.039	80.0161	580.335	765.214	320.954	237.58	552.219	758.461	429.007	55.2335	543.783	721.535	426.941	104.534	388.823	696.018	527.249	109.784	577.59	694.566	403.037	275.278	379.716	699.379	401.264	134.539	569.887	708.788	411.184	141.816	488.464	790.75	372.416	69.7096	476.073
59.7116	557.736	689.522	434.009	166.831	473.592	730.132	446.937	102.007	504.566	757.538	425.773	197.802	438.207	765.71	438.691	80	580.87	763.247	320.234	238.213	551.833	756.842	429.003	55.3173	543.915	720.137	426.607	104.697	388.942	695.658	527.084	111.769	577.446	693.914	403.598	275.647	379.172	699.379	401.264	135.066	570.599	709.148	410.595	141.979	488.216	790.273	370.922	69.7096	476.073
60.3937	557.328	691.212	434.362	167.279	473.991	730.132	446.937	102.007	503.861	757.445	425.965	197.802	438.207	766.399	439.321	80	580.87	764.323	320.272	238.051	551.407	756.236	428.76	56.2788	544.245	719.932	426.111	104.758	389.03	694.068	527.191	112.48	577.446	693.914	403.598	275.883	378.972	697.733	400.926	135.553	570.595	707.828	410.595	141.979	488.216	790.321	372.204	69.7831	475.851
60.0384	556.921	689.418	434.362	166.593	473.809	729.011	447.582	102.007	503.861	756.728	425.11	198.601	438.378	765.607	438.831	79.9898	581.177	763.854	320.111	238.597	551.407	755.363	428.458	56.2788	544.245	718.684	426.936	104.863	389.121	694.068	527.191	111.185	577.65	693.088	405.274	276.117	378.659	697.65	400.502	135.614	571.07	707.828	410.595	142.145	488.188	790.321	370.284	69.9518	476.377
60.8739	556.921	689.621	434.295	167.802	473.809	729.011	447.582	102.559	503.551	756.777	425.4	198.366	438.493	765.863	438.955	80.118	581.596	763.854	320.111	238.629	550.981	755.363	428.458	56.8163	544.533	718.25	426.276	104.863	389.121	692.673	527.229	111.508	577.721	693.986	406.119	276.117	378.659	695.973	400.502	135.614	571.07	706.546	409.416	142.398	488.21	789.427	370.634	70.2853	477.058
60.6038	556.694	688.146	434.33	167.097	473.533	726.909	446.934	102.939	503.616	756.157	425.075	199.476	438.678	764.473	438.955	80.2527	582.215	764.19	319.821	239.187	550.981	754.342	428.009	55.9284	544.592	716.713	426.371	105.01	389.127	692.431	526.863	111.648	577.612	693.295	407.469	276.3	378.505	696.024	400.023	136.16	571.709	706.561	408.869	142.466	488.181	789.6	370.206	70.2853	477.058
61.2852	556.621	688.379	434.291	166.695	473.495	726.831	445.657	102.939	502.806	756.157	425.075	199.476	438.678	764.846	439.21	80.2527	582.215	763.865	319.78	239.041	550.606	754.63	427.468	56.5951	545.134	717.267	425.931	105.097	388.938	691.079	526.836	112.209	577.612	693.295	407.469	276.535	378.185	694.597	399.578	136.324	571.417	705.287	408.673	142.466	488.181	789.6	370.206	70.5791	477.473
60.5078	556.632	686.967	434.216	166.581	473.46	725.732	445.361	103.117	503.279	756.083	425.488	200.476	438.776	764.163	438.965	80.5425	582.636	763.254	319.483	239.563	550.606	753.828	427.097	56.5951	545.134	716.061	426.771	105.296	388.759	690.725	526.275	112.625	577.464	692.483	409.08	276.488	378.129	694.422	399.126	136.869	572.054	705.287	408.673	143.166	488.11	789.245	369.632	70.2454	477.439
61.4753	556.632	686.967	434.216	166.581	473.46	725.732	445.361	103.117	502.318	756.083	425.488	200.053	438.673	764.163	438.965	80.7852	582.695	762.754	319.284	239.485	550.637	753.828	427.097	57.2686	545.134	714.858	425.736	105.296	388.759	689.584	526.755	113.636	577.202	693.024	409.525	276.488	378.129	692.92	398.529	137.039	571.711	703.732	408.563	143.384	488.069	787.914	369.486	70.7749	477.349
60.9711	556.691	685.32	433.967	166.764	473.371	724.664	444.856	103.72	503.043	755.208	425.266	200.924	438.526	763.027	438.324	80.9267	582.651	762.754	319.284	240.105	550.802	752.729	426.46	57.4424	546.324	713.374	425.572	105.334	388.622	689.438	526.068	115.277	576.372	691.959	411.057	276.369	378.004	692.92	398.529	137.779	572.866	704.089	408.59	143.457	487.948	787.544	368.695	70.7749	477.349
61.8199	556.7	685.317	433.666	166.939	473.67	724.857	443.73	103.72	502.248	754.856	425.964	200.924	438.526	762.995	437.733	80.9267	582.651	762.235	318.863	239.652	550.997	753.442	425.628	57.999	546.715	713.125	424.666	105.541	388.479	687.987	525.534	116.351	576.372	691.959	411.057	276.369	378.004	691.199	399.144	137.68	572.245	702.185	408.965	143.457	487.948	787.433	369.209	70.8175	477.107
61.0828	556.764	683.971	433.666	167.499	473.585	723.641	443.73	103.877	502.702	753.986	425.019	202.306	438.526	761.989	437.23	81.9317	582.651	761.866	318.423	240.204	550.997	752.525	425.006	57.999	546.715	711.777	424.666	105.846	388.306	687.987	525.534	115.792	576.28	691.057	412.477	276.332	376.825	691.729	398.402	138.231	572.573	702.295	409.176	143.457	487.918	787.433	367.979	70.9656	476.748
61.7408	556.924	683.894	433.381	167.499	473.585	723.975	442.592	103.886	502.972	753.94	425.892	200.625	438.148	761.883	436.647	83.7532	582.598	761.866	318.423	240.144	551.266	752.525	425.006	58.506	547.116	711.589	423.713	105.846	388.306	686.596	525.141	115.165	576.599	691.197	412.091	276.332	376.825	690.126	397.592	138.231	572.573	701.311	409.385	144.037	487.355	787.722	368.224	71.4688	476.293
61.7408	556.924	682.471	434.469	167.99	473.326	723.172	442.249	103.886	502.972	752.785	426.739	201.974	438.148	761.06	436.647	84.0294	582.522	761.539	317.899	240.597	551.573	751.972	424.402	58.506	547.116	709.897	423.713	106.363	388.074	686.485	524.779	114.886	576.462	689.962	413.75	276.551	376.072	690.736	397.999	137.833	572.059	700.725	410.245	144.331	486.915	786.353	367.329	71.4688	476.293
61.6015	557.278	682.744	434.152	168.262	473.297	723.857	441.902	103.886	502.972	752.863	427.358	201.974	438.148	761.028	435.973	84.0294	582.522	761.178	317.182	240.728	552.01	752.611	423.845	59.298	547.116	710.158	422.473	107.091	387.859	685.03	524.551	115.743	576.462	689.962	413.75	276.676	375.572	690.192	397.8	137.723	571.8	699.162	409.739	144.331	486.915	786.353	367.329	72.1187	475.847
61.3779	557.36	681.775	433.386	168.251	473.296	723.088	441.291	103.887	502.704	751.818	427.707	201.609	437.711	760.279	435.135	83.5852	582.269	760.917	316.875	240.728	552.01	751.86	423.381	59.298	547.116	708.625	422.473	107.981	387.781	685.087	524.292	115.538	576.426	688.744	415.252	276.695	375.368	690.245	398.165	138.013	571.939	699.162	409.739	144.873	486.656	785.146	366.49	72.2194	475.631
61.3779	557.36	681.775	433.386	168.251	473.296	723.088	441.291	103.934	502.34	751.818	427.707	200.712	437.764	760.269	434.448	83.5852	582.269	760.653	315.969	241.026	552.557	751.86	423.381	58.9398	547.435	708.442	421.941	107.981	387.781	683.579	524.292	116.019	576.213	688.463	414.524	276.695	375.368	688.802	397.99	138.372	572.069	697.65	410.047	144.873	486.656	785.662	367.009	72.4802	475.568
61.4854	557.481	681.053	432.667	168.225	473.321	722.404	441.061	104.144	501.897	750.921	427.707	201.411	437.644	759.528	433.548	84.6037	582.269	760.653	316.389	241.403	552.837	751.174	422.919	58.6463	547.507	707.16	421.397	108.486	387.707	683.371	524.11	115.801	575.853	687.241	415.688	276.785	375.337	688.802	397.99	138.372	572.069	698.529	410.449	145.045	486.656	785.035	366.064	72.4802	475.568
61.7085	557.732	681.507	431.952	168.179	473.287	722.447	440.879	104.144	501.897	750.511	428.157	201.411	437.644	759.575	432.838	84.6037	582.269	760.577	315.32	241.403	552.837	751.488	422.615	59.1531	547.594	707.108	420.844	108.74	387.684	681.833	524.268	116.803	575.853	687.241	415.688	276.973	375.183	687.28	397.491	138.372	572.069	696.752	410.449	145.045	486.656	785.53	366.192	73.1041	474.288
62.0927	558.046	680.076	431.952	168.112	473.27	721.309	440.879	104.237	501.638	749.519	427.407	202.015	437.463	758.968	431.753	85.1386	581.445	760.463	314.678	241.403	552.837	751.488	422.615	59.1531	547.594	705.41	420.844	109.441	388.252	681.833	524.268	116.474	575.595	685.818	417.357	277.347	374.977	687	398.486	139.843	576.188	695.875	410.591	146.483	485.992	784.24	365.067	72.6816	474.316
62.4954	558.222	680.546	431.488	168.112	473.27	721.025	440.63	105.417	501.446	749.39	427.348	202.015	437.463	759.001	431.39	84.6976	581.282	760.463	314.678	241.403	552.837	751.488	422.615	59.4566	547.607	705.541	420.419	109.441	388.252	680.362	524.178	117.242	575.12	685.818	417.357	277.347	374.977	685.599	397.09	139.843	576.188	694.013	410.553	146.371	485.896	784.908	365.18	73.028	474.305
62.4954	558.222	679.396	431.142	168.066	473.325	719.524	440.348	105.445	501.328	748.565	427.055	202.154	437.047	758.184	430.4	85.3631	581.261	760.456	314.041	241.403	552.837	751.209	422.648	59.1885	547.539	704.24	420.044	109.417	388.238	680.157	524.503	117.089	574.917	684.031	417.885	277.852	374.489	685.464	397.941	139.341	572.711	693.963	410.391	146.714	485.644	785.577	365.282	73.028	474.305
62.9047	558.4	679.634	430.914	168.106	473.452	719.278	440.241	105.445	501.328	748.653	426.445	202.154	437.047	758.307	430.26	85.3631	581.261	760.305	313.006	242.613	552.777	750.469	422.752	59.8763	547.575	704.411	419.7	109.445	388.281	678.568	524.426	117.647	574.917	684.031	417.885	278.618	373.959	684.048	397.77	139.336	572.871	692.545	410.122	146.714	485.644	785.577	365.282	73.2389	474.389
63.3946	558.421	678.252	430.982	168.237	473.611	717.764	440.226	105.257	501.234	747.496	426.569	201.811	436.717	757.807	429.138	85.9875	581.423	760.305	313.636	242.613	552.777	749.656	422.948	59.8763	547.575	702.9	419.7	108.943	387.787	678.568	524.426	117.773	574.694	682.549	419.317	279.32	373.601	683.592	398.124	139.28	573.309	692.545	410.122	147.098	485.351	786.086	365.54	72.5814	474.444
63.3946	558.421	678.252	430.982	168.237	473.611	717.764	440.226	106.37	501.176	747.496	426.569	201.555	436.574	757.807	429.138	85.3388	581.464	760.305	313.636	242.583	552.758	749.656	422.948	60.65	547.73	702.91	419.433	108.943	387.787	677.016	524.433	118.521	574.591	682.234	418.61	279.32	373.601	682.052	398.878	139.211	573.732	690.822	409.808	146.865	485.057	786.22	365.085	72.9553	474.448
63.826	558.237	676.927	430.921	168.524	473.868	716.507	440.388	106.446	501.234	746.659	426.264	201.683	436.213	757.067	428.148	85.7875	581.53	760.305	313.636	242.557	552.922	748.88	422.993	60.6328	547.872	701.357	419.354	108.959	387.783	676.886	524.403	118.439	574.625	680.807	420.264	279.971	373.294	682.052	398.878	139.211	573.732	690.82	409.465	147.218	484.659	786.374	364.644	72.9553	474.448
63.826	558.837	677.508	430.975	168.922	474.223	716.316	440.568	107.385	501.234	746.679	425.526	201.683	436.213	757.283	428.324	85.7875	581.53	759.862	310.486	242.571	552.79	748.109	423.143	60.9442	548.119	701.397	419.379	108.987	387.738	675.335	524.485	118.97	574.625	680.807	420.264	280.216	373.208	680.726	398.878	139.225	573.976	689.16	409.465	147.218	484.659	786.468	364.168	73.342	474.473
63.826	558.837	676.542	431.305	169.347	474.558	715.164	440.568	107.053	501.432	745.684	425.526	201.683	436.213	756.71	427.414	85.3066	581.76	759.613	309.812	242.571	552.79	747.314	423.242	60.9442	548.119	699.801	419.379	109.395	387.641	675.335	524.485	120.112	573.957	679.306	421.503	280.271	373.187	680.296	398.975	139.307	574.936	689.308	409.199	147.819	484.186	786.468	364.168	72.7567	474.56
64.5841	558.116	675.333	431.411	169.347	474.558	715.202	440.979	107.724	501.523	745.686	424.755	201.683	436.213	756.426	427.84	85.4011	582.138	759.613	309.812	242.54	552.608	747.314	423.242	61.275	548.581	700.02	419.664	109.395	387.641	673.993	524.602	119.432	574.376	678.962	420.771	280.271	373.187	679.093	398.975	139.307	574.936	687.791	408.77	147.884	483.828	786.517	363.644	73.304	474.631
64.5841	558.116	674.009	431.754	169.81	474.919	714.017	441.333	107.369	501.456	744.709	424.198	202.187	435.351	756.426	426.61	85.8905	582.569	759.45	308.963	242.611	552.613	745.35	423.249	61.3167	548.978	698.619	420.055	109.796	387.54	673.889	524.757	119.432	574.376	677.509	422.489	280.27	373.149	678.777	398.801	139.346	575.698	687.769	408.448	148.447	483.596	786.412	363.19	73.304	474.631
64.6751	557.887	674.009	431.754	170.161	475.018	714.085	441.889	108.833	501.456	745.083	423.664	202.187	435.351	756.765	427.536	85.8905	582.569	759.45	308.963	242.667	552.316	744.383	423.412	61.2313	549.286	698.901	420.538	110.179	387.531	672.353	525.034	120.15	574.376	677.509	422.489	280.31	372.935	677.225	398.437	139.346	575.698	686.289	407.992	148.447	483.596	786.412	363.19	73.8999	474.809
64.7408	557.806	672.365	432.305	170.161	475.018	712.807	442.538	108.338	501.435	744.099	423.024	202.466	434.986	755.347	426.948	86.5948	582.875	759.45	308.963	242.667	552.316	743.351	423.658	61.2313	549.286	697.223	420.538	110.614	387.627	672.495	525.285	119.471	574.113	676.111	423.704	280.381	372.678	676.864	398.309	139.755	576.452	686.289	407.992	148.805	483.605	786.412	363.19	73.8413	474.972
64.7408	558.166	672.365	432.305	170.161	475.018	712.807	442.538	109.11	501.338	744.099	423.024	202.674	434.51	755.347	426.948	87.1362	582.94	759.941	307.152	242.814	551.948	743.351	423.658	61.1746	549.572	697.223	420.538	110.614	387.627	670.572	525.285	120.157	573.619	675.783	422.783	280.381	372.678	675.479	397.944	139.968	576.236	684.935	407.411	148.655	483.505	785.884	362.759	73.8966	475.01
64.9143	557.979	671.023	432.417	170.161	475.018	711.61	443.08	108.856	501.084	743.049	423.024	203.013	434.119	753.937	426.657	87.9146	582.963	759.941	307.152	242.814	551.948	741.994	424.094	61.0331	549.804	695.974	421.618	110.786	387.849	670.762	525.642	119.99	573.11	674.225	424.214	280.388	372.454	675.479	397.944	140.874	577.166	685.132	406.891	149.062	483.262	785.478	362.548	73.8966	475.01
66.1925	557.273	670.871	432.556	170.71	474.628	711.522	443.635	110.14	501.084	743.049	423.024	203.013	434.119	753.023	427.53	87.9146	582.963	759.941	307.152	243.412	550.925	742.019	424.281	60.9747	550.116	695.974	421.618	110.985	388.31	669.24	526.043	121.019	573.11	674.225	424.214	280.398	372.429	673.915	397.593	141.119	577.126	683.513	406.891	149.062	483.262	784.917	362.28	74.0562	475.088
66.3584	557.491	669.74	432.556	170.71	474.628	710.309	443.635	110.14	501.084	742.024	423.024	203.103	433.772	752.027	427.396	88.3377	582.92	760.741	305.782	243.412	550.925	741.003	424.401	60.9747	550.116	694.552	422.278	111.32	388.64	669.24	526.043	121.012	572.511	672.695	424.602	280.406	372.537	673.639	397.252	140.848	577.958	683.777	406.386	149.417	482.995	784.917	362.28	74.1167	475.123
66.0361	557.101	669.707	432.984	170.71	474.628	710.224	444.102	111.319	501.084	742.822	421.461	203.09	433.508	751.421	428.216	89.2125	586.165	760.741	305.782	243.78	550.451	741.003	424.401	61	550.658	694.445	423.226	111.32	388.64	667.48	526.339	121.702	571.984	672.223	424.341	280.406	370.916	672.27	397.252	140.848	577.958	682.555	405.935	149.411	482.561	784.287	362.02	74.4022	475.157
66.0361	557.101	668.476	433.662	170.687	474.378	708.9	444.684	109.153	500.649	741.851	421.128	203.054	433.344	750.887	427.151	89.217	586.214	761.134	305.089	243.98	550.297	739.872	423.926	61.2083	551.033	693.124	423.451	111.78	388.897	667.802	526.851	121.283	571.936	670.567	425.315	280.51	370.959	672.062	396.739	140.921	578.748	683.121	405.641	149.918	482.107	783.655	360.535	74.4022	475.157
67.0871	556.505	668.833	434.445	170.628	474.288	708.856	445.132	110.389	500.649	742.185	420.955	203.054	433.344	750.887	427.151	89.217	586.214	761.532	304.371	244.109	550.275	739.686	424.504	61.4646	551.523	693.124	423.451	112.358	389.075	666.145	527.235	122.123	572.356	670.567	425.315	279.67	370.635	670.546	396.373	141.296	578.384	682.078	405.207	149.918	482.107	783.655	360.535	74.9484	475.275
67.1659	556.578	667.663	434.445	170.762	474.011	707.615	445.547	109.776	500.474	741.196	420.828	202.973	433.068	750.514	427.151	89.2161	586.252	761.793	303.618	244.109	550.395	738.582	424.017	61.4646	551.523	691.892	423.961	112.947	389.064	666.145	527.235	121.651	572.432	668.901	426.465	279.587	371.255	670.443	396.078	142.166	579.202	682.078	405.207	150.445	481.676	782.947	360.234	75.4982	475.23
67.1659	555.677	667.663	434.445	170.762	474.011	707.615	445.547	110.299	500.334	741.196	420.828	202.956	432.977	750.514	427.151	89.2541	586.598	762.098	302.942	244.109	550.395	738.582	424.017	61.5697	551.699	691.892	423.961	113.452	389.064	664.588	527.552	121.968	572.148	669.571	425.292	280.372	370.22	668.82	395.673	142.514	578.995	680.967	405.012	150.491	481.413	782.372	360.019	75.9688	475.036
66.7035	555.888	666.52	434.445	170.99	473.718	706.158	445.807	110.343	500.194	740.214	420.821	203.033	432.992	747.831	428.805	89.2541	586.598	762.098	302.942	244.681	550.133	737.484	423.379	61.8652	551.83	690.704	424.501	113.995	389.154	664.964	527.85	121.392	572.604	667.134	425.777	279.988	370.88	668.82	395.673	143.279	579.805	681.451	404.663	150.466	481.353	781.67	359.74	75.9688	475.036
66.7035	555.003	667.63	437.431	171.27	473.382	706.24	445.886	110.456	500.181	740.183	420.811	203.033	432.992	747.401	429.059	89.2541	586.598	762.33	302.15	244.716	550.225	737.616	423.701	62.0088	551.842	689.784	423.356	114.831	389.119	663.284	528.182	122.297	572.604	667.134	425.777	280.535	370.649	667.26	395.541	143.298	579.669	679.795	403.973	150.466	481.353	781.028	359.539	76.6043	474.844
66.6512	555.266	666.368	437.431	171.694	473.03	704.917	446.366	110.456	500.181	739.084	420.811	203.123	433.057	746.076	429.228	89.2597	586.887	762.586	301.643	245.241	550.225	736.616	422.945	62.0088	551.842	688.523	424.031	114.572	389.06	663.284	528.182	121.751	573.047	665.261	426.007	279.816	371.289	667.075	395.421	144.202	580.443	680.095	403.814	150.635	481.383	781.028	359.539	77.0284	474.686
67.6797	554.571	667.036	438.343	171.694	473.48	704.887	446.224	110.79	500.341	739.084	420.811	203.153	433.293	745.837	429.311	89.292	586.896	762.876	300.907	245.071	549.681	736.616	422.945	62.4733	552.168	688.127	423.15	115.561	389.06	661.671	528.543	122.169	572.495	665.017	425.064	280.792	370.044	665.713	395.421	144.202	580.443	679.653	404.196	151.028	481.28	780.396	359.283	77.5666	474.656
67.6797	554.571	666.287	438.691	172.077	473.184	703.477	446.749	110.96	500.445	738.055	421.016	203.391	433.219	744.805	429.311	89.3311	586.908	762.876	300.907	245.465	548.963	735.691	422.235	63.1123	552.295	686.765	422.965	115.134	389.048	662.197	528.712	121.682	572.747	663.314	424.717	280.139	370.848	665.455	395.341	145.259	584.036	679.23	405.077	151.443	481.12	778.567	359.109	77.5666	474.656
67.2828	553.889	667.16	439.685	172.306	472.918	703.904	445.452	110.96	500.445	738.068	421.178	203.391	433.219	744.419	429.459	89.3311	586.908	763.118	300.504	245.325	548.259	735.81	422.333	63.639	552.523	686.512	422.253	115.512	388.991	660.673	528.986	122.43	572.072	663.314	424.717	280.405	370.058	663.904	395.143	144.639	583.868	678.016	404.878	151.443	481.12	778.567	359.109	78.2614	474.612
66.9339	554.333	666.55	440.788	172.56	472.754	702.83	444.624	111.099	500.492	737.042	421.178	203.562	433.358	743.27	429.347	89.3746	586.915	763.46	300.147	245.325	547.329	734.769	421.484	63.639	552.523	685.414	422.823	114.878	388.772	660.673	528.986	122.43	572.072	661.691	424.508	279.954	370.821	663.577	394.929	144.958	584.522	678.016	404.878	152.067	480.864	777.33	359.109	78.1085	474.645
67.8249	553.043	666.55	440.788	172.56	472.754	702.83	444.624	111.412	500.505	737.042	421.178	203.544	433.526	743.27	429.347	89.3746	586.915	763.663	299.965	245.025	547.097	734.769	421.484	63.639	552.523	685.019	422.031	115.798	388.772	659.076	529.251	122.431	572.508	661.117	424.54	280.857	369.216	661.911	394.769	144.732	584.676	676.763	405.006	152.502	480.586	777.138	358.785	78.6229	474.751
67.9346	553.611	666.153	442.133	172.812	472.752	701.629	443.775	111.803	500.499	735.941	421.651	203.647	433.624	741.955	429.317	89.3101	585.101	763.145	300.415	246.967	547.182	733.478	420.709	64.1914	552.7	683.635	421.934	115.205	388.581	659.501	529.397	121.944	573.018	659.452	424.494	280.315	369.78	661.911	394.769	145.308	585.531	677.027	406.32	152.738	480.365	775.895	358.697	78.6229	474.751
67.5608	554.448	666.285	442.232	172.887	473.178	702.023	443.002	112.207	500.47	735.893	421.921	203.647	433.624	741.596	429.219	89.3101	585.101	763.338	300.179	246.558	547.813	733.635	421.131	64.5439	552.835	683.364	421.181	115.521	388.327	658.079	529.523	122.762	573.018	659.452	424.494	280.63	369.298	660.358	394.532	144.956	581.431	675.867	406.32	152.738	480.365	776.171	358.644	79.4209	474.854
67.5608	554.448	665.353	443.132	172.961	473.183	700.665	443.002	112.207	500.47	734.831	421.921	203.488	433.816	740.237	429.076	89.2525	585.034	763.992	299.409	247.279	547.813	732.292	420.527	64.5439	552.835	682.013	421.181	115.129	387.94	658.079	529.523	123.919	573.625	658.04	424.547	280.317	369.525	660.082	394.365	144.151	581.991	675.891	407.872	152.818	480.183	774.344	358.644	79.2215	474.708
67.481	554.27	665.327	443.201	173.883	473.573	700.962	442.251	112.675	500.399	734.755	422.19	203.352	433.899	739.96	428.963	89.2525	585.034	763.274	299.412	246.886	547.763	732.292	420.527	65.6175	553.474	681.717	420.401	116.302	387.94	656.544	529.72	123.775	573.707	657.497	424.581	280.317	368.219	658.649	394.365	144.151	581.991	674.777	407.902	152.886	480.06	774.776	358.565	79.715	474.719
67.481	554.27	664.079	443.817	174.112	473.459	699.933	442.12	113.265	500.229	733.818	422.19	203.341	434.043	738.697	428.963	88.748	585.723	764.497	298.497	246.175	548.027	731.84	420.121	65.9177	553.442	680.204	419.966	115.971	387.355	656.604	529.865	122.125	573.733	655.773	424.62	280.317	368.219	658.503	394.371	143.791	582.8	674.919	408.685	152.988	479.898	773.655	358.486	79.715	474.719
67.6717	553.731	663.944	443.557	174.112	474.194	700.262	441.247	113.265	500.229	733.662	422.848	203.341	434.043	738.691	428.837	88.748	585.723	763.713	298.575	246.175	548.027	731.042	420.766	66.8232	553.732	680.094	419.604	116.757	386.752	654.988	530.029	122.125	573.733	655.773	424.62	280.088	369.117	657.108	394.364	143.683	582.867	673.752	409.189	152.988	479.898	773.655	358.486	80.5758	474.719
67.8259	553.272	663.531	443.808	174.011	473.546	699.416	440.186	113.265	500.229	732.704	423.314	203.461	433.169	737.519	428.627	88.5715	586.267	763.862	297.701	246.669	548.027	729.682	420.148	66.8232	553.732	678.684	419.604	117.813	385.496	655.069	530.102	122.312	573.698	654.176	425.44	280.168	369.191	657.158	394.447	143.581	583.622	673.752	409.189	153.046	478.808	772.277	358.34	80.5725	474.595
67.8259	553.272	663.531	443.808	174.011	473.546	699.416	440.186	114.185	500.227	732.704	423.314	203.639	433.298	737.519	428.627	88.5962	586.882	762.807	297.615	246.155	548.131	729.682	420.148	67.3137	554.137	678.55	419.251	118.719	385.496	653.53	530.102	122.763	573.777	653.744	425.719	280.168	369.191	655.744	394.531	143.573	583.559	672.878	410.372	153.046	478.808	772.785	358.185	81.7684	474.655
67.8198	552.662	661.498	444.057	174.463	473.459	698.639	439.275	114.391	500.351	731.725	423.729	204.004	433.466	735.993	428.315	88.5962	586.882	763.93	296.79	246.88	548.131	728.444	419.557	67.3644	554.082	676.933	418.977	117.068	386.327	653.455	530.089	123.42	573.719	652.081	426.534	280.319	369.014	655.744	394.531	143.573	583.559	672.781	411.618	152.989	478.368	771.478	357.995	81.7684	474.655
67.7228	552.246	661.867	443.319	175.967	473.764	699.071	438.55	115.393	500.394	731.845	424.251	204.004	433.466	735.993	428.315	88.5962	586.882	762.733	296.945	246.839	547.923	728.332	420.025	67.8862	554.754	676.644	418.728	116.854	386.336	652.043	530.078	123.42	573.719	652.081	426.534	280.683	368.62	654.147	394.76	143.597	583.485	672.781	411.618	152.989	478.368	771.478	357.995	82.6321	474.811
67.646	551.887	661.192	444.504	176.234	473.612	698.116	438.55	115.393	500.394	730.836	424.251	204.383	433.371	734.682	428.123	88.5962	586.882	762.564	296.171	247.559	546.753	727.191	419.267	67.8862	554.754	675.066	418.728	116.593	386.284	652.043	530.078	125.491	573.592	650.248	426.538	281.22	368.187	654.099	395.158	143.597	583.485	672.781	411.618	153.099	477.643	770.052	357.995	82.1238	474.851
67.646	551.887	659.984	443.161	176.993	473.942	698.405	437.631	116.212	500.394	730.836	424.251	204.865	434.201	734.821	428.086	89.4238	588.227	761.127	296.327	247.921	546.673	727.191	419.267	68.3912	555.434	674.898	418.496	116.593	386.284	650.676	530.038	124.077	573.601	650.112	427.067	281.22	368.187	652.571	395.158	143.597	583.485	672.118	412.857	153.284	477.955	770.443	357.681	82.6426	475.099
67.646	551.887	659.094	442.591	177.934	472.946	697.673	436.927	115.777	500.375	730.732	425.043	204.865	433.256	733.228	428.086	89.7923	588.369	761.127	296.327	248.481	546.673	725.679	418.277	68.161	555.758	673.226	418.416	116.963	386.149	650.306	530.012	124.36	573.741	648.372	427.322	281.842	367.728	652.484	395.42	143.674	584.222	671.2	413.43	153.482	476.769	770.666	357.528	82.6426	475.099
67.7179	551.814	659.393	441.572	177.259	472.865	698.004	436.198	115.777	499.625	731.114	425.457	204.865	433.256	733.389	428.116	89.7923	588.369	759.683	296.639	248.789	547.305	725.917	418.619	68.4263	556.568	673.104	418.359	117.411	385.923	648.799	529.847	124.36	573.741	648.372	427.322	282.283	367.549	651.121	395.804	143.913	584.712	670.228	414.004	153.482	476.769	770.666	357.528	82.9359	474.921
67.8447	551.859	658.903	441.056	176.726	472.296	697.12	435.305	115.777	499.625	730.546	425.844	204.865	432.236	732.313	428.291	89.7923	588.369	758.916	295.455	248.789	546.435	724.555	418.726	68.4263	556.568	671.639	418.359	117.899	385.545	648.799	529.847	124.942	573.921	646.632	427.445	282.749	367.256	650.929	395.972	144.21	585.053	670.228	414.004	153.82	477.1	770.553	357.336	82.9858	474.754
68.6397	550.449	658.903	441.056	177.876	472.296	697.12	435.305	116.446	499.044	730.546	425.844	205.185	434.412	732.313	428.291	90.0277	588.29	758.916	295.455	248.603	546.278	724.555	418.726	68.5913	556.944	671.415	418.146	118.228	385.246	647.32	529.788	128.267	573.114	646.543	427.97	282.749	367.256	649.479	396.306	144.568	585.24	669.181	414.426	153.889	478.019	769.895	357.077	83.1246	475.082
68.7514	550.485	658.312	440.397	177.534	472.158	696.251	434.669	116.276	499.343	729.869	426.253	205.185	434.412	731.013	428.601	90.0962	588.237	760.227	294.54	249.453	545.544	723.374	418.414	67.758	556.549	669.76	418.019	118.228	385.246	647.068	529.713	125.448	574.075	644.885	428.572	283.08	366.912	649.479	396.306	144.568	585.54	667.97	414.871	154.076	478.152	769.491	356.666	83.1246	475.082
69.4025	550.416	658.872	439.041	178.356	472.022	695.982	433.929	116.412	499.62	730.008	426.529	205.185	434.412	731.279	429.019	90.0962	588.237	759.395	295.577	249.498	546.163	723.945	417.95	68.2786	556.135	669.667	418.032	119.077	383.463	645.688	529.75	125.448	574.075	644.885	428.572	283.401	366.488	648.04	396.698	144.797	585.602	667.054	414.871	154.076	478.152	769.095	356.307	83.3745	475.017
69.4025	550.416	657.795	439.041	178.002	471.808	695.248	433.929	116.412	499.62	728.925	426.919	205.185	434.412	730.056	429.452	90.0536	588.221	758.452	295.258	250.252	545.308	722.799	417.438	68.2786	556.135	668.151	418.032	118.245	384.031	645.688	529.75	125.828	574.073	643.177	428.69	283.61	365.98	648.082	397.153	145.016	585.762	665.827	415.059	154.278	477.716	769.095	356.307	83.5668	475.03
70.6385	550.416	657.795	439.041	179.245	472.648	695.046	433.586	116.962	499.476	728.992	427.166	205.185	434.412	730.262	430.155	90.069	588.144	757.309	296.009	250.252	545.308	723.236	416.839	68.5703	556.487	668.092	418.116	119.255	384.031	644.37	529.844	126.507	574.057	643.159	428.724	283.61	365.98	646.507	397.153	145.016	585.762	664.198	414.344	154.341	477.223	768.651	355.801	83.6628	474.973
70.6385	550.416	658.001	436.986	179.245	472.648	694.006	433.118	116.962	499.476	728.01	427.009	206.815	435.372	728.651	430.155	91.0316	587.963	756.411	294.269	250.786	545.129	721.453	416.839	67.9615	555.791	666.34	418.257	119.519	383.355	644.197	529.94	128.449	573.447	641.284	428.678	283.844	365.32	646.784	397.687	145.219	586.011	663.526	414.435	154.469	476.757	768.308	355.372	83.6628	474.973
70.0832	550.318	659.082	436.171	178.695	472.223	693.628	432.919	118.08	498.801	728.108	426.682	206.815	435.372	728.977	430.795	91.0316	587.963	756.411	294.269	250.914	545.648	721.743	416.409	68.1247	556.687	666.335	418.402	119.492	382.809	642.781	530.086	128.449	573.447	641.284	428.678	283.875	365.279	646.49	397.722	145.519	586.417	662.224	414.554	154.469	476.757	768.308	355.372	83.9013	474.907
69.6744	550.031	659.017	435.455	178.613	471.922	692.583	433.294	118.08	498.801	726.959	427.107	207.127	435.23	728.133	431.38	92.4521	587.387	755.136	292.378	251.649	544.613	720.764	416.144	68.1247	556.687	664.702	418.402	119.28	382.55	642.781	530.086	127.207	573.755	639.369	428.51	283.762	365.197	647.693	397.657	145.868	587.068	662.224	414.554	154.446	476.052	768.028	354.752	84.1341	475.002
71.0754	550.361	659.017	435.455	178.613	471.922	692.583	433.294	116.731	498.39	726.959	427.107	207.179	435.171	728.133	431.38	91.9418	587.032	754.326	296.722	251.747	545.22	720.764	416.144	68.6918	556.902	664.64	418.532	119.739	381.918	641.547	530.186	127.526	573.495	639.519	428.289	283.762	365.197	647.212	397.664	146.312	587.658	660.542	414.462	154.441	475.679	767.829	354.287	85.003	475.111
70.5971	550.154	659.09	434.615	178.77	471.822	691.629	432.761	116.421	498.578	726.046	426.744	207.293	435.043	727.155	431.977	92.5749	586.654	753.218	294.937	252.993	546.168	719.458	416.032	68.5071	556.554	663.307	418.754	119.739	381.918	641.054	530.492	127.931	573.161	638.208	428.075	283.622	364.821	647.212	397.664	147.275	587.928	660.386	414.001	154.418	475.366	767.791	353.975	85.003	475.111
71.4466	549.678	660.144	433.853	178.785	471.747	691.02	433.556	116.523	498.407	726.046	426.744	207.293	435.043	727.155	431.977	92.5749	586.654	752.972	296.026	252.993	546.168	719.628	415.84	69.0982	556.58	663.105	419.21	120.286	381.667	639.579	530.575	128.479	573.161	638.208	428.075	283.588	364.245	646.645	397.703	147.659	588.431	658.7	414.436	154.418	475.366	767.596	353.577	85.5235	475.135
71.2061	549.129	659.277	433.853	178.729	471.684	690.625	432.46	116.523	498.407	725.026	426.744	207.429	434.892	727.054	432.727	93.2177	586.34	752.646	295.61	253.916	544.892	718.328	415.776	69.0982	556.58	661.363	419.75	120.216	381.181	639.579	530.575	128.755	572.853	636.789	427.652	283.561	363.479	647.4	397.627	147.745	588.588	659.286	413.954	154.749	475.195	767.596	353.607	85.7954	475.249
70.9065	548.923	659.277	433.853	178.729	471.684	689.938	433.367	116.602	498.368	725.026	426.744	207.654	434.521	727.054	432.727	93.0263	586.156	751.503	296.96	252.977	545.512	718.328	415.776	69.8609	556.542	661.429	420.228	121.111	381.181	638.131	530.128	129.514	572.416	637.045	427.187	283.561	363.479	645.78	397.627	147.745	588.588	657.92	413.844	154.643	475.041	767.441	353.327	86.2364	475.148
70.9065	548.923	661.198	432.03	178.729	471.684	688.89	433.28	116.602	498.368	725.049	425.653	208.625	434.201	725.701	432.727	93.7133	585.981	750.539	295.295	255.35	544.351	716.766	415.776	69.5974	556.157	660.63	420.834	120.853	381.388	637.807	530.261	129.682	572.128	635.651	426.616	283.584	362.804	646.043	397.497	148.653	588.755	657.92	413.844	154.697	474.981	767.138	352.735	86.3841	474.986
70.8194	548.875	661.198	432.03	178.958	471.056	688.439	434.444	116.602	498.368	725.405	425.267	208.625	434.201	725.701	432.727	93.7133	585.981	750.108	296.097	252.997	545.709	717.101	415.752	70.2169	556.066	660.045	421.877	121.337	381.577	636.2	530.629	130.187	572.128	635.651	426.616	283.771	362.226	644.825	397.517	149.321	588.979	655.702	412.436	154.697	474.981	767.138	352.735	86.9091	474.986
70.9622	548.781	661.629	430.214	179.107	470.655	687.888	433.319	116.971	498.388	724.647	424.828	209.356	433.75	724.417	432.067	95.595	585.851	749.443	295.446	254.047	545.709	715.731	415.613	70.2169	556.066	658.374	421.877	120.771	381.614	636.2	530.629	130.084	571.976	634.141	426.073	284.035	361.809	644.814	397.385	149.823	589.295	655.702	412.436	154.926	474.962	766.76	352.341	86.9091	474.986
70.9622	548.781	661.629	430.214	179.107	470.655	687.888	433.319	117.489	498.316	724.647	424.828	208.947	433.417	724.417	432.067	95.298	585.882	748.614	296.583	254.047	545.709	715.731	415.613	69.9779	556.02	658.374	421.877	121.536	381.614	634.682	530.89	130.435	571.974	634.457	425.362	284.035	361.809	643.428	397.249	149.722	589.088	654.178	411.757	154.496	474.928	766.323	353.027	86.7427	474.77
71.2451	548.598	662.814	430.214	179.088	470.303	686.723	436.074	118.072	498.24	723.954	424.405	209.493	433.021	725.297	433.25	94.93	586.359	747.268	295.143	254.266	546.367	714.16	415.509	69.9853	555.983	657.084	421.877	121.071	381.74	634.414	530.472	130.324	571.993	632.901	424.947	285.119	360.868	643.428	397.249	150.337	589.598	654.586	411.086	154.828	474.985	765.746	352.739	86.7427	474.77
71.7569	548.393	662.814	430.214	179.172	469.933	686.973	437.166	118.072	498.24	724.215	423.87	209.493	433.021	725.344	433.128	94.93	586.359	747.352	295.929	254.28	546.255	714.344	415.448	70.4	556.018	657.076	422.585	121.548	381.847	633.024	530.611	130.324	571.198	632.901	424.947	285.319	360.723	641.958	397.039	150.537	589.177	652.733	411.086	154.828	474.985	765.256	353.881	86.3262	474.671
72.3092	548.278	665.04	430.214	179.289	469.705	685.839	437.166	118.072	498.24	723.093	423.87	210.229	432.654	724.436	433.311	95.514	586.568	746.437	295.361	255.261	546.255	712.941	415.447	70.4	556.018	655.523	422.585	121.234	382.046	633.024	530.611	130.421	571.224	631.322	424.418	284.596	361.642	641.843	396.674	151.484	589.219	653.228	410.61	155.25	475.045	765.256	352.171	85.9211	474.639
72.3092	548.278	663.069	427.3	179.289	469.705	685.839	437.166	118.484	498.152	723.276	423.334	209.752	432.415	724.407	432.891	95.2729	586.725	747.075	295.892	255.083	546.009	713.114	415.354	71.1622	556.222	655.491	422.685	122.123	382.046	632.595	530.843	131.369	571.48	631.501	424.082	284.596	361.642	640.488	396.674	151.484	589.219	651.969	410	154.739	475.055	764.367	353.329	85.8863	474.615
72.5285	548.263	663.886	426.474	179.409	469.537	685.675	437.682	118.771	498.026	722.445	422.916	210.258	432.287	723.261	433.401	95.948	586.673	745.505	294.692	256.217	546.009	711.537	415.354	72.836	557.075	653.99	422.656	121.865	382.119	633.387	530.527	132.229	571.988	630.139	423.612	284.706	361.65	640.354	396.381	152.523	588.821	652.272	409.371	155.077	475.024	763.738	354.328	85.8275	474.603
72.677	548.617	662.548	425.349	179.527	469.395	685.675	437.682	118.771	497.306	722.469	422.456	210.258	432.287	723.353	432.873	95.948	586.673	746.345	295.323	255.883	545.338	711.679	415.332	71.8291	556.629	654.079	422.486	122.38	382.291	633.005	530.701	132.229	571.988	630.139	423.612	284.837	360.814	639.262	395.964	152.36	588.354	650.947	408.743	155.077	475.024	763.738	354.328	85.8275	474.618
72.9071	548.635	663.119	424.392	179.649	469.364	685.585	437.893	118.951	497.147	721.521	422.07	210.919	432.19	722.526	432.545	96.5044	586.549	745.468	294.952	255.883	545.338	710.482	415.201	71.8291	556.629	652.627	422.486	121.983	382.362	633.005	530.701	132.797	572.17	628.899	423.061	285.246	360.715	639.127	395.427	152.643	588.351	650.947	408.743	155.633	475.06	761.766	354.919	85.8357	474.663
72.9071	548.635	663.119	424.392	179.649	469.364	685.585	437.893	120.019	496.668	721.521	422.07	210.218	432.19	722.526	432.545	96.0431	586.467	745.869	295.458	255.706	545.067	710.482	415.201	71.8291	556.629	652.704	422.123	122.604	382.362	632.683	530.757	133.727	571.519	629.401	422.296	285.246	360.055	637.745	394.946	151.889	588.481	649.932	408.297	155.148	475.147	761.138	355.102	85.8184	474.69
73.4377	548.488	663.907	423.538	179.815	469.42	684.334	437.893	120.156	496.79	720.55	421.612	210.98	432.056	721.497	432.166	95.3944	586.433	743.958	294.662	256.207	544.866	709.008	415.019	71.8291	556.629	651.336	421.831	122.604	382.362	633.499	530.217	134.398	571.574	628.284	420.614	285.635	360.078	637.745	394.946	152.805	589.171	649.988	407.745	155.425	475.237	760.26	355.307	85.8184	474.69
74.0831	548.507	661.938	422.595	180.33	469.401	684.81	438.036	120.912	496.187	720.366	421.262	210.98	432.056	721.687	431.257	95.3944	586.433	744.373	294.921	256.796	544.756	709.071	414.844	72.5892	557.254	651.34	421.536	122.286	382.514	632.728	530.031	134.398	570.763	628.284	420.614	286.304	359.595	636.472	394.215	152.141	589.351	648.805	407.745	155.425	475.237	760.613	355.411	85.9628	474.599
74.5932	548.612	664.5	422.595	180.608	469.295	683.601	438.036	120.912	496.187	719.283	421.262	210.737	431.845	720.83	430.947	95.3944	586.433	742.841	294.524	256.796	544.756	707.754	414.666	72.5892	557.254	649.893	421.536	122.504	382.591	632.728	530.031	134.491	571.193	627.173	419.187	286.291	360.086	636.578	393.669	152.393	589.175	648.869	407.313	155.766	475.254	758.759	355.411	86.2564	474.351
74.9273	548.486	662.626	421.718	180.608	469.295	683.692	438.03	121.64	496.419	719.234	420.907	210.758	431.634	720.838	429.982	95.3944	586.433	743.329	294.655	257.282	544.832	707.954	414.631	72.8985	557.585	649.904	421.206	122.504	382.591	631.735	529.735	134.545	571.637	627.717	418.791	286.781	358.931	635.232	393.669	152.393	589.175	647.669	406.862	155.617	475.21	759.313	355.605	86.9223	474.241
74.9273	548.486	662.579	421.551	181.051	469.222	682.58	436.724	121.147	496.507	718.49	420.67	211.426	431.398	719.938	430.747	95.0828	586.191	741.361	294.655	257.383	544.974	706.29	414.631	73.3387	557.812	648.45	420.825	123.152	382.604	631.582	528.902	134.598	571.884	626.428	418.313	286.493	359.435	635.41	392.947	152.699	589.797	647.461	406.519	155.794	475.127	758.134	355.842	86.9009	474.126
75.1481	548.412	660.794	420.731	181.321	469.568	682.652	436.514	122.405	495.772	718.166	420.429	211.426	431.398	719.742	429.651	95.0828	586.191	741.698	294.782	257.383	544.974	707.371	414.571	74.5801	558.082	648.69	420.295	123.602	382.462	630.417	528.667	135.183	571.884	626.428	418.313	286.506	358.784	634.235	392.245	152.137	590.174	646.286	406.371	156.181	474.92	758.134	355.842	87.2699	474.156
75.385	548.359	660.617	419.85	181.521	469.407	681.503	435.954	121.763	495.63	717.112	420.207	211.817	431.222	718.608	428.867	95.1183	585.946	740.575	294.338	257.383	544.974	705.643	414.641	74.5801	558.082	647.259	420.295	123.602	382.462	629.957	528.023	135.207	571.67	625.196	417.578	286.226	359.698	634.673	391.506	152.666	590.516	646.286	406.371	156.181	474.92	756.62	356.033	87.0189	474.146
75.385	548.359	660.617	419.85	181.521	469.767	681.503	435.954	122.646	495.63	717.112	420.207	212.168	430.945	718.608	428.867	95.1937	585.623	740.938	293.877	257.589	544.936	705.643	414.641	74.9146	558.232	647.277	419.773	123.602	382.462	629.957	528.608	135.588	570.74	625.399	416.565	286.226	357.988	633.87	390.617	152.346	591.002	644.903	406.47	157.722	474.425	757.528	356.227	87.1276	474.063
75.5921	548.341	660.617	417.615	181.688	469.422	680.267	435.611	121.735	496.383	716.034	419.996	212.445	430.591	717.868	428.392	95.228	585.238	739.269	293.877	257.884	544.84	704.35	414.834	75.7589	558.861	645.875	419.246	124.632	382.532	629.421	527.907	135.172	570.535	624.13	414.868	286.118	358.689	633.87	390.617	153.261	591.002	644.545	406.614	156.511	474.713	755.954	356.505	87.1276	474.063
75.7778	548.235	658.051	419.453	181.737	469.061	680.19	435.335	122.219	496.47	715.919	419.78	212.445	430.591	717.305	428.331	95.228	585.238	739.617	293.297	258.31	544.822	704.893	415.258	76.2104	559.011	645.692	418.809	125.093	381.936	628.258	527.321	135.811	569.89	624.13	414.868	286.489	358.041	633.036	389.834	152.777	591.424	643.446	406.614	156.511	474.713	757.039	356.751	87.5156	473.758
75.9692	548.121	658.051	416.678	181.928	468.689	679.23	435.755	122.219	496.47	715.008	419.78	212.573	430.326	716.68	428.331	95.228	585.238	738.422	292.707	258.31	544.822	703.856	415.724	76.2104	559.011	644.23	418.809	125.634	382.191	628.258	527.321	135.397	569.976	623.286	413.505	287.075	358.272	633.495	389.073	153.245	592.214	643.157	406.889	156.674	474.701	754.39	356.751	87.3777	473.391
76.2102	548.08	656.998	417.775	182.982	468.689	678.818	435.313	121.587	496.633	714.732	419.624	212.816	429.967	715.958	428.609	95.228	585.238	738.791	292.147	258.88	544.622	703.856	415.724	76.483	559.382	644.212	418.53	126.395	382.191	627.21	526.953	135.551	569.942	623.145	413.31	287.075	356.307	632.071	389.073	153.245	592.214	641.839	407.178	156.92	474.658	755.609	356.885	87.8513	472.871
76.2102	548.08	656.998	415.075	182.982	468.689	677.799	435.313	121.142	496.796	713.802	419.441	214.31	429.583	715.286	428.609	95.3804	583.523	737.4	292.147	260.607	544.371	702.377	415.724	76.3076	559.617	642.658	418.396	127.08	382.488	625.91	526.92	134.803	569.784	623.145	412.08	287.6	357.246	632.353	388.349	153.572	592.297	641.475	407.453	156.991	474.688	754.98	356.969	88.1236	472.339
76.2102	548.44	654.871	417.91	184.131	468.299	677.33	434.196	121.142	496.796	713.568	419.21	214.31	429.583	714.844	429.061	95.3804	583.523	737.862	291.58	260.607	544.371	702.377	415.724	76.4985	560.019	642.56	418.456	127.057	382.679	624.734	526.899	135.563	568.778	623.145	412.08	287.837	355.994	631.262	387.541	153.324	592.401	640.541	407.707	157.151	474.669	754.98	356.969	88.3621	472.339
76.5441	548.609	653.783	416.56	184.036	467.784	676.195	433.958	121.469	496.987	712.664	418.924	215.006	429.583	713.967	429.457	95.5451	583.525	736.881	291.032	260.959	544.371	702.542	417.71	76.4985	560.019	641.195	418.456	127.056	383.104	624.734	526.899	134.775	568.242	622.219	410.152	287.952	356.911	631.417	386.891	153.959	592.968	640.541	407.707	157.151	474.669	753.9	357.043	88.7153	471.841
76.5441	548.609	653.783	416.56	185.087	467.784	676.195	433.958	121.715	497.085	712.664	418.924	214.501	429.344	713.967	429.457	95.736	583.401	737.402	290.449	261.231	544.013	702.542	417.71	76.859	560.819	640.938	418.514	127.47	383.104	623.673	526.767	134.898	568.246	621.418	410.288	287.952	356.911	630.134	386.352	153.661	592.774	639.316	407.986	157.395	474.555	754.778	357.018	89.3498	471.466
76.6839	548.538	652.603	415.447	184.82	467.281	675.121	433.958	121.776	497.035	711.827	418.634	215.592	428.654	713.009	429.865	95.854	583.441	736.175	290.449	261.984	543.728	701.137	417.71	76.4331	561.011	639.463	418.662	127.741	383.658	622.662	526.728	134.567	568.711	620.715	408.923	287.977	357.201	630.134	386.352	153.661	593.059	639.111	408.399	157.762	474.449	753.673	357.022	89.3498	471.466
76.7949	548.56	651.538	416.886	185.58	467.149	674.686	433.809	121.714	496.971	711.981	418.15	215.592	428.654	712.716	430.252	95.854	583.441	736.175	290.449	262.201	543.38	701.885	419.15	76.7487	561.963	639.209	419.017	128.652	384.261	621.664	527.125	135.311	567.841	620.715	408.923	287.884	357.367	628.916	385.87	153.466	592.709	638.021	408.399	157.762	474.449	753.742	356.977	89.7566	471.332
76.7949	548.56	652.399	414.261	185.033	467.195	673.714	433.809	121.714	496.971	711.013	418.15	215.672	428.908	711.711	430.668	95.8803	583.567	735.434	289.125	262.956	542.33	701.026	418.933	76.7487	561.963	637.795	418.177	128.652	384.261	621.664	527.125	135.027	567.875	619.981	407.241	287.884	357.309	628.615	385.511	153.553	592.459	637.808	408.866	158.17	472.561	753.742	356.977	89.6775	471.374
76.7949	548.56	651.173	415.712	186.728	467.195	673.515	433.992	121.87	496.916	711.213	417.693	218.573	428.839	711.473	431.112	96.0322	583.714	735.489	288.496	262.956	542.33	701.297	419.617	77.2122	562.826	637.532	418.546	129.27	384.531	619.621	526.539	135.359	568.281	619.182	407.061	287.884	357.309	627.667	385.511	153.553	592.459	636.469	409.413	158.569	472.343	753.573	356.872	90.0306	471.386
76.7949	548.56	649.889	415.043	185.729	467.221	672.396	434.057	122.141	497.089	710.657	417.693	219.83	429.184	710.571	431.112	96.0322	583.714	734.424	288.496	264.027	541.264	700.124	420.022	77.0532	563.191	635.911	419.425	128.877	385.51	618.486	527.193	134.948	568.701	618.599	405.626	287.869	357.107	627.361	385.228	153.579	592.258	636.257	409.939	159.41	471.896	753.184	355.423	90.0306	471.386
77.8132	549.168	649.49	416.122	186.113	467.581	672.333	434.412	122.141	497.089	710.657	417.693	219.83	429.184	710.31	431.486	96.0322	583.714	734.446	287.99	263.924	541.385	700.25	420.444	77.8275	563.946	635.964	420.204	129.529	385.723	617.265	527.788	135.755	568.701	618.599	405.626	287.879	355.813	626.311	384.004	153.584	592.111	634.94	410.234	159.685	472.71	753.184	355.423	90.9531	471.356
77.9107	549.592	647.982	415.739	186.113	467.581	671.204	434.76	122.141	497.089	710.262	415.792	216.498	429.147	709.166	432.005	97.1422	583.965	733.26	287.99	264.837	541.385	699.388	421.205	77.8275	563.946	634.533	420.204	129.258	385.771	617.265	527.788	135.44	568.663	617.708	404.437	287.971	355.444	626.051	383.737	153.633	591.905	634.94	410.234	159.85	471.57	752.528	355.181	89.8553	471.577
78.7072	549.592	647.982	415.739	187.731	467.581	671.204	434.76	122.141	497.089	710.262	415.792	216.085	428.856	709.166	432.005	97.4188	584.152	733.26	287.99	264.464	541.727	699.388	421.205	78.3648	564.458	634.476	420.601	130.277	386.094	615.357	528.064	135.9	568.694	616.842	404.527	287.971	354.738	624.719	384.028	153.868	591.573	633.494	410.442	160.049	472.327	751.852	354.918	90.1553	471.627
78.3944	549.914	646.304	416.472	185.545	467.253	670.249	435.512	123.118	497.86	709.71	415.164	215.781	428.641	708.324	432.294	97.8738	584.304	732.339	287.99	264.761	540.673	698.476	422.1	77.9044	564.09	633.034	421.006	130.277	386.094	615.428	528.199	135.757	568.689	616.033	402.912	288.053	354.493	624.719	384.028	153.868	591.573	633.12	410.614	161.455	472.051	750.088	354.658	90.1553	471.627
79.1484	550.113	646.72	416.909	185.545	467.613	670.569	436.139	123.24	498.144	710.263	414.553	215.781	428.641	708.324	432.294	97.8738	584.304	732.633	286.48	264.761	540.673	698.52	422.336	78.2456	564.266	633.007	421.489	131.558	386.553	613.58	528.342	135.757	568.689	616.033	402.912	288.644	354.435	623.939	384.134	154.197	591.148	632.051	410.614	161.455	472.051	749.752	354.36	91.1018	471.597
78.4944	550.186	644.371	416.909	185.545	467.613	669.491	436.139	123.24	498.144	709.328	414.553	216.3	428.594	706.814	433.065	98.5494	584.51	731.96	286.48	265.803	539.683	697.39	423.026	78.2456	564.266	630.939	420.679	131.659	386.25	613.58	528.342	135.549	568.748	614.276	401.414	288.788	354.086	624.481	384.142	154.466	591.035	631.63	410.704	161.027	471.471	749.752	354.36	90.1403	471.938
79.8444	550.186	644.896	417.142	185.545	467.613	670.117	436.936	123.164	498.254	709.328	414.553	216.928	428.604	706.814	433.065	98.3654	584.745	731.266	285.803	268.142	538.731	697.286	423.083	78.4205	564.336	630.939	420.679	132.562	386.805	611.52	528.49	135.518	568.787	613.494	401.809	289.259	354.086	623.552	384.142	154.466	591.035	630.286	410.73	161.048	472.169	749.811	354.054	90.2556	472.318
79.0334	550.113	642.34	417.142	185.545	467.613	669.594	437.586	123.164	498.254	709.341	413.679	217.245	428.629	705.648	433.065	98.9373	584.808	730.781	285.803	265.905	539.324	695.967	423.443	77.9715	563.95	629.891	421.945	132.775	386.64	611.999	528.569	135.562	568.746	612.24	400.191	289.346	353.646	623.903	384.163	154.671	590.973	629.887	410.7	161.717	471.637	748.363	353.617	90.5697	472.843
79.6239	550.125	644.197	417.386	183.767	467.308	670.288	438.411	123.164	498.254	709.438	413.174	217.245	428.629	705.347	433.667	98.9373	584.808	730.211	285.603	268.022	538.984	695.753	423.511	78.256	564.091	629.891	421.945	133.924	387.051	610.014	528.59	135.562	568.746	612.24	400.191	289.945	353.295	623.473	383.476	154.951	590.925	628.608	410.532	161.724	472.186	748.363	353.617	90.5697	472.798
78.8295	550.095	642.487	417.56	183.683	467.037	669.677	439.44	123.089	498.381	708.861	412.399	217.416	428.586	703.898	433.802	99.7591	584.799	729.17	285.399	269.314	537.829	694.717	423.649	78.256	564.091	628.265	421.945	133.496	386.883	610.014	528.59	135.746	568.74	610.952	398.705	289.504	353.075	624.15	383.422	155.663	590.875	628.608	410.532	162.297	470.926	747.137	353.178	90.9188	473.432
80.271	550.095	642.487	417.56	183.683	467.037	669.677	439.44	123.171	498.542	708.861	412.399	217.696	428.408	703.898	433.802	99.6898	584.735	728.745	285.257	266.581	539.136	694.717	423.649	78.6855	564.015	628.265	421.945	134.866	387.513	607.938	528.726	136.066	568.766	610.425	399.359	290.548	352.22	623.2	382.941	157.255	590.751	627.554	410.532	162.042	471.628	747.238	352.792	91.2268	473.981
79.5624	550.07	640.61	418.006	183.628	466.668	669.219	439.571	123.291	498.902	708.092	411.617	218.122	428.208	702.758	433.802	100.166	584.659	728.28	285.257	269.087	538.295	693.478	423.865	78.7336	563.568	626.739	421.945	134.412	387.319	608.56	528.879	136.587	568.834	609.107	398.147	289.99	352.214	623.2	382.941	157.255	590.751	627.12	409.798	162.203	472.195	746.291	352.407	91.2268	473.981
80.3189	549.954	640.61	418.006	183.508	466.528	669.954	439.656	123.55	499.226	708.212	411.901	218.122	428.208	702.471	433.906	100.166	584.659	727.726	285.068	266.488	539.657	694.02	423.637	79.5325	563.463	626.739	421.945	135.04	387.96	606.509	529.145	136.587	568.834	609.107	398.147	290.195	351.919	622.239	382.431	156.069	590.806	625.989	410.098	162.203	472.195	746.558	351.954	91.3369	474.086
79.8842	549.827	638.078	418.006	183.392	466.266	669.555	440.456	123.55	499.226	708.212	410.791	218.464	427.853	701.263	433.821	100.877	584.375	726.721	285.085	267.825	538.562	691.978	423.866	79.5325	563.463	625.116	421.945	134.493	388.073	606.509	529.145	137.317	568.914	607.348	396.652	289.53	352.381	621.698	382.813	156.069	590.806	625.941	409.568	161.888	472.527	745.178	351.954	91.436	474.044
79.4749	549.713	638.078	418.006	183.392	466.596	669.555	440.456	123.787	499.644	708.224	411.062	218.822	427.391	701.051	433.599	100.822	584.152	726.67	285.232	267.45	539.189	691.674	423.535	80.4119	563.307	625.563	423.886	135.685	388.823	604.621	529.416	138.077	568.914	607.222	397.616	290.722	352.381	620.974	382.813	156.069	590.806	624.696	408.945	161.698	472.316	745.539	351.53	91.5186	473.931
79.4749	549.713	638.993	418.917	183.396	466.521	669.29	440.459	124.222	500.034	706.875	410.605	218.822	427.391	699.85	434.229	101.927	584.092	726.166	285.232	271.008	539.131	690.582	424.195	80.1986	562.92	624.002	423.943	135.13	389.02	605.043	529.638	138.624	568.801	605.329	396.058	290.059	352.906	620.632	382.951	157.325	590.429	624.697	408.094	161.781	472.071	744.672	351.2	91.7004	473.866
79.6046	549.651	640.323	418.995	184.974	466.725	669.29	440.459	124.222	500.034	706.411	410.946	218.822	427.391	699.584	434.001	101.927	584.092	725.973	285.4	268.076	539.619	690.265	423.777	80.7157	562.82	624.009	424.031	135.335	389.389	602.925	529.928	138.624	568.801	605.329	396.058	290.502	353.077	620.192	382.41	157.755	590.305	623.484	407.544	161.99	471.848	744.672	351.2	92.1654	473.866
79.9572	549.583	639.317	419.214	184.769	467.039	669.29	440.819	124.726	500.233	705.417	410.196	219.116	426.862	698.497	433.821	101.654	583.981	725.361	285.513	269.325	539.619	688.838	424.05	80.7157	562.82	622.335	424.031	135.719	391.813	603.535	530.224	138.931	568.601	603.234	394.798	289.95	353.273	619.905	382.233	158.114	590.36	623.484	407.544	161.99	471.848	743.403	351.018	92.1589	473.799
79.9572	549.583	639.317	419.214	185.554	467.039	669.29	440.819	125.056	500.237	705.417	410.196	219.445	426.531	698.497	433.821	101.281	584.016	725.249	285.635	271.559	541.293	688.838	424.05	81.2722	562.82	622.335	424.031	135.352	389.96	601.002	530.224	140.118	568.495	603.579	395.489	291.017	352.523	618.841	381.961	158.483	590.407	622.416	406.96	162.415	471.421	743.928	350.928	92.2148	473.748
80.4301	549.609	638.869	419.341	185.178	466.97	670.384	440.925	125.334	500.169	704.576	409.519	219.801	426.278	697.286	433.917	101.281	584.016	724.385	285.635	270.026	540.208	687.617	424.331	81.3599	562.132	620.888	423.457	135.352	389.96	601.563	530.499	140.559	568.633	601.667	394.316	290.368	352.674	618.841	381.961	158.483	590.407	622.567	406.267	162.894	471.139	742.738	350.757	92.2148	473.748
80.8563	549.706	639.836	419.456	185.668	466.942	670.274	440.766	125.568	500.14	704.187	409.919	219.801	426.278	697.286	433.917	101.281	584.016	724.021	285.73	269.893	540.186	687.482	423.862	81.6914	562.282	620.811	423.013	136.027	390.477	599.535	530.819	141.046	568.633	601.667	394.316	290.832	353.543	617.826	381.515	158.916	590.468	621.326	406.267	162.894	471.139	743.186	350.852	92.1958	473.637
81.509	549.673	638.511	419.456	185.154	466.864	670.105	441.264	125.568	500.14	703.497	409.919	221.75	425.93	696.065	433.604	101.579	584.011	723.17	285.922	269.893	540.186	686.396	423.818	81.6914	562.282	619.223	423.013	135.825	391.017	599.535	530.819	141.381	568.84	599.772	392.864	290.753	354.417	616.542	381.743	160.082	590.575	621.48	405.566	163.495	471.124	741.455	350.852	91.9838	473.647
82.0916	549.773	639.352	419.586	185.154	466.294	670.105	441.264	125.945	500.266	703.141	410.206	222.092	425.747	695.983	433.643	101.834	583.835	723.072	286.151	269.899	540.184	686.239	423.298	82.2026	562.403	619.346	422.611	135.825	391.017	597.52	530.985	142.032	569.027	600.346	393.28	290.753	354.417	615.65	381.038	160.082	590.575	620.462	404.958	163.681	471.042	741.868	351.018	92.334	473.508
82.0916	549.773	638.851	419.614	184.606	466.318	669.902	441.976	126.293	500.417	702.307	410.071	222.698	425.576	694.721	433.643	101.834	583.835	721.612	285.341	270.277	540.257	685.058	423.748	82.0703	562.507	617.884	422.323	135.796	391.353	597.841	531.191	142.2	569.249	598.112	392.431	290.861	355.037	615.65	381.038	161.233	590.653	620.864	404.375	164.074	470.872	740.769	351.298	92.0674	473.274
82.7374	549.735	639.735	419.657	185.622	466.846	669.513	441.923	126.293	500.417	701.946	409.907	222.698	425.576	694.659	433.761	101.834	583.835	721.813	285.667	270.643	540.513	684.963	423.053	82.0158	562.698	617.895	422.029	136.109	391.734	595.918	531.283	143.188	569.302	598.112	392.431	291.423	355.552	613.093	381.117	163.014	591.096	620.098	403.755	163.811	470.802	740.769	351.298	93.1729	473.274
83.2477	549.746	639.432	419.674	185.425	467.188	669.091	442.471	126.569	500.62	700.789	409.704	223.444	425.199	693.508	433.869	102.58	583.526	720.595	286.322	270.643	540.513	683.988	422.773	82.0158	562.698	616.096	422.029	136.425	392.129	596.339	531.367	143.188	569.302	595.941	392.809	291.948	355.847	612.492	381.583	162.315	590.557	620.098	403.755	164.595	470.802	740.864	351.574	92.9489	473.047
83.2477	549.746	639.432	419.674	186.317	467.188	669.091	442.471	126.871	500.858	700.789	409.704	222.779	425.101	693.508	433.869	103.073	583.342	720.5	286.66	270.643	540.513	683.988	422.773	82.2852	563.091	616.283	421.854	136.425	392.624	594.092	531.367	143.875	569.287	596.4	393.265	291.948	355.847	610.943	381.088	162.35	590.585	619.495	403.075	164.111	470.742	740.816	351.93	93.5354	472.93
83.6158	549.679	639.285	419.797	185.814	467.271	668.614	442.686	127.207	501.036	699.845	409.529	223.473	424.855	692.129	433.999	103.46	583.161	719.385	286.66	270.643	540.513	682.831	423.104	82.2852	563.091	614.771	421.736	136.626	393.314	594.318	531.457	143.419	569.197	594.34	392.891	292.296	355.801	610.943	381.088	162.966	590.585	619.965	402.301	164.969	470.742	740.155	352.138	93.5354	472.93
83.7032	549.512	640.218	420.085	185.379	467.556	667.971	442.223	127.807	501.284	699.707	409.224	223.473	424.855	692.208	434.048	103.46	583.161	719.08	286.592	271.103	541.295	682.978	421.687	83.4426	563.627	614.93	421.619	136.66	393.761	592.354	531.495	144.496	569.197	594.34	392.891	292.357	355.698	609.69	380.703	162.759	590.681	618.843	402.301	164.969	470.742	739.442	352.387	94.4426	472.768
83.9566	549.288	639.121	420.085	185.164	467.87	667.243	442.265	127.807	501.284	698.718	409.224	224.185	424.546	690.953	434.314	103.46	583.161	717.721	286.562	271.103	541.295	681.695	421.301	83.4426	563.627	612.979	421.619	136.51	394.253	592.354	531.495	143.964	569.078	592.14	392.591	292.337	355.594	608.959	381.276	163.313	590.909	619.292	401.792	164.962	470.147	739.442	352.387	94.3443	472.738
84.1233	549.454	640.17	419.68	185.164	467.87	667.243	442.265	128.479	501.559	698.621	408.854	223.344	424.072	691.224	434.564	103.46	583.161	717.496	286.491	271.103	541.295	681.695	421.301	84.0643	563.735	613.047	421.792	136.51	394.253	590.617	531.63	144.551	568.887	592.424	392.452	292.337	355.594	607.998	380.211	163.313	590.909	618.402	401.002	164.637	469.828	738.739	352.665	94.2942	472.704
84.1233	549.454	639.265	421.222	185.04	468.056	666.392	442.365	129.007	501.815	697.661	407.538	223.947	423.819	689.778	434.954	105.781	583.358	716.329	285.861	271.395	541.724	680.508	421.526	84.3273	563.744	611.333	421.951	136.431	394.803	590.814	531.73	144.443	568.646	590.291	392.187	292.4	355.544	607.424	380.83	164.156	590.909	618.556	400.773	165.506	469.398	738.02	353.073	94.6214	472.848
84.1233	548.869	639.899	422.031	185.21	468.499	665.578	441.221	129.007	501.065	697.543	407.132	223.947	423.819	690.087	435.567	105.781	583.358	716.069	285.674	271.395	541.724	680.588	420.836	84.4403	563.71	611.492	422.076	136.487	395.445	588.924	531.726	145.548	568.646	590.291	392.187	292.519	355.448	605.933	380.536	164.07	591.536	617.771	400.637	165.25	469.046	738.02	353.073	94.6214	472.788
84.0071	549.255	639.23	422.98	185.539	469.153	663.999	441.036	129.007	501.065	696.499	406.463	223.161	423.411	689.111	435.781	106.036	583.508	714.619	286.176	271.395	541.724	679.424	420.971	84.4403	563.71	609.926	422.076	136.695	396.3	588.924	531.726	145.514	568.397	588.352	391.861	292.717	355.265	605.591	381.208	165.94	592.703	617.771	400.637	166.642	469.046	736.458	353.416	94.6406	472.853
84.0071	548.61	639.23	422.98	185.539	469.153	663.999	441.036	129.396	501.457	696.499	406.463	222.526	423.056	689.111	435.781	107.353	583.871	714.496	286.218	272.211	542.675	679.424	420.971	84.7113	563.636	609.759	422.42	136.695	396.3	587.082	531.778	145.966	568.342	588.689	391.581	292.717	355.265	604.136	380.673	164.604	591.757	617.172	400.522	166.416	468.895	735.917	353.849	94.7392	472.819
84.0765	548.853	639.553	423.694	185.451	468.851	663.57	441.036	129.361	501.315	695.729	405.499	222.711	422.654	688.108	436.512	108.647	583.969	713.344	286.218	272.762	543.075	678.552	421.323	84.8667	563.584	608.107	422.815	137.069	397.097	587.197	531.758	145.532	568.362	586.733	391.006	292.867	354.977	604.136	380.673	165.443	591.757	617.237	400.459	168.38	468.79	735.033	354.346	94.7392	472.819
84.0765	547.938	639.358	424.495	185.525	469.046	662.582	439.068	129.343	501.509	695.547	405.556	222.711	422.654	688.226	437.105	108.647	583.969	713.187	285.985	273.362	543.38	678.647	421.527	85.6435	563.674	608.1	423.346	137.381	397.58	585.374	531.795	146.718	568.362	586.733	391.006	293.08	354.464	602.561	380.151	165.44	591.902	616.451	400.459	168.38	468.79	735.391	354.955	95.096	472.794
84.471	548.341	639.358	423.415	185.611	469.027	661.711	438.46	129.343	501.509	695.547	404.221	224.736	422.181	687.201	437.461	109.892	583.908	712.021	285.793	273.362	543.38	677.613	422.391	85.6435	563.674	606.461	423.346	137.491	397.576	585.374	531.795	146.228	568.351	585.008	390.557	293.383	354.027	602.423	380.695	166.273	591.927	616.136	400.509	168.946	468.823	733.553	354.955	95.6871	472.616
84.8014	547.526	638.846	424.079	185.611	469.027	661.711	438.46	130.778	502.059	695.416	404.424	224.973	421.775	687.299	437.872	108.605	583.707	712.254	285.48	274.018	543.448	677.694	422.989	86.5296	563.628	606.699	423.891	137.491	397.576	583.483	531.795	146.897	568.374	585.363	390.024	293.383	354.027	600.995	379.675	166.273	591.927	614.908	400.556	166.772	469.194	734.035	355.585	96.2613	472.426
84.8014	547.526	638.29	425.198	185.703	469.082	661.057	438.46	130.636	502.192	694.67	403.539	225.907	421.321	685.927	438.322	109.327	583.575	710.659	284.64	274.235	543.405	676.539	422.989	86.7482	563.765	605.533	424.506	137.474	397.547	583.713	531.524	146.771	568.377	583.3	389.269	293.531	353.722	600.724	379.962	167.136	591.937	614.542	400.76	167.28	469.355	732.779	356.196	96.8843	472.011
84.8014	546.251	637.663	425.973	185.834	469.161	660.628	437.022	131.419	502.522	693.971	403.595	225.907	421.321	686.159	438.825	109.327	583.575	710.659	284.64	274.359	543.261	676.648	423.526	87.1395	564.123	606.125	425.238	137.561	397.509	581.888	531.321	148.052	568.377	583.77	388.744	293.665	353.404	599.208	379.277	167.638	596.876	613.096	400.957	166.665	469.475	732.779	356.196	96.8843	472.011
85.6629	546.897	637.19	427.107	185.834	469.161	659.892	436.302	130.996	502.378	693.429	402.622	226.654	420.691	685.255	439.443	109.936	583.418	709.864	284.275	275.138	543.261	675.843	424.251	87.1395	564.123	604.625	425.238	137.723	397.503	581.888	531.321	148.072	568.272	581.561	388.744	293.893	353.183	599.109	379.439	167.908	597.027	613.096	400.957	167.839	469.475	731.447	356.746	97.3922	471.48
86.0993	546.295	637.19	427.107	185.834	469.161	659.892	436.302	131.442	501.952	693.429	402.622	225.664	422.043	685.255	439.443	109.726	583.269	710.165	283.978	275.3	543.113	675.843	424.251	87.5259	564.517	605.081	426.083	138.765	397.744	580.201	531.174	149.128	568.084	581.967	388.032	294.62	353.183	597.66	378.396	167.451	597.104	611.82	401.18	167.368	469.495	732.209	357.153	97.6583	471.07
86.0993	546.295	636.53	428.302	186.37	469.744	659.24	435.629	131.107	501.551	692.862	401.696	226.131	421.504	684.534	440.046	110.477	583.367	708.714	283.108	275.954	542.901	675.084	424.899	87.1614	564.527	604.09	426.86	138.765	397.744	580.296	531.033	149.269	567.869	580.518	387.311	294.788	353.065	597.66	378.396	167.451	597.104	611.266	401.452	168.255	469.609	730.802	357.538	97.6583	471.07
87.8028	545.621	636.106	428.438	186.511	469.943	659.393	435.204	131.61	501.565	693.006	401.794	226.131	421.504	684.779	440.462	110.477	583.367	708.714	283.108	276.024	542.756	675.679	425.711	87.513	564.791	604.944	427.45	139.399	397.922	578.648	530.798	149.269	567.869	580.518	387.311	295.32	352.806	596.209	377.555	166.369	592.033	610.49	401.452	168.255	469.609	731.433	357.928	97.7806	470.83
87.8796	546.12	636.106	429.368	186.652	470.048	658.486	434.555	131.61	501.565	692.304	400.474	225.904	420.966	683.93	441.121	110.955	583.3	708.461	281.426	276.587	541.631	675.151	426.801	87.513	564.791	602.801	427.45	139.719	397.392	578.695	530.455	149.269	567.869	578.81	386.627	295.334	352.601	596.158	377.455	166.377	592.236	610.148	401.787	169.213	469.675	731.433	357.928	97.7355	470.791
88.6101	544.935	635.516	429.758	186.652	469.418	658.486	434.555	132.011	501.409	692.407	400.66	226.016	421.265	684.035	441.196	110.286	583.713	708.848	281.059	276.587	541.631	675.973	427.79	88.053	564.941	604.022	427.473	139.719	398.262	576.817	529.6	148.93	567.634	579.498	385.815	296.277	352.601	594.583	376.495	166.377	592.236	609.423	401.787	168.985	469.682	731.996	358.361	97.6787	470.887
88.082	545.707	635.143	431.014	186.652	469.418	657.582	434.905	132.011	501.409	691.877	399.67	227.251	420.506	682.808	442.126	110.74	583.23	707.384	280.414	277.794	541.444	674.707	427.986	87.9054	565.104	602.747	428.783	140.126	397.773	576.775	529.486	149.203	567.461	578.226	384.994	297.078	349.156	594.619	376.394	166.386	592.436	608.313	402.823	169.494	469.729	731.913	358.489	97.6704	470.947
88.4661	545.21	635.162	431.077	186.652	469.418	657.379	434.317	132.943	501.409	691.979	400.092	227.251	420.506	682.87	442.021	110.74	583.23	707.818	280.104	278.046	541.243	675.435	428.669	88.5979	565.504	603.627	429.133	141.452	397.969	575.299	529.231	149.42	567.138	578.758	384.047	296.722	348.298	592.917	375.502	166.391	592.593	607.238	403.264	169.405	469.811	731.913	358.489	97.6704	470.902
88.0123	545.549	635.109	432.342	187.203	469.362	656.553	433.465	132.943	501.409	691.079	399.9	227.806	419.976	681.978	442.478	111.802	583.169	706.839	279.226	278.778	541.393	675.215	429.519	88.5979	565.504	601.836	428.353	142.065	397.565	575.299	529.231	149.42	567.138	576.845	384.047	296.534	348.48	593.117	375.651	166.318	592.797	607.238	403.264	169.405	469.811	731.225	358.705	97.605	471.059
88.4729	545.684	635.109	432.342	187.203	469.362	656.553	433.465	132.169	500.829	691.079	399.9	227.408	420.426	681.978	442.478	111.285	583.912	707.499	279.115	278.803	541.413	675.215	429.519	89.0669	565.634	602.395	428.761	142.861	398.465	573.597	529.044	150.367	566.705	577.281	383.268	296.534	347.565	591.651	374.869	166.161	592.871	606.208	403.908	169.225	469.809	730.526	358.901	98.5302	471.069
88.4729	545.684	635.109	433.422	187.597	469.321	655.787	432.501	131.434	500.855	690.222	398.966	227.893	419.971	680.824	443.363	112.145	584.189	705.96	278.425	279.389	541.588	674.756	430.262	89.0669	565.634	601.585	429.124	142.71	398.003	573.663	528.944	150.638	566.048	576.057	382.061	296.447	348.076	591.651	374.869	166.161	592.871	605.808	404.449	169.124	469.792	729.898	358.918	98.5302	471.069
88.8333	545.529	635.109	433.422	188.068	469.311	655.709	432.364	131.584	501.485	690.23	398.914	227.893	419.971	680.824	443.363	112.145	584.189	706.333	278.112	279.301	541.429	674.756	430.262	89.446	565.999	601.998	429.077	143.205	398.441	571.732	528.985	151.16	566.048	576.057	382.061	296.417	348.659	589.954	374.066	166.088	593.17	604.978	404.449	169.124	469.792	729.39	358.862	98.6199	471.102
88.8333	545.529	634.472	434.607	189.584	468.682	655.036	431.249	131.584	501.485	689.377	398.914	228.467	419.426	679.904	442.295	113.567	584.189	705.594	277.912	280.177	541.684	675.321	430.975	89.446	565.999	600.537	429.077	142.584	397.808	571.593	529.081	151.335	565.268	574.867	381.244	296.365	349.085	589.897	374.305	166.095	593.766	604.892	405.12	168.918	469.649	729.39	358.862	98.7057	471.05
88.8333	545.529	634.472	434.607	189.584	468.682	655.036	431.249	131.978	501.167	689.274	399.442	228.399	419.869	679.842	441.508	113.567	584.189	705.782	277.537	280.307	541.571	676.024	430.593	90.032	566.483	600.537	429.077	143.487	399.083	569.745	529.081	152.194	564.123	575.124	380.419	296.365	349.085	588.31	373.405	166.095	593.766	603.951	405.793	168.835	469.531	728.761	358.791	98.9813	471.012
87.4844	544.855	633.925	435.988	189.778	468.53	654.359	430.304	131.448	500.807	688.422	399.503	228.415	419.672	678.616	442.528	112.149	585.449	704.823	276.892	281.235	541.76	676.024	431.553	90.3544	567.093	600.046	429.027	143.056	398.442	569.806	529.157	152.23	563.817	573.941	379.426	296.416	349.15	588.089	373.768	165.995	594.674	603.604	406.643	168.736	469.48	728.242	358.648	98.8935	471.01
87.3088	544.489	633.626	435.98	190.014	468.363	654.52	430.158	132.271	501.197	688.075	399.556	228.415	419.672	678.611	441.846	112.149	585.449	704.775	276.304	281.311	541.193	676.687	431.057	90.5964	567.119	600.488	428.783	143.546	399.132	568.034	529.273	152.657	564.186	573.827	378.609	296.436	349.072	586.515	373.308	166.07	594.771	602.51	407.453	168.613	469.496	728.242	358.648	99.2475	471.025
87.4885	544.006	632.801	437.185	188.985	468.784	653.836	429.017	131.888	500.958	687.76	399.001	229.235	419.43	677.364	442.005	112.277	585.519	703.776	276.394	282.19	541.943	677.011	431.455	90.5964	567.119	599.282	429.338	143.513	398.897	568.034	529.273	152.657	564.186	573.827	377.318	296.523	348.737	586.521	373.401	166.07	595.151	602.51	407.453	168.613	469.496	727.714	358.419	98.9831	471.092
87.7214	543.59	632.801	437.185	188.985	468.784	653.836	429.017	131.288	500.459	687.76	399.001	229.077	420.019	677.364	442.005	112.561	585.414	703.707	276.562	282.19	541.943	677.011	431.455	91.5166	567.572	599.245	428.533	144.68	399.902	566.395	529.457	153.14	564.3	573.635	376.374	296.523	348.737	584.744	372.802	166.141	594.843	601.383	408.244	168.679	469.453	727.196	358.182	99.2563	471.171
87.7214	543.59	632.139	438.276	189.137	468.808	653.135	427.784	130.782	499.973	687.126	399.639	228.497	420.665	676.192	442.095	113.032	583.533	702.433	276.562	283.098	540.768	676.809	432.08	91.6996	567.67	599.108	428.752	144.53	399.795	566.355	529.539	152.407	564.296	573.052	375.063	296.636	348.277	584.744	372.802	166.141	595.683	601.178	409.027	168.89	469.335	724.377	357.911	99.2563	471.171
88.0184	543.125	631.464	438.39	189.448	468.785	653.059	427.705	130.779	499.825	686.93	400.281	228.497	420.665	676.079	441.435	113.032	583.533	702.315	276.59	281.794	540.398	676.534	431.76	92.5419	567.9	598.093	427.463	145.507	399.795	564.593	529.731	153.721	564.296	573.052	375.063	296.876	347.537	583.234	371.996	166.279	595.372	600.131	409.628	168.89	469.335	724.184	357.677	99.3356	471.251
88.2564	542.68	631.464	439.5	189.839	468.656	652.301	426.61	130.779	499.825	686.366	399.41	228.551	420.829	674.987	441.644	113.036	583.544	701.33	276.718	282.76	541.298	676.207	432.683	92.5419	567.9	597.169	427.463	145.826	400.01	564.576	529.98	152.898	564.304	572.609	373.721	297.072	347.037	583.257	372.074	166.534	596.296	600.131	409.628	169.339	469.206	723.065	357.677	98.9613	471.303
89.887	541.737	630.519	439.357	189.839	468.656	652.301	426.61	130.848	499.52	686.127	399.664	228.988	420.909	674.931	440.859	113.027	583.529	701.33	276.718	282.332	540.366	675.653	432.235	93.1434	568.14	596.921	426.568	145.826	400.01	562.843	529.98	153.236	564.321	572.225	373.315	297.508	345.882	581.729	371.174	166.534	596.296	598.869	410.23	169.76	469.132	723.141	357.407	99.1062	471.41
89.887	541.737	629.492	440.282	190.373	468.538	651.35	425.441	130.894	499.249	685.195	400.47	229.393	420.975	673.768	441.924	112.813	585.088	700.15	276.718	282.808	540.23	675.653	433.405	92.7742	567.721	595.634	426.745	146.032	400.253	562.884	530.255	152.446	564.399	571.989	371.76	297.578	345.702	581.745	371.091	167.479	597.468	598.568	410.86	169.898	469.121	722.452	357.24	98.6685	471.462
88.8216	542.386	629.492	440.282	190.859	468.371	651.089	425.686	130.894	499.249	685.114	401.167	229.393	420.975	673.672	441.27	112.813	585.088	699.748	277.055	282.554	539.405	675.018	432.913	93.3907	567.721	595.55	426.316	146.335	400.319	561.279	530.662	153.095	564.573	571.72	372.093	297.179	349.165	580.025	370.056	167.843	597.362	597.247	411.525	170.183	469.007	722.452	357.24	99.4695	471.462
88.8518	542.376	627.952	441.083	191.098	468.279	650.034	424.727	131.116	499.009	684.138	400.906	229.972	420.94	672.457	441.252	112.813	585.088	698.709	277.234	283.613	539.81	674.902	432.999	93.3907	567.721	594.173	426.826	146.53	400.175	561.365	531.035	153.095	564.573	571.72	370.038	297.201	349.372	580.241	370.323	168.133	597.885	597.247	411.525	170.183	469.007	721.607	356.93	98.9884	471.555
89.0016	542.205	627.952	441.083	191.098	468.279	650.034	424.727	131.268	498.868	684.138	400.906	230.293	420.889	672.457	441.252	112.769	585.119	698.209	277.432	283.441	539.166	674.902	432.999	92.628	567.023	593.908	426.252	146.53	400.175	559.769	531.035	153.94	564.883	571.418	369.669	296.442	348.277	578.86	369.39	167.955	597.574	596.057	412.002	170.352	469.017	722.134	356.678	99.4659	471.627
89.0016	542.205	626.795	442.034	191.153	468.172	649.024	423.886	131.521	498.717	683.048	401.084	230.663	420.858	671.117	441.19	112.819	585.053	697.337	277.432	284.455	539.406	674.902	434.214	92.5183	566.697	592.659	425.974	146.586	400.031	559.652	531.445	154.066	565.41	571.2	367.993	296.509	348.576	578.86	369.39	168.684	598.504	596.039	412.467	170.516	468.972	721.274	356.665	99.4659	471.627
89.4046	541.91	627.064	442.301	191.115	468.154	648.495	424.389	131.747	498.7	682.96	401.783	230.663	420.858	671.081	440.578	112.819	585.053	696.906	277.499	284.462	538.301	673.218	432.906	92.5183	566.697	592.641	425.702	146.579	399.958	558.069	531.765	154.066	565.41	571.2	367.993	295.841	347.641	577.358	368.588	168.481	598.172	594.709	412.803	170.516	468.972	721.564	356.439	99.5658	471.881
89.7663	541.601	625.505	443.231	191.106	468.075	647.254	423.873	131.747	498.7	682.006	401.783	231.142	420.827	669.805	440.655	112.776	585.136	695.538	277.582	284.462	538.301	672.18	433.324	92.5183	566.697	591.395	425.702	146.533	399.955	558.057	532.088	154.463	565.821	571.038	365.911	296.01	348.057	577.403	368.488	169.164	598.668	594.709	412.803	170.875	468.845	720.07	356.439	99.6235	472.143
90.1034	541.232	625.948	443.448	191.106	468.465	647.254	423.873	131.777	498.679	681.817	402.679	231.374	420.83	669.701	439.955	112.718	585.16	695.103	277.641	284.567	538.202	670.535	432.643	93.0659	565.99	591.289	425.476	146.533	400.75	556.383	532.088	155.013	566.147	570.904	366.173	294.888	346.707	575.78	367.557	169.164	598.668	593.098	413.096	170.875	468.845	720.447	356.15	99.798	472.261
90.1034	541.232	624.846	444.531	191.125	468.313	646.102	423.329	132.022	498.558	680.893	403.094	231.501	420.921	668.409	440.661	112.718	585.16	694.085	276.741	284.82	538.226	670.535	433.708	93.0659	565.99	589.921	425.555	146.448	400.765	556.245	532.483	155.318	566.134	570.79	364.088	295.313	346.939	575.983	367.733	169.97	599.008	592.975	413.239	171.727	468.446	719.531	356.42	99.867	472.279
91.7663	540.867	625.78	445.045	191.451	467.66	645.52	424.105	132.022	499.308	680.753	403.439	231.501	420.921	668.441	439.996	112.718	585.16	693.703	276.651	284.899	538.264	670.535	433.708	93.6982	564.905	589.888	425.74	146.428	400.757	554.432	532.664	155.318	566.134	570.891	364.646	295.768	347.1	574.307	366.981	169.852	598.371	591.596	413.346	172.303	468.174	719.531	356.42	99.867	472.279
91.9181	540.637	624.933	446.072	191.777	467.008	644.496	423.557	132.022	499.308	679.777	403.638	231.831	421.103	667.315	439.946	112.612	585.11	692.237	277.304	284.899	538.264	670.535	434.293	93.6982	564.905	588.81	426.04	146.432	400.677	554.432	532.664	155.377	566.009	570.891	361.916	296.283	347.366	574.339	367.042	170.81	598.737	591.596	413.346	172.303	468.174	718.748	356.593	99.8865	472.284
91.9181	540.637	624.933	446.072	191.777	467.008	644.496	423.557	132.82	498.82	679.777	403.638	231.831	421.103	667.315	439.946	112.549	585.103	692.066	277.842	284.899	538.264	670.535	434.293	93.9708	564.641	588.31	425.84	146.482	400.734	552.919	532.908	155.401	565.901	570.789	362.52	296.283	347.366	572.777	366.405	170.187	598.168	590.063	413.558	172.872	467.883	719.01	356.632	100.033	472.355
91.9181	540.637	624.386	447.303	192.07	466.698	643.298	423.218	133.244	498.295	678.63	403.793	231.831	421.103	666.354	439.129	112.558	584.797	691.1	277.842	285.948	538.186	666.382	433.027	94.3799	564.366	586.949	425.775	146.482	400.734	552.788	533.114	155.315	565.941	570.722	360.372	296.292	347.385	572.777	366.405	171.348	598.828	590.155	413.379	173.247	467.516	719.117	356.808	100.033	472.355
92.6311	540.461	625.566	447.811	192.537	466.358	643.054	424.388	133.577	498.12	678.57	403.854	231.831	421.103	666.392	438.379	112.558	584.797	691.1	277.842	286.406	538.073	665.333	432.836	94.8617	564.297	586.509	425.552	146.98	400.789	551.167	533.479	155.315	565.941	570.722	360.372	296.318	347.482	571.262	365.787	170.84	598.385	588.87	412.752	173.247	467.516	719.004	357.003	100.384	472.45
92.5802	540.632	623.937	448.786	193.104	466.034	642.67	423.766	133.577	498.12	677.456	403.854	232.691	421.864	665.229	437.95	112.549	584.456	689.352	277.377	286.406	538.073	664.157	432.966	94.8617	564.297	585.485	425.552	146.668	400.872	550.957	533.627	155.258	565.924	570.413	358.225	296.294	347.512	571.246	366.157	171.315	598.609	588.87	412.752	173.414	467.11	719.004	357.003	100.856	472.461
92.9075	540.668	625.188	449.166	193.93	466.034	642.67	423.766	133.818	497.834	677.574	403.893	232.923	422.242	665.377	437.426	112.563	584.03	689.322	277.82	287.087	538.074	663.575	432.871	95.0389	564.294	585.485	425.552	147.191	400.872	549.436	533.627	155.189	565.946	570.086	358.837	296.294	347.512	569.722	366.157	171.315	598.609	587.744	412.156	173.44	466.985	718.27	357.269	101.505	472.448
92.9075	540.668	625.137	450.289	194.715	465.891	641.208	423.821	134.141	497.439	676.48	403.722	233.131	422.573	663.919	437.426	112.43	583.416	687.894	277.22	287.745	538.044	662.683	432.871	95.1396	564.498	583.796	425.172	146.761	401.012	549.436	533.627	155.194	565.854	569.697	356.505	296.243	347.622	569.554	366.416	171.184	598.535	587.885	411.424	173.61	466.745	716.446	357.576	102.083	472.364
93.2291	540.744	626.407	450.473	194.818	466.551	641.875	424.93	135.255	497.949	676.668	403.52	233.131	422.573	664.299	437.048	112.43	583.416	687.779	278.024	288.474	538.053	662.105	432.894	95.609	565.159	583.451	424.938	146.754	401.185	547.561	534.067	155.267	565.758	569.189	357.034	296.241	347.679	568.008	365.151	171.246	598.583	586.543	410.81	173.809	466.457	716.446	357.576	102.083	472.319
93.2291	540.744	626.439	451.72	194.555	466.73	641.226	425.132	135.305	497.681	675.95	403.52	233.18	422.701	663.426	436.523	112.43	582.752	686.708	277.094	289.218	538.053	660.811	432.982	95.609	565.159	582.426	425.148	146.313	401.349	547.561	534.067	155.267	565.758	569.189	354.289	296.24	347.692	567.964	365.056	171.743	598.95	586.543	410.81	173.809	466.457	715.073	357.939	102.577	472.15
92.9747	541.019	626.439	451.72	195.304	465.785	641.226	425.132	134.843	497.259	675.95	403.52	233.18	422.701	663.426	436.523	112.408	582.133	686.437	278.954	289.839	538.072	660.811	432.982	96.0242	565.543	582.126	424.737	146.46	401.44	546.097	534.521	155.282	565.645	568.85	355.208	296.24	347.692	566.369	364.622	172.252	599.261	585.335	410.056	174.071	466.259	715.225	358.254	103.398	471.792
92.9747	541.019	626.516	453.25	194.891	466.384	640.452	425.244	134.843	497.259	674.626	402.733	233.471	422.61	662.48	436.008	112.459	581.521	684.904	278.024	290.223	538.112	659.524	433.103	95.8125	565.491	580.671	424.541	146.46	401.44	545.955	534.129	155.348	565.318	568.39	352.831	296.285	347.684	566.369	364.622	172.252	599.261	585.614	409.473	174.432	466.07	714.261	358.576	103.398	471.792
93.5505	540.279	627.098	453.102	195.354	466	640.691	426.469	134.551	497.292	674.757	402.216	233.471	422.61	662.757	435.632	112.459	581.521	684.904	278.024	289.911	538.129	659.327	433.32	96.5204	565.871	580.192	424.34	146.7	401.441	544.284	534.511	155.348	564.658	568.39	352.831	296.579	347.57	564.95	364.206	172.498	599.35	584.407	408.752	174.432	466.07	714.528	358.911	103.795	471.521
93.2051	540.855	626.494	454.407	195.063	466.685	639.693	427.533	134.551	497.292	673.734	402.216	233.528	421.512	661.431	435.632	112.459	581.521	683.959	277.424	290.338	538.129	657.933	433.499	96.5204	565.871	578.645	424.34	146.364	401.364	544.216	534.161	155.474	564.113	567.158	350.796	297.122	347.458	564.73	364.652	172.618	599.366	584.407	408.752	175.122	465.855	713.026	358.851	103.569	471.465
93.2051	540.855	626.653	454.223	195.982	465.44	639.693	427.533	135.821	497.129	673.87	401.64	233.709	421.349	661.859	434.853	112.853	581.095	683.245	279.491	290.791	538.567	657.833	433.884	97.0772	566.179	578.62	424.386	146.364	401.634	542.274	534.761	155.582	563.336	566.85	351.542	297.122	347.458	563.141	363.812	172.618	599.366	583.183	408.229	175.697	465.569	713.476	359.211	103.849	471.42
92.8821	541.565	626.604	455.418	195.616	466.098	638.788	427.925	135.955	496.782	673.116	401.053	233.782	421.719	660.566	434.853	113.257	581.12	681.793	278.756	291.695	538.567	656.232	433.884	97.159	566.387	577.435	424.386	146.203	401.532	542.353	534.41	155.599	562.552	566.208	349.44	297.812	347.308	563.085	364.184	172.991	599.518	583.183	408.229	176.309	465.234	712.725	359.588	103.581	471.271
93.1771	542.066	626.604	455.418	196.219	465.706	638.873	428.029	136.705	497.292	673.116	401.053	233.782	421.719	660.548	434.586	113.257	581.12	681.776	279.372	290.266	538.803	656.241	434.19	98.0527	566.787	576.775	424.958	146.314	401.491	540.785	534.546	155.719	561.928	566.622	350.193	298.529	347.148	561.188	363.925	173.106	599.546	582.163	406.775	176.669	465.073	712.725	359.588	103.581	471.271
93.7246	542.327	625.693	455.666	196.219	465.706	637.659	428.024	136.705	497.292	672.37	399.875	233.937	420.966	659.289	434.379	113.447	581.294	680.407	280.13	291.029	538.803	654.995	434.471	98.0527	566.787	575.477	424.958	146.421	401.3	540.785	534.546	155.719	561.928	565.219	347.567	298.684	347.132	561.102	364.622	173.109	599.588	582.163	406.775	176.83	465.073	711.806	360.269	103.773	470.932
94.0704	542.458	625.693	455.666	196.219	464.356	637.659	428.024	136.705	497.952	672.37	399.875	234.968	420.311	659.289	434.379	114.393	581.36	680.276	280.257	290.595	538.952	654.995	434.471	98.4427	566.871	575.209	425.242	146.421	401.3	539.284	534.671	155.827	561.598	565.602	348.134	297.959	347.132	559.602	364.424	173.177	599.76	581.122	406.052	177.112	464.826	712.531	360.483	104.128	470.754
94.0704	542.458	624.973	456.294	195.43	465.708	636.303	427.808	135.474	497.705	671.607	399.232	234.783	420.684	658.259	434.37	114.448	581.328	678.712	280.257	291.487	539.866	653.441	434.78	98.1698	566.586	573.862	425.628	146.421	401.3	539.28	534.257	155.739	561.534	564.338	346.31	298.154	347.135	559.602	364.424	173.177	599.76	581.033	405.253	178.093	461.996	711.727	360.878	104.128	470.754
94.5949	542.385	624.057	455.669	195.737	465.258	636.115	427.451	136.737	497.638	671.646	398.739	234.783	420.684	658.008	434.32	114.448	581.328	678.795	280.221	290.757	539.859	653.535	434.964	99.0208	566.622	573.697	425.786	146.429	400.853	537.659	534.255	155.739	561.534	564.338	346.31	298.882	347.096	557.915	364.368	173.516	600.326	580.091	404.561	178.093	461.996	712.584	360.994	104.489	470.754
94.8841	542.299	623.677	457.184	195.999	465.848	634.863	427.005	136.737	497.638	670.645	398.739	234.466	420.297	657.123	434.32	113.422	581.525	677.623	279.071	291.923	539.859	651.895	435.19	99.0208	566.622	572.158	426.086	146.476	400.578	537.619	533.789	155.627	561.607	562.872	344.273	298.746	347.039	557.843	365.059	173.662	600.689	580.091	404.561	178.335	461.805	710.919	360.994	105.58	470.401
95.1355	542.151	623.677	457.184	196.861	465.848	634.863	427.005	136.175	497.787	670.722	398.196	234.351	420.513	656.456	434.423	113.475	581.647	677.822	279.159	291.923	539.859	652.075	435.33	99.6886	566.659	572.156	426.369	146.476	400.578	535.957	533.789	156.224	561.599	563.532	344.924	299.656	347.039	556.409	364.324	173.662	600.689	578.885	403.996	178.034	461.513	711.656	361.081	106.336	470.253
95.1355	542.151	623.289	458.504	197.461	466.293	633.877	426.588	135.66	497.891	669.743	397.864	234.577	420.073	655.517	434.423	113.654	581.987	676.464	278.574	292.347	540.85	650.384	435.33	99.5572	566.258	570.616	426.369	146.311	400.383	535.974	533.233	155.913	561.573	562.202	342.94	299.674	346.957	556.321	365.213	173.712	601.191	578.729	403.53	177.596	464.5	710.877	361.129	106.916	470.367
95.2954	541.904	620.854	455.975	197.321	466.468	633.877	426.588	135.66	497.891	669.78	397.506	234.577	420.073	655.517	434.423	113.654	581.987	676.468	278.831	291.93	541.022	650.46	435.561	100.523	566.155	570.613	427.376	146.165	400.095	534.408	533.712	156.058	561.579	563.025	343.546	300.271	346.659	554.652	365.221	173.75	601.318	577.552	402.993	177.073	464.453	710.877	361.129	107.381	470.367
95.4247	541.761	619.715	456.411	197.23	466.655	633.275	425.236	135.492	497.916	668.938	397.248	234.72	420.518	653.984	434.534	114.092	582.334	675.25	278.006	293.525	541.022	649.286	435.561	100.523	566.155	569.137	427.376	146.31	399.613	534.408	533.712	156.058	561.579	560.909	341.281	300.044	346.281	554.644	366.24	173.808	601.528	577.552	402.993	177.934	464.453	709.697	361.592	107.686	470.503
95.4611	541.734	619.715	456.411	197.23	466.655	633.275	425.236	135.366	498.172	668.938	397.248	235.25	420.832	653.984	434.534	114.547	582.868	675.288	278.358	292.842	541.169	649.286	435.561	101.67	566.07	568.981	427.313	146.528	399.174	532.861	533.562	155.665	561.6	561.922	341.642	301.005	346.281	553.213	365.459	173.924	601.381	576.342	402.644	177.354	464.308	710.284	361.303	108.086	470.663
95.4611	541.734	618.275	456.573	197.404	466.876	631.947	425.236	135.369	498.498	667.946	396.309	235.674	420.55	652.808	434.567	115.07	583.294	673.644	278.358	293.518	541.236	647.482	435.964	101.363	565.801	567.663	427.071	146.528	399.174	532.797	533.428	155.48	561.627	560.891	339.661	300.727	345.8	553.213	365.459	173.924	602.116	576.151	402.212	177.354	464.076	709.295	361.393	108.086	470.663
95.7816	541.527	618.203	455.641	197.391	467.036	632.795	423.654	135.881	499.896	667.805	396.372	235.674	420.55	652.582	434.609	115.07	583.294	673.738	278.216	292.928	541.185	647.287	436.225	102.282	566.086	567.543	426.831	146.7	398.862	531.101	533.591	156.105	561.867	560.891	339.661	300.037	345.151	551.425	366.821	174.008	601.846	574.7	401.83	177.354	464.076	710.418	361.049	108.51	470.8
96.1769	541.341	616.513	456.346	197.391	467.036	631.981	422.76	135.881	499.896	667.352	396.372	236.175	420.151	651.478	434.669	115.426	583.514	672.724	277.102	294.707	541.185	645.79	436.377	102.282	566.086	566.25	426.831	146.787	398.671	531.246	533.803	156.185	561.837	559.963	337.952	299.935	343.289	551.4	367.408	174.202	602.681	574.7	401.83	177.534	463.802	710.418	361.739	108.279	470.964
96.6686	541.257	616.797	456.15	197.391	466.181	631.981	422.76	135.175	499.14	667.073	396.714	236.624	419.87	651.241	434.555	115.998	583.625	672.871	276.881	294.16	541.134	645.863	436.609	102.384	566.23	565.897	426.589	146.787	398.671	529.219	533.803	156.309	561.969	560.941	338.438	299.935	343.289	549.807	367.408	174.202	602.681	573.42	401.575	177.372	463.652	710.568	361.173	108.468	471.712
96.6686	541.257	615.218	456.582	197.435	466.469	631.324	421.88	135.175	499.14	666.027	396.908	236.704	419.782	650.013	434.555	115.998	583.625	671.224	275.921	294.776	541.017	644.027	436.609	102.384	566.23	564.598	426.405	148.086	397.855	529.324	533.926	155.935	562.275	560.171	336.481	299.892	343.069	549.776	367.595	174.818	603.39	572.954	401.346	177.482	462.454	709.349	360.733	108.088	472.148
97.3055	540.582	615.433	456.624	197.523	466.825	631.799	421.119	135.175	499.14	665.605	396.924	236.704	419.782	649.797	434.692	115.998	583.625	671.48	275.991	294.454	540.924	644.236	436.86	102.708	566.7	564.541	426.181	147.111	398.172	527.742	534.115	156.178	562.134	561.121	335.853	299.484	344.047	548.24	367.895	174.907	603.233	571.709	401.193	178.395	460.283	709.349	360.733	108.562	472.148
97.6659	540.6	613.883	457.172	197.657	466.824	631.021	420.492	135.116	499.383	664.741	397.068	236.752	419.59	648.494	434.782	116.652	583.491	670.459	276.044	295.327	540.924	642.836	436.905	102.708	566.7	562.874	426.181	147.098	398.191	527.742	534.115	156.178	562.134	559.44	334.833	299.517	343.844	548.099	368.081	175.329	604.282	571.709	401.193	178.577	459.203	709.567	360.352	108.269	472.139
97.9442	540.475	613.883	457.172	197.657	467.199	631.021	420.492	135.064	499.426	664.741	397.068	236.894	419.333	648.494	434.782	116.762	583.402	671.134	275.696	295.327	540.924	642.836	436.905	103.294	567.171	562.91	425.812	147.098	398.191	526.023	534.359	155.756	561.113	560.406	334.271	299.517	343.844	546.486	368.315	175.12	603.862	570.154	401.045	177.574	461.963	708.119	359.1	108.32	471.991
97.9442	540.475	612.287	457.273	197.888	467.197	630.17	419.838	135.064	499.426	663.798	397.134	237.063	418.884	647.394	434.908	117.078	583.264	669.545	274.765	296.147	541.232	641.38	436.98	103.294	567.171	561.672	425.465	147.184	398.134	526.012	534.725	155.587	561.203	559.987	332.725	299.693	343.58	546.486	368.315	175.939	604.897	569.982	400.774	177.665	461.062	707.482	358.639	108.32	471.991
98.3573	540.267	612.374	457.59	198.104	467.677	630.36	419.507	135.152	499.595	663.417	397.168	237.063	418.884	647.338	435.072	117.078	583.264	670.185	274.125	296.147	541.232	641.38	436.98	103.33	567.89	561.763	424.959	147.565	397.845	524.208	535.004	155.587	561.203	559.987	332.725	300.404	337.775	544.833	368.395	175.641	604.614	568.545	400.53	177.665	461.062	706.803	358.219	108.297	471.87
98.8471	540.691	610.877	458.1	198.401	467.652	629.157	419.162	135.152	499.595	662.703	396.598	237.199	418.35	646.191	435.297	117.078	583.264	669.217	273.86	296.147	541.232	639.989	436.692	103.33	567.89	559.955	424.059	148.107	397.476	524.462	535.44	155.736	561.534	559.726	332.162	300.42	337.559	544.898	368.291	176.435	605.395	568.545	400.53	177.764	460.201	706.803	358.219	108.208	471.791
100.548	540.285	610.833	458.63	198.401	467.652	629.157	419.162	135.209	499.587	662.272	396.656	237.443	417.619	646.409	435.446	117.457	580.277	669.787	273.75	296.165	541.337	640.244	436.538	104.089	568.04	560.164	423.609	148.107	397.476	522.407	535.44	155.928	561.746	560.516	331.435	300.42	336.899	543.155	367.586	176.435	605.395	567.153	400.694	177.76	460.811	706.216	357.936	108.217	471.744
100.548	540.285	609.426	459.18	198.768	467.656	628.035	418.973	135.261	499.658	661.357	396.864	238.406	416.952	645.194	435.446	117.457	580.277	668.137	273.09	296.581	541.403	638.244	436.538	103.076	567.846	558.859	423.593	148.471	397.027	522.557	535.73	156.082	561.827	561.058	330.25	300.418	337.138	543.18	367.51	177.031	605.761	566.934	400.581	177.745	460.091	706.216	357.936	108.121	471.666
101.389	539.977	609.699	459.728	199.105	467.781	627.538	418.948	135.261	499.658	660.867	397.016	238.406	416.952	645.386	435.837	117.457	580.277	668.62	272.58	297.111	541.442	638.578	436.348	103.369	567.481	559.168	423.521	148.741	396.542	521.048	535.962	156.199	561.929	561.198	328.993	300.474	336.604	541.528	367.527	176.312	605.091	565.482	400.309	177.761	460.939	706.216	357.936	108.347	471.666
101.163	540.42	608.355	460.923	199.105	467.781	626.37	417.958	135.474	499.768	659.838	396.098	238.413	416.427	644.582	436.121	117.457	580.277	667.446	272.692	297.111	541.442	637.398	436.1	103.369	567.481	557.611	423.521	149.073	396.043	521.048	535.962	156.199	561.929	561.198	328.993	300.436	337.415	541.588	367.197	180.908	605.343	565.482	400.309	177.761	459.454	705.077	357.267	108.176	471.576
102.205	539.7	608.355	460.923	199.105	468.171	626.37	417.958	135.474	499.768	659.838	396.098	238.207	416.037	644.582	436.121	117.109	584.153	667.756	272.796	297.111	541.442	637.398	436.1	103.07	567.252	557.883	423.032	149.073	396.043	519.113	536.301	156.44	562.037	560.607	327.774	301.789	335.975	539.92	367.02	176.366	604.82	563.968	399.91	177.919	460.326	704.448	356.871	108.136	470.417
102.205	539.7	606.873	460.923	199.745	468.526	625.167	417.843	136.195	500.205	658.725	395.688	239.19	414.999	643.61	436.614	116.947	584.455	666.123	272.796	297.111	541.442	635.616	436.1	103.028	567.125	556.759	422.56	149.334	395.543	519.224	536.514	156.528	562.067	560.175	326.013	301.774	336.812	539.92	367.02	177.662	605.54	564.04	400.597	181.444	461.357	703.814	356.462	108.136	470.417
102.659	540.584	608.069	461.946	199.777	468.414	624.561	418.472	136.401	500.444	658.541	395.665	239.19	414.999	643.61	436.614	116.947	584.455	666.384	272.964	298.568	541.095	636.102	435.535	103.265	566.847	556.948	421.903	149.727	394.894	517.421	536.685	156.528	562.067	560.175	326.013	301.447	336.382	538.221	366.861	177.63	605.158	562.421	400.355	181.444	461.357	703.298	356.09	108.158	469.712
102.296	541.021	606.637	462.456	199.813	468.382	623.472	418.462	136.401	500.444	657.628	395.05	239.901	415.142	642.933	437.75	117.733	584.576	664.934	272.244	299	541.095	634.717	435.278	103.265	566.847	555.418	421.093	150.064	394.346	517.446	536.727	156.524	562.15	558.278	324.876	301.241	337.101	538.281	366.574	177.427	605.441	562.421	400.355	178.212	461.732	703.298	356.09	107.881	470.365
103.475	541.021	607.479	463.313	199.813	468.382	623.472	418.462	136.34	500.553	657.511	395.037	239.901	415.142	643.444	438.178	117.427	584.627	664.934	272.244	299.245	540.844	634.821	435.024	103.511	566.453	555.579	420.527	150.064	394.346	515.542	536.727	156.675	562.258	557.504	323.694	301.241	335.481	536.638	366.574	177.427	605.441	560.838	400.316	178.286	461.874	702.944	355.728	107.9	469.871
103.475	541.021	606.051	463.703	199.822	468.461	622.343	418.537	136.34	500.553	656.464	394.386	241.437	415.174	642.001	438.178	116.756	584.735	663.569	272.244	300.262	539.519	633.03	435.024	103.773	566.094	554.126	420.688	150.496	393.781	515.5	536.745	156.721	562.306	557.151	322.741	303.251	338.24	536.635	366.142	177.567	605.221	560.794	400.95	178.408	461.917	702.383	355.278	107.79	470.798
102.738	541.337	607.501	465.242	199.805	468.968	622.165	419.571	136.34	500.553	656.41	394.335	241.437	415.174	642.744	438.746	116.756	584.735	664.321	274.056	299.976	539.361	633.487	434.789	104.12	565.819	554.377	421.152	150.686	393.515	513.991	536.756	156.721	562.306	555.427	322.133	303.258	337.957	534.932	366.069	177.567	605.221	559.117	400.726	178.649	461.916	702.383	355.278	107.959	469.613
102.445	541.584	606.88	466.483	199.958	469.256	621.057	420.643	136.669	500.674	655.681	393.54	240.683	415.679	642.297	439.181	117.313	584.733	663.135	274.733	300.812	539.361	632.423	434.584	104.12	565.819	552.814	421.152	150.774	393.187	513.941	536.739	156.762	562.403	556.576	322.643	301.173	337.064	535.026	365.805	178.655	605.347	559.117	400.726	178.828	461.916	701.827	354.797	108.404	470.327
102.445	541.584	606.88	466.483	199.958	469.616	621.057	420.643	136.669	500.674	655.681	393.54	240.683	415.679	642.297	439.181	117.358	584.796	663.3	275.265	299.603	540.208	632.423	434.584	104.326	565.904	552.947	421.442	150.868	392.941	512.25	536.739	157.155	562.556	554.747	321.993	301.173	337.064	533.528	366.01	179.193	605.526	557.503	401.256	179.228	461.839	701.206	354.346	108.054	470.243
102.445	541.584	606.284	467.484	199.958	469.616	620.072	421.459	136.669	500.674	654.475	392.753	240.929	415.687	641.731	439.682	117.651	585.122	661.789	275.265	299.809	540.19	631.474	434.217	104.345	566.068	551.807	421.96	150.868	392.941	512.277	536.748	157.529	562.68	553.8	321.047	301.157	337.623	533.528	366.01	179.193	605.526	557.795	401.644	179.715	461.654	699.084	353.808	108.054	470.243
102.555	541.795	607.078	467.876	199.958	469.616	620.185	422.114	137.065	500.303	654.295	392.826	240.929	415.687	642.289	440.005	117.651	585.122	661.789	275.265	299.452	539.977	631.882	433.646	104.489	566.198	552.873	422.009	150.86	393.024	510.595	536.667	157.529	562.68	553.8	321.047	301.107	337.802	531.755	365.926	179.626	605.462	555.916	401.573	179.715	461.654	698.747	353.433	108.139	471.18
102.659	541.896	605.761	468.476	200.653	470.105	619.327	422.901	137.065	500.303	653.513	392.031	241.686	414.564	641.106	440.005	117.724	585.473	660.504	275.265	300.54	539.977	631.353	433.586	104.489	566.198	550.945	420.989	150.866	393.1	510.633	536.528	157.529	562.68	552.837	319.773	301.117	337.801	531.836	365.409	179.985	605.339	555.916	401.573	180.471	461.489	697.72	353.433	107.979	471.901
102.872	542.053	606.51	468.812	200.653	470.105	619.327	422.901	137.191	500.322	653.388	392.108	241.42	414.314	641.106	440.005	117.168	585.859	661.229	276.015	300.218	539.515	631.005	432.442	104.713	566.318	550.645	422.083	151.424	393.1	508.841	536.528	158.356	562.712	551.855	320.791	301.117	337.801	530.161	365.709	179.985	605.339	554.158	400.654	180.253	461.342	697.717	353.19	107.938	472.081
102.872	542.053	606.296	469.742	200.902	470.336	618.484	423.658	137.191	500.322	652.488	391.359	242.467	414.639	639.832	440.005	116.713	586.157	659.726	276.015	300.965	539.069	629.604	432.442	104.707	566.368	549.1	422.083	151.497	393.199	508.809	536.421	158.712	562.76	549.332	320.002	301.127	337.775	530.199	365.367	180.114	605.164	554.408	400.593	180.914	461.282	696.696	352.809	107.981	472.247
103.041	542.205	606.296	469.742	201.694	470.336	618.865	424.567	137.191	500.322	652.279	391.5	242.467	414.639	640.955	440.375	116.713	586.157	659.819	276.336	300.849	538.525	629.912	431.957	104.957	566.419	549.1	422.083	151.555	393.27	507.356	536.217	158.795	562.791	547.567	321.91	301.159	337.796	528.586	365.006	180.227	604.899	552.828	400.462	180.542	461.357	696.696	352.809	107.981	472.247
103.322	542.481	606.296	470.882	201.882	470.677	618.048	425.382	137.588	500.58	651.529	390.66	243.275	414.334	639.751	440.807	116.634	586.291	658.711	276.718	301.883	538.525	628.942	431.61	104.957	566.419	547.498	422.083	151.415	393.408	507.356	536.217	158.795	562.791	547.567	318.894	301.163	337.807	528.693	364.889	180.189	604.73	552.828	400.462	181.723	461.357	695.291	352.567	107.949	472.418
104.561	542.846	606.296	470.882	202.584	470.677	618.048	425.382	137.894	500.724	651.529	390.66	242.866	413.929	639.751	440.807	116.883	586.363	658.957	277.176	301.915	538.191	628.942	431.61	105.281	566.388	548.766	424.553	151.805	393.408	505.729	536.096	158.914	562	546.348	321.022	301.163	337.807	526.956	365.388	180.343	604.581	551.116	400.564	181.363	461.468	695.734	352.373	107.888	472.59
104.561	542.846	607.732	471.522	202.584	470.677	617.437	426.071	137.894	500.724	650.349	390.102	242.384	413.798	638.83	441.057	117.324	586.427	657.431	277.176	302.567	537.95	628.086	431.48	105.939	566.448	546.557	425.386	151.78	393.51	505.787	535.902	159.128	561.954	545.949	320.723	301.17	337.802	526.956	365.388	181.033	604.581	551.383	400.442	182.049	460.214	694.603	353.187	107.888	472.59
105.472	543.065	607.983	471.023	202.891	470.706	617.578	426.771	138.636	500.682	650.208	390.453	242.384	413.798	638.726	440.405	117.324	586.427	657.725	277.748	302.594	537.93	628.003	431.563	107.086	566.75	546.559	425.844	152.039	393.644	504.158	535.607	159.128	561.234	545.949	320.723	301.184	337.794	525.333	365.544	181.418	604.208	549.819	400.036	182.049	460.214	695.187	353.316	107.795	472.762
105.172	543.279	607.983	472.628	202.418	470.643	616.596	426.771	138.636	500.682	649.415	389.478	242.271	413.7	637.957	441.065	117.766	580.158	656.759	278.258	303.744	537.93	627.303	431.599	107.086	566.75	544.9	425.844	151.526	393.73	504.216	535.301	159.285	561.509	544.578	320.093	301.222	337.745	525.375	365.416	182.036	603.96	549.819	400.036	181.973	460.465	693.29	352.221	107.795	472.762
105.871	542.617	607.983	472.628	203.594	470.643	616.596	426.771	139.161	500.631	649.148	389.795	242.573	413.418	637.957	441.065	117.775	580.158	656.986	278.721	303.192	538.034	627.361	431.808	107.753	567.017	544.861	426.353	152.639	393.97	502.466	535.751	159.608	561.032	543.928	322.87	301.222	337.745	523.695	365.416	182.036	603.96	548.128	399.873	182.277	460.743	694.631	352.917	107.491	472.734
105.871	542.617	607.983	474.368	203.204	470.631	615.649	428.098	139.617	500.452	647.981	389.022	242.951	413.185	637.27	441.605	117.766	580.153	655.503	278.721	302.85	538.129	627.361	431.808	107.697	567.335	543.502	425.393	151.987	394.151	502.472	535.268	160.017	561.289	542.241	322.859	301.222	337.745	523.702	365.201	182.362	603.911	548.572	399.892	182.456	460.828	692.712	353.765	107.396	472.753
106.618	542.364	607.983	474.368	203.802	470.45	615.811	428.512	140.391	500.452	647.817	389.379	242.951	413.185	637.27	441.605	117.766	580.153	655.942	278.957	302.575	538.171	627.483	432.106	108.102	567.533	543.389	426.093	155.666	396.148	501.065	534.76	160.017	560.449	541.705	325.27	301.195	337.758	522.092	365.692	181.938	603.886	546.932	399.96	182.693	460.912	692.712	353.765	107.396	472.753
105.95	541.881	607.983	475.958	203.405	470.258	614.687	428.855	140.659	500.245	646.896	388.736	243.474	412.914	636.046	437.977	117.774	580.154	654.974	279.02	302.575	538.171	626.143	432.389	108.102	567.533	542.017	426.543	151.81	395.26	501.065	534.76	160.017	560.449	540.655	322.794	301.297	337.702	522.039	365.922	186.189	603.283	546.932	399.96	182.693	460.912	691.185	354.432	107.385	472.676
106.754	541.682	607.983	475.958	203.938	470.201	614.687	428.855	140.347	500.033	646.896	388.736	243.987	412.703	636.046	437.977	117.765	580.156	654.974	279.02	302.565	538.274	625.589	433.034	108.832	567.694	541.751	426.567	152.765	394.465	499.569	534.277	159.797	560.805	540.655	322.794	301.297	336.487	520.261	365.801	182.213	603.548	545.345	400.225	183.021	460.995	691.848	354.629	107.524	472.519
106.754	541.682	606.993	475.023	203.938	470.201	613.702	429.007	140.077	499.772	645.842	387.625	244.412	411.67	635.934	437.076	117.778	580.156	653.654	279.02	302.628	538.417	624.855	433.034	108.574	567.832	540.405	426.924	152.151	395.664	499.636	533.923	160.374	561.133	538.555	325.029	301.278	336.512	520.261	365.801	183.304	603.548	545.611	400.497	183.46	461.103	690.491	354.805	107.524	472.519
107.454	541.331	606.993	475.023	204.719	470.187	613.702	429.007	141.177	499.623	646.044	388.147	244.412	411.67	635.934	437.076	117.778	580.156	653.988	278.703	302.675	538.497	624.704	433.628	109.438	568.071	540.156	426.833	152.467	397.083	498.005	533.68	160.374	560.053	538.555	325.029	302.358	336.414	518.636	366.324	183.237	603.3	543.901	400.955	183.46	461.103	691.043	355.051	107.726	472.505
107.454	541.331	606.993	476.899	204.228	470.156	612.167	428.693	141.177	499.623	645	386.932	244.412	410.935	635.605	435.839	118.434	584.733	652.923	278.245	302.675	538.497	623.65	434.197	109.438	568.071	538.944	426.833	152.088	398.111	497.907	533.376	160.43	560.647	536.615	325.314	301.34	336.332	518.586	366.51	184.286	603.041	543.901	400.955	183.878	461.229	691.043	355.051	107.726	472.505
107.358	540.652	606.3	474.721	204.228	470.156	612.167	428.693	141.097	499.442	645.433	387.416	245.832	408.661	635.347	435.236	118.368	584.287	653.252	277.736	302.714	538.521	623.741	434.724	110.346	568.094	538.705	426.587	152.865	398.111	496.227	533.376	160.459	560.322	536.696	327.503	301.34	336.332	516.971	366.78	184.286	603.041	542.433	401.359	184.434	461.159	691.848	355.046	108.122	472.554
107.358	540.652	604.525	475.528	203.356	470.21	610.885	428.431	141.179	499.285	644.908	386.564	246.371	410.709	634.757	435.236	117.782	580.156	651.846	277.736	302.724	538.38	622.447	434.724	110.251	567.831	537.21	427.09	152.701	398.336	496.074	533.298	160.736	560.503	534.53	327.774	301.345	336.299	517.066	366.926	185.268	602.966	542.787	401.928	185.357	461.059	692.324	355.017	108.299	472.553
106.555	540.413	603.533	474.2	204.719	470.184	610.737	427.964	141.974	499.285	645.42	387.032	246.371	410.709	634.37	434.523	117.782	580.156	652.044	277.046	302.979	538.224	622.369	435.476	111.622	568.116	536.902	426.829	152.671	398.291	494.668	533.216	161.135	559.754	534.53	327.774	301.329	336.232	515.465	366.923	184.839	603.036	541.347	402.462	185.797	460.848	692.324	355.017	108.299	472.553
106.082	540.053	603.501	474.456	205.231	470.01	609.676	427.964	142.252	499.228	644.982	386.249	246.759	410.224	634.199	433.748	117.782	580.156	651.23	276.319	302.979	538.224	621.371	436.163	111.622	568.116	535.208	427.189	152.668	398.123	494.609	533.252	161.135	559.754	531.329	328.209	301.356	336.19	515.449	366.936	185.64	603.11	541.347	402.462	185.846	460.848	692.471	354.923	108.244	472.328
106.169	539.859	603.501	474.456	204.971	470.002	609.676	427.964	143.111	499.195	644.982	386.249	246.179	411.006	634.199	433.748	117.779	580.139	651.485	275.538	303.103	538.052	621.371	436.163	112.297	567.317	535.196	426.751	152.668	398.123	493.081	533.252	161.532	559.758	531.329	328.209	301.356	336.19	513.819	367.614	185.442	603.269	539.992	403.141	186.273	460.658	692.376	354.817	108.112	472.127
106.169	539.859	601.675	474.769	204.971	470.002	608.254	427.013	142.483	499.138	644.489	385.58	245.54	410.417	633.86	432.981	117.765	580.144	650.192	275.538	303.782	537.898	620.303	436.754	112.297	567.317	533.914	426.747	152.932	398.092	493.039	533.375	162.222	559.69	529.222	329.604	301.171	336.176	513.819	367.614	186.565	603.269	540.197	403.606	186.573	460.505	692.159	354.618	108.112	472.127
106.575	539.421	600.581	473.753	205.275	469.821	608.236	426.582	143.06	498.972	644.489	385.58	245.54	410.417	633.86	432.981	117.765	580.144	650.627	274.824	303.782	537.898	620.442	437.482	113.615	567.317	533.998	426.297	152.904	398.052	491.321	533.539	162.222	559.69	529.222	329.604	301.049	336.104	512.129	368.04	186.252	603.468	538.757	404.042	186.573	460.505	691.593	354.232	108.139	471.952
106.944	538.95	598.951	473.849	204.689	469.658	607.167	426.098	143.06	498.972	643.345	384.47	246.101	409.724	632.862	432.24	117.768	580.156	649.817	274.125	304.157	537.898	619.164	437.482	113.615	567.317	532.515	426.297	152.93	398.052	491.09	533.96	163.974	558.959	526.283	331.389	300.946	335.953	512.356	368.066	187.018	603.547	538.757	404.042	186.8	460.359	691.593	354.232	108.005	471.804
107.393	538.553	598.951	473.849	204.689	469.658	607.167	426.098	143.48	498.811	644.287	385.262	245.901	410.008	632.304	431.784	117.76	580.133	650.302	273.352	303.622	537.581	619.524	439.361	114.856	567.602	532.605	425.748	152.93	398.052	489.46	534.23	163.974	558.959	530.274	331.366	300.946	335.953	510.669	368.351	187.018	603.547	537.548	404.465	186.685	460.301	691.271	353.84	107.942	471.674
107.393	538.553	597.413	473.14	204.202	469.328	606.094	425.509	143.021	498.496	643.659	384.56	246.059	408.904	631.965	431.004	117.751	579.5	648.877	273.352	303.595	537.444	618.14	439.361	113.309	567.189	531.259	426.01	152.93	398.052	489.403	534.574	162.815	559.601	528.522	333.185	300.945	335.73	510.606	368.359	186.653	603.521	537.499	404.858	186.594	460.315	689.315	353.367	107.707	471.764
107.786	538.288	597.209	472.29	204.337	468.876	606.224	425.054	144.185	498.496	644.021	384.906	246.059	408.904	631.328	430.934	117.751	579.5	649.403	272.601	303.595	537.444	618.14	439.361	114.1	567.457	531.149	425.65	152.89	398.025	487.841	534.911	162.936	559.564	529.119	332.371	300.86	335.267	508.924	368.378	186.661	603.457	536.231	405.408	186.556	460.41	689.315	353.367	107.707	471.764
107.958	538.265	595.64	471.959	204.595	468.461	605.144	424.488	143.688	498.22	643.171	385.203	246.169	407.973	630.816	430.106	117.751	579.5	648.763	271.928	304.064	537.444	617.94	441.21	114.1	567.457	529.703	425.65	153.023	397.881	487.841	534.911	162.936	559.564	526.655	334.756	300.848	334.766	508.915	368.192	187.269	603.293	536.231	405.408	186.687	460.41	688.239	352.784	107.326	471.859
108.293	538.075	595.64	471.959	204.777	468.167	605.144	424.488	144.554	497.804	643.171	385.203	245.435	408.016	630.816	430.106	117.808	579.318	648.963	271.133	303.413	536.774	617.94	441.21	114.672	567.702	529.694	425.214	153.413	397.673	486.301	535.202	163.344	559.454	527.263	333.528	300.848	334.766	507.116	368.057	187.602	603.196	535.178	405.989	186.687	460.488	688.542	352.324	107.155	471.718
108.293	538.075	594.096	471.72	204.777	468.167	604.109	423.843	143.862	497.447	642.356	385.234	245.688	407.104	629.859	429.194	117.815	579.297	647.757	271.133	303.69	536.38	616.94	442.445	114.4	567.666	527.96	425.576	153.413	397.673	486.166	535.581	163.924	559.314	525.444	334.923	300.918	334.262	507.116	368.057	187.602	603.196	535.306	406.669	186.589	460.548	687.761	351.803	107.155	471.718
108.575	537.911	594.176	471.336	204.944	467.952	604.305	423.234	143.1	497.373	642.45	385.352	245.688	407.104	629.158	429.358	117.815	579.297	647.93	270.463	303.69	536.38	616.94	442.445	115.602	567.872	527.995	425.565	153.933	397.319	484.435	536.064	164.748	559.314	525.444	334.923	301.054	333.794	505.538	368.054	188.105	603.147	534.323	407.104	186.589	460.548	688.148	351.431	107.046	471.484
108.903	537.568	592.733	470.914	205.164	467.643	603.389	422.756	143.1	497.373	641.562	385.352	246.921	407.104	628.532	428.484	117.744	579.634	647.254	269.741	304.173	535.6	616.343	444.292	115.602	567.872	526.497	425.565	154.685	396.745	484.376	536.44	165.377	559.108	523.466	336.303	301.442	334.996	505.572	367.551	188.623	603.516	534.323	407.104	186.718	460.641	686.913	351.431	107.053	471.001
109.345	537.224	592.733	470.914	205.164	467.643	603.389	422.756	143.107	497.269	641.589	385.406	245.592	407.752	627.778	428.654	117.779	579.622	647.209	268.899	303.489	535.254	616.628	444.87	117.002	567.821	526.197	425.529	154.685	396.745	482.795	536.77	166.247	558.841	524.048	335.291	301.442	334.996	503.925	367.551	188.623	603.516	533.391	407.573	186.727	460.806	687.199	350.867	107.078	470.571
109.345	537.224	591.199	470.429	205.467	467.361	602.396	422.207	143.346	497.186	640.609	385.602	245.592	407.752	627.364	427.259	117.708	579.335	646.362	268.899	303.791	534.4	615.245	445.035	116.584	567.528	524.619	425.807	155.423	396.34	482.818	537.187	166.19	558.548	521.913	336.392	301.052	333.553	503.847	367.036	190.079	603.609	533.316	408.168	186.561	460.837	686.619	350.464	107.063	470.089
111.127	536.772	591.341	469.833	205.467	467.361	602.311	422.004	143.346	497.186	640.441	385.785	245.592	407.752	626.567	427.632	117.708	579.335	646.362	268.899	304.887	535.037	615.493	445.643	118.087	567.033	524.535	425.846	155.972	396.139	481.301	537.293	166.478	558.298	522.433	335.384	301.178	333.295	502.117	367.345	190.657	603.525	532.134	408.538	186.345	460.919	687.032	349.946	107.063	470.089
111.52	536.543	589.972	469.565	206.437	466.971	601.083	421.652	143.729	497.183	639.376	385.994	245.592	407.752	625.61	426.827	117.659	579.247	645.567	267.494	304.887	533.972	614.463	446.094	118.087	567.033	523.155	425.846	156.257	395.909	481.137	537.466	166.478	558.298	519.728	337.589	301.419	332.777	502.085	367.002	191.507	603.548	532.134	408.538	186.543	460.919	687.032	349.946	107.208	469.619
112.309	537.173	589.972	469.565	207.002	466.867	601.083	421.652	146.105	496.957	639.376	385.994	245.316	407.947	625.61	426.827	117.629	579.146	645.567	267.494	303.524	533.814	614.463	446.094	118.438	566.918	522.964	425.961	156.396	395.804	479.751	537.466	166.821	558.137	520.213	336.793	301.419	332.777	500.427	366.783	191.904	603.491	530.781	408.884	186.523	461.01	687.032	349.946	107.191	469.538
112.309	537.173	588.659	468.966	207.002	466.867	599.997	421.626	144.435	497.362	638.417	386.202	245.316	407.947	625.281	426.385	117.597	579.029	644.735	267.494	304.935	532.602	613.16	446.65	117.879	566.705	521.254	426.219	156.396	395.804	479.522	537.769	166.815	557.968	518.483	337.944	300.895	335.545	500.427	366.783	192.699	603.491	530.675	409.024	186.71	461.187	687.311	347.792	107.191	469.538
113.02	537.035	588.778	468.614	207.333	466.893	599.997	421.626	144.435	497.362	638.334	386.353	245.316	407.947	625.769	426.979	117.597	579.029	644.54	266.616	305.305	533.395	613.139	446.847	118.586	566.363	521.146	426.426	156.461	395.79	477.933	537.821	167.916	557.968	518.483	337.944	300.777	335.017	498.702	366.785	192.799	603.328	529.264	409.336	186.71	461.187	687.017	347.259	107.152	469.583
112.575	537.464	588.272	468.236	207.333	466.893	598.963	421.626	144.435	497.362	637.309	386.353	245.356	408.335	625.043	425.858	117.678	578.841	643.514	266.302	306.041	532.24	611.956	447.128	118.586	566.363	519.316	426.426	156.458	395.818	477.779	537.932	167.537	557.851	516.89	337.823	300.637	334.472	498.593	366.327	193.415	603.118	529.264	409.336	187.225	461.604	687.017	346.074	107.168	469.572
113.127	536.93	588.272	468.236	207.333	466.893	598.963	421.626	145.02	497.844	637.309	386.353	245.201	408.449	625.469	426.107	117.694	578.675	643.514	266.302	305.424	533.214	611.871	446.833	119.31	566.019	519.411	426.634	156.458	395.818	476.219	538.202	168.093	557.886	517.045	338.125	300.637	334.472	496.991	366.642	193.415	603.118	527.788	409.45	187.28	461.877	686.597	346.363	107.248	469.405
113.127	536.93	587.691	468.2	208.124	466.722	597.421	421.742	145.02	497.844	636.201	386.353	245.181	408.603	623.95	424.787	117.878	578.425	642.662	266.302	306.197	532.829	610.597	447.418	119.013	565.596	517.943	426.852	156.733	395.926	476.067	538.181	168.093	557.886	515.153	338.599	300.6	333.797	496.939	366.467	193.759	603.065	527.49	409.553	187.478	462.077	686.118	346.767	107.413	469.16
113.733	537.376	588.552	468.235	208.392	466.608	598.017	421.967	145.02	497.844	636.055	386.993	245.181	408.603	623.95	424.787	117.878	578.425	642.105	265.865	305.115	533.591	610.553	446.88	118.498	565.388	517.964	427.103	157.398	395.111	474.445	538.298	168.55	558.165	515.158	339.082	300.594	333.446	495.205	366.142	192.992	603.022	526.099	409.496	187.597	462.361	685.649	347.031	107.413	469.16
113.485	537.729	587.214	468.235	208.392	466.608	596.092	422.612	145.02	497.844	634.906	386.993	245.171	408.656	623.968	423.953	118.515	578.851	641.003	265.728	305.115	533.591	609.805	447.315	118.498	565.388	516.115	427.223	157.41	395.35	474.445	538.298	168.55	558.165	513.138	339.082	300.684	333.233	495.326	365.836	193.313	602.949	526.099	409.496	188.035	462.331	685.649	347.031	107.763	468.819
114.173	536.937	587.214	468.235	208.392	466.608	596.092	422.612	145.02	497.844	634.906	386.993	245.282	408.535	623.968	423.953	118.663	578.814	641.003	265.728	304.753	534.169	609.805	447.315	118.308	565.367	516.115	427.223	157.889	394.765	472.926	538.191	169.57	558.339	512.995	339.562	300.684	333.233	493.478	365.95	192.663	602.956	524.675	409.505	187.971	462.56	685.091	346.819	108.109	468.609
114.173	536.937	587.148	468.08	208.392	466.608	595.111	423.197	145.02	497.844	634.013	386.954	245.358	408.274	622.762	422.708	118.801	578.688	640.085	265.728	304.679	534.425	608.779	447.181	118.31	565.506	514.9	427.223	158.023	395.668	472.815	537.936	169.102	558.382	511.345	340.106	300.887	332.916	493.478	365.95	193.829	602.956	524.675	409.505	188.005	462.971	684.439	346.744	108.109	468.609
114.976	536.653	587.65	467.974	209.375	466.329	595.133	423.855	145.455	497.705	634.1	387.328	245.358	408.274	623.925	423.211	118.801	578.688	639.49	265.909	304.87	534.636	607.834	446.113	118.392	565.628	514.846	427.56	158.939	395.877	471.882	537.922	170.288	558.382	511.345	340.106	301.151	332.525	491.798	366.183	193.075	602.952	523.011	409.438	188.005	462.971	683.748	346.651	108.255	468.523
114.701	536.809	586.433	467.974	209.922	466.346	594.097	423.855	145.455	497.705	632.887	387.643	245.397	408.005	623.446	422.15	118.873	578.9	638.14	266.191	304.87	534.636	606.687	445.869	118.392	565.628	513.256	427.56	158.939	395.877	472.764	537.963	169.664	558.322	509.619	340.462	301.59	332.103	491.784	366.096	193.261	602.907	523.011	409.438	188.5	463.236	683.748	345.376	108.317	468.437
114.412	537.045	586.433	467.974	209.922	466.346	594.097	423.855	145.435	497.563	633.037	387.911	245.513	407.625	623.446	422.15	118.93	578.735	637.799	266.352	305.206	534.889	606.489	445.173	118.548	565.785	513.256	427.56	160.054	394.992	471.285	537.963	170.358	558.241	509.607	340.928	301.59	332.103	490.053	366.096	193.261	602.907	521.445	409.431	188.9	463.526	683.109	345.329	108.505	468.364
114.412	537.045	586.931	468.011	210.553	466.354	592.978	423.855	145.486	497.339	632.001	387.87	245.486	407.481	622.493	421.1	118.928	578.467	636.811	266.352	305.566	535.196	605.514	445.833	118.711	565.93	511.772	427.466	160.038	396.958	471.807	537.995	169.888	558.08	507.885	341.547	301.746	331.924	490.047	365.803	192.751	602.881	521.008	409.128	189.353	463.802	683.241	344.778	108.874	468.209
114.468	536.822	586.931	468.011	211.024	466.438	593.716	425.417	145.486	497.339	632.198	387.953	245.486	407.481	623.803	421.089	118.928	578.467	636.498	266.536	306.075	535.637	605.463	445.013	118.965	566.171	511.772	427.466	161.109	395.923	470.239	537.978	170.819	557.861	507.705	342.296	302.01	331.559	488.372	365.54	192.372	602.844	519.873	408.822	189.798	463.935	681.552	345.512	108.874	468.209
114.79	536.39	586.142	468.011	211.617	466.575	592.645	425.417	145.48	497.196	631.073	388.53	245.359	407.182	623.443	420.09	118.96	578.226	635.549	266.722	306.075	535.637	604.567	444.703	118.965	566.171	510.329	427.466	160.095	397.188	470.239	537.978	170.819	557.861	506.043	342.746	302.286	331.127	488.213	365.423	192.295	602.78	519.873	408.822	189.798	463.875	681.552	344.087	109.239	467.892
114.79	536.39	586.142	468.011	212.334	463.555	592.645	425.417	145.565	497.094	631.073	388.53	245.153	406.981	623.443	420.09	118.984	577.943	635.059	266.822	306.572	535.982	604.567	444.703	119.084	566.511	510.16	426.966	161.197	396.198	468.842	538.033	171.953	557.594	506.051	343.621	302.286	331.127	486.508	365.248	192.233	602.573	518.79	408.53	190.236	463.888	680.709	344.858	109.339	467.62
114.79	536.39	586.478	468.892	212.334	463.555	592.871	425.492	145.677	497.192	630.046	388.843	244.95	406.97	623.106	419.216	118.984	577.943	634.11	266.822	306.688	536.078	604.169	445.01	119.14	566.624	508.582	426.647	160.421	396.804	468.586	538.173	171.925	557.298	504.48	344.405	302.474	330.61	486.508	365.248	192.233	602.573	518.61	408.153	190.642	463.773	680.475	344.564	109.339	467.62
114.853	535.937	586.401	469.389	212.344	463.566	592.871	425.492	146.022	497.288	630.22	388.603	244.95	406.97	623.458	419.638	118.984	577.943	633.652	267.007	306.846	536.005	603.517	443.562	119.548	566.818	508.567	426.353	160.741	397.335	467.032	538.54	173.296	557.298	504.48	344.405	302.568	330.18	485.036	365.226	192.312	602.323	517.464	407.695	190.642	463.773	681.31	345.408	109.339	467.62
114.853	535.937	585.991	469.921	212.349	463.585	591.773	425.492	146.022	497.288	628.883	388.993	244.632	406.899	622.71	418.973	119.035	578.089	632.498	267.024	307.638	536.005	602.567	443.336	119.548	566.818	506.939	426.353	160.022	397.831	467.018	538.414	173.178	557.158	502.949	345.552	302.595	329.905	484.979	365.167	192.498	601.725	517.464	407.695	190.947	463.559	681.31	343.863	109.619	466.772
114.871	535.268	585.991	469.921	212.349	463.585	591.773	425.492	146.327	497.394	629.185	388.693	244.34	406.73	622.863	419.306	119.082	578.017	632.096	267.06	308.093	535.939	602.669	442.485	119.789	566.982	506.902	425.998	160.794	397.831	465.263	538.414	174.15	557.112	502.968	345.974	302.595	329.905	483.285	365.167	192.498	601.725	516.192	407.221	191.03	463.424	681.063	344.759	109.6	466.627
114.871	535.268	585.336	470.313	212.366	463.565	590.92	426.416	146.808	497.328	628.238	388.773	244.118	406.563	621.617	418.121	119.082	578.017	631.229	267.06	308.419	535.939	601.411	443.07	119.918	567.191	505.394	425.74	160.228	397.763	465.18	538.004	173.829	557.124	501.355	347.033	302.609	329.774	483.321	365.168	192.498	601.725	515.965	406.799	191.28	463.263	679.879	344.456	109.591	466.508
114.98	534.649	584.632	470.639	212.366	463.565	590.986	426.925	146.808	497.328	628.457	388.338	244.118	406.563	621.705	418.685	119.082	578.017	630.835	267.044	308.515	535.606	601.611	442.304	120.04	567.448	505.173	425.522	159.77	397.663	463.658	538.02	173.476	557.161	501.638	347.433	302.769	329.37	481.514	365.314	192.931	600.856	514.731	406.334	191.617	463.23	679.228	345.583	109.591	466.508
115.216	534.079	583.814	470.911	212.43	463.546	590.061	427.514	146.873	497.338	627.335	388.291	243.868	406.357	622.18	418.391	118.253	578.432	629.792	266.881	309.243	535.606	600.585	442.18	120.04	567.448	503.367	425.672	159.518	397.52	463.7	537.529	173.476	557.161	499.715	348.559	303.147	328.978	481.748	365.406	193.176	600.546	514.731	406.334	191.617	463.2	678.257	344.323	109.729	466.091
115.627	533.557	583.814	470.911	212.292	466.104	590.061	427.514	146.864	497.459	627.335	388.291	243.638	405.987	622.18	418.391	118.171	578.283	629.792	266.881	309.305	535.431	600.585	442.18	120.366	567.753	503.52	425.51	159.518	397.52	461.941	537.859	173.464	557.212	499.883	348.664	303.147	328.978	480.111	365.993	193.331	600.518	513.493	406.048	192.063	463.17	678.257	344.323	109.939	465.743
115.627	533.557	583.138	471.046	212.292	466.104	589.299	428.268	146.881	497.595	626.404	388.325	243.624	405.613	620.858	417.796	118.171	577.473	628.704	266.941	310.137	535.142	599.569	442.534	120.829	568.14	501.957	425.344	159.422	397.513	462.078	537.12	173.503	557.269	498.704	350.035	303.573	328.647	480.111	365.993	193.331	600.518	513.352	405.811	192.256	463.298	678.991	344.517	109.939	465.743
115.916	533.197	582.826	471.028	212.254	466.134	589.554	428.971	146.972	497.746	626.708	387.64	243.624	405.613	619.705	418.234	118.171	577.473	628.275	266.799	310.418	534.818	599.584	442.659	121.498	568.502	501.892	425.019	159.514	397.158	460.485	536.85	173.503	557.269	498.704	350.035	303.573	328.647	478.519	366.013	193.388	600.665	512.327	405.773	192.256	463.298	679.225	345.606	110.25	465.402
116.031	533.142	582.293	471.028	212.185	466.068	588.739	429.673	146.972	497.746	625.391	387.64	243.604	405.393	618.101	417.877	118.211	576.895	627.098	266.784	311.072	534.818	598.434	442.854	121.498	568.502	500.053	425.019	159.896	396.56	460.359	536.234	173.612	557.351	497.142	351.95	304.056	328.308	478.681	366.287	193.462	600.821	512.327	405.773	192.324	463.366	677.731	344.451	110.731	465.035
116.125	533.204	582.293	471.028	212.185	466.068	588.739	429.673	146.796	497.835	625.724	386.965	243.763	405.076	617.334	418.762	120.322	576.917	627.098	266.784	311.072	534.818	598.574	443.385	122.12	568.705	499.965	424.804	159.896	396.56	458.838	536.234	173.748	557.505	497.396	351.39	304.056	328.308	477.025	366.617	193.462	600.821	511.04	405.771	192.696	463.472	677.355	346.127	110.954	464.667
116.125	533.204	580.543	471.217	212.11	466.047	587.804	430.329	146.667	497.987	624.703	386.59	244.051	404.746	616.979	417.607	118.413	576.865	626.243	266.784	311.938	534.322	597.216	444.165	122.12	568.705	498.508	424.76	159.962	396.264	458.681	535.681	173.752	557.814	495.866	353.307	304.135	328.308	477.103	366.902	193.462	601.03	510.476	405.837	193.046	463.547	677.077	345.767	111.119	464.275
116.154	533.254	578.965	471.069	212	465.841	587.878	430.903	146.667	497.987	624.833	386.314	244.051	404.746	616.362	418.539	118.413	576.865	625.672	266.394	311.789	534.191	597.396	444.232	124.245	568.551	498.506	424.701	160.073	396.161	457.062	535.799	173.869	558.178	495.988	352.811	304.263	328.34	475.3	367.19	193.558	601.166	509.131	405.881	193.624	463.607	676.512	347.565	111.119	464.275
116.154	533.254	578.079	470.812	211.972	465.63	586.887	431.374	146.557	498.109	623.634	386.11	244.259	404.824	615.055	418.41	118.413	575.725	624.483	266.081	311.789	534.191	596.267	445.044	124.245	568.551	496.807	424.701	160.327	395.889	457.062	535.799	173.869	558.178	494.16	354.896	304.638	328.174	475.5	367.596	193.539	601.315	509.131	405.881	193.624	463.607	675.009	347.565	111.194	463.884
116.871	533.274	578.079	470.812	211.972	465.63	586.887	431.374	146.342	498.246	623.634	386.11	244.485	404.977	615.055	418.41	118.413	575.725	624.461	265.776	311.527	533.98	596.267	445.044	125.005	568.153	496.74	424.74	160.327	395.889	456.437	535.708	174.139	558.814	494.567	354.342	304.638	328.174	473.881	367.933	193.477	601.428	507.698	405.992	194.174	463.429	675.871	348.286	111.263	462.486
116.871	533.274	578.046	470.475	211.972	465.63	585.833	431.932	146.301	498.132	622.609	385.939	244.719	405.239	613.765	419.377	118.84	576.836	623.389	264.996	311.365	533.841	595.265	446.138	124.708	568.128	494.941	424.929	160.562	395.786	455.442	535.351	174.395	559.54	492.794	356.622	305.247	328.041	473.881	367.933	193.477	601.428	507.298	406.049	194.659	463.104	674.114	349.426	111.263	462.486
117.167	533.384	577.281	470.011	211.838	465.035	585.74	432.372	146.269	498.086	622.684	385.837	244.719	405.239	613.765	419.377	118.84	576.836	623.389	264.996	311.365	533.841	595.265	446.138	124.84	568.095	494.91	425.012	161.08	395.534	453.762	535.576	174.395	559.54	492.794	356.622	305.892	327.853	472.366	368.686	193.494	601.466	505.802	405.908	194.659	463.104	674.13	350.027	111.328	461.513
117.72	533.54	576.096	470.365	211.848	464.336	584.758	432.796	146.269	498.086	621.589	385.837	244.955	405.461	612.394	420.58	120.453	576.495	622.566	264.675	311.365	533.841	594.015	446.738	124.84	568.095	493.232	425.012	161.657	395.178	453.778	535.422	174.524	560.021	491.292	357.591	306.343	327.749	472.526	368.98	193.426	601.384	505.802	405.908	194.892	463.033	674.13	350.027	113.253	460.87
119.407	533.593	576.096	470.365	211.848	464.336	584.758	432.796	146.391	498.298	621.639	385.778	244.955	405.461	612.441	420.949	120.096	577.154	622.566	264.675	311.365	533.841	595.218	447.328	125.168	568.041	493.13	425.136	161.657	395.178	452.09	535.422	174.595	560.478	491.519	357.022	306.343	327.749	470.603	368.98	193.426	601.384	504.349	405.896	195.358	462.952	674.369	350.461	111.39	461.595
119.407	533.593	575.713	469.971	211.904	463.605	583.696	433.059	146.49	498.499	620.51	385.927	244.964	406.189	611.129	420.949	120.714	576.728	621.62	264.075	311.377	533.963	593.893	448.033	124.538	567.96	491.469	425.407	162.324	394.796	451.992	535.253	174.572	560.633	489.864	358.554	306.582	327.852	470.855	369.333	194.297	601.292	503.996	405.909	196.229	462.862	673.989	350.926	111.561	462.155
120.141	533.67	575.248	469.706	212.112	462.989	583.332	433.19	146.49	498.499	620.441	386.069	244.964	406.189	611.2	421.225	120.714	576.728	621.688	263.491	311.609	533.98	593.891	449.094	124.822	567.807	491.3	425.597	162.916	394.538	450.465	535.253	174.556	560.619	490.127	357.9	306.805	327.982	469.243	369.744	194.416	601.225	502.757	406.116	196.449	462.94	673.339	351.354	111.561	460.865
119.58	533.699	573.767	468.162	212.201	462.848	582.196	433.061	146.684	498.728	619.278	386.311	244.964	406.189	609.84	421.731	121.582	576.534	620.857	263.133	311.609	533.98	593.327	450.273	124.822	567.807	489.753	425.597	163.228	394.322	450.465	535.253	174.556	560.619	487.952	359.955	306.952	328.103	469.248	370.103	194.227	601.13	502.757	406.116	197.121	462.91	673.339	351.354	111.819	461.703
120.481	533.699	573.767	468.162	212.318	462.881	582.196	433.061	146.9	498.75	619.278	386.311	244.964	406.189	609.84	421.731	121.528	576.826	621.398	263.351	311.872	533.984	593.327	450.273	125.408	567.324	489.692	425.85	163.913	394.275	448.621	535.446	175.271	560.599	488.145	359.014	306.952	328.103	467.672	370.811	194.076	601.026	501.503	406.317	197.262	463.073	672.567	351.966	112.257	461.072
120.481	533.699	572.662	466.802	212.318	462.881	581.122	432.739	147.158	498.652	618.401	386.635	244.201	407.172	608.522	421.985	122.171	577.39	620.313	262.736	312.069	534.061	592.479	451.383	125.033	566.773	488.015	426.18	163.913	394.275	448.876	535.689	175.173	560.54	486.527	360.196	307.121	328.343	467.672	370.811	194.538	601.026	501.275	406.679	197.91	463.328	670.53	352.294	112.257	461.072
121.532	533.699	572.537	466.833	212.404	462.888	581.122	432.739	147.532	498.567	618.521	387.002	244.201	407.172	608.72	422.351	122.171	577.39	620.624	262.857	312.067	534.241	592.865	451.614	124.911	566.169	487.9	426.568	164.324	394.108	447.084	536.078	175.877	560.54	486.527	360.196	307.613	328.741	465.925	371.268	194.663	600.917	500.072	407.039	197.91	463.328	670.141	352.78	112.713	460.497
120.842	533.606	571.54	465.415	212.404	462.888	579.833	431.545	147.532	498.567	617.468	387.002	244.201	407.172	607.419	422.797	121.742	577.447	619.844	262.392	312.067	534.241	592.177	452.439	124.911	566.169	486.266	426.568	164.295	393.655	447.152	536.458	175.51	560.466	484.761	361.687	308.173	329.161	466.368	371.503	194.906	600.788	500.072	407.039	198.777	463.685	669.003	351.564	113.088	461.181
122.266	533.606	571.54	465.415	213.544	462.888	579.833	431.545	147.532	498.567	617.604	387.453	243.082	407.658	607.74	423.248	121.589	577.326	619.844	262.392	312.148	534.435	592.354	452.975	125.046	565.496	486.207	426.964	165.027	392.68	445.201	536.458	175.848	560.53	484.719	360.664	308.173	329.161	464.486	372.013	194.906	600.788	498.618	407.477	198.401	463.941	669.09	351.79	113.585	460.306
121.944	533.397	570.413	464.001	213.772	462.882	578.927	430.891	147.978	498.238	616.542	387.914	243.437	407.862	605.723	423.248	121.589	577.326	618.856	261.777	312.347	534.557	591.293	454.01	125.471	564.919	484.509	427.384	164.979	392.114	445.312	536.679	175.511	561.068	483.829	361.294	308.872	329.633	464.741	372.145	195.171	600.735	498.713	407.94	199.062	464.134	667.93	351.925	113.735	460.689
122.98	533.112	570.467	464.111	214.609	462.774	578.775	430.39	147.978	498.238	616.868	388.519	243.437	407.862	606.162	423.771	121.589	577.326	618.856	261.777	312.31	534.636	591.631	454.114	125.88	564.565	484.429	427.79	165.748	391.015	443.753	536.919	175.721	560.529	483.914	360.851	308.872	329.633	463.05	372.724	194.998	600.567	497.35	408.436	198.492	464.32	668.158	352.345	114.13	459.579
122.329	532.827	569.522	462.99	214.42	462.645	577.827	429.875	147.978	498.238	616.05	389.016	242.717	407.813	604.785	423.771	122.255	577.196	618.716	261.137	312.31	533.631	590.913	454.972	125.88	564.565	482.776	427.88	165.587	390.715	443.753	536.919	175.721	560.529	482.018	361.946	309.146	329.728	463.351	372.914	195.367	600.488	497.35	408.436	199.991	464.305	666.728	352.585	113.969	460.186
122.873	532.654	569.522	462.99	214.42	463.095	577.827	429.875	147.978	498.238	616.05	389.016	242.292	407.792	604.785	423.771	122.645	577.176	619.155	261.377	312.31	533.631	590.913	454.972	126.385	564.304	482.776	427.88	166.466	389.65	441.915	537.218	176.12	560.46	481.011	362.06	309.146	329.728	461.811	373.485	194.927	600.436	495.715	408.967	199.098	464.414	666.907	352.623	114.138	460.81
122.873	532.654	568.624	461.43	214.42	463.095	576.944	428.429	147.978	498.238	614.898	389.016	241.795	407.814	603.813	424.75	123.314	577.081	618.06	260.777	312.247	533.625	590.149	456.059	126.385	564.304	481.239	428.635	166.243	389.944	442.153	537.332	175.872	560.49	479.642	362.723	309.173	329.699	461.811	373.485	195.991	600.436	495.92	409.446	199.272	464.426	665.652	352.739	114.138	460.81
123.282	532.6	568.227	461.804	215.461	462.42	576.783	427.907	147.978	498.238	614.898	389.016	241.795	407.814	603.874	425.187	123.314	577.081	618.501	261.058	312.164	533.687	590.116	456.084	126.835	564.324	481.199	429.102	167.124	389.036	440.28	537.636	175.872	560.49	479.642	362.723	310.043	329.631	460.243	374.027	195.617	600.429	494.295	409.882	199.272	464.426	665.578	352.627	114.495	461.179
122.731	532.521	567.133	460.627	215.928	462.828	575.817	427.347	147.978	498.238	613.845	389.587	241.644	407.526	602.155	425.187	123.807	576.974	617.727	260.563	312.164	533.687	589.945	457.024	126.835	564.324	479.424	429.102	166.86	389.353	440.398	537.895	175.689	560.502	478.053	363.261	310.54	329.596	460.531	374.054	196.275	600.347	494.295	409.882	199.658	464.438	664.12	353.062	114.198	461.013
123.347	532.347	567.133	460.627	216.997	462.003	575.817	427.347	147.832	497.29	615.7	390.844	242.148	407.359	602.155	425.187	123.807	576.974	618.066	261.011	312.125	533.844	589.945	457.024	127.32	567.141	479.417	429.615	168.044	389.353	438.406	537.895	175.689	560.502	477.895	363.767	311.112	329.596	458.354	374.519	196.275	600.347	492.771	410.248	198.705	464.416	664.035	352.821	114.745	460.832
123.347	532.347	566.134	459.581	216.603	462.154	574.939	427.347	147.795	497.135	615.33	390.933	241.98	407.2	600.724	424.437	124.928	576.398	616.959	261.011	312.157	534.16	589.945	457.579	126.953	564.517	477.925	430.194	167.673	389.52	438.646	538.195	175.899	560.372	476.34	364.472	311.465	329.515	458.9	374.697	196.273	600.138	492.94	410.368	199.128	464.365	662.727	352.848	114.63	460.506
123.155	532.253	566.134	459.581	217.555	460.79	574.446	426.489	147.795	497.135	615.944	390.961	241.98	407.2	600.724	424.437	124.928	576.398	617.558	261.507	312.24	534.688	588.805	457.897	127.593	564.781	477.904	430.85	168.272	389.627	437.299	538.428	175.899	560.372	476.085	364.928	312.214	329.596	457.46	375.13	196.251	600.02	491.46	410.364	199.128	464.365	662.795	352.405	115.575	460.506
123.3	532.053	565.54	458.051	216.279	462.274	573.338	426.159	147.659	496.918	615.18	391.944	241.829	406.794	600.113	425.671	126.221	576.247	617.282	261.012	312.24	534.688	587.25	458.778	127.593	564.781	476.255	430.85	167.626	389.522	437.299	538.428	176.223	560.255	474.881	365.468	312.271	329.516	457.926	375.145	196.465	599.869	491.46	410.364	200.517	464.35	661.363	352.945	115.595	460.019
123.746	531.897	565.54	458.051	216.687	461.86	573.338	426.159	147.592	496.901	615.18	391.944	241.981	406.117	600.113	425.671	126.677	576.117	617.707	261.346	312.45	535.208	587.25	458.778	127.685	564.732	476.255	430.85	168.82	389.522	435.559	538.519	176.357	560.121	474.501	365.888	313.495	328.886	456.484	375.442	196.584	599.62	489.98	410.224	198.694	463.902	661.45	352.344	115.882	459.84
123.746	531.897	563.011	457.565	216.687	461.86	572.212	425.795	147.56	496.879	614.344	392.719	241.808	405.626	598.851	425.83	127.449	576.181	616.638	261.346	312.738	535.793	586.73	459.27	127.181	564.42	475.303	431.877	168.318	389.436	435.533	538.665	176.361	560.036	472.968	366.884	313.495	328.886	456.484	375.442	196.584	599.62	490.157	410.036	199.12	463.692	660.205	352.322	115.882	459.84
124.311	531.695	563.2	458.789	217.038	461.523	571.781	425.555	147.633	496.653	614.583	392.923	241.808	405.626	598.95	425.655	127.449	576.181	617.569	261.725	312.738	535.793	586.406	459.024	127.288	564.143	475.702	432.516	168.954	389.494	433.771	538.547	176.361	560.036	472.968	366.884	313.386	329.613	455.073	375.701	196.903	599.181	488.599	409.71	199.12	463.692	660.485	351.659	115.972	459.593
124.771	531.316	561.228	457.793	216.595	461.877	570.989	425.555	147.633	496.653	613.614	393.483	241.635	405.113	597.637	425.216	128.47	576.405	616.38	262.602	312.738	535.793	584.869	459.625	127.288	564.143	473.879	432.516	168.453	389.572	433.902	538.508	176.464	559.948	471.493	367.993	313.077	330.027	455.361	375.21	197.369	598.762	488.599	409.71	199.392	463.575	660.485	352.214	116.095	459.36
125.267	530.187	561.228	457.793	216.595	460.992	570.989	425.555	147.664	496.445	613.614	393.483	242.131	405.174	597.901	424.973	128.14	576.616	616.9	262.656	313.388	536.621	584.155	459.157	127.431	563.891	474.222	433.023	169.321	389.572	432.04	538.508	176.571	559.859	471.358	368.317	315.324	330.027	453.438	375.675	197.369	598.762	486.884	409.553	198.752	463.349	660.599	351.565	116.095	459.36
125.267	530.187	559.613	456.919	216.255	461.286	569.164	424.943	147.675	496.162	612.662	394.088	242.656	405.643	595.951	424.973	128.956	576.926	616.101	262.656	314.306	536.874	583.342	460.237	126.796	563.499	472.919	433.362	169.321	389.572	432.096	538.327	176.722	559.708	469.978	369.539	314.721	330.087	454.604	375.331	197.943	598.384	487.268	409.268	199.455	463.206	660.23	351.379	116.366	458.835
125.608	529.736	559.179	457.767	216.366	460.589	568.804	424.737	147.675	496.162	612.846	394.235	242.656	405.643	596.474	424.741	128.956	576.926	616.568	262.645	314.559	536.838	583.073	459.581	126.796	563.424	472.965	433.724	169.321	389.572	430.639	538.171	176.909	559.561	470.283	369.329	316.166	330.053	453.807	375.347	198.547	598.11	485.742	409.008	199.018	463.134	659.45	350.744	116.366	458.835
125.856	529.279	558.189	457.231	216.674	460.99	567.642	424.69	147.675	495.94	612.211	394.33	243.121	405.532	595.297	424.91	130.059	576.926	616.525	262.592	314.915	536.943	582.599	459.939	126.796	563.424	471.254	433.724	168.538	389.999	430.717	538.019	176.909	559.561	468.33	370.919	314.697	329.814	454.564	374.625	199.1	597.832	485.742	409.008	199.018	463.134	659.45	350.744	116.543	458.35
126.003	529.018	558.189	457.231	216.917	461.07	567.642	424.69	147.876	495.539	612.211	394.33	243.795	405.595	595.297	424.91	129.073	576.982	616.958	262.515	314.796	536.771	582.599	459.939	127.582	563.574	471.406	433.84	168.538	389.999	428.965	538.019	177.258	559.15	468.708	370.759	317.493	329.814	453.854	374.563	199.496	597.724	484.335	408.605	198.746	463.103	658.688	350.009	116.543	458.35
126.003	529.018	556.341	457.085	216.917	461.07	566.662	425.013	148.002	495.332	611.658	395.249	244.165	405.886	594.008	424.786	129.69	576.866	616.229	262.515	315.063	536.532	581.564	460.314	125.929	563.133	469.941	433.852	168.54	390.068	429.121	537.908	177.691	558.759	467.449	372.469	316.099	329.602	453.854	374.563	199.496	597.724	484.506	408.178	198.928	462.991	657.902	349.556	116.543	458.35
126.891	528.871	556.415	458.202	217.002	460.926	566.323	425.375	148.154	495.088	611.682	395.71	244.165	405.886	594.27	424.114	129.69	576.866	616.782	262.519	314.7	536.484	580.51	459.799	126.227	562.945	469.983	433.779	168.896	390.16	427.296	537.784	177.691	558.759	467.449	372.469	317.048	329.446	453.053	374.442	200.295	600.091	483.324	407.807	198.928	462.991	657.128	349.108	116.778	457.516
126.757	528.847	554.814	458.316	217.082	460.793	565.271	426.028	148.154	495.088	611.15	395.928	244.597	406.445	592.979	423.754	131.13	576.866	616.499	262.53	315.108	536.484	579.381	460.272	126.227	562.945	468.301	433.779	169.226	390.251	427.336	537.532	178.249	558.386	465.776	374.277	317.048	329.446	454.153	374.163	200.114	600.416	483.324	407.807	199.052	462.986	657.128	349.108	116.813	457.439
127.079	528.787	554.814	458.316	217.082	460.793	565.271	426.028	148.178	495.071	611.15	395.928	245.14	406.996	594.019	423.512	129.211	576.789	616.998	262.518	314.768	536.562	579.071	459.885	125.661	562.652	468.354	433.56	169.226	390.251	425.429	537.532	178.578	558.209	466.433	373.959	319.424	329.446	452.648	374.163	200.114	600.416	482.177	407.362	199.181	463.052	656.325	348.685	116.937	457.448
127.079	528.787	553.469	459.41	217.101	460.726	564.367	426.7	148.457	494.934	610.48	396.201	245.471	407.675	592.506	423.512	129.605	576.684	616.185	262.518	314.874	536.431	578.185	461.085	125.661	562.652	466.976	433.433	169.584	390.266	425.486	537.418	178.944	558.114	464.953	374.796	317.378	329.736	453.286	373.617	200.067	600.425	482.822	406.79	199.571	463.08	655.487	348.32	116.934	457.553
126.778	528.827	553.664	460.286	217.162	460.591	564.109	427.344	148.457	494.934	610.558	396.615	245.471	407.675	592.181	422.376	129.605	576.684	616.672	262.565	314.738	536.255	577.839	460.762	125.661	562.652	466.834	433.17	169.905	390.164	424.009	537.354	178.944	558.114	465.436	375.022	318.286	329.114	452.148	373.332	200.111	600.517	481.71	406.26	200.1	463.136	654.788	347.959	117.013	457.553
126.764	528.557	552.306	460.906	217.383	460.306	563.314	428.115	148.7	494.967	609.812	397.096	245.782	408.343	591.53	422.58	130.136	576.548	616.619	262.61	314.738	536.45	576.797	461.492	125.661	562.652	465.356	433.17	170.317	390.058	424.009	537.354	179.207	558.176	463.397	376.702	317.325	329.107	453.227	373.313	200.065	600.629	481.71	406.26	200.1	463.136	654.788	348.364	117.017	457.572
127.895	528.089	552.306	460.906	217.622	460.002	563.314	428.115	148.736	494.949	609.812	397.096	245.949	408.964	591.53	422.58	129.153	576.433	616.759	262.807	314.738	536.45	576.797	461.492	125.325	561.674	465.351	432.657	170.317	390.058	422.235	537.418	179.524	558.393	463.875	376.013	317.325	329.107	452.86	373.453	200.046	600.668	480.601	405.714	200.1	463.136	654.03	348.14	117.128	457.611
127.895	528.089	550.73	460.613	217.622	460.002	562.453	428.827	148.926	494.929	609.01	397.386	245.747	409.565	591.141	422.024	130.475	576.433	616.095	262.807	315.213	535.884	575.414	462.312	125.552	561.598	463.753	432.602	170.818	389.774	422.211	537.628	180.122	558.484	462.085	376.976	316.825	329.14	452.86	373.453	200.046	600.668	481.146	405.183	200.1	463.136	653.199	347.838	117.128	457.611
128.876	527.294	550.989	461.168	217.932	459.825	562.413	429.645	149.268	494.784	608.756	397.604	245.747	409.565	591.575	421.346	130.475	576.433	616.205	263.164	314.996	535.671	575.499	462.251	125.776	561.583	463.717	432.115	171.031	389.574	420.443	537.759	180.122	558.484	462.085	376.976	316.772	329.211	453.837	373.591	200.029	600.632	479.876	404.565	200.1	463.136	652.406	347.668	117.654	457.657
128.417	527.571	549.516	461.985	218.246	459.717	561.398	430.629	149.268	494.784	607.749	397.854	245.637	410.425	591.037	420.853	129.12	575.98	616.247	263.549	315.769	535.671	574.348	463.076	125.776	561.583	462.058	432.115	171.041	389.372	420.439	538.008	180.868	558.456	460.292	378.667	316.771	329.401	454.621	373.686	200.103	600.667	479.876	404.565	201.876	463.463	650.768	347.668	117.192	457.641
129.422	526.625	549.516	461.985	218.246	459.717	561.398	430.629	149.329	494.76	607.749	397.854	245.419	411.269	591.65	420.398	128.738	575.598	616.21	263.787	315.769	535.671	574.424	463.026	125.997	561.722	461.897	431.508	171.041	389.372	418.596	538.008	182.326	558.465	460.443	377.9	316.771	329.401	453.885	374.116	200.103	600.667	478.609	403.952	201.876	463.463	649.973	347.486	118.014	457.641
129.422	526.625	547.548	462.63	218.575	459.696	560.434	431.466	149.385	494.718	606.845	397.937	245.185	412.003	590.588	420.398	128.953	575.245	616.21	263.187	315.556	535.209	573.005	463.581	126.084	561.94	460.425	431.665	171.256	389.177	418.78	538.305	183.784	557.886	458.757	378.928	316.83	329.882	453.885	374.116	199.975	597.146	478.964	403.489	202.541	463.352	648.826	347.412	116.77	457.591
129.3	526.694	548.368	463.175	219.821	460.399	560.155	431.74	149.385	494.718	606.253	398.027	245.185	412.003	590.962	419.912	128.953	575.245	615.855	263.521	315.048	534.984	572.98	463.631	126.204	562.321	460.355	431.5	171.578	388.8	417.235	538.627	182.76	558.185	458.744	378.676	316.983	330.486	454.339	374.364	199.842	597.069	477.571	403.051	202.628	463.265	648.893	347.457	117.722	457.591
128.898	527.052	547.118	464.051	218.709	459.877	559.136	432.565	149.412	494.694	605.195	398.389	244.81	412.738	590.391	419.385	129.273	574.922	615.855	263.521	315.912	535.164	571.874	464.317	126.204	562.321	458.771	431.5	172.044	388.446	417.144	538.995	182.76	558.185	457.015	379.831	317.235	331.127	454.014	374.118	199.644	596.954	477.571	403.051	202.628	463.265	647.348	347.457	117.048	457.538
128.473	526.383	547.118	464.051	218.882	460.029	559.136	432.565	151.149	494.548	605.195	398.389	244.332	413.326	590.391	419.385	129.555	574.664	615.443	264.059	315.539	534.838	571.874	464.317	126.393	562.738	458.8	431.267	172.639	388.203	415.468	538.995	183.383	557.938	456.957	379.568	317.235	331.127	454.253	373.829	199.369	596.842	476.567	402.688	202.804	463.007	647.49	347.424	117.381	457.521
128.473	526.383	545.779	464.953	218.882	460.029	558.352	433.532	151.399	494.471	604.276	398.71	244.332	413.326	589.502	419.02	129.864	574.56	615.443	264.059	314.967	534.595	571.362	464.833	126.271	563.129	457.108	431.244	172.639	388.203	415.468	538.995	182.869	557.602	455.476	380.587	317.457	331.911	454.253	373.829	199.369	596.842	476.449	402.215	202.912	462.715	645.638	347.424	117.381	457.521
128.473	525.693	545.923	464.924	218.923	460.088	558.472	433.962	151.996	494.344	603.875	398.428	244.332	413.326	589.674	418.566	129.864	574.56	615.141	264.457	314.575	534.191	570.539	464.807	126.096	563.421	456.951	431.299	173.287	388.104	413.75	539.64	183.529	557.602	455.476	380.587	318.946	332.687	454.324	374.11	199.141	596.889	475.415	401.807	202.912	462.715	646.548	347.585	117.671	457.378
128.473	525.693	544.562	465.926	219.104	460.158	557.711	434.924	151.996	494.344	602.864	398.732	244.332	412.321	588.886	418.188	130.216	574.505	614.746	264.919	314.575	534.191	569.135	465.519	126.096	563.421	455.261	431.299	173.873	388.129	413.786	539.946	183.341	557.239	454.05	381.087	319.271	333.274	453.607	373.934	198.929	596.968	475.415	401.807	203.818	462.525	644.346	347.585	116.899	457.353
128.473	524.583	544.562	465.926	220.147	460.158	557.711	434.924	152.408	494.314	602.864	398.732	243.262	412.355	588.634	417.889	130.64	574.488	614.746	264.919	314.733	534.09	569.127	465.158	125.791	563.629	455.256	431.345	174.341	388.129	411.938	539.946	183.666	556.85	453.651	381.262	319.271	333.274	453.359	373.438	198.929	596.968	474.198	401.455	203.809	462.314	644.871	347.751	117.165	457.292
128.578	525.265	543.295	466.933	220.147	460.158	556.845	435.869	151.962	494.327	601.789	399.074	242.745	411.816	587.999	417.889	131.093	574.641	614.746	264.919	314.889	533.938	568.071	466.223	125.559	564.1	453.917	431.705	174.876	388.259	411.854	540.148	183.666	556.85	452.146	381.813	319.322	333.551	453.359	373.438	198.873	597.19	473.999	401.189	203.967	462.105	643.523	347.919	116.619	457.214
128.521	524.252	543.486	466.425	221.196	459.444	556.697	436.236	152.974	494.327	601.372	398.757	242.745	411.816	587.583	417.718	131.093	574.641	613.992	266.138	314.875	533.848	567.85	465.785	125.482	564.642	453.917	431.705	175.344	388.36	410.185	540.451	183.852	556.745	451.646	381.862	319.967	333.554	453.056	373.741	198.607	597.524	472.865	400.902	203.792	461.956	643.985	348.089	117.23	457.214
128.592	524.548	542.186	467.09	221.132	459.696	555.439	436.854	152.426	494.311	600.307	399.14	242.163	411.62	587.099	417.809	131.316	574.771	613.992	266.138	314.875	533.848	566.618	466.258	125.482	564.642	452.338	431.825	174.939	388.426	410.185	540.451	183.852	556.745	450.431	382.672	320.259	333.457	451.907	373.574	198.367	597.895	472.865	400.902	204.413	461.956	641.74	348.089	116.781	457.185
128.491	523.295	542.186	467.09	221.82	460.2	555.439	436.854	152.945	494.289	600.307	399.14	241.709	410.9	587.099	417.809	131.5	574.812	613.393	267.56	314.836	533.692	566.618	466.258	125.416	565.281	452.335	432.115	175.812	388.426	408.425	540.531	184.206	556.724	450.094	382.365	320.761	333.757	450.542	373.182	198.192	598.136	471.856	400.72	204.096	461.969	642.406	348.242	116.872	457.202
128.491	523.295	540.763	467.62	221.82	460.2	554.325	437.455	152.317	494.264	599.512	399.845	241.758	409.945	586.586	417.794	131.915	574.891	613.393	267.56	314.785	530.215	566.248	466.655	125.49	565.61	450.685	432.37	175.285	388.513	408.467	540.546	183.908	556.817	448.853	383.143	320.595	333.685	450.542	373.182	198.192	598.136	471.676	400.731	204.305	462.05	641.003	348.445	116.872	457.202
128.479	522.467	540.763	467.62	222.843	459.57	554.008	436.874	153.098	494.272	599.512	399.845	241.758	409.945	585.631	417.817	131.915	574.891	613.273	268.195	314.749	529.621	565.209	465.953	125.602	565.707	450.649	432.357	175.862	388.811	406.763	540.601	184.535	556.817	448.853	383.143	320.989	333.869	449.141	372.905	198.134	598.497	470.53	400.806	204.305	462.05	641.773	348.399	117.23	457.218
128.621	523.046	539.147	467.336	222.843	459.57	552.901	437.065	153.098	494.272	597.634	398.987	241.939	409.661	585.631	417.817	132.493	574.92	613.164	268.942	314.749	529.621	563.951	466.443	125.602	565.707	448.959	432.357	175.856	389.637	406.693	540.585	184.484	556.853	447.437	383.816	320.327	334.23	447.936	372.766	198.229	598.902	470.53	400.806	204.705	462.091	639.571	348.579	116.622	457.241
128.621	521.531	539.147	467.336	223.917	459	552.901	437.065	154.514	494.272	597.634	398.987	242.227	409.061	585.631	417.817	132.493	574.92	613.146	269.738	314.77	529.148	564.105	465.872	125.735	565.967	449.035	432.343	177.095	389.637	404.964	540.585	185.027	556.976	446.925	383.459	320.327	334.23	446.783	372.786	198.229	598.902	469.287	401.037	204.146	462.168	640.099	348.428	116.986	457.215
128.645	522.463	537.847	467.606	223.318	459.405	551.73	437.152	153.53	494.555	596.627	399.142	242.677	408.663	585.242	418.147	133.357	575.125	613.146	270.068	314.878	528.887	562.679	466.727	125.881	566.371	447.626	432.566	176.477	389.824	404.919	540.745	184.795	557.055	445.404	384.091	319.782	333.96	446.783	372.786	198.403	599.461	469.065	401.321	204.448	462.31	639.039	348.299	116.986	457.215
128.66	522.903	537.675	466.969	223.97	459.015	551.73	437.152	154.754	494.555	596.401	398.63	242.677	408.663	582.743	418.207	133.357	575.125	613.001	270.898	314.929	528.826	562.852	466.152	125.881	566.371	447.372	432.715	177.28	390.486	403.391	540.664	184.892	557.177	444.86	383.416	319.735	333.786	445.692	372.819	198.283	600.071	467.918	401.735	203.792	462.45	639.146	348.163	117.774	457.215
128.645	523.235	536.263	466.963	223.193	459.361	550.347	436.447	154.359	494.754	595.245	398.712	243.373	408.443	582.278	418.207	133.855	575.316	612.834	272.174	314.929	529.186	562.08	466.461	125.881	566.371	445.795	432.715	177.074	390.998	403.391	540.664	184.892	557.177	443.639	384.661	319.792	333.534	444.6	372.776	198.427	600.425	467.918	401.735	204.831	462.45	637.678	348.163	116.792	456.988
128.661	523.263	536.263	466.963	223.622	459.057	550.347	436.447	154.134	494.871	595.245	398.712	244.07	407.432	582.278	418.207	134.589	575.603	612.461	272.496	314.977	529.065	562.08	466.461	126.41	567.047	445.704	432.946	177.829	391.437	401.693	540.474	185.333	557.243	443.173	384.075	319.792	333.534	443.384	372.888	198.738	600.299	466.997	402.369	204.15	462.551	638.045	348.03	116.798	456.898
128.661	523.263	534.766	467.953	223.622	459.057	549.369	437.122	154.094	494.949	594.345	398.931	244.614	407.11	580.426	418.384	135.799	575.603	612.461	273.036	315.019	528.884	561.084	466.925	126.617	567.164	444.191	433.081	177.829	391.437	401.679	540.174	185.827	557.247	441.662	384.531	320.05	333.101	443.384	372.888	198.738	600.299	467.104	403.024	204.293	462.585	636.797	347.784	116.798	456.898
128.867	523.247	534.521	466.211	224.059	459.447	548.95	435.202	154.393	494.916	594.127	398.289	244.614	407.11	580.258	418.574	135.799	575.603	612.078	273.58	315.018	528.823	561.263	466.695	127.125	567.252	443.952	433.278	177.417	391.526	400.182	539.713	185.827	557.247	441.662	384.531	320.478	332.555	443.069	372.963	199.562	600.76	466.045	403.824	204.293	462.585	637.172	347.474	116.864	456.897
129.136	523.275	533.19	466.034	223.178	459.667	548.01	435.202	154.393	494.916	593.111	397.938	245.094	406.687	579.22	418.692	137.29	575.787	611.563	274.391	315.018	528.823	560.458	467.375	127.125	567.252	442.22	433.278	177.185	391.601	400.351	539.335	186.375	557.138	440.326	384.967	320.997	331.746	442.09	373.266	199.739	600.886	466.045	403.824	204.441	462.567	637.172	347.474	116.975	456.89
129.498	523.27	533.19	466.034	224.714	458.992	548.01	435.202	154.355	494.833	593.111	397.938	245.515	406.433	579.167	419.418	137.282	575.781	611.045	274.631	315.075	528.735	560.601	467.613	127.496	567.241	442.278	433.122	177.185	391.601	398.728	539.335	187.083	556.91	439.906	384.233	320.997	331.746	440.952	373.544	199.739	600.886	464.979	404.658	203.729	462.581	637.516	347.118	117.066	456.934
129.498	523.27	531.826	465.203	223.756	459.009	546.921	435.202	154.355	494.833	591.92	397.833	245.875	406.73	578.083	418.368	137.894	575.64	611.045	275.381	314.94	531.107	559.626	467.613	127.624	567.253	440.875	433.045	177.112	391.571	398.886	538.667	187.388	556.598	438.305	385.047	321.524	331.134	440.952	373.544	199.8	600.835	465.149	405.489	203.916	462.537	637.451	346.557	117.096	456.979
129.894	523.384	532.03	464.265	223.045	458.964	546.231	433.112	154.355	494.833	591.731	398.008	245.875	406.73	577.957	419.486	137.894	575.64	610.393	275.485	314.857	530.963	559.814	468.158	128.178	567.309	440.74	432.809	177.146	391.539	397.559	537.972	187.708	556.471	438.171	384.535	322.009	330.736	439.519	373.774	199.651	600.917	464.105	406.282	203.41	462.604	637.211	346.085	117.096	456.979
130.173	523.557	531.144	464.007	222.629	458.91	544.823	432.661	154.556	494.58	590.484	398.101	246.438	407.061	576.967	420.575	138.772	575.344	609.618	276.055	314.857	530.963	559.016	468.624	128.178	567.309	439.2	432.809	177.325	391.676	397.559	537.972	187.708	556.471	436.55	385.645	322.345	330.568	439.135	374.312	199.715	601.283	464.105	406.282	203.41	462.604	637.211	346.085	117.113	457.074
130.4	523.617	531.144	464.007	222.627	458.998	544.823	432.661	154.556	494.58	590.484	398.101	247.086	407.633	576.967	420.575	138.575	575.124	608.626	275.848	314.742	530.627	559.016	468.624	128.178	567.309	438.975	432.664	177.325	391.676	396.288	537.337	188.282	556.48	436.606	385.433	322.345	330.568	437.737	374.741	199.762	601.433	463.054	407.267	203.098	462.495	636.844	345.551	117.124	457.221
130.4	523.617	530.028	463.083	222.627	458.998	543.396	432.279	154.97	494.326	589.339	398.24	247.532	407.946	575.983	421.451	139.597	574.801	608.626	276.509	314.731	530.172	558.555	469.221	128.178	567.309	437.428	432.521	177.628	391.93	397.198	537.283	190.076	556.716	435.328	386.518	322.366	330.556	437.737	374.741	199.762	601.433	463.19	408.122	203.138	462.373	636.844	345.551	117.124	457.221
130.479	523.692	530.612	462.11	222.797	459.141	543.044	431.821	155.248	494.118	589.053	398.309	247.532	407.946	575.95	421.972	139.597	574.801	608.626	276.509	314.705	529.557	558.87	469.768	129.657	567.632	437.265	432.45	177.998	392.225	395.555	535.876	190.618	556.716	435.328	386.518	322.418	330.615	436.469	375.4	199.969	603.12	462.1	408.928	203.138	462.373	636.385	345.188	117.293	457.322
130.488	523.619	529.562	461.16	222.806	459.294	541.658	431.322	155.248	494.118	587.907	398.134	248.213	408.098	574.971	422.376	140.567	574.599	606.38	276.484	314.705	529.557	558.177	470.614	129.657	567.632	435.631	432.45	178.365	392.619	395.864	535.118	189.268	556.589	434.274	386.737	322.482	330.596	436.669	375.826	199.585	600.369	462.1	408.928	203.184	462.043	636.385	345.188	117.328	457.382
130.597	522.724	529.562	461.16	222.806	459.594	541.658	431.322	155.646	493.803	587.907	398.134	248.772	408.081	574.902	422.927	139.972	574.454	605.605	275.804	314.829	529.087	558.177	470.614	129.901	567.811	435.405	432.436	178.365	392.619	394.233	535.118	189.282	556.59	434.072	387.351	322.482	330.596	435.631	376.531	199.585	600.369	460.984	409.687	203.294	461.88	636.035	345.143	117.296	457.359
130.597	522.724	528.915	460.406	222.836	459.781	540.257	430.8	155.877	493.697	586.741	397.912	248.983	407.963	573.703	422.927	140.58	574.487	605.263	276.584	315.042	528.837	558.177	470.749	130.027	568.071	434.123	432.706	179.179	396.375	394.613	534.652	189.403	556.382	432.813	387.992	322.541	330.522	435.631	376.531	200.038	604.423	461.102	410.485	203.312	461.659	635.587	345.018	117.117	457.309
130.597	522.079	529.725	459.48	222.863	459.724	539.993	430.498	155.877	493.697	586.795	397.472	248.983	407.963	573.571	423.391	140.58	574.487	604.585	275.802	315.195	528.671	558.177	470.749	130.261	568.566	433.594	432.597	179.181	396.395	393.109	534.255	189.976	556.382	432.591	388.963	322.739	330.521	434.414	377.154	199.947	604.484	459.931	411.312	203.277	461.39	635.053	344.972	117.426	457.309
130.712	522.704	529.392	458.629	222.767	459.667	538.642	430.337	156.144	493.739	585.667	396.994	249	407.979	572.515	423.79	141.126	574.57	603.374	275.93	316.244	528.671	558.155	472.08	130.261	568.566	432.092	432.597	179.195	396.421	393.244	533.903	189.976	556.382	431.709	388.963	323.006	330.515	434.972	377.699	199.848	604.508	459.931	411.312	203.277	461.39	633.634	344.972	117.373	457.227
130.82	522.343	529.392	458.629	222.7	459.765	538.642	430.337	156.38	493.822	585.667	396.994	249.142	408.016	572.515	423.79	140.397	574.671	602.762	275.159	316.452	528.56	558.155	472.08	130.261	568.566	432.179	432.567	179.195	396.421	391.681	533.903	191.467	556.035	431.416	389.794	323.006	330.515	433.445	378.84	199.982	601.675	458.869	412.081	203.269	461.235	633.1	345.042	117.644	457.142
130.82	522.343	529.342	457.726	222.7	459.765	537.016	430.323	156.618	493.886	584.628	396.541	250.601	407.997	571.372	423.79	140.397	574.671	602.124	275.159	316.649	528.466	558.155	472.665	130.58	569.808	430.392	432.699	179.198	396.403	391.652	533.621	191.684	555.853	430.141	391.157	323.497	330.684	433.445	378.84	199.982	601.675	458.882	412.634	203.323	461.299	633.248	345.276	117.644	457.142
130.754	521.624	529.793	456.829	222.8	459.951	536.783	430.301	156.967	493.893	584.612	395.929	250.601	407.997	571.26	424.429	140.397	574.671	601.593	274.656	317.02	528.073	558.155	472.665	131.032	570.276	430.139	432.684	179.202	396.397	390.196	533.493	192.491	555.853	430.141	391.157	324.047	330.906	432.012	379.161	199.435	605.037	457.438	413.247	203.323	461.299	633.075	345.561	117.791	457.043
130.642	522.131	529.775	456.087	222.955	460.154	535.338	430.332	156.967	493.893	583.358	395.506	249.573	407.957	570.115	423.798	140.397	574.671	600.483	274.507	317.02	527.068	555.79	473.269	131.032	570.276	428.431	432.684	179.206	396.404	390.25	533.514	192.705	555.67	429.026	392.225	324.601	331.224	432.192	379.438	199.182	605.507	457.438	413.247	203.549	461.325	631.905	345.561	117.957	456.697
130.465	521.815	529.775	456.087	222.955	460.154	535.338	430.332	157.317	493.826	583.358	395.506	249.676	407.966	570.151	424.086	139.977	575.335	599.977	274.262	317.552	527.318	555.79	473.269	131.607	571.009	428.356	432.789	179.206	396.404	388.628	533.514	193.813	555.504	428.627	392.681	324.601	331.224	430.45	380.195	199.182	605.507	456.008	413.781	204.005	461.271	631.163	345.87	118.146	456.428
130.465	521.815	530.284	455.687	223.053	460.376	533.639	430.495	157.736	493.715	582.083	394.965	249.676	407.966	568.869	424.086	140.201	575.58	599.185	274.262	317.552	526.433	555.79	473.884	131.714	571.095	426.856	433.108	179.208	396.401	388.5	533.678	193.193	555.364	427.427	393.775	324.784	331.29	430.45	380.195	198.812	606.051	455.999	414.164	204.422	461.302	630.147	346.173	118.108	456.249
131.114	521.329	530.627	454.909	223.204	460.594	533.469	430.439	157.736	493.715	582.214	394.521	249.676	407.966	568.869	424.086	140.201	575.58	598.717	273.938	320.745	527.502	554.135	473.569	131.895	571.321	426.693	433.188	179.199	396.386	387.003	534.023	193.609	555.323	426.951	394.152	324.955	331.328	428.967	380.94	198.631	606.295	454.425	414.419	204.805	461.31	630.285	346.666	118.108	456.249
130.866	521.944	530.418	453.837	223.308	460.717	531.814	430.442	158.15	493.478	581.148	394.07	250.253	408.01	567.804	424.086	140.424	575.733	597.572	273.57	321.045	527.502	552.254	473.829	131.895	571.321	425.142	433.188	179.199	396.402	387.003	534.023	193.609	555.323	426.141	394.722	325.261	331.366	429.041	380.196	198.621	606.512	454.425	414.419	204.805	461.31	628.882	346.666	118.049	456.087
131.056	521.901	530.418	453.837	223.308	460.717	531.814	430.442	159.506	493.228	581.148	394.07	250.806	408.037	567.804	424.086	140.545	575.825	597.572	273.57	318.922	527.474	552.254	473.829	132.128	571.482	425.252	433.097	179.672	396.392	385.644	534.515	193.85	555.277	425.912	395.234	326.23	331.366	427.484	380.598	198.647	606.546	453.023	414.681	204.88	461.359	629.164	347.235	117.947	456.05
131.056	521.901	529.897	452.725	223.308	460.717	530.028	430.389	159.573	493.046	580.091	393.445	250.806	408.037	566.4	425.102	141.047	576.288	596.441	274.14	318.782	527.687	550.899	474.002	132.35	571.426	423.539	433.378	179.672	396.392	385.5	534.99	193.358	555.205	424.816	396.19	326.828	331.48	427.484	380.598	198.647	606.546	452.739	414.643	205.012	461.367	628.078	347.723	117.947	456.05
131.056	521.901	529.351	452.977	223.448	461.176	530.118	430.325	159.933	493.302	580.231	393.036	250.806	408.037	566.579	425.082	141.047	576.288	596.352	273.28	318.568	527.724	550.451	473.693	133.444	571.701	423.539	433.378	180.014	396.384	383.831	535.467	194.52	555.205	424.816	396.19	327.375	331.716	425.802	380.88	198.759	606.752	451.348	414.651	205.012	461.367	628.709	348.172	117.861	455.969
131.056	521.901	528.484	452.27	223.621	461.303	528.371	430.392	159.933	493.302	579.447	392.684	250.806	408.037	565.697	424.97	141.419	576.665	595.019	272.68	318.568	527.724	549.461	474.203	133.444	571.701	422.028	433.378	179.531	396.355	383.743	535.846	193.845	555.177	423.517	397.248	327.959	331.913	425.867	380.427	198.87	606.926	451.348	414.651	205.175	461.392	626.883	348.187	117.6	456.153
130.137	520.694	528.484	452.27	223.621	461.303	528.371	430.392	160.574	492.343	579.447	392.684	250.806	408.037	566.237	424.711	141.923	577.23	595.548	272.329	318.583	527.784	548.878	473.511	134.263	572.038	421.807	433.789	180.395	396.355	382.378	535.846	194.004	555.275	423.102	397.293	328.46	331.193	424.184	380.561	198.87	606.926	449.759	414.685	205.393	461.46	627.73	348.686	117.541	456.12
130.137	520.694	527.778	451.617	223.621	461.303	526.624	430.395	160.255	492.632	578.412	392.27	252.295	407.505	564.879	424.711	142.465	577.611	594.023	272.329	318.702	527.863	547.849	473.511	134.837	572.024	419.961	433.947	179.786	396.379	382.197	536.365	193.423	555.37	421.667	398.04	329.233	331.468	424.184	380.561	198.98	606.956	449.759	414.685	205.638	461.487	626.302	348.686	117.493	456.184
130.368	520.495	526.694	452.355	224.228	461.501	526.76	430.173	161.161	491.792	578.606	391.826	252.295	407.505	565.655	424.599	142.465	577.611	594.339	272.047	319.062	528.115	547.632	473.315	135.399	572.358	420.009	433.962	180.191	396.334	380.86	536.932	193.869	555.461	421.185	397.977	330.359	332.021	422.4	380.563	199.138	606.971	448.218	414.152	205.99	461.451	627.651	349.695	117.493	456.184
130.396	520.488	525.715	451.681	224.28	461.496	524.904	429.965	160.698	492.296	577.575	391.629	252.392	407.536	564.779	424.599	142.86	577.877	592.932	271.357	319.062	528.115	546.501	473.32	135.399	572.358	418.377	434.142	179.514	396.283	380.86	536.932	193.869	555.461	420.194	398.562	330.319	334.872	422.564	379.964	199.31	607.084	448.218	414.152	205.99	461.451	626.219	349.695	117.402	456.202
130.392	520.488	525.715	451.681	224.28	461.496	524.904	429.965	161.228	491.966	577.575	391.629	252.443	407.575	564.779	424.599	143.005	577.902	593.21	270.676	319.663	528.274	546.501	473.32	135.89	572.839	418.281	434.098	180.42	396.283	379.481	537.393	194.28	555.544	419.69	398.358	331.121	334.872	420.898	379.959	199.399	607.105	446.768	413.986	206.45	461.369	626.787	350.295	117.295	456.217
130.392	520.488	523.82	451.032	224.28	461.496	523.187	429.679	161.228	491.966	576.395	391.629	252.659	407.69	563.553	424.599	143.987	577.886	591.712	270.001	320.267	528.639	545.452	473.37	135.861	572.655	416.839	434.008	179.81	396.315	379.242	537.854	193.698	555.663	418.696	398.358	330.672	332.751	420.898	379.959	199.399	607.105	446.748	413.29	206.865	461.202	627.117	350.991	117.295	456.217
130.525	520.34	522.859	451.89	224.28	461.496	523.454	429.296	161.244	492.09	576.612	391.431	252.659	407.69	563.553	424.599	143.987	577.886	592	269.983	320.267	528.639	545.317	473.309	136.081	573.121	416.839	434.008	179.392	396.353	377.764	538.311	194.869	555.663	418.696	398.358	330.993	332.736	419.187	379.678	199.447	607.064	445.151	412.965	206.865	461.202	627.163	351.564	117.128	456.185
130.814	520.136	521.548	451.471	224.28	461.496	521.657	428.846	161.244	492.09	575.523	391.431	252.879	407.956	562.257	424.599	144.549	577.841	590.609	269.465	320.267	528.639	544.45	473.108	136.081	573.121	415.203	434.008	179.09	396.307	377.538	538.765	194.217	555.859	416.739	398.38	330.371	332.761	419.189	379.044	199.439	607.102	445.151	412.965	207.151	460.849	627.163	351.579	117.05	456.024
131.115	519.816	521.548	451.471	224.28	461.496	521.657	428.846	161.979	491.712	575.523	391.431	253.168	408.165	563.006	422.397	144.242	577.766	590.692	269.548	321.232	529.005	544.929	472.889	136.316	574.163	415.179	433.049	179.09	396.307	376.092	538.765	193.739	555.833	416.689	398.572	330.371	332.761	417.455	378.869	199.439	607.102	443.601	413.461	207.453	460.54	626.711	352.06	116.923	455.73
131.115	519.816	520.217	451.344	225.889	461.023	520.021	428.224	161.979	491.712	574.328	391.58	253.729	408.588	561.641	422.397	144.731	577.694	589.092	269.548	321.485	527.834	543.305	472.889	136	574.021	413.425	433.017	179.085	396.296	375.853	539.193	193.371	555.812	414.732	398.804	329.854	332.702	417.455	378.869	199.704	607.067	443.949	411.941	207.678	460.138	626.108	352.653	116.819	455.388
132.72	519.463	520.418	452.415	226.133	461.39	520.668	427.631	161.979	490.737	574.238	391.608	253.729	408.588	561.965	421.948	144.731	577.694	588.957	269.841	321.485	527.834	543.785	472.482	136.543	575.514	413.396	432.689	179.096	396.261	374.365	539.601	193.926	555.83	415.06	398.9	329.733	332.72	415.808	378.84	200.023	607.353	442.743	411.616	208.465	457.28	625.646	353.168	116.819	455.388
132.985	519.287	519.342	452.668	226.277	461.37	518.742	427.631	161.707	491.618	573.03	391.755	254.29	408.965	561.156	421.948	145.253	577.505	587.514	268.931	322.022	526.993	542.841	472.042	136.543	575.514	411.759	432.689	179.092	396.259	374.365	539.601	193.926	555.83	412.743	398.9	329.692	332.962	416.085	377.962	200.829	605.168	442.743	411.616	208.465	457.28	625.646	353.168	116.741	455.002
133.924	519.287	519.342	452.668	226.446	460.943	518.742	427.631	162.048	492.05	573.03	391.755	254.726	409.313	561.143	421.085	145.143	577.159	587.622	269.067	322.034	527.556	542.841	472.042	136.925	576.042	411.759	432.689	179.092	396.259	373.063	539.936	194.107	555.839	412.994	399.145	329.692	332.962	414.583	377.869	200.808	605.2	441.361	411.3	208.514	456.723	625.126	353.586	116.741	455.002
133.924	519.287	517.803	451.858	226.446	460.943	518.174	426.345	162.379	492.562	571.815	391.746	254.972	409.452	560.406	421.085	146.01	576.872	586.01	268.392	322.418	527.043	541.879	471.632	136.791	576.011	410.144	432.899	179.102	396.226	373.033	540.281	193.872	556.037	411.091	399.179	329.738	333.344	414.583	377.869	200.808	605.2	441.564	410.578	208.577	456.047	624.602	354.082	116.741	455.002
133.769	519.257	517.803	451.858	226.623	460.842	518.707	425.693	162.737	492.678	571.8	391.988	254.972	409.452	560.275	420.708	146.01	576.872	585.928	268.781	322.323	527.439	541.94	471.116	137.107	576.638	410.098	432.638	179.098	396.21	371.403	540.588	194.435	556.037	411.091	399.179	329.834	334.033	412.975	377.302	200.788	605.126	440.322	409.88	208.577	456.047	624.296	354.457	116.987	454.2
133.587	519.216	518.116	454.528	226.764	460.612	517.409	425.318	162.737	492.678	570.869	392.074	255.099	409.415	559.366	420.433	146.703	576.723	584.726	268.374	322.818	526.599	540.823	470.78	137.107	576.638	408.337	432.638	179.099	396.216	371.242	540.898	194.114	556.143	409.132	399.546	329.981	334.786	412.922	376.872	200.738	605.158	440.322	409.88	209.084	455.406	624.296	354.622	117.209	453.925
134.324	519.121	518.116	454.528	226.764	460.612	517.409	425.318	163.014	492.844	570.869	392.074	255.215	409.358	559.05	420.245	146.022	576.703	584.773	268.785	322.79	526.821	540.836	470.659	137.47	576.899	408.316	432.521	179.099	396.216	369.809	540.898	194.384	555.383	409.536	399.857	329.981	334.786	411.374	376.736	200.738	605.158	439.228	409.434	209.119	454.897	623.828	355.017	117.588	453.686
134.324	519.121	517.252	455.857	227.096	460.288	516.05	425.352	163.271	493.155	570.006	392.26	255.31	409.344	559.05	420.245	145.61	576.7	583.273	268.785	323.561	525.726	539.398	470.659	137.08	576.319	406.866	432.538	179.1	396.186	369.53	541.142	194.109	555.768	407.634	400.389	330.189	335.518	411.374	376.736	200.54	605.332	439.389	409.144	209.211	454.415	623.378	355.682	117.964	453.638
135.165	518.96	517.854	456.939	227.114	460.157	516.05	425.352	163.271	493.155	570.206	392.66	255.31	409.344	558.705	420.092	145.61	576.7	583.312	269.064	323.442	526.289	539.62	470.59	137.352	576.475	406.913	432.592	179.098	396.172	367.919	541.446	194.434	555.786	408.167	401.077	330.57	336.17	409.85	376.632	200.213	605.722	438.131	409.286	209.001	458.911	623.083	355.854	117.964	453.638
134.895	518.829	516.918	457.84	227.144	460.107	514.573	425.521	163.361	493.308	569.423	393.116	255.69	409.267	557.423	419.924	145.885	576.486	582.271	268.207	324.273	525.014	538.394	470.62	137.352	576.475	405.211	432.592	179.121	396.204	367.941	541.67	194.434	555.786	405.797	401.077	331.057	336.667	409.717	376.504	199.832	606.056	438.131	409.286	209.127	458.911	622.72	356.745	118.236	453.77
135.746	518.78	516.918	457.84	227.392	459.877	514.573	425.521	163.363	493.459	569.423	393.116	256.043	409.203	557.104	419.856	146.543	576.203	582.491	268.37	323.903	525.503	538.394	470.62	137.582	576.689	405.168	432.681	179.121	396.204	366.643	541.67	194.974	555.972	406.252	401.688	331.819	336.667	407.821	376.475	199.495	606.498	436.807	408.832	209.148	454.175	622.72	356.745	118.622	453.87
135.746	518.78	515.973	458.794	227.392	459.877	512.943	425.712	163.473	493.484	568.699	393.673	256.665	409.09	556.603	419.856	147.195	575.879	581.063	267.725	324.332	525.103	537.489	470.678	137.582	576.689	403.405	432.717	179.122	396.191	366.427	542.011	194.929	556.855	404.51	402.956	332.349	337.024	407.821	376.475	199.495	606.498	436.979	408.382	209.216	454.055	622.403	357.573	118.622	453.87
136.658	518.499	516.577	459.627	227.725	460.066	513.054	425.916	163.524	493.441	569.198	394.104	256.665	409.09	556.858	419.853	147.195	575.879	581.393	268.362	324.118	525.556	537.435	470.834	137.199	575.807	403.623	432.549	179.143	396.206	364.913	542.47	195.714	556.855	404.51	402.956	332.455	337.117	406.313	376.296	199.394	606.932	435.669	408.166	209.216	454.055	622.037	357.519	118.727	453.988
136.278	518.274	515.008	459.627	228.239	459.756	511.721	426.428	163.524	493.441	568.374	394.713	257.319	409.154	556.217	420.241	147.867	575.35	580.181	268.285	324.802	525.556	536.237	470.877	137.199	575.807	401.788	432.549	179.135	396.18	364.701	542.873	195.59	557.475	402.787	403.821	332.386	337.048	406.083	376.16	199.177	607.23	435.669	408.166	209.343	454.046	622.037	358.434	118.682	454.195
136.906	518.032	515.008	459.627	228.239	459.756	511.721	426.428	163.642	493.349	568.374	394.713	257.593	409.153	556.011	420.325	147.867	575.35	580.372	269.014	324.739	526.2	535.868	471.19	137.551	575.669	401.907	432.246	179.135	396.18	363.314	542.873	196.228	556.97	403.504	404.364	332.965	337.048	404.47	376.07	199.177	607.23	434.413	408.053	209.144	454.064	621.62	358.17	118.573	454.374
136.906	518.032	514.997	461.529	228.79	459.219	510.235	426.899	163.723	493.22	567.588	395.336	257.692	409.208	555.369	419.605	148.929	573.928	578.748	269.014	325.489	524.924	534.8	471.19	138.19	575.713	400.587	431.776	179.124	396.185	363.158	543.332	195.992	557.189	401.84	405.294	333.143	336.853	404.47	376.07	199.278	607.442	434.415	407.885	209.416	453.962	619.756	358.684	118.402	454.573
136.334	517.845	515.739	462.433	229.332	458.887	510.057	427.501	163.723	493.22	567.839	395.869	257.692	409.208	555.092	420.211	148.929	573.928	578.973	269.595	325.489	524.924	534.49	471.447	138.892	575.561	400.798	431.263	179.124	396.174	361.623	543.726	196.726	557.189	402.212	405.823	333.708	335.941	402.831	375.828	199.421	607.448	433.223	407.772	209.003	454.004	619.42	358.123	118.402	454.573
135.954	517.711	515.082	463.373	229.332	458.887	508.562	427.91	163.827	493.046	566.986	396.375	257.98	409.349	553.947	420.165	148.929	573.928	577.616	268.869	326.101	524.054	533.245	471.447	138.892	575.561	399.066	431.263	179.136	396.156	361.623	543.726	196.399	557.68	400.006	406.498	333.189	335.748	402.582	375.891	199.434	607.373	433.223	407.772	209.87	454.004	618.465	358.606	118.356	454.902
136.131	517.464	515.082	463.373	230.042	458.514	508.562	427.91	163.836	492.032	566.986	396.375	258.132	409.589	553.849	420.736	148.552	574.378	577.828	269.025	326.292	524.5	533.245	471.447	138.892	575.561	399.554	430.762	179.142	395.328	360.203	544.061	196.063	557.761	400.535	406.959	334.262	335.748	401.169	375.768	199.55	607.363	432.005	407.655	209.391	454.047	618.465	358.606	118.332	455.28
136.131	517.464	514.431	464.392	230.042	458.514	507.068	428.397	163.869	491.833	565.978	396.941	258.642	409.85	552.884	420.121	148.658	574.122	576.04	268.32	326.425	524.966	532.304	472.172	139.959	575.331	398.797	430.551	179.142	395.328	360.023	544.343	195.711	557.768	398.744	408.047	333.668	335.915	401.169	375.768	199.55	607.363	431.985	407.584	209.587	453.98	617.321	359.077	118.332	455.28
136.399	517.279	515.093	465.509	230.343	458.427	507.004	428.829	163.742	491.521	566.236	397.367	259.247	410.244	552.771	420.45	148.658	574.122	576.349	268.607	326.425	524.966	532.048	472.395	140.223	575.11	399.388	429.917	179.131	395.217	358.341	544.397	195.711	557.768	398.744	408.047	334.139	334.908	399.714	375.831	199.601	607.321	430.525	407.494	209.587	453.98	617.395	358.264	118.48	455.661
136.528	517.175	514.482	465.684	230.502	458.299	505.701	429.125	163.742	491.521	565.23	397.873	259.247	410.244	551.819	420.888	148.658	574.122	575.33	268.01	326.425	524.966	530.86	472.755	140.223	575.11	397.522	429.917	179.142	395.064	357.989	544.471	195.535	557.826	397.216	409.236	333.458	334.708	399.448	375.768	199.708	607.263	430.525	407.494	209.494	453.317	616.267	359.764	118.708	456.005
137.573	513.202	514.482	465.684	230.502	458.299	505.701	429.125	163.814	491.706	565.23	397.873	259.64	410.553	551.84	420.919	148.921	573.156	575.608	268.076	326.425	524.966	530.86	472.755	140.169	574.97	397.984	429.236	179.14	395.056	356.614	544.471	195.435	557.925	397.589	408.919	334.426	334.018	397.768	375.696	199.708	607.263	429.223	407.538	209.608	454.074	616.115	358.654	119.053	456.35
137.573	513.202	514.152	466.916	230.66	458.11	504.241	429.515	163.915	491.787	564.196	399.05	259.91	410.65	550.772	420.919	150.237	572.63	574.126	268.076	326.928	523.805	529.72	472.755	140.172	574.895	397.186	428.734	179.14	395.056	356.354	544.386	195.419	558.012	396.025	410.077	333.789	334.284	397.768	375.696	199.923	607.217	429.304	407.709	210.091	459.479	615.1	358.819	119.267	456.488
137.69	512.493	515.082	467.255	230.633	458.003	503.914	429.75	163.915	491.142	564.466	399.529	259.91	410.65	550.617	420.731	150.237	572.63	574.41	267.889	326.928	523.805	529.72	472.755	140.195	575.506	397.518	428.186	179.131	395.023	354.747	544.381	195.259	558.018	396.328	409.968	334.374	333.617	396.222	375.84	200.147	607.32	428	407.709	209.478	459.918	615.205	357.893	119.267	456.488
137.69	512.493	515.235	468.433	230.604	457.904	502.411	429.739	164.086	490.922	563.836	399.387	260.146	410.706	549.909	420.397	151.182	572.37	573.868	268.007	326.928	523.805	527.939	473.751	140.195	575.506	395.783	428.186	179.129	395.03	354.747	544.381	195.259	558.018	394.001	411.918	333.945	333.579	395.947	375.768	200.598	607.465	428	407.709	209.478	459.918	613.882	358.263	119.241	456.463
137.839	511.772	515.235	468.433	230.584	457.731	502.411	429.739	164.272	490.441	563.836	399.387	260.446	410.698	549.698	419.894	150.599	572.282	574.289	266.687	326.928	523.805	527.939	473.751	140.264	575.604	396.32	427.713	179.122	395.02	353.245	544.249	195.169	558.065	394.288	410.841	334.953	333.579	394.346	375.9	201.155	607.619	426.706	408.312	209.268	460.932	613.882	358.263	119.307	456.443
137.839	511.772	515.681	469.784	230.584	457.731	500.743	429.641	165.049	489.858	563.121	399.713	260.446	410.698	548.895	419.894	151.119	572.25	572.699	266.687	327.214	522.525	527.083	474.115	140.293	578.018	395.202	427.49	179.122	395.02	353.121	544.227	195.047	558.094	392.903	412.027	334.732	333.522	394.346	375.9	201.155	607.619	426.821	408.798	209.047	461.042	612.516	358.415	119.307	456.443
137.878	511.614	516.193	469.888	230.547	457.561	500.501	429.357	164.278	490.586	563.401	400.395	261.213	410.485	548.788	419.388	151.119	572.25	573.638	265.875	327.025	522.176	527.438	474.44	140.327	578.022	395.554	427.459	179.124	395.009	351.584	544.26	195.047	558.094	392.903	412.027	335.613	333.183	392.868	375.75	201.484	607.871	425.636	409.29	209.047	461.042	613.12	357.431	119.51	456.49
137.973	511.493	516.024	471.075	230.628	457.248	499.012	429.094	164.278	490.586	562.317	401.205	261.213	410.485	547.887	418.968	151.845	572.225	573.372	265.874	327.025	522.176	526.482	474.875	140.327	578.022	393.805	427.459	179.119	394.988	351.584	544.26	194.956	558.066	391.059	413.391	335.802	332.583	392.636	375.834	201.809	608.1	425.636	409.29	208.825	460.947	610.939	358.707	119.675	456.53
137.973	511.493	516.024	471.075	230.628	457.248	499.012	429.094	164.235	490.356	562.317	401.205	261.213	410.485	547.705	418.529	151.169	572.191	574.234	264.206	326.872	521.885	526.605	475.205	140.407	576.345	394.16	427.702	179.126	395.027	349.892	544.26	194.847	558.089	391.384	412.218	336.466	332.583	391.137	375.923	201.809	608.1	424.436	409.878	208.661	460.887	611.662	357.741	119.847	456.561
137.973	511.493	515.647	472.316	230.711	456.868	497.373	428.758	164.237	490.538	561.084	401.85	260.681	410.485	546.924	418.529	151.871	572.212	572.685	264.206	326.847	521.711	525.309	475.205	140.407	576.345	392.992	428.063	179.126	395.027	349.596	544.24	194.862	558.07	390.453	413.122	336.325	332.559	391.137	375.923	202.058	608.392	424.55	410.404	208.548	460.832	610.545	357.642	119.979	456.49
137.988	515.05	515.023	472.25	231.702	456.868	497.293	428.419	164.237	489.758	561.977	402.243	260.681	410.485	546.611	418.085	151.871	572.212	573.481	263.337	326.913	521.671	525.404	475.717	140.309	576.465	393.097	428.622	179.115	395.015	348.039	544.194	194.862	558.035	389.847	411.976	336.251	332.514	389.449	376.344	202.14	608.455	423.245	410.898	208.418	461.012	611.419	356.773	119.979	456.49
137.974	514.942	514.292	473.147	231.903	456.018	495.754	427.909	164.237	489.758	561.068	402.71	263.065	410.115	545.609	417.654	152.745	572.226	572.184	263.337	327.461	521.671	524.403	476.116	140.309	576.465	391.517	428.622	179.088	395.075	348.039	544.194	194.862	558.035	387.581	414.121	336.512	332.496	389.131	376.523	202.266	608.564	423.245	410.898	208.418	461.012	609.333	357.568	120.385	456.501
137.975	514.175	514.292	473.147	232.533	455.494	495.754	427.909	164.437	490.054	561.068	402.71	262.597	410.02	545.609	417.654	153.595	569.635	572.184	263.337	327.449	521.478	524.403	476.116	140.358	576.529	391.517	428.622	179.088	395.075	346.435	544.296	194.949	558.075	387.83	412.846	336.512	332.496	387.462	377.008	202.462	608.71	421.76	411.403	208.228	461.329	609.333	357.568	120.875	456.604
137.975	514.175	513.183	474.123	232.533	455.494	494.243	427.523	164.619	490.26	560.202	403.191	264.938	410.247	544.728	417.654	152.941	569.587	571.171	263.337	327.726	521.377	523.269	476.791	140.331	576.458	390.121	429.92	179.065	395.208	346.258	544.232	195.036	558.199	386.385	413.488	337.072	332.341	387.462	377.008	202.462	608.71	421.851	411.861	207.961	461.665	608.849	356.535	120.875	456.604
138.05	513.792	512.086	473.59	233.848	455.494	494.145	427.11	164.909	490.025	560.202	403.191	262.683	410.44	544.728	417.654	152.941	569.587	571.171	263.337	327.585	521.333	523.352	477.304	140.294	576.47	390.121	429.92	179.065	395.534	344.574	544.417	195.036	558.199	386.385	413.488	337.556	332.079	385.95	377.277	202.859	608.995	420.44	412.691	207.961	461.665	609.182	355.86	121.233	456.736
138.119	514.486	510.759	474.556	232.737	455.159	492.421	426.786	164.909	490.025	559.028	403.611	265.103	410.44	543.601	416.3	152.64	569.564	571.415	260.763	328.324	521.333	522.125	477.961	140.161	576.448	388.572	429.92	179.056	396	344.561	544.585	195.092	558.269	384.636	414.217	338.261	331.701	385.663	377.5	203.315	609.346	420.44	412.691	207.73	460.392	607.433	356.265	121.321	456.786
138.256	514	510.759	474.556	234.164	455.159	492.421	426.786	164.909	490.025	559.028	403.611	263.865	410.007	543.601	416.3	152.624	569.594	571.081	260.329	328.11	521.204	522.308	478.457	140.161	576.448	388.572	429.92	179.069	396.506	342.941	544.585	195.271	558.841	384.796	413.592	338.261	331.701	383.959	376.899	203.315	609.346	418.977	413.335	207.345	460.325	607.809	355.722	121.562	456.778
138.256	514	509.704	475.412	234.164	455.159	490.906	426.413	164.909	490.025	558.081	403.429	264.847	410.189	542.733	415.52	152.644	569.588	571.081	260.329	328.498	521.366	520.894	478.457	140.057	576.543	387.246	431.981	179.069	396.506	342.703	544.628	195.239	558.23	382.942	414.357	338.614	331.269	383.959	376.899	204.12	609.346	418.938	413.327	207.015	459.941	606.656	355.488	121.835	456.744
138.518	509.368	508.989	474.836	234.415	455.184	490.951	425.913	164.909	490.025	558.054	403.046	264.847	410.189	542.658	414.695	152.644	569.588	570.597	260.027	328.173	521.458	520.94	478.957	139.842	576.638	387.234	432.676	179.045	396.688	341.011	544.839	195.365	558.098	383.002	414.342	338.833	330.904	382.337	376.915	205.328	609.715	417.372	413.669	206.707	460.45	606.932	354.98	121.835	456.744
138.484	510.262	508.985	475.825	233.722	455.123	489.247	425.627	166.171	489.593	556.728	403.426	265.626	410.22	541.849	414.11	152.629	569.632	569.958	259.96	329.312	521.458	519.489	479.364	139.842	576.638	385.692	432.676	179.03	396.782	341.011	544.839	195.365	558.098	380.848	414.957	339.147	330.684	382.131	377.353	206.007	609.74	417.372	413.669	206.707	459.325	605.764	354.723	121.835	456.744
138.488	509.759	508.985	475.825	235.936	455.971	489.247	425.627	166.422	489.713	556.728	403.426	264.701	409.712	541.849	414.11	152.629	569.632	569.105	259.953	328.763	521.53	519.489	479.364	139.842	576.638	385.856	433.244	179.03	396.782	339.4	545.031	195.472	557.95	380.928	415.183	339.147	330.684	380.541	377.232	205.851	609.692	415.841	413.927	206.674	459.744	605.764	354.723	122.538	456.795
138.488	509.759	507.814	476.576	235.936	455.971	487.667	425.201	166.464	489.828	555.313	403.658	265.949	409.744	540.874	413.345	152.947	569.772	569.105	259.953	329.429	521.554	518.167	479.45	139.561	577.017	384.404	433.244	179.407	395.579	339.281	545.296	195.599	557.852	379.359	415.868	339.549	330.429	380.541	377.232	206.697	609.692	415.69	413.858	206.786	459.471	604.646	354.349	122.538	456.795
138.495	509.209	507.291	476.096	234.512	455.284	487.667	425.201	166.66	489.877	555.241	403.373	265.157	409.285	541.068	413.024	152.947	569.772	568.261	259.982	329.164	521.525	518.222	479.457	139.73	576.558	384.404	433.244	179.025	396.804	337.433	545.503	195.599	557.852	379.359	415.868	340.649	330.326	378.894	376.896	206.468	609.688	414.157	414.107	206.786	459.471	604.978	353.997	122.964	456.879
138.471	510.194	506.668	476.936	233.662	455.402	486.098	425.201	166.66	489.877	553.981	403.781	267.274	409.285	540.645	412.206	153.116	569.75	567.147	259.868	330.324	521.525	516.934	479.317	139.181	577.787	382.895	433.244	178.996	397.139	337.315	545.575	195.766	557.761	377.65	416.815	341.412	330.142	378.755	377.209	206.89	609.614	414.157	414.107	207.049	458.858	603.749	353.997	123.199	456.982
138.488	509.378	506.668	476.936	233.662	455.822	486.098	425.201	166.994	489.873	553.981	403.781	266.51	409.187	541.226	412.378	153.192	569.722	566.149	259.831	330.133	521.63	517.08	479.167	139.181	577.907	382.735	435.234	178.849	397.905	335.53	545.575	195.763	557.693	378.018	417.368	341.817	330.142	377.026	377.109	206.89	609.614	412.809	414.287	209.171	454.67	604.072	353.665	123.312	456.999
138.488	509.378	504.765	476.779	233.048	456.029	484.537	425.981	167.198	489.865	552.669	403.938	265.801	409.444	540.26	412.378	153.19	568.576	566.149	259.831	330.995	521.629	515.515	479.167	138.857	578.39	381.158	435.891	178.849	397.905	335.385	545.746	195.811	557.461	376.44	418.465	342.372	330.121	377.026	377.109	207.352	609.46	412.817	413.935	207.289	459.104	603.483	353.31	123.622	456.949
138.49	509.042	504.517	476.56	233.269	456.173	484.537	425.981	167.198	489.865	552.442	403.838	265.801	409.444	540.814	412.303	153.19	568.576	566.149	259.831	330.665	521.643	515.515	479.167	138.607	578.77	381.03	436.558	178.808	398.636	333.738	545.668	195.995	557.327	376.641	419.201	344.803	330.334	375.349	376.781	206.869	609.31	411.396	413.914	207.404	460.031	604.053	353.069	123.622	456.949
139.286	514.486	503.326	476.706	233.621	456.249	482.619	424.432	167.56	489.799	551.935	404.002	265.736	409.607	540.661	411.012	153.229	568.484	563.571	259.481	331.224	521.643	514.949	478.7	138.607	578.77	379.595	437.232	178.792	399.363	333.685	545.557	195.995	557.327	374.658	419.636	342.653	330.1	375.147	377.294	207.671	609.197	411.396	413.914	207.404	460.031	603.51	352.815	124.051	456.878
138.465	510.972	503.326	476.706	234.072	456.52	482.619	424.432	168.907	489.596	551.935	404.002	266.471	409.772	541.146	410.53	153.297	568.126	562.742	259.259	331.008	521.632	514.949	478.7	138.296	579.001	379.595	437.232	178.792	399.363	331.877	545.557	196.217	557.102	374.808	420.253	343.91	330.1	373.468	376.95	207.642	609.067	409.737	413.779	207.277	460.947	603.51	352.815	124.471	456.686
138.465	510.972	502.119	477.255	234.072	456.52	480.829	423.935	169.221	489.425	549.84	404.297	266.602	409.734	540.183	410.53	153.471	567.796	562.191	259.259	331.303	521.633	514.177	478.563	138.101	578.968	378.092	437.939	178.79	399.849	331.878	545.54	196.208	557.139	373.362	421.285	343.154	330.195	373.468	376.95	208.64	609.067	409.857	413.039	207.193	461.047	602.827	352.522	124.471	456.686
138.472	511.203	502.321	477.208	234.477	456.674	480.672	424.19	169.978	489.425	549.745	403.911	266.653	409.758	540.779	410.222	153.471	567.796	561.691	259.005	331.308	521.482	514.758	478.344	137.868	578.9	378.194	438.508	178.798	400.128	330.189	545.322	196.208	557.139	373.362	421.285	343.787	330.167	371.879	376.54	208.417	608.978	408.437	412.827	207.193	461.047	603.223	352.444	124.849	456.391
138.474	511.209	501.159	477.989	234.8	456.732	478.97	423.923	169.978	489.425	548.386	404.008	266.653	409.758	540.263	408.784	154.042	569.987	560.789	259.005	331.928	521.482	513.834	478.223	137.62	578.71	376.638	438.508	178.951	399.103	330.001	545.21	196.193	557.035	371.672	422.182	343.166	330.044	371.494	376.974	209.166	609.018	408.437	412.827	207.059	460.985	603.223	352.444	124.888	456.357
138.474	511.209	501.159	477.989	234.8	456.732	478.97	423.923	170.486	488.856	548.386	404.008	266.797	409.693	540.699	408.381	154.042	569.987	560.156	258.34	332.024	521.121	514.162	478.128	137.62	579.115	376.585	439.103	178.834	400.37	328.147	545.21	196.217	556.993	371.988	422.675	344.714	330.044	370.051	376.209	208.806	609.072	406.981	412.756	206.8	460.947	603.598	352.366	125.05	456.234
138.474	511.209	500.073	478.626	235.063	456.718	477.439	423.344	169.72	488.692	547.291	404.205	268.86	409.52	539.885	407.481	154.042	569.987	558.902	258.34	332.795	520.908	512.601	478.293	137.493	578.964	374.957	439.644	178.834	400.37	328.131	545.041	196.302	556.748	370.361	423.658	344.194	329.922	370.051	376.209	209.826	609.072	407.17	411.957	206.493	460.923	603.226	352.248	125.216	456.107
138.78	514.878	500.408	479.112	236.772	457.104	477.33	423.716	170.964	488.692	546.947	403.652	268.86	409.52	540.198	407.549	154.042	569.987	558.674	257.999	332.863	520.562	512.778	478.379	137.418	579.41	374.977	440.058	178.958	400.658	326.442	544.957	196.302	556.748	370.286	423.744	345.664	329.615	368.467	376.349	209.382	609.146	405.753	411.782	206.17	460.86	602.45	352.172	125.216	456.107
138.639	514.801	499.569	480.07	236.985	457.214	475.569	423.075	170.053	488.47	545.643	403.178	269.751	409.199	539.95	406.938	153.491	569.89	557.406	256.977	332.863	520.562	511.223	478.379	137.418	579.41	373.414	440.482	178.596	398.207	326.442	544.957	196.362	556.54	368.615	424.824	345.48	329.291	368.294	376.735	209.112	609.335	405.753	411.782	206.17	460.86	601.621	352.196	125.553	455.874
138.544	514.845	499.569	480.07	237.612	457.149	475.569	423.075	170.642	488.221	545.643	403.178	269.58	408.781	539.758	406.926	153.008	569.392	557.59	256.79	333.893	519.609	511.223	478.379	137.519	579.891	373.414	440.482	178.596	398.207	324.473	544.933	196.494	556.326	368.546	424.702	347.322	329.291	366.644	376.337	209.224	609.65	404.436	411.743	206.057	460.922	601.621	352.196	125.95	455.748
138.544	514.845	498.63	481.246	237.612	457.149	474.108	422.323	169.767	487.883	544.47	403.693	270.584	408.445	539.758	405.95	152.617	569.32	556.082	256.19	333.67	520.168	510.775	478.878	137.519	579.891	371.822	440.893	178.524	398.504	324.416	544.852	196.689	556.115	366.69	425.498	347.133	329.026	366.644	376.337	209.224	609.65	404.74	410.927	206.045	461.077	600.787	352.289	125.95	455.748
138.464	514.876	499.104	482.027	238.5	457.048	474.031	422.456	170.357	487.779	544.18	403.778	270.62	407.963	539.574	406.088	152.617	569.32	556.114	256.053	333.818	520.189	511.312	479.254	137.774	580.606	371.576	441.274	178.603	398.691	322.662	544.751	196.689	556.115	366.69	425.498	348.536	328.912	364.973	376.804	209.457	609.976	403.453	410.148	206.045	461.077	599.989	352.369	126.098	455.758
138.411	514.731	498.144	483.028	238.117	457.679	472.442	421.62	170.357	487.779	542.816	403.696	271.493	407.963	538.976	405.22	152.617	568.749	554.917	255.442	333.818	520.309	510.164	479.254	137.971	580.147	370.067	441.514	178.652	398.951	322.767	544.54	196.99	555.794	364.822	426.643	347.8	328.939	364.925	377.033	210.798	610.145	403.453	410.148	206.327	461.359	599.989	352.369	126.116	455.795
138.291	514.289	498.144	483.028	239.178	457.679	472.442	421.62	171.069	487.638	542.816	403.696	271.607	407.613	538.574	405.219	152.617	568.749	555.003	255.4	333.799	520.25	510.927	480.704	137.971	581.122	369.704	441.875	178.805	399.744	320.93	544.54	197.393	555.611	364.78	425.923	349.39	328.939	363.257	376.205	211.039	610.33	402.471	409.936	206.484	461.548	599.288	352.523	126.483	455.765
138.291	514.289	497.403	484.392	238.794	458.61	470.572	420.946	170.419	487.565	541.527	403.681	272.54	407.272	538.574	404.168	151.35	567.882	553.607	254.725	333.799	520.25	510.072	480.704	138.754	581.166	368.408	442.054	178.805	399.744	320.999	544.424	197.467	555.574	363.131	426.848	348.413	329.068	363.257	376.205	211.506	610.33	402.523	409.402	206.664	461.629	598.459	352.608	126.565	455.708
138.054	513.863	497.848	485.018	239.593	457.937	470.64	421.364	170.419	487.565	541.122	403.763	272.54	407.272	537.971	404.27	151.35	567.882	553.612	254.67	333.799	520.25	510.072	480.704	139.235	581.088	368.017	442.287	178.992	400.365	319.527	544.363	197.578	555.567	363.055	426.171	349.015	329.19	361.526	376.303	211.621	610.518	401.172	408.639	206.72	461.782	598.459	352.608	126.659	455.708
138.054	513.863	497.131	486.249	238.942	458.093	469.046	420.713	169.694	487.628	540.172	403.922	273.497	407.272	537.51	403.561	151.35	567.102	552.365	254.057	333.799	520.25	510.327	482.027	139.235	581.088	366.257	442.516	179.513	401.525	319.527	544.363	197.578	555.567	361.161	427.971	348.102	329.323	361.802	376.46	212.279	610.694	401.172	408.639	206.852	461.782	595.605	353.039	126.868	455.529
137.94	513.73	497.131	486.249	239.579	457.86	469.046	420.713	169.453	487.815	540.172	403.922	273.497	407.272	536.852	403.755	151.731	567.915	552.782	253.978	335.252	519.613	510.327	482.027	138.946	580.759	366.257	442.516	179.513	401.795	317.718	544.085	198.05	555.513	360.98	426.78	348.102	329.323	360.18	376.052	212.137	610.823	399.838	408.108	206.974	461.73	595.605	353.039	127.315	455.268
137.94	513.73	496.755	487.627	239.579	457.86	467.218	419.971	169.441	487.995	539.023	404.196	273.232	407.289	536.507	402.795	151.898	567.577	551.228	253.228	335.698	519.194	510.167	482.655	139.114	580.324	364.794	442.568	178.985	400.594	317.519	543.838	198.18	555.531	359.462	428.262	347.434	329.404	360.18	376.052	212.137	610.823	399.971	407.786	207.187	461.731	594.58	353.316	127.315	455.268
137.905	513.653	497.114	487.776	240.295	458.429	467.211	420.037	169.343	488.179	539.18	404.385	272.314	407.304	536.507	402.795	151.898	567.577	551.228	253.228	336.065	518.824	510.901	483.325	139.252	580.478	364.637	442.502	179.032	400.713	315.832	543.5	198.18	554.751	359.462	428.262	347.37	329.57	358.572	375.553	212.284	610.916	398.325	407.558	207.187	461.731	594.58	353.316	127.83	455.056
137.875	513.409	496.702	489.105	239.986	458.559	465.765	419.292	169.343	488.179	538.262	404.648	272.314	407.304	535.327	402.375	152.149	567.09	550.037	252.448	336.521	518.824	510.738	483.913	139.732	579.811	363.134	442.502	179.115	401.04	315.887	543.316	198.355	554.842	357.759	428.674	347.527	329.972	358.702	375.04	212.284	610.916	398.325	407.558	207.274	460.27	592.963	353.316	127.779	454.968
137.821	513.018	496.702	489.105	239.986	458.559	465.765	419.292	169.233	488.306	538.262	404.648	271.567	407.389	534.731	402.511	154.303	566.748	550.562	251.951	336.841	518.427	511.507	484.001	139.732	580.846	363.077	442.361	179.329	401.821	314.111	543.316	198.563	554.925	357.658	428.331	347.527	329.972	357.081	374.467	212.947	611.515	397.106	407.445	207.17	460.318	593.71	353.984	127.857	455.004
137.821	513.018	496.249	490.367	239.643	458.415	464.152	418.788	169.163	488.445	537.487	404.909	271.487	407.459	534.416	401.446	154.216	566.311	549.087	251.111	337.47	518.004	510.53	484.737	140.077	580.16	361.713	441.976	179.329	401.821	314.12	543.007	198.757	554.909	355.957	429.127	347.801	330.527	357.081	374.467	213.457	611.515	397.067	407.328	207.17	460.628	592.421	354.417	127.552	455.049
137.821	513.018	496.529	490.514	239.468	458.386	464.187	418.854	169.163	488.445	537.487	404.909	271.487	407.459	534.416	401.446	152.985	568.04	549.087	251.111	337.735	517.597	511.106	484.772	140.536	580.113	361.56	441.678	179.643	402.496	312.674	542.947	198.946	554.925	355.859	428.737	348.241	331.084	355.405	374.096	213.9	612.044	395.941	407.328	207.14	460.902	592.968	354.876	127.956	455.049
137.718	512.195	495.938	491.658	239.827	458.207	462.47	418.311	169.342	488.589	536.128	405.7	271.487	407.459	532.806	400.798	152.985	566.705	548.336	250.95	337.735	517.597	511.503	485.793	140.536	580.113	360.118	441.322	180.195	402.449	312.674	542.947	198.946	554.925	354.042	430.087	348.744	331.701	355.505	373.694	213.716	612.344	395.941	407.328	207.14	460.887	591.604	355.242	127.609	455.142
137.761	511.925	495.938	491.658	240.231	457.932	462.47	418.311	169.342	488.589	536.128	405.7	271.702	407.693	532.586	401.059	154.227	566.961	548.699	251.35	337.882	517.395	511.503	485.793	141.269	579.692	360.118	441.322	180.195	403.724	310.828	543.024	199.117	554.892	353.972	429.556	348.744	331.701	353.873	373.453	213.716	612.344	394.487	407.211	207.096	461.162	591.604	355.242	127.694	455.144
137.761	511.925	495.341	492.95	240.231	457.932	460.764	417.95	170.003	489.184	535.238	406.186	271.972	408.057	532.14	400.039	154.004	567.799	547.301	250.569	338.505	517.396	511.873	486.825	142.31	582.45	358.575	441.021	181.32	403.854	310.782	543.115	199.316	554.852	352.22	430.546	349.414	332.192	353.873	373.453	213.84	612.751	394.496	407.318	207.245	461.321	590.326	355.624	127.694	455.144
137.989	511.692	495.156	492.882	240.231	457.932	460.801	418.452	171.775	489.699	535.238	406.186	271.972	408.057	532.14	400.039	154.004	567.799	547.301	250.569	338.464	517.411	511.534	486.521	142.311	582.398	358.492	440.789	181.492	404.509	309.052	543.254	199.316	554.852	352.22	430.546	350.156	332.669	352.046	373.262	214.182	613.071	393.098	407.636	207.245	461.321	590.871	356.102	127.564	455.103
138.409	511.241	494.297	494.037	240.667	457.73	459.069	418.092	171.775	489.699	534.312	406.186	271.972	408.057	531.639	398.959	154.44	567.908	547.363	250.993	339.079	517.411	511.05	487.402	142.311	582.398	356.981	440.999	181.87	404.111	308.935	543.259	199.535	554.916	350.504	431.712	350.604	332.826	352.058	372.938	214.458	613.313	393.098	407.636	207.578	461.22	588.651	356.102	127.477	455.123
138.724	510.989	494.297	494.037	240.667	457.73	459.069	418.092	170.179	489.376	534.312	406.186	272.701	408.675	531.238	399.567	153.544	568.272	546.895	252.354	338.691	517.436	510.548	486.777	142.311	582.398	356.81	440.995	181.86	404.6	307.2	543.259	199.819	554.955	350.452	430.851	351.73	332.826	350.311	372.844	214.971	613.712	391.521	407.98	207.605	460.875	589.208	356.548	127.409	455.146
138.724	510.989	493.252	494.846	240.796	457.72	457.215	417.781	170.205	489.53	533.528	406.546	273.163	408.888	530.584	398.352	153.55	568.101	545.562	251.454	339.1	517.551	510.548	488.337	142.307	582.472	355.682	440.995	181.86	404.6	307.02	543.303	200.042	555.172	348.816	431.859	351.985	332.824	350.311	372.844	215.364	613.982	391.38	408.408	207.779	460.667	587.863	356.965	127.397	455.183
138.873	510.901	492.701	494.386	240.796	456.7	457.357	418.601	170.205	489.53	533.502	407.227	273.163	408.888	530.829	398.615	153.77	567.928	545.658	252.6	338.971	517.787	509.857	487.705	142.337	582.463	355.128	440.973	183.837	406.74	305.328	543.453	200.453	555.514	348.786	431.058	352.418	332.813	348.663	372.664	215.944	614.47	389.886	408.798	207.794	460.245	588.461	357.246	127.466	455.183
139.136	510.674	491.705	495.04	241.627	456.55	455.817	418.664	170.205	489.53	532.851	407.097	273.59	409.039	530.331	397.655	153.77	567.928	545.065	252.467	339.767	517.787	509.197	487.992	142.337	582.463	353.712	440.973	182.07	404.501	305.328	543.453	200.453	555.514	347.232	432.633	352.307	332.851	348.632	372.702	216.059	614.903	389.886	408.798	208.042	460.68	587.219	357.56	127.48	455.169
139.527	510.34	491.705	495.04	242.087	456.335	455.817	418.664	170.496	490.121	532.851	407.097	274.01	409.11	531.04	397.816	154.044	567.655	544.814	254.26	339.295	517.826	509.197	487.992	142.324	582.524	353.712	440.973	182.07	405.926	303.416	543.589	201.396	555.864	346.85	432.411	353.387	332.851	346.9	372.064	215.997	614.611	388.502	409.176	207.896	460.255	587.219	357.56	127.743	455.169
139.527	510.34	490.471	495.301	242.087	456.335	454.325	418.754	170.689	490.267	531.788	406.921	274.372	409.46	530.371	396.646	154.434	567.353	543.585	253.435	339.637	518.032	509.145	488.277	142.399	582.478	352.073	441.269	185.552	406.446	303.352	543.793	201.619	556.068	345.248	433.949	353.359	332.65	346.9	372.064	216.444	615.076	388.266	409.599	207.685	460.165	587.371	357.802	127.743	455.169
139.89	509.864	490.471	495.301	242.692	456.292	454.756	419.935	171.08	490.415	531.963	406.318	274.45	409.48	530.371	396.646	154.434	567.353	543.789	254.729	339.689	518.31	508.349	487.616	142.463	582.631	352.073	441.269	183.127	405.281	301.649	543.926	201.619	556.068	345.248	433.949	354.23	332.459	345.126	372.445	216.732	615.185	386.866	409.912	207.685	460.165	587.177	358.094	127.837	455.032
140.189	509.554	489.796	496.546	243.498	456.283	453.441	420.066	171.08	490.415	531.049	405.721	275.758	409.48	530.867	396.058	155.757	566.566	542.854	255.972	340.446	518.31	505.74	487.622	143.263	581.328	350.579	441.269	184.022	405.138	301.379	544.079	201.425	556.125	343.813	434.805	354.373	332.089	345.261	373.03	217.074	615.713	386.866	409.912	207.54	459.779	587.177	358.094	127.697	454.881
140.31	509.261	489.796	496.546	243.498	456.283	453.441	420.066	171.535	490.516	531.049	405.721	275.739	409.903	531.591	396.341	155.916	566.482	543.021	257.144	340.434	518.593	505.088	487.049	143.263	581.328	350.579	441.269	184.416	405.185	299.8	544.079	201.395	556.262	343.6	434.434	355.624	332.089	343.648	373.218	216.802	616.053	385.466	410.227	207.219	459.519	586.456	358.291	128.078	454.681
140.31	509.261	487.43	494.592	243.498	456.283	452.072	421.143	171.773	490.496	530.019	405.648	275.333	409.23	530.811	395.051	156.194	566.399	541.906	257.144	341.383	518.864	504.032	487.59	143.21	581.313	348.577	441.681	184.416	405.185	299.626	544.287	201.589	556.494	342.087	435.482	355.407	331.897	343.648	373.218	217.615	616.518	385.085	410.473	207.139	459.328	584.48	358.466	127.946	454.53
140.307	509.112	487.822	493.683	243.201	456.327	452.072	421.143	172.023	490.53	529.94	405.071	275.333	409.23	531.584	395.266	156.3	566.361	541.906	257.144	341.383	518.864	503.886	486.975	143.208	581.215	348.384	441.862	184.974	406.079	298.107	544.379	201.571	556.673	342.125	435.497	355.953	331.871	342.053	372.984	217.224	616.852	383.418	410.63	207.139	459.108	584.48	358.466	128.556	454.53
140.33	508.882	486.645	493.631	243.322	456.27	449.978	421.143	172.023	490.53	529.105	404.902	275.114	408.588	531.816	394.328	156.3	566.361	541.215	257.727	342.296	518.864	502.662	486.593	143.208	581.215	346.791	442.054	185.679	406.023	297.861	544.534	201.571	556.673	340.289	436.547	355.409	331.873	342.06	373.238	217.749	617.762	383.418	410.63	207.139	459.108	582.671	358.851	128.311	454.403
140.245	508.724	486.645	493.631	243.598	456.185	449.978	421.143	172.332	490.621	529.105	404.902	275.187	409.061	531.816	394.328	156.387	566.247	541.375	258.374	342.032	518.796	502.662	486.593	143.165	581.18	346.791	442.054	185.679	406.308	296.304	544.534	202.185	557.064	340.381	436.512	356.818	331.873	340.446	373.973	217.156	617.79	381.649	410.897	207.209	458.774	582.671	358.851	128.706	454.354
140.245	508.724	485.356	493.741	243.598	456.185	449.793	423.204	172.332	490.621	528.062	404.156	276.118	408.507	531.095	393.098	157.469	566.293	540.318	258.704	342.903	518.796	501.351	486.284	143.129	581.165	345.2	442.272	186.264	406.059	296.143	544.7	202.63	557.878	338.93	437.501	356.262	331.901	340.446	373.973	218.069	618.42	381.76	411.064	207.403	458.51	581.302	358.991	128.706	454.354
140.262	508.53	485.224	492.437	244.055	456.044	450.278	423.468	172.87	490.95	527.954	403.693	276.328	408.751	532.577	393.191	157.469	566.293	540.083	259.088	341.932	518.57	501.336	486.19	142.963	581.663	345.267	442.46	187.701	406.267	294.522	544.832	203.098	557.878	338.93	437.501	356.897	331.842	338.772	373.632	217.58	618.297	380.061	411.277	207.403	458.51	581.566	359.172	128.941	454.421
140.263	508.065	483.826	492.254	244.209	456.094	448.823	423.507	172.87	490.95	526.741	403.429	277.136	407.986	533.165	392.065	157.367	566.206	538.842	259.876	342.905	518.57	500.11	486.007	142.963	581.663	343.613	442.46	188.485	406.248	294.347	545.03	202.836	557.856	337.56	438.411	356.973	331.709	338.813	373.854	218.169	618.912	380.061	411.277	207.629	458.284	579.65	359.172	128.729	454.406
140.201	507.468	483.826	492.254	244.209	456.094	448.823	423.507	173.262	491.159	526.741	403.429	277.096	407.961	533.52	392.279	156.223	566.787	538.576	259.901	342.554	518.369	500.178	485.804	142.963	582.053	343.46	442.769	188.909	406.732	292.679	545.03	203.285	557.995	337.406	438.856	356.973	331.709	337.154	374.51	217.854	618.741	378.473	411.548	208.074	457.849	579.912	359.323	129.015	454.465
140.201	507.468	482.469	491.897	244.504	456.173	447.42	422.758	173.677	491.355	525.798	403.366	277.894	408.152	533.52	391.138	156.975	566.811	537.428	260.666	343.191	518.139	498.612	485.804	142.733	582.118	341.997	443.169	188.909	406.732	292.505	545.234	202.99	558.041	336.196	440.113	357.123	331.573	337.154	374.51	218.984	619.371	378.49	411.734	208.255	457.438	578.427	359.513	129.015	454.465
140.14	507.026	482.461	490.687	245.637	456.107	447.931	422.461	173.931	491.428	525.431	403.175	277.894	408.152	533.625	391.181	156.975	566.811	537.137	260.56	343.209	517.82	498.682	485.676	142.733	582.118	341.867	443.423	189.907	406.987	290.852	545.406	203.285	558.048	335.99	440.551	357.765	331.225	335.412	374.791	218.563	618.951	376.971	411.962	208.383	457.038	578.844	359.724	129.113	454.465
140.07	506.716	481.203	490.327	245.596	456.032	446.446	422.237	173.931	491.428	524.768	403.175	277.826	408.079	533.596	390.417	157.89	566.811	535.639	261.414	344.225	517.97	497.302	485.547	142.733	582.118	340.213	443.541	190.439	406.645	290.852	545.406	203.285	558.048	334.734	441.196	358.404	330.8	335.535	375.119	219.408	619.218	376.971	411.962	208.383	457.038	577.147	359.762	129.22	454.341
140.161	506.557	481.203	490.327	245.937	455.877	446.446	422.237	173.95	491.44	524.768	403.175	277.356	408.022	533.499	390.253	157.89	566.811	535.486	260.915	344.274	517.704	497.302	485.547	142.606	582.43	340.213	443.541	191.392	406.728	289.294	545.634	203.658	558.165	334.725	441.695	358.404	330.8	333.877	375.201	218.935	618.606	375.28	412.085	208.383	457.038	577.147	359.762	129.336	453.141
140.161	506.557	480.108	489.688	245.937	455.877	445.321	421.794	174.187	491.664	523.193	403.321	277.508	408.068	533.499	389.548	157.379	566.858	534.421	261.755	344.985	517.78	495.872	485.547	142.606	582.43	338.685	443.396	191.392	406.728	289.23	545.896	203.8	558.291	333.424	442.61	358.923	330.225	333.877	375.201	220.248	619.116	375.298	412.203	208.476	456.769	575.366	359.85	129.336	453.141
140.253	505.011	480.03	488.837	246.166	455.764	445.646	420.535	174.34	491.844	522.908	403.539	277.676	408.183	533.264	389.375	157.379	566.858	534.285	261.24	344.897	518.023	495.941	485.323	142.606	582.94	338.622	443.187	192.383	406.559	287.519	546.027	204.259	558.291	333.424	442.61	358.978	329.953	332.232	375.392	220.041	618.519	373.783	412.194	208.476	456.769	575.993	359.799	129.386	453.071
140.408	504.948	478.716	488	245.622	455.577	444.501	420.17	174.34	491.844	522.004	403.752	277.676	408.183	533.049	388.297	156.864	566.76	532.938	261.582	345.778	518.023	494.577	485.323	143.744	583.904	336.992	443.337	191.806	406.155	287.349	546.212	204.335	558.385	332.007	443.568	359.18	329.678	332.165	375.596	220.384	618.602	373.783	412.194	208.549	456.714	573.605	359.799	129.452	453.041
140.556	504.772	478.716	488	246.93	455.967	444.501	420.17	174.49	492.235	522.004	403.752	278.093	408.373	532.739	388.017	156.513	566.592	533.508	260.936	345.526	517.872	494.65	485.182	144.318	584.609	336.764	443.136	192.447	406.35	285.624	546.212	205.287	558.644	331.606	443.716	359.562	329.408	330.411	375.715	220.216	618.327	372.324	412.138	208.614	456.622	574.087	359.74	129.74	453.105
140.556	504.772	477.324	487.391	246.465	455.722	443.323	419.629	174.667	492.583	521.117	403.752	278.426	408.588	532.739	387.207	156.513	566.592	532.472	262.016	345.559	517.614	493.483	485.182	143.502	583.92	335.515	443.075	192.447	406.35	285.508	546.447	205.528	558.904	330.032	444.318	359.562	329.408	330.411	375.715	221.229	618.792	372.218	412.192	208.64	456.517	572.719	359.631	129.727	453.109
140.713	504.495	477.161	487.074	247.143	455.418	443.741	418.151	174.828	492.969	520.219	404.415	278.426	408.588	532.399	387.006	156.885	566.156	531.441	261.003	345.559	517.614	493.284	485.315	143.684	584.234	335.402	442.65	193.253	406.518	283.876	546.583	205.765	558.745	329.632	444.314	360.075	329.057	328.739	376.027	220.894	618.469	370.628	412.305	208.631	456.258	573.158	359.556	129.827	453.109
140.713	504.495	475.767	486.846	246.808	455.204	442.706	417.832	174.828	492.969	519.18	404.683	278.578	408.771	532.219	386.173	156.885	566.156	530.756	261.339	345.559	517.614	492.342	485.315	143.684	584.234	333.778	442.121	192.94	406.099	283.876	546.583	205.765	558.745	328.416	444.989	360.747	328.825	328.766	376.158	220.761	618.309	370.628	412.305	208.631	456.258	573.72	359.551	129.827	453.109
141.197	504.379	475.767	486.846	247.698	454.954	442.706	417.832	174.869	493.153	519.18	404.683	278.578	408.771	532.019	386.04	156.885	566.156	529.961	260.096	345.559	517.614	492.342	485.315	143.431	584.058	333.778	442.121	194.107	406.427	282.349	546.583	205.962	558.808	327.96	444.954	360.747	328.825	327.17	376.331	220.952	618.284	369.168	412.521	208.679	455.882	573.72	359.551	130.204	453.035
141.197	504.379	474.432	486.813	247.698	454.954	441.513	417.186	174.974	493.392	518	405.063	279.152	409.062	532.019	385.155	157.667	565.437	528.735	260.981	346.755	516.438	491.448	485.315	143.326	583.961	332.072	441.841	194.107	406.427	282.182	547.097	205.6	558.817	326.342	445.74	361.461	328.692	327.17	376.331	220.952	618.284	369.182	412.764	208.822	455.477	573.72	359.551	130.204	453.035
141.55	503.627	474.029	486.85	248.71	454.613	441.818	415.721	175.139	493.656	517.756	405.434	279.152	409.062	531.907	385.163	157.667	565.437	528.673	260.073	346.888	515.972	490.873	486.479	143.497	583.966	331.912	441.653	195.494	406.788	280.531	547.309	205.6	558.817	326.342	445.74	362.108	328.777	325.39	376.51	221.373	618.637	367.581	413.096	208.822	455.477	572.669	359.572	130.723	452.987
141.848	503.818	472.586	486.699	248.004	454.524	440.687	415.363	175.139	493.656	516.527	405.74	279.152	409.062	531.844	384.134	158.203	565.102	527.395	260.928	347.276	515.972	489.874	486.73	143.818	583.745	330.29	441.848	194.968	406.544	280.531	547.309	205.2	558.85	324.738	446.485	363.825	328.767	325.365	376.529	221.654	618.708	367.581	413.096	209.172	455.066	572.669	359.572	130.972	452.874
142.173	503.089	472.586	486.699	249.438	453.894	440.687	415.363	176.781	493.874	516.527	405.74	279.859	409.189	532.062	384.289	158.725	564.933	528.113	259.38	347.303	515.371	489.581	487.135	143.818	584.45	330.29	441.848	195.745	406.709	278.984	547.309	205.2	558.85	324.593	446.398	362.581	328.762	323.728	376.659	221.936	618.779	366.028	413.311	209.375	454.679	571.67	359.602	131.551	452.726
142.173	503.089	471.089	486.63	248.715	453.862	439.344	415.363	177.164	494.23	515.33	406.199	280.368	409.319	532.062	383.254	159.432	564.808	526.773	260.34	347.756	514.796	488.628	487.135	144.519	584.249	328.749	441.613	195.745	406.709	278.897	547.782	206.265	559.76	322.887	447.142	362.581	328.762	323.636	376.58	221.936	619.199	366.227	413.662	209.854	454.35	570.685	359.693	131.893	452.686
142.364	502.221	470.986	486.578	249.567	453.862	439.647	413.406	177.875	494.23	515.137	406.523	280.368	409.319	532.315	383.456	159.725	564.896	526.143	259.146	347.896	514.325	488.278	487.543	145.177	584.402	328.572	441.696	196.682	407.021	277.046	547.918	206.338	559.822	322.584	447.145	362.97	327.72	321.88	376.58	222.359	619.325	364.549	414.394	210.345	454.152	569.808	359.656	132.364	452.686
142.364	502.221	469.494	486.378	249.567	453.862	438.445	413.117	177.875	494.23	513.988	407.012	280.368	409.319	532.67	382.705	159.725	564.896	525.091	258.138	347.896	513.515	487.096	487.918	145.177	584.402	326.799	441.997	196.328	406.312	277.046	547.918	206.338	559.822	321.083	447.145	363.597	327.519	322.061	376.642	222.911	619.224	364.549	414.394	210.345	454.152	568.883	359.699	132.686	452.737
142.511	501.96	469.494	486.378	248.286	455.039	438.445	413.117	178.413	494.758	513.988	407.012	281.604	409.65	533.076	383.011	160.079	565.217	525.091	258.138	347.944	513.268	486.74	488.334	145.933	584.914	326.799	441.997	197.848	406.822	275.334	548.023	206.349	559.769	321.002	447.219	363.597	327.519	320.251	376.694	223.574	619.031	362.784	414.394	210.893	454.069	568.883	359.699	133.129	452.842
142.511	501.96	468.131	486.278	248.286	455.039	437.103	412.881	178.251	495.13	512.909	407.415	282.216	409.841	533.076	382.036	160.346	565.441	524.411	258.138	347.913	513.28	485.826	488.334	146.274	584.526	325.057	442.446	197.593	406.166	275.227	548.278	206.389	559.825	319.375	447.629	364.293	327.242	320.251	376.694	223.574	619.031	363.07	415.93	211.036	454.118	565.848	359.772	132.939	452.854
142.6	502.257	467.968	486.02	248.483	455.378	437.097	413.071	178.93	495.573	512.77	407.881	282.563	409.955	533.526	382.326	160.346	565.441	524.411	258.138	347.936	513.305	485.397	488.537	146.894	584.706	325.057	442.446	198.622	405.788	273.566	548.869	207.002	559.825	319.375	447.629	365.13	327.047	318.626	375.892	224.231	618.882	361.499	416.231	211.036	454.118	565.28	359.92	133.173	452.854
142.779	502.742	466.52	485.868	248.959	455.722	435.698	413.258	178.93	495.573	511.737	408.241	282.563	409.955	533.9	381.699	160.349	565.506	524.411	258.138	348.374	513.305	484.169	488.676	146.969	585.001	323.356	442.446	198.361	404.882	273.788	548.947	206.985	559.754	317.761	448.044	366.051	326.973	318.717	375.728	224.601	618.659	361.499	416.231	211.397	454.172	564.098	359.92	133.304	452.894
142.994	502.501	466.52	485.868	248.959	455.722	435.698	413.258	179.493	495.991	511.737	408.241	282.797	410.034	534.112	381.924	160.357	565.716	522.651	256.244	348.581	513.369	483.952	488.878	147.67	585.271	323.3	443.211	199.644	404.597	271.841	549.247	207.36	559.724	317.642	448.387	366.878	326.988	316.994	375.466	225.032	618.423	359.872	416.613	211.547	454.182	564.1	360.099	133.541	452.878
142.994	502.501	465.058	485.708	249.273	455.995	434.221	413.722	178.873	496.382	510.418	408.241	282.973	410.001	534.112	381.924	161.509	566.113	522.216	256.244	349.024	513.38	482.884	488.878	147.543	585.458	321.587	443.748	199.644	404.597	271.929	549.109	207.156	559.737	315.897	448.764	366.878	326.988	316.994	375.466	225.032	618.693	359.985	416.882	211.542	454.305	562.935	360.345	133.541	452.878
143.322	502.325	464.832	485.566	249.336	456.008	434.373	414.236	179.63	496.382	510.418	408.241	282.973	410.001	534.112	381.924	161.468	566.275	521.226	255.878	349.171	513.543	482.884	488.878	147.623	586.017	321.718	444.031	199.641	404.033	270.306	549.33	207.601	559.737	316.022	449.055	368.499	327.363	315.348	375.302	225.528	618.647	358.272	417.089	211.546	454.383	563.411	360.668	133.691	452.878
143.605	502.078	463.206	485.53	249.336	456.008	433.173	414.714	179.63	496.382	509.69	409.331	283.462	409.9	534.358	381.63	162.165	566.275	520.752	255.615	349.171	513.543	481.184	489.199	147.623	586.017	320.005	444.154	199.089	403.806	270.53	548.966	207.384	559.63	314.016	449.055	367.641	327.63	315.455	375.144	226.187	618.747	358.272	417.089	211.546	454.383	562.026	361.113	133.902	452.788
144.037	501.72	463.206	485.53	249.473	456.038	433.173	414.714	180.511	496.382	509.69	409.331	283.884	409.807	534.358	381.63	162.033	566.556	520.045	255.491	349.486	513.628	481.1	489.212	147.967	586.878	320.005	444.154	199.089	403.806	268.571	549.386	206.519	559.316	314.099	449.575	367.641	327.945	313.902	374.977	226.792	618.636	356.652	417.013	211.565	454.551	562.026	361.113	133.944	452.792
144.037	501.72	461.845	486.087	249.473	456.038	431.97	415.166	178.335	497.27	508.421	409.904	285.418	409.673	534.358	381.63	162.887	566.828	520.045	255.491	350.062	513.945	480.029	489.212	147.433	586.461	318.27	444.154	199.215	403.809	269.191	548.962	206.346	559.402	312.54	449.855	367.666	327.764	313.902	374.977	226.792	619.056	357.141	416.862	211.596	454.776	561.225	361.158	134.274	452.753
144.414	501.349	461.65	486.518	249.451	456.109	431.97	415.166	177.525	497.414	508.536	410.341	285.533	409.593	534.358	381.63	162.887	566.828	519.109	255.408	350.198	514.156	479.589	489.212	147.925	586.762	318.27	444.154	199.399	403.816	267.812	548.829	207.075	559.402	312.54	449.855	368.96	327.936	312.412	375.184	228.57	619.788	355.811	416.522	211.596	454.776	561.167	362.146	134.274	452.753
144.728	500.981	460.452	486.969	249.395	456.189	430.432	416.318	177.525	497.414	507.375	410.95	286.732	409.593	533.805	379.644	163.777	566.958	517.776	255.599	350.592	514.156	478.324	489.082	147.286	587.928	316.482	444.274	199.775	403.874	268.271	548.313	206.78	559.332	310.674	450.177	369.381	327.735	313.143	375.207	229.405	620.003	355.811	416.522	211.876	454.976	558.812	362.146	134.64	452.774
145.868	500.692	460.452	486.969	249.395	456.189	430.432	416.318	177.127	497.559	507.375	410.95	286.096	409.575	533.386	379.054	163.466	567.047	517.178	255.956	350.733	514.902	478.298	488.999	147.892	588.513	316.63	444.559	200.147	404.397	266.285	548.958	206.658	559.23	310.766	450.479	370.15	328.204	312.126	375.297	228.179	619.209	354.397	416.072	212.314	455.217	559.246	362.724	135.131	452.757
145.868	500.692	459.182	486.354	249.415	456.421	429.18	416.318	176.931	497.745	506.048	410.95	286.878	409.555	533.386	379.054	164.175	567	516.711	255.956	351.532	514.426	476.85	488.999	147.604	587.769	314.841	444.559	200.147	404.397	266.763	548.337	206.604	559.146	308.827	450.712	370.15	328.204	312.416	375.166	228.69	619.674	354.764	415.536	212.748	455.424	557.986	362.997	135.675	452.897
146.278	500.488	459.117	488.465	249.507	456.773	428.82	417.567	176.982	497.842	506.476	412.12	286.878	409.555	532.91	378.504	163.688	566.8	516.165	256.297	351.712	514.485	476.789	488.934	147.87	587.894	315.209	444.03	201.887	404.475	265.216	547.77	206.769	559.081	308.795	451.011	371.668	328.511	310.68	375.166	228.552	619.674	353.443	415.008	213.142	455.565	558.535	363.285	135.675	452.897
145.757	500.249	457.98	488.901	249.667	457.05	427.491	417.987	176.982	497.842	505.424	412.688	287.885	409.586	532.256	376.912	165.11	566.8	515.119	257.853	352.556	514.485	475.468	488.83	147.87	587.894	313.456	444.03	202.589	404.526	265.216	547.77	206.769	559.081	306.855	451.011	371.385	327.365	311.329	375.313	229.278	620.281	353.443	415.008	213.142	455.565	556.91	363.486	136.173	453.094
146.02	499.827	457.98	488.901	249.843	457.502	427.491	417.987	177.014	497.943	505.424	412.688	287.476	409.723	531.703	376.408	164.86	566.484	514.903	258.544	352.614	515.111	475.614	488.703	148.218	588.062	313.456	444.03	203.089	404.526	263.677	547.336	206.851	559.046	306.861	451.113	373.344	329.196	310.144	376.039	228.908	620.357	352.099	414.64	213.51	455.48	556.91	363.486	136.886	453.26
146.02	499.827	456.809	490.303	249.843	457.502	426.174	418.422	177.116	497.953	504.122	413.206	288.566	410.023	531.703	375.838	165.877	566.183	513.816	257.899	353.588	514.215	474.126	488.703	148.032	587.588	312.282	443.817	203.53	404.756	263.667	547.137	206.999	558.996	305.25	452.216	373.857	327.367	310.144	376.039	229.901	620.912	352.428	414.522	213.829	455.421	555.443	363.733	136.864	453.324
145.444	498.27	457.063	491.533	250.115	457.859	425.909	419.651	177.283	498.02	504.506	413.622	287.714	410.189	530.942	375.663	165.877	566.183	513.743	259.064	353.444	514.046	474.54	488.588	148.389	587.534	312.41	443.983	204.626	404.958	262.087	546.987	206.999	558.996	305.25	452.216	375.339	326.981	309.016	376.352	229.605	620.977	350.685	414.411	214.063	455.36	555.56	363.936	137.247	453.324
144.726	497.887	456.156	492.372	250.7	461.411	424.61	420.345	177.283	498.02	503.074	414.261	289.272	410.189	530.333	374.869	166.853	566.076	512.729	259.512	354.023	513.483	473.189	488.434	148.389	587.534	310.463	443.983	204.74	405.18	262.291	546.975	207.524	558.849	303.53	452.261	372.453	326.281	309.451	376.391	230.398	621.617	350.685	414.411	214.063	455.36	553.733	363.936	137.067	453.395
144.573	497.32	456.156	492.372	250.7	461.411	424.61	420.345	177.283	498.02	503.074	414.261	288.598	410.246	529.697	374.951	166.587	565.968	513.042	260.707	354.023	513.483	473.37	488.234	148.995	587.834	310.643	444.341	205.25	405.252	260.696	547.41	208.091	558.741	303.547	452.309	373.336	326.606	308.014	377.254	230.255	621.628	349.204	414.432	214.225	455.42	553.971	364.164	137.419	453.591
144.573	497.32	455.337	493.419	250.414	458.343	423.311	420.922	177.708	498.055	501.907	415.221	289.411	410.465	529.697	373.856	166.587	565.968	511.356	260.707	354.417	512.73	471.643	488.234	148.56	587.424	309.2	444.976	205.25	405.252	260.636	547.386	208.435	558.683	301.589	452.465	373.336	326.606	308.014	377.254	231.371	622.063	349.118	414.556	214.714	455.503	552.643	364.317	137.279	453.752
145.374	497.382	455.999	494.279	250.502	458.806	423.282	421.108	177.708	497.15	502.028	415.403	289.411	410.465	528.813	374.096	166.587	565.968	511.356	260.707	353.875	513.294	471.786	488.282	149.135	587.456	309.2	444.976	205.754	405.269	259.303	547.259	208.435	558.683	301.607	452.639	374.854	327.121	306.684	377.859	231.097	621.965	347.778	414.609	214.987	455.618	553.615	364.304	137.622	453.692
145.01	497.553	455.191	495.386	250.564	459.29	422.623	421.293	177.708	497.15	500.919	415.877	290.327	410.644	528.067	373.537	166.587	565.968	510.364	261.956	353.875	513.294	470.657	488.323	149.135	587.456	307.754	445.84	204.863	405.21	259.303	547.259	208.562	558.694	299.693	452.999	373.989	325.877	307.004	377.885	232.155	622.257	347.778	414.609	215.317	455.618	551.306	364.653	137.557	453.781
145.218	496.666	455.191	495.386	250.474	459.712	422.623	421.293	177.828	497.181	500.919	415.877	289.825	410.636	527.186	373.876	166.616	566.589	510.926	262.967	353.411	513.87	470.828	488.629	149.912	587.252	307.754	445.84	206.298	405.21	257.737	547.221	208.669	558.701	299.703	453.179	375.495	327.618	305.72	378.476	231.931	621.668	346.453	414.787	215.269	455.73	551.306	364.653	137.888	453.954
145.218	496.666	454.624	495.781	250.474	459.712	420.551	422.129	177.976	496.873	499.623	416.344	290.985	410.699	527.186	372.616	167.026	566.924	509.091	262.967	353.583	513.837	469.247	488.629	149.912	587.252	306.257	446.385	205.293	405.076	257.506	547.259	208.726	558.735	297.75	452.899	375.495	327.618	305.72	378.476	233.188	622.118	346.304	415.071	215.512	455.7	549.829	364.794	137.942	454.14
145.539	496.89	455.543	496.81	250.477	459.729	420.251	421.854	177.996	496.807	499.916	415.954	290.541	410.586	526.392	373.118	167.026	566.924	509.642	264.28	353.583	513.837	469.247	488.629	150.533	587.252	306.429	446.987	205.529	404.93	255.973	547.28	209.337	558.735	297.75	452.899	376.372	327.296	304.632	378.915	232.791	621.772	345.108	415.605	215.927	455.673	550.088	364.953	138.326	454.14
145.153	497.402	455.27	498.055	250.487	459.865	418.913	421.996	177.996	496.807	499.104	416.168	292.158	410.586	525.086	372.438	167.026	566.924	508.53	265.06	354.533	513.322	467.983	489.262	150.256	587.494	304.53	447.197	204.705	404.858	255.866	547.353	209.403	558.773	295.918	452.99	375.997	326.557	305.125	378.563	233.528	621.92	345.108	415.605	216.193	455.673	548.528	364.953	138.497	454.244
144.777	497.345	455.27	498.055	250.487	459.865	418.913	421.996	178.053	497.238	499.104	416.168	291.593	410.533	524.351	372.878	167.026	566.924	509.333	265.948	354.533	513.322	468.159	489.669	150.865	587.494	304.703	447.804	205.241	404.72	254.386	547.353	211.354	558.955	295.963	452.924	377.054	327.13	304.042	378.872	233.409	621.93	343.979	416.24	216.572	455.641	548.582	364.957	138.858	454.249
144.777	497.345	454.959	499.143	250.624	460.373	417.474	422.128	177.993	497.41	498.222	416.525	292.34	410.593	523.951	371.513	168.207	568.156	507.344	265.948	355.125	513.025	466.743	489.669	150.964	587.646	303.461	448.498	205.241	404.72	254.327	547.565	210.912	558.961	294.086	452.969	377.054	327.13	304.042	378.872	234.64	622.5	343.792	417.044	216.626	455.641	547.217	365.033	138.619	454.223
144.816	497.27	456.082	499.502	250.75	460.537	417.321	421.459	178.114	497.791	499.133	415.873	292.34	410.593	523.672	371.926	168.207	568.156	508.082	266.775	355.812	512.846	466.754	490.05	151.1	587.813	303.577	448.968	205.824	404.677	252.749	547.707	211.321	558.984	294.22	452.794	378.054	327.652	303.154	378.984	234.405	622.442	342.874	417.899	217.259	455.377	547.205	365.028	138.619	454.223
144.816	497.27	455.784	500.665	250.976	461.175	415.79	421.474	178.114	497.791	498.612	416.172	294.485	410.901	522.957	371.118	168.207	568.156	506.898	267.624	355.812	512.846	465.858	490.05	151.1	587.813	302.239	449.969	205.005	404.691	252.749	547.707	211.321	558.984	292.003	452.794	378.086	326.846	303.468	378.195	235.19	622.401	342.874	417.899	218.204	455.377	545.767	364.991	138.583	454.308
144.816	497.27	455.784	500.665	250.721	460.778	415.79	421.474	178.23	498.175	498.612	416.172	292.531	410.749	522.937	371.276	168.207	568.156	507.751	268.402	355.812	512.846	465.858	490.05	151.013	587.864	302.239	449.969	205.409	404.673	251.246	547.923	211.659	559.008	292.112	452.632	378.706	327.416	302.732	378.143	234.877	622.227	341.867	418.875	217.953	455.467	545.767	364.991	138.793	454.379
144.816	497.27	455.497	501.817	250.721	460.778	414.371	420.713	178.189	497.991	497.981	416.597	293.73	410.749	522.077	370.076	168.666	567.854	505.787	268.402	355.812	512.846	464.586	490.245	151.411	587.825	301.044	450.908	205.409	404.673	250.91	548.181	211.153	559.089	290.351	452.679	378.673	327.039	302.732	378.143	234.877	622.227	342.195	419.809	218.764	455.655	544.338	364.946	139.117	454.577
145.336	496.919	455.932	502.105	250.738	461.232	414.2	419.923	177.995	498.387	498.239	415.944	292.937	411.141	522.267	370.192	168.666	567.854	506.516	269.18	356.732	509.991	463.941	491.402	151.704	587.809	301.476	451.502	204.946	404.632	249.391	548.642	212.267	559.089	290.351	452.679	379.631	326.359	302.037	377.926	234.627	622.37	341.424	420.772	218.166	455.779	544.443	364.824	139.117	454.577
145.57	496.612	455.279	503.302	250.707	461.683	412.822	419.45	177.995	498.387	497.161	416.436	292.937	411.141	521.437	369.236	168.657	567.791	505.265	269.667	357.557	510	462.567	491.704	152.083	587.61	300.066	452.012	204.594	404.568	249.377	548.791	211.761	559.13	288.491	452.546	378.53	326.815	302.316	376.734	234.662	622.577	341.424	420.772	219.705	455.779	542.904	364.869	139.393	454.842
145.861	496.368	455.279	503.302	250.707	461.683	412.822	419.45	177.858	498.888	497.161	416.436	292.581	411.269	521.839	369.284	168.579	567.721	505.265	269.667	357.557	510	462.416	491.685	152.083	587.61	300.459	452.557	204.675	404.279	247.536	549.166	212.07	559.154	288.617	452.35	379.203	326.235	301.485	376.274	234.662	622.577	340.613	421.963	218.897	455.988	542.943	364.609	139.496	454.996
145.861	496.368	454.611	504.228	250.704	462.098	411.662	418.865	177.676	498.322	496.229	416.163	292.901	411.39	520.462	368.204	169.928	567.562	503.369	269.667	357.843	509.997	460.98	491.835	152.622	587.449	299.904	453.453	204.675	404.279	247.536	549.166	211.451	559.182	286.625	452.253	379.203	326.235	301.564	374.846	234.662	622.577	340.94	423.144	219.426	456.279	541.69	364.609	139.596	455.064
146.032	496.026	454.503	504.112	250.751	462.818	411.885	418.271	177.48	498.531	496.229	416.163	292.901	411.39	521.043	368.25	169.613	567.379	503.369	269.667	357.59	510.013	460.743	492.074	153.004	587.212	300.337	453.783	205.048	403.877	246.117	549.005	211.825	559.183	286.741	452.517	379.615	325.24	300.591	375.761	234.867	623.3	340.119	424.33	218.539	456.49	541.822	364.144	139.596	455.064
146.032	496.026	453.929	504.896	250.751	462.818	410.845	417.47	177.48	498.531	495.338	416.163	297.068	411.667	520.377	367.207	170.582	567.379	501.848	269.037	358.121	509.008	459.472	492.198	153.004	587.212	299.415	454.429	205.539	403.379	246.117	549.005	211.825	559.183	284.551	452.517	378.7	326.769	300.869	374.333	235.237	624.022	340.119	424.33	220.18	456.49	540.456	363.878	139.936	455.337
146.416	495.174	453.929	504.896	251.064	464.123	410.845	417.47	177.241	498.268	495.338	416.163	297.068	411.667	521.113	367.079	170.015	567.046	504.275	271.826	357.838	508.983	459.38	492.211	153.589	586.898	299.415	454.429	205.539	403.379	244.541	549.374	211.198	559.177	284.596	452.58	380.323	324.204	299.97	373.843	235.575	624.732	338.942	424.33	219.211	456.698	540.456	363.878	140.637	455.554
146.416	495.174	453.174	505.761	251.064	464.123	409.871	416.729	177.225	498.123	494.312	416.929	297.497	411.54	520.463	365.972	170.605	566.328	503.023	272.216	358.124	508.533	458.009	492.361	154.059	586.672	298.406	455.032	205.994	402.855	244.588	549.537	210.807	559.148	282.884	452.793	379.26	325.603	299.97	373.843	235.575	624.732	338.942	424.33	219.689	456.911	539.139	363.8	141.051	455.694
146.476	494.575	452.428	505.551	251.251	464.654	410.508	416.075	177.491	498.15	494.142	417.311	297.497	411.54	520.463	365.972	170.605	566.328	503.023	272.216	357.696	509.067	457.948	492.472	154.28	586.557	298.757	454.638	206.473	402.427	242.87	549.893	210.807	559.148	282.884	452.793	379.701	324.652	299.198	373.453	236.016	625.475	339.027	427.645	219.21	457.131	539.198	363.731	141.245	455.694
146.645	494.041	451.204	506.471	251.435	464.802	409.64	415.503	177.491	498.15	493.093	417.742	297.497	410.865	519.934	364.931	171.828	566.328	501.968	272.951	357.908	508.651	456.378	492.731	154.441	586.523	298.757	455.298	207.056	402.145	242.924	549.862	210.807	559.148	281.019	452.882	379.293	325.436	298.942	372.158	236.447	626.1	339.027	427.645	219.21	457.131	537.763	363.776	141.476	455.857
146.647	493.949	451.204	506.471	251.435	464.802	409.64	415.503	177.662	498.404	493.093	417.742	294.987	410.511	519.934	364.931	170.947	565	503.394	274.133	357.908	508.651	456.173	492.991	154.441	586.523	298.907	455.025	207.623	401.965	241.217	549.862	210.921	559.09	280.951	452.894	379.011	325.161	298.731	371.911	236.749	626.309	338.147	428.793	218.966	457.188	537.763	363.776	141.706	455.922
146.647	493.949	450.598	507.476	251.693	464.783	408.781	414.875	177.662	498.404	492.288	417.742	296.48	410.801	519.012	363.986	171.616	564.5	502.198	274.868	358.259	508.293	454.832	493.276	154.545	586.548	299.08	455.34	207.623	401.965	241.246	549.906	211.034	559.02	278.978	453.13	379.011	325.161	298.053	371.096	237.355	627.104	338.503	429.819	219.09	457.185	536.57	363.781	141.469	455.992
146.734	493.719	449.595	507.305	251.822	464.648	409.107	414.399	177.761	499.09	492.288	417.742	296.48	410.801	519.93	363.514	171.282	564.084	502.277	275.088	357.762	508.864	454.781	493.521	155.042	586.755	297.995	454.235	207.882	402.066	239.589	550.434	211.127	558.939	279.032	453.175	379.405	324.387	298.053	371.096	237.567	627.178	337.611	430.215	219.283	457.086	536.573	363.829	141.813	455.962
146.883	493.441	448.467	507.89	251.822	464.648	408.062	413.821	177.761	499.09	491.482	418.162	297.464	411.113	519.575	362.405	171.282	564.084	501.168	275.559	358.623	508.864	453.807	493.837	155.042	586.755	297.069	454.817	208.095	402.056	239.589	550.434	211.127	558.939	276.932	453.175	378.67	325.61	297.218	370.58	237.895	627.445	337.611	430.215	219.283	457.086	535.188	364.012	141.568	455.992
147.053	492.521	448.467	507.89	252.038	464.414	408.062	413.821	177.761	499.09	491.482	418.162	297.403	410.94	519.566	362.17	171.282	564.084	501.291	275.35	358.623	508.864	453.848	494.158	155.775	586.875	297.069	454.817	208.137	402.11	238.162	550.827	211.23	558.861	277.075	453.422	378.67	325.61	296.168	370.208	237.421	627.112	336.635	431.619	219.496	457.001	535.188	364.012	141.803	456.045
147.053	492.521	446.996	508.717	252.038	464.414	407.017	413.501	178.321	499.178	489.73	419.471	298.042	411.359	519.566	361.27	171.078	563.396	500.178	276.145	358.534	508.617	452.306	494.158	155.923	586.935	292.898	454.232	208.137	402.11	238.272	550.917	211.291	558.812	275.067	453.452	378.109	326.425	296.168	370.208	238.746	627.562	336.791	432.396	219.813	456.944	533.805	364.246	141.88	456.194
147.344	492.543	446.78	508.609	252.033	464.362	406.961	413.311	178.516	499.005	489.427	419.382	297.601	411.225	519.566	361.27	171.078	563.396	500.193	275.72	357.912	508.655	452.431	494.603	156.829	587.062	293.965	453.543	208.84	402.18	236.726	550.977	211.291	558.812	275.067	453.452	378.061	326.705	295.242	370.073	238.746	627.562	335.831	433.541	220.299	456.934	533.828	364.542	142.236	456.194
147.561	492.816	445.361	508.786	251.779	464.402	405.831	413.408	178.516	499.005	488.387	419.731	298.831	411.81	519.566	360.49	171.049	563.285	499.111	275.941	357.688	509.245	450.944	495.288	157.343	587.194	293.087	454.758	208.796	402.204	236.992	551.112	211.385	558.723	273.178	453.702	378.116	326.353	294.254	370.061	238.737	627.165	335.831	433.541	220.299	456.934	532.433	364.587	142.604	456.393
148.816	491.795	445.361	508.786	251.779	464.402	405.831	413.408	178.507	498.746	488.387	419.731	298.413	411.706	518.646	360.132	170.941	563.085	499.031	274.718	357.688	509.245	451.159	495.653	158.053	587.194	293.087	454.758	208.853	402.213	234.821	551.112	211.328	558.647	273.419	453.741	378.254	325.875	293.129	370.401	238.551	626.8	334.658	434.898	220.82	457.019	532.267	365.014	143.669	456.62
148.816	491.795	444.129	509.416	251.761	464.254	404.697	413.539	178.678	498.57	487.304	420.283	298.854	411.855	518.646	359.307	170.738	562.935	498.4	276.293	357.601	509.471	449.389	495.833	159.395	587.139	292.123	454.758	208.853	402.213	235.279	551.291	211.357	558.566	271.399	454.008	378.254	325.875	292.308	370.733	239.697	627.145	334.778	435.473	221.067	457.051	530.958	365.134	143.825	456.715
149.514	491.173	444.129	509.416	251.916	464.023	404.374	413.941	178.727	498.355	487.176	419.848	298.854	411.855	518.212	359.354	170.572	562.681	497.896	274.915	357.609	509.477	449.61	496.228	158.361	587.179	290.457	452.374	209.108	402.304	233.735	551.345	211.327	558.421	271.557	454.175	378.394	325.232	292.308	371.123	239.512	626.947	333.492	436.641	221.406	457.093	530.974	365.982	144.313	456.715
149.331	491.404	442.394	508.474	251.903	463.724	403.306	414.257	178.727	498.355	486.158	420.378	299.362	411.772	517.827	359.065	170.572	562.681	497.61	275.423	357.609	509.477	448.338	496.712	158.361	587.179	289.017	452.767	208.806	402.475	233.852	551.326	211.327	558.421	269.522	454.175	378.62	324.686	291.423	371.685	240.486	627.125	333.492	436.641	221.406	457.093	529.712	366.276	144.293	456.696
149.989	490.792	442.394	508.474	251.954	463.602	403.306	414.257	178.958	498.054	486.158	420.378	298.463	411.393	517.184	359.55	170.591	562.6	495.618	272.822	357.619	509.461	448.473	496.944	158.826	586.878	289.017	452.767	209.488	402.475	231.616	551.686	211.313	558.223	269.608	454.158	378.62	324.686	290.23	371.966	240.113	626.853	332.35	437.951	221.483	457.027	529.712	366.276	144.67	456.753
149.989	490.792	441.19	508.238	251.954	463.602	402.767	414.257	179.248	497.96	485.32	420.78	299.022	411.393	516.221	359.178	170.751	562.6	495.081	274.262	357.643	509.468	446.83	497.154	158.731	586.586	287.495	452.375	209.403	402.869	231.906	551.706	210.617	558.073	267.68	454.344	378.982	324.123	290.23	371.966	241.162	627.153	332.107	437.57	221.66	456.836	528.358	366.661	144.795	456.926
150.681	491.085	441.182	507.37	252.063	463.398	402.767	414.257	179.737	497.821	485.378	420.34	298.022	410.92	516.221	359.178	170.751	562.6	496.148	273.349	357.653	509.487	447.092	497.401	159.587	586.311	287.532	452.045	210.056	403.468	230.583	551.38	210.617	558.073	267.68	454.344	378.982	324.123	288.435	372.085	240.51	627.058	330.855	438.729	221.924	456.631	528.341	366.938	145.232	456.926
150.479	491.388	439.843	507.008	252.337	462.986	401.688	415.196	179.737	497.821	484.492	421.345	299.513	411.385	516.227	358.932	170.91	562.528	495.228	273.256	357.653	509.487	445.875	497.526	159.359	586.175	285.705	452.045	210.193	403.814	230.863	550.801	210.601	558.021	265.618	454.242	379.905	323.378	287.613	373.383	241.112	627.271	330.855	438.729	221.924	456.631	526.934	366.998	145.405	457.088
151.24	491.229	439.843	507.008	252.337	462.986	401.688	415.196	180.245	497.714	484.492	421.345	298.631	410.876	515.051	359.546	170.91	562.528	493.975	271.558	357.653	509.487	445.996	497.298	160.435	586.175	285.854	451.818	211.003	403.903	228.7	550.801	210.57	557.843	265.765	454.334	380.156	323.368	286.347	373.37	240.701	627.179	330.313	439.44	222.198	456.404	526.865	367.295	145.575	457.513
151.24	491.229	438.392	506.465	252.591	462.588	400.886	415.851	180.732	497.954	483.342	421.276	302.347	403.278	514.694	358.301	171.623	562.273	493.195	271.558	357.974	511.789	444.484	497.778	160.042	586.168	284.413	451.681	211.003	403.903	229.014	550.455	210.719	557.556	264.007	454.163	380.156	323.368	286.347	373.37	240.701	627.479	329.234	439.443	222.474	456.417	525.754	367.573	145.768	457.879
151.599	491.244	438.457	505.656	252.968	461.163	400.881	416.703	181.055	498.088	483.345	421.301	302.347	403.278	514.333	359.047	171.864	562.407	492.869	270.499	357.658	511.55	444.682	497.278	160.966	586.168	284.636	451.685	211.684	403.88	227.391	550.444	210.719	557.556	264.087	454.302	380.226	323.435	284.737	374.303	240.466	627.504	327.792	440.292	222.936	456.199	525.595	367.685	145.768	457.879
151.599	491.244	437.171	505.328	253.173	460.743	400.11	417.523	181.055	498.088	482.146	421.78	297.304	409.946	513.575	358.732	171.864	562.407	491.466	269.936	357.658	511.55	443.794	497.17	160.966	586.168	282.945	451.784	211.398	404.285	227.391	550.444	210.906	557.127	262.187	454.602	380.226	323.435	284.76	375.185	240.645	627.405	327.792	440.292	222.936	456.199	524.095	367.927	146.063	458.159
151.366	491.378	437.171	505.328	253.265	460.327	400.11	417.523	181.019	498.585	482.146	421.78	297.292	410.012	513.544	359.77	171.926	562.669	491.28	269.464	357.504	511.447	443.794	497.17	161.103	586.391	282.945	451.784	211.398	403.49	225.603	550.037	211.298	556.821	262.24	454.43	380.226	323.435	283.078	375.185	240.97	627.322	327.198	440.943	223.255	456.152	524.095	367.927	146.306	458.485
151.366	491.378	435.872	504.513	253.265	460.327	399.274	418.5	181.088	498.696	481.077	422.38	297.346	410.093	513.31	359.428	172.036	562.926	490.218	269.464	357.415	511.079	442.634	497.785	161.103	586.391	281.441	451.995	210.953	403.851	225.603	550.037	211.444	556.652	260.393	454.533	380.071	323.547	283.078	375.185	240.97	627.322	326.719	440.021	223.552	456.061	522.796	368.127	146.442	458.702
151.806	491.534	435.898	503.957	253.357	460.64	399.544	419.268	181.145	498.478	481.077	422.38	297.346	410.093	513.31	359.428	172.036	562.926	490.029	268.935	357.226	510.571	442.61	495.716	162.153	586.391	281.443	452.246	210.656	404.224	224.136	549.172	211.699	556.543	260.393	454.533	379.988	323.551	281.7	376.678	241.258	627.29	324.503	441.015	223.861	455.907	523.599	368.058	147.004	458.702
151.223	491.681	434.392	503.814	253.567	460.525	398.557	420.213	181.145	498.478	480.003	423.015	297.346	410.093	511.597	359.5	172.045	563.144	489.041	268.935	357.283	510.237	441.664	495.384	162.153	586.391	279.521	452.246	210.681	404.55	224.511	548.938	211.699	556.543	258.672	454.133	379.868	323.535	282.242	377.461	241.552	627.284	324.503	441.015	223.861	455.907	522.322	368.433	147.019	458.83
150.707	491.866	434.392	503.814	253.567	460.525	398.557	420.213	182.114	498.479	480.003	423.015	297.65	410.156	512.708	360.312	172.102	563.472	488.733	267.795	357.283	510.237	441.796	494.587	163.24	586.391	279.523	452.433	210.65	404.466	222.276	548.938	211.683	556.52	258.69	453.689	379.728	323.664	280.91	378.485	241.935	627.294	322.877	441.363	224.107	455.768	521.334	368.392	147.147	458.954
150.707	491.866	432.86	503.79	253.885	459.885	397.286	420.955	182.144	498.672	478.874	423.124	297.67	410.285	511.154	359.022	172.102	563.472	487.656	267.795	357.417	509.672	440.428	494.587	162.377	588.243	278.166	452.767	210.65	404.466	222.61	548.745	211.683	556.504	256.818	454.348	379.728	323.664	280.91	378.485	241.935	627.294	322.592	440.71	224.948	455.768	520.227	368.707	146.891	459.051
150.824	492.242	432.733	503.679	254.369	459.889	397.408	421.445	181.812	499.29	478.919	423.333	297.67	410.285	511.445	360.142	172.102	563.472	487.478	267.143	357.715	509.196	440.428	494.587	162.337	587.961	278.113	452.934	210.618	404.348	221.028	548.577	211.736	556.469	256.803	453.996	379.685	323.673	279.667	379.437	242.162	627.342	321.157	441.126	225.616	455.254	519.775	368.633	147.086	459.051
151.099	492.59	431.34	503.804	254.369	459.889	396.871	421.589	181.812	499.29	477.738	423.708	297.807	410.407	509.823	360.783	172.102	563.472	486.808	267.015	357.715	509.196	439.696	493.007	162.337	587.961	276.436	453.269	210.611	404.153	221.049	548.46	211.736	556.469	254.881	454.626	379.658	323.656	280.361	380.304	242.525	627.503	321.157	441.126	226.193	455.254	518.359	368.875	146.902	459.172
151.247	492.683	431.34	503.804	255.547	459.15	396.871	421.589	182.653	499.716	477.738	423.708	298.201	410.289	510.116	361.537	172.339	564.398	487.097	266.59	358.028	508.856	439.696	493.007	162.749	587.968	276.436	453.269	210.578	404.01	219.064	548.46	211.75	556.503	254.94	454.183	379.658	323.656	279.059	381.215	243.102	627.785	319.353	441.505	226.434	454.911	518.359	368.875	146.957	459.39
151.247	492.683	429.881	503.891	255.547	459.15	394.742	423.015	183.012	499.619	476.771	424.771	298.724	410.111	509.744	362.236	172.485	564.857	485.902	266.59	358.028	508.856	438.229	493.007	162.37	587.943	274.837	453.421	210.578	404.01	219.261	548.248	211.761	556.545	253.04	453.723	379.638	323.757	279.059	381.215	243.102	627.785	319.567	440.863	227.326	454.69	517.065	369.156	146.752	459.272
151.247	492.683	429.599	504.005	256.08	458.509	394.434	423.598	183.576	499.857	476.932	424.952	301.897	403.022	509.744	362.236	172.485	564.857	485.986	265.999	358.357	508.555	438.229	493.007	163.811	588.175	274.894	453.413	210.616	403.779	217.458	548.154	211.845	556.56	253.04	453.723	379.69	324.034	277.498	381.357	243.625	628.2	317.942	441.208	227.265	454.405	516.916	368.966	147.042	459.272
151.456	492.608	428.068	504.26	256.681	457.976	393.011	423.99	183.576	499.857	476.051	425.41	303.314	403.022	507.923	363.08	172.658	565.311	484.639	265.6	358.434	508.594	438.308	491.783	162.101	587.982	273.09	453.623	210.654	403.58	217.788	548.032	211.845	556.56	251.172	454.215	379.942	324.586	278.19	382.15	243.945	628.687	317.942	441.208	228.258	454.405	515.623	369.386	146.892	459.23
151.673	492.506	428.068	504.26	257.732	457.976	393.011	423.99	184.269	499.316	476.051	425.41	300.77	409.708	508.217	363.446	172.973	565.654	484.547	265.165	358.434	508.594	438.76	491.554	163.188	587.982	273.377	453.334	210.668	403.425	215.676	548.032	211.952	556.617	251.325	454.111	380.141	325.079	276.485	383.044	244.081	628.995	317.185	441.514	228.019	454.056	515.384	369.184	147.241	459.102
151.673	492.506	426.629	504.492	258.069	457.651	391.703	424.285	184.298	498.625	475.003	426.094	303.502	402.986	506.75	363.446	173.262	565.83	483.188	265.165	358.508	508.689	437.142	491.554	162.534	587.954	271.816	453.343	210.668	403.425	215.911	547.976	211.952	556.617	249.413	454.387	380.141	325.079	277.098	383.151	244.081	628.995	316.372	440.623	228.447	453.609	513.995	369.34	146.814	459.117
151.673	492.506	426.63	504.955	259.018	457.506	391.181	424.136	184.597	498.548	475.283	426.405	303.502	402.986	507.125	363.688	173.674	566.023	483.046	264.822	358.64	508.717	437.596	491.449	162.096	587.81	271.793	452.822	210.703	403.06	214.273	547.895	212.474	556.936	249.419	454.136	380.424	325.851	274.808	383.976	244.065	629.088	314.856	440.647	227.981	453.343	513.995	369.34	147.23	459.117
151.892	492.223	425.302	505.497	258.568	457.571	389.7	424.084	184.597	498.548	474.304	427.068	301.3	409.484	506.171	363.968	173.674	566.023	481.622	264.424	359.07	508.717	437.018	491.52	162.096	587.81	270.175	452.537	210.775	402.827	214.245	547.724	212.474	556.936	247.232	454.541	380.586	326.584	275.024	383.785	244.065	629.088	314.856	440.647	229.202	453.343	512.207	369.165	147.023	459.08
151.892	492.223	425.302	505.497	259.12	457.66	389.7	424.084	185.356	499.209	474.304	427.068	300.976	409.282	506.224	364.163	173.674	566.023	481.692	264.08	359.218	508.807	437.594	491.744	162.032	587.613	270.175	452.537	210.775	402.827	212.383	547.724	212.857	557.245	247.237	454.455	380.586	326.584	273.74	384.506	244.065	629.088	314.125	440.942	228.598	453.059	512.207	369.165	147.261	458.986
151.892	492.223	423.925	506.649	259.12	457.66	388.1	423.988	185.104	499.214	473.001	427.548	301.778	409.282	505.043	363.397	175.359	565.484	480.436	264.08	359.049	508.878	436.159	491.744	162.508	587.421	268.518	452.277	211.096	402.304	212.465	547.605	213.392	557.63	245.677	455.01	380.669	327.082	273.74	384.506	243.986	629.733	313.236	440.023	229.104	452.785	510.908	369.237	146.944	458.915
152.533	492.299	424.432	507.305	259.453	457.745	387.726	423.718	185.955	499.214	473.709	427.319	301.407	408.68	505.043	363.397	175.359	565.484	480.418	263.82	358.817	508.989	436.478	491.981	163.078	587.215	268.749	451.815	211.517	401.873	210.799	547.447	213.861	557.846	245.728	454.618	380.577	327.441	272.039	385.346	243.891	630.106	311.693	440.253	228.634	452.598	510.834	368.992	147.636	458.915
152.667	492.326	423.593	507.865	258.989	457.995	386.24	423.821	185.955	499.214	472.465	427.935	302.223	408.68	503.939	363.667	175.799	565.908	479.175	263.462	359.307	509.106	435.519	492.35	163.742	587.015	266.932	451.995	212.115	401.388	210.866	547.454	213.861	557.846	243.651	455.503	380.409	327.611	272.259	384.411	243.673	630.604	311.693	440.253	228.634	452.598	509.567	369.562	147.212	458.824
152.881	492.406	423.593	507.865	260.01	457.995	386.24	423.821	186.568	499.441	472.465	427.935	302.309	408.319	503.965	362.961	175.8	565.766	479.175	263.462	359.307	509.106	436.434	492.284	163.742	587.015	266.916	451.616	213.546	400.55	208.845	547.454	214.251	557.982	243.813	455.299	380.335	327.557	270.497	385.09	243.534	631.091	310.087	440.73	228.469	452.437	509.36	369.336	147.52	458.721
152.881	492.406	422.948	509.114	260.01	457.995	384.636	423.93	186.457	499.419	472.086	427.893	302.757	408.184	502.617	363.726	176.068	565.632	478.154	263.462	359.545	509.124	435.104	492.284	164.495	586.809	265.502	451.483	213.546	400.55	209.12	547.369	214.541	558.034	242.093	455.622	380.335	327.557	270.436	384.028	243.534	631.091	310.148	440.306	228.838	452.034	508.364	369.741	146.954	458.715
154.135	492.571	423.588	510.002	260.249	458.34	384.295	423.707	187.355	499.041	472.799	427.481	302.757	408.184	502.617	363.726	175.712	565.395	477.534	262.874	359.465	509.32	434.748	493.344	165.085	586.756	265.47	451.147	212.494	401.074	207.66	547.469	214.724	557.988	241.928	455.616	380.342	327.489	268.891	385.318	243.478	631.319	308.684	441.023	229.463	451.612	508.795	369.463	147.575	458.715
154.402	492.691	422.148	510.362	259.775	458.483	382.809	424.049	187.355	499.041	471.914	427.991	303.413	408.157	501.612	362.788	176.593	565.395	476.345	262.609	359.914	509.32	433.927	493.957	165.085	586.756	263.667	451.147	212.818	400.772	207.681	547.495	214.724	557.988	240.175	456.576	380.376	327.39	268.928	384.505	244.479	631.634	308.684	441.023	229.463	451.612	507.488	369.739	147.125	458.715
155.029	492.702	422.148	510.362	261.095	458.483	382.809	424.049	188.304	499.611	471.914	427.991	303.254	408.177	501.742	362.058	176.436	565.099	475.993	262.379	360.085	509.693	434.48	494.079	165.571	586.906	263.667	451.147	212.818	400.772	205.891	547.495	214.744	557.942	240.326	456.087	380.376	327.39	267.137	384.932	244.356	631.432	307.354	441.693	229.94	451.197	507.488	369.739	146.951	458.725
155.029	492.702	422.391	512.231	261.095	458.483	381.31	424.504	188.304	499.611	472.016	427.598	303.867	408.337	500.48	362.026	177.107	564.756	475.126	263.459	360.909	509.871	433.313	494.079	165.912	589.608	262.192	451.544	212.818	400.772	205.99	547.53	214.818	558.015	238.453	456.835	380.573	327.321	267.137	384.932	245.349	631.777	307.461	441.474	229.987	451.109	505.462	370.419	146.879	458.658
155.944	492.725	422.988	512.782	261.433	458.477	381.15	424.234	188.036	498.717	472.275	427.563	303.654	408.541	500.48	362.026	177.107	564.756	474.669	263.155	360.984	510.15	433.276	494.897	165.885	589.584	262.396	451.879	214.19	400.401	204.371	547.701	214.845	558.106	238.613	456.36	380.787	327.374	265.435	385.093	244.931	631.534	306.163	442.564	230.079	450.963	505.675	370.643	146.879	458.658
155.324	492.682	422.268	513.996	261.281	458.352	379.657	424.681	188.036	498.717	471.459	428.38	304.784	408.541	499.189	362.731	177.838	564.568	473.334	263.207	361.756	510.293	432.913	494.921	165.885	589.584	260.327	451.969	214.803	400.084	204.46	547.861	214.845	558.106	236.915	457.29	381.09	327.4	265.298	384.122	245.249	631.59	306.163	442.564	230.079	450.963	504.31	370.928	146.879	458.658
155.93	492.505	422.268	513.996	261.281	458.352	379.657	424.681	187.56	498.197	471.459	428.38	304.149	408.63	499.189	362.731	177.392	564.531	472.881	263.418	361.756	510.293	433.557	494.95	165.885	589.584	260.528	452.243	215.777	399.954	202.675	547.861	214.861	558.124	236.807	456.931	381.424	327.505	263.592	384.463	244.529	631.164	304.743	443.505	230.235	450.786	504.44	371.298	147.077	458.362
155.93	492.505	421.233	514.821	261.229	458.144	378.275	424.79	187.328	497.452	470.839	428.38	304.947	408.63	497.998	362.731	178.474	564.43	471.939	263.418	362.199	510.335	433.557	494.95	166.194	587.916	259.306	452.524	215.777	399.954	202.761	548.157	214.723	558.069	235.085	457.135	381.424	327.505	263.676	383.656	245.809	631.674	304.807	443.547	231.486	450.674	503.451	371.781	147.312	458.076
156.497	492.278	421.233	514.821	261.437	457.979	378.104	424.981	187.655	497.264	470.742	428.76	304.947	408.63	499.57	360.822	178.474	564.43	471.496	263.371	361.811	510.336	434.004	494.946	166.194	587.916	259.306	452.524	216.776	399.113	201.339	548.563	214.624	558.068	234.967	456.7	381.696	327.38	261.665	385.051	245.07	631.075	303.558	444.589	231.71	450.644	503.58	372.102	147.312	458.076
155.958	492.115	421.103	516.76	261.829	457.902	376.885	425.657	187.655	497.264	470.196	429.196	305.295	408.847	498.799	360.29	179.526	564.43	470.207	262.806	362.462	510.336	434.147	494.793	166.194	587.916	257.728	453.484	217.592	395.753	201.526	549	214.624	558.068	233.079	457.555	382.033	327.359	261.766	384.164	245.44	631.195	303.558	444.589	232.175	450.644	502.476	372.568	147.55	457.824
156.25	491.975	421.103	516.76	262.25	457.946	376.885	425.657	188.09	497.051	470.196	429.196	305.29	409.082	499.131	359.808	179.276	564.189	469.877	262.88	362.072	510.232	433.67	494.696	167.431	588.827	257.728	453.484	218.191	395.108	199.832	549	214.587	558.106	233.163	456.909	382.033	325.424	260.147	384.657	244.756	630.665	302.276	445.69	232.175	450.644	502.476	372.568	147.975	457.463
156.25	491.975	420.507	517.948	262.25	457.946	375.552	426.272	188.687	496.829	469.632	429.596	305.568	409.14	498.437	359.212	179.276	563.885	468.956	262.1	362.386	510.087	433.67	494.696	167.431	588.742	256.136	453.984	217.838	395.535	200.17	549.559	214.639	558.274	231.358	456.86	382.022	325.344	260.147	384.657	246.034	631.175	302.148	445.469	233.082	450.586	501.324	373.221	148.257	457.263
156.507	491.737	420.746	518.161	262.505	458.059	375.552	426.272	188.827	496.791	469.432	430.053	305.987	409.147	498.437	359.212	179.276	563.885	468.475	262.726	361.499	510.125	433.077	494.767	166.262	587.61	256.45	454.391	217.983	395.193	198.871	550.052	214.695	558.452	231.138	456.222	381.858	325.132	258.242	385.384	245.14	630.851	300.728	446.33	232.797	450.7	501.473	373.652	148.458	457.263
156.036	491.609	420.267	519.2	262.874	458.288	374.479	427.659	188.827	496.791	468.591	430.552	305.987	409.147	497.622	358.568	179.333	563.573	467.139	262.422	361.625	509.981	432.35	495.479	166.059	587.47	254.502	454.391	217.684	395.652	199.077	550.602	214.695	558.452	229.487	457.242	381.79	324.862	258.651	384.644	245.484	631.117	300.728	446.33	233.879	450.7	500.033	373.847	148.515	457.247
155.515	491.568	420.267	519.2	262.874	458.288	374.479	427.659	188.945	496.78	468.591	430.552	306.145	409.105	497.768	357.984	179.538	563.465	466.813	262.989	361.625	509.981	431.612	495.518	166.059	587.47	254.589	454.912	217.838	395.277	197.235	550.602	214.782	558.547	229.417	456.389	381.748	324.692	257.091	385.266	244.643	630.873	299.336	446.981	233.671	450.752	500.113	374.335	148.795	457.209
155.515	491.568	420.017	519.831	263.108	458.581	373.263	428.439	189.167	496.588	467.732	431.016	306.32	408.943	496.838	357.984	179.896	563.093	465.707	261.954	361.924	509.823	431.612	495.728	166.06	587.301	253.043	455.567	217.838	395.277	197.631	551.031	214.889	558.67	227.696	456.538	381.748	324.692	257.091	385.266	245.951	631.338	299.178	446.594	234.062	450.727	499.141	374.88	148.665	457.177
155.465	491.335	420.509	519.89	263.4	459.014	373.405	429.177	189.395	496.341	467.407	431.473	306.32	408.943	496.689	357.425	180.653	561.776	465.52	262.412	362.304	509.518	430.754	495.689	166.474	587.301	253.233	455.91	218.142	395.012	196.417	551.326	214.947	558.595	227.475	456.011	381.763	324.343	255.504	385.799	245.179	631.122	297.676	447.061	233.742	450.777	499.084	375.345	149.197	457.177
155.671	491.031	420.391	520.621	263.673	459.373	371.965	430.339	189.395	496.341	466.356	431.958	306.744	408.759	495.842	356.911	180.653	561.776	464.207	262.005	362.304	509.518	429.685	495.909	166.474	587.301	251.612	456.335	217.745	397.978	196.53	551.591	214.947	558.595	226.258	456.806	381.91	323.906	255.733	385.366	245.265	631.332	297.676	447.061	234.546	450.777	497.907	375.823	149.059	457.192
155.974	489.623	420.391	520.621	264.015	459.776	371.965	430.339	189.613	496.077	466.356	431.958	307.127	408.742	495.608	356.405	180.095	562.645	464.308	262.808	362.731	509.092	428.839	495.757	166.474	587.301	251.612	456.335	217.951	397.56	194.897	551.591	215.114	558.713	225.787	456.33	381.91	323.906	254.163	385.801	244.729	631.319	296.18	447.725	234.382	450.781	497.907	375.823	149.569	457.25
155.974	489.623	419.662	521.506	264.015	459.776	370.545	431.17	189.852	495.848	465.422	432.468	307.464	408.749	494.543	355.931	180.109	562.503	462.883	261.743	363.111	508.849	428.839	496.072	166.52	586.672	250.138	456.513	217.951	397.56	194.942	551.653	215.271	558.862	224.379	455.919	381.939	323.621	254.163	385.801	244.729	631.319	295.942	447.188	235.146	450.692	496.717	376.194	149.741	457.301
156.298	489.221	420.831	521.172	264.272	460.155	370.478	431.401	190.096	495.483	464.783	433	308.016	408.768	494.543	355.931	180.109	562.503	463.068	262.265	363.111	508.849	427.813	495.842	166.774	586.327	250.085	456.556	218.02	397.102	193.428	551.705	215.393	558.836	223.741	455.859	381.939	323.621	252.768	385.753	244.204	631.434	294.4	447.635	234.876	450.511	496.747	376.422	150.378	457.301
156.298	489.221	420.422	522.014	264.668	460.435	369.026	431.946	190.096	495.483	463.957	433.681	308.868	408.768	493.673	355.529	180.107	562.159	461.695	261.728	363.803	508.42	427.813	495.842	166.774	586.327	248.453	456.751	217.675	397.396	193.438	551.674	215.393	558.836	222.925	456.564	381.955	323.344	252.575	385.799	244.466	631.971	294.4	447.635	235.6	450.511	495.397	376.752	150.473	457.416
157.031	488.425	420.422	522.014	264.668	460.435	369.026	431.946	190.139	495.316	463.957	433.681	309.492	408.962	493.399	355.07	180.246	561.82	461.695	261.728	363.803	508.42	425.927	495.036	166.774	586.327	248.697	456.915	217.344	397.611	191.68	552.094	215.494	558.771	222.268	456.834	382.096	323.096	251.097	385.947	244.769	632.666	292.816	448.239	235.574	450.315	495.337	376.937	151.086	457.6
157.031	488.425	420.695	522.884	264.668	460.435	368.116	432.329	190.231	495.228	462.847	434.318	309.995	408.962	492.753	355.07	181.542	560.333	460.324	260.798	364.103	508.12	425.04	495.036	166.774	586.327	247.7	457.375	217.344	397.611	191.789	551.998	215.86	556.752	220.65	456.651	382.096	323.096	250.92	386.569	244.769	632.666	292.849	447.559	235.77	450.315	494.147	377.084	150.573	457.663
157.418	488.421	420.576	522.526	265.381	460.7	367.323	432.012	190.269	495.137	462.306	434.149	309.995	408.962	492.499	354.731	181.749	560.056	460.297	261.082	364.103	508.12	424.159	495.129	167.747	585.932	247.955	457.404	217.114	397.026	190.378	551.709	215.854	556.752	219.969	457.631	382.337	322.711	249.631	386.569	245.128	633.302	291.274	447.833	236.65	450.062	494.202	376.89	151.157	457.663
157.77	488.389	420.109	523.084	265.633	460.632	365.604	432.307	190.269	495.137	461.224	434.583	310.48	408.97	491.544	354.533	181.749	559.276	459.478	261.264	364.103	508.12	422.992	495	167.747	585.932	246.737	457.991	217.051	396.261	190.62	551.25	215.854	556.752	219.146	456.401	382.477	322.583	249.523	386.827	245.574	633.749	291.274	447.833	236.65	450.062	493.065	376.821	150.925	457.791
157.844	488.692	420.109	523.084	265.944	460.485	365.604	432.307	190.322	495.061	461.224	434.583	310.347	408.937	491.389	354.542	181.749	559.276	460.057	261.141	364.35	507.733	422.79	495.03	168.048	585.953	246.737	457.991	217.12	395.528	189.084	551.25	215.841	556.77	218.355	457.179	382.477	322.883	248.125	387.34	245.75	633.932	289.645	447.527	237.123	450.121	493.065	376.821	151.073	457.829
157.844	488.692	419.472	523.617	265.944	460.485	363.774	432.552	190.392	495.002	460.197	435.086	311.025	408.821	490.455	354.83	182.964	558.697	458.689	261.141	364.396	506.581	421.633	495.03	168.278	586.146	245.477	458.574	217.12	395.528	189.061	550.794	215.842	556.732	217.758	455.889	382.504	322.836	248.125	387.34	245.75	633.932	289.34	447.256	237.909	450.158	492.093	376.764	150.961	458.07
158.049	488.834	418.809	522.924	267.253	460.312	363.937	431.879	191.316	495.002	460.144	434.638	311.025	408.821	490.455	354.83	182.964	558.697	459.351	260.653	364.396	506.581	421.633	495.03	168.326	586.256	245.501	458.83	217.285	394.899	187.74	550.296	215.825	556.717	216.448	457.662	382.844	322.642	246.585	387.649	245.94	634.018	287.932	447.151	238.487	450.142	492.182	376.212	151.498	458.07
158.049	488.834	417.978	523.066	267.361	460.19	362.226	431.925	191.316	495.002	459.268	435.425	312.054	408.821	489.554	355.091	183.166	557.963	458.61	260.029	364.247	506.89	420.276	494.799	168.326	586.256	243.877	459.115	217.436	394.471	187.787	549.865	215.825	556.717	215.536	456.387	383.36	322.339	246.583	388.023	246.127	634.16	287.932	447.151	238.761	450.142	490.855	376.632	151.565	458.275
158.847	488.698	417.978	523.066	268.135	460.19	362.226	431.925	192.036	494.56	459.268	435.425	311.129	408.477	489.554	355.091	183.548	555.333	459.298	259.512	364.247	506.89	420.276	494.683	168.326	586.256	244.107	459.391	217.655	394.112	186.202	549.865	215.512	558.716	215.171	456.956	384.102	322.137	245.112	388.371	246.443	634.309	286.699	447.064	239.153	449.976	490.847	376.072	152.338	458.446
158.847	488.698	416.638	523.22	267.812	460.026	360.568	432.008	191.548	494.259	458.438	435.882	311.665	408.102	488.629	355.091	183.717	554.843	457.796	259.512	364.617	505.749	418.878	494.683	168.294	586.852	242.742	459.935	217.655	394.112	186.343	549.269	215.53	558.739	213.846	455.896	384.102	322.137	245.056	388.604	246.443	634.309	286.351	447.095	240.032	449.741	489.911	375.85	152.601	458.666
159.114	488.594	415.858	522.224	268.505	459.825	360.492	431.578	190.949	494.007	458.238	435.611	311.665	408.102	488.402	355.906	183.966	555.276	457.796	259.512	364.644	505.347	418.972	494.638	168.149	587.043	242.597	459.895	217.791	393.304	185.198	548.767	215.527	558.758	213.42	456.245	384.449	321.975	243.44	388.604	246.443	634.309	285.022	447.103	240.099	449.423	489.891	375.172	152.601	458.666
159.286	488.537	415.411	522.224	268.451	459.675	358.775	431.146	190.771	493.673	457.192	436.16	312.314	407.824	487.671	356.478	183.966	554.091	458.026	259.442	365.157	504.072	417.91	494.532	168.149	587.043	241.027	460.292	217.939	393.318	185.367	548.319	215.527	558.758	212.298	455.165	384.688	321.992	243.38	388.944	247.609	634.792	285.022	447.103	241.26	449.423	489.582	375.379	153.046	458.637
159.431	488.498	415.411	522.224	268.93	459.644	358.775	431.146	191.651	493.673	457.192	436.16	312.314	407.824	487.883	356.804	184.188	554.814	458.758	258.255	364.911	504.229	417.81	494.477	167.932	587.409	241.027	460.292	217.939	392.583	183.888	548.319	215.537	558.69	212.015	455.132	385.533	321.992	241.822	389.065	248.182	635.102	283.66	447.112	240.875	449.201	489.582	375.379	153.443	458.586
159.431	488.498	413.647	520.666	268.93	459.644	356.991	430.948	191.762	493.294	456.077	436.517	311.658	407.204	486.978	357.314	183.564	557.759	458.165	258.027	365.391	504.55	416.41	494.477	167.899	587.464	239.58	460.769	217.907	393.158	183.979	547.738	215.489	558.682	210.887	454.897	385.94	322.109	241.822	389.065	248.182	635.102	283.475	447.086	241.308	449.054	488.568	375.25	153.647	458.487
159.431	488.498	413.613	520.301	269.892	459.644	356.991	430.948	192.321	492.794	456.143	435.913	311.658	407.204	486.978	357.314	183.564	557.759	458.165	258.027	365.19	504.645	416.386	494.552	167.846	587.595	240.012	460.615	218.315	392.739	182.769	547.226	215.433	558.734	211.088	454.471	386.65	322.251	240.141	389.207	249.408	636.363	282.13	447.013	240.84	448.905	488.177	374.097	153.826	458.487
159.993	488.55	412.529	519.792	269.531	459.52	355.103	430.512	192.321	492.794	455.059	436.124	311.658	407.204	486.117	357.681	185.671	557.762	457.773	258.051	365.783	502.981	415.018	494.645	167.76	588.044	238.44	461.02	220.594	394.101	182.723	546.782	215.433	558.734	209.336	453.631	386.626	322.47	240.147	389.209	248.34	635.526	282.13	447.013	241.436	448.905	486.979	374.472	153.905	458.363
160.222	487.928	412.529	519.792	270.467	459.52	355.103	430.512	193.087	492.794	455.059	436.124	312.357	406.83	486.117	357.681	185.981	555.003	457.773	258.051	365.783	502.981	414.903	494.752	167.76	588.044	238.648	461.142	218.485	393.056	181.178	546.782	215.433	558.734	209.704	452.786	387.24	322.588	238.505	389.341	248.408	635.693	280.938	446.968	241.045	448.831	487.11	373.921	154.097	458.264
160.222	487.928	411.2	519.792	270.485	459.413	353.649	430.296	193.484	491.457	454.032	436.221	312.861	406.663	485.077	358.476	185.981	553.998	457.773	258.051	366.361	502.027	413.449	494.752	167.758	588.537	237.521	461.832	218.485	393.056	181.38	546.392	215.512	558.391	208.383	451.917	387.24	322.588	238.378	389.433	248.408	635.693	280.699	447.119	241.316	448.713	486.204	374.086	153.842	458.246
160.222	487.268	411.341	518.827	271.344	459.266	353.626	430.107	192.969	492.142	454.036	435.586	312.861	406.663	485.307	359.365	185.108	559.307	457.773	258.051	366.197	502.609	413.382	494.652	167.695	588.958	237.521	461.832	218.768	392.639	179.863	546.213	215.512	558.391	209.026	451.61	387.945	322.601	237.013	389.433	248.648	636.151	279.503	447.364	240.593	448.627	486.41	373.002	154.063	458.246
160.878	488.212	410.127	518.262	271.344	459.266	351.997	429.949	192.969	492.142	452.959	435.602	313.404	406.586	484.391	360.053	185.108	559.307	457.828	257.898	367.022	501.559	412.156	494.499	167.695	588.958	236.603	461.812	218.353	393.457	180.15	546.008	215.642	558.109	207.17	451.61	387.098	322.567	236.82	389.367	248.762	636.454	279.503	447.364	241.314	448.567	485.389	372.704	153.886	458.248
162.226	488.096	410.127	518.262	270.781	458.848	351.997	429.949	192.516	492.123	452.959	435.602	313.726	406.553	484.472	360.295	185.096	560.061	457.659	258.038	366.645	502.359	412.235	494.469	167.688	589.162	236.603	461.812	218.353	393.457	178.691	546.008	215.726	557.909	207.73	451.567	388.845	322.567	235.092	389.395	248.924	636.821	278.256	447.364	240.785	448.278	485.389	372.704	153.902	458.244
162.226	488.096	408.826	518.262	270.781	458.848	350.19	430.089	192.213	492.171	451.912	436.502	313.916	406.419	483.503	361.118	185.118	560.045	457.425	257.481	367.356	503.031	410.792	494.469	167.838	589.554	236.302	461.978	218.291	394.206	178.632	546.186	215.772	557.598	206.353	450.456	388.05	322.652	235.092	389.395	248.924	636.821	278.253	448.257	241.145	448.041	485.46	372.384	153.692	458.259
163.085	487.775	408.887	517.193	270.781	458.848	350.311	430.368	192.213	492.171	451.776	435.152	314.432	406.247	483.503	361.118	185.118	560.045	457.425	257.481	366.753	503.663	410.879	494.355	167.948	589.713	237.199	461.848	218.658	394.731	177.307	546.292	215.791	557.24	206.656	450.68	387.763	322.943	233.819	389.356	249.076	637.003	276.832	448.788	240.507	447.916	485.415	372.07	154.136	458.259
162.707	488.348	407.537	517.193	270.543	458.729	348.78	430.828	192.213	492.171	450.56	434.968	315.48	406.247	482.533	361.935	185.118	560.045	457.038	257.459	367.514	502.5	409.622	495.113	168.069	589.784	235.598	462.268	219.209	395.154	177.002	546.617	215.791	557.24	204.638	450.68	387.856	323.411	233.661	389.452	249.283	636.996	276.832	448.788	241.52	447.916	485.415	372.265	153.827	458.322
162.301	487.997	407.537	517.193	270.543	458.729	348.78	430.828	192.213	492.171	450.56	434.968	315.807	405.93	482.585	362.122	185.371	556.097	456.597	258.102	367.514	502.5	409.753	495.004	168.486	589.784	236.444	462.202	219.808	395.564	175.57	546.617	215.908	556.861	205.159	451.318	389.174	323.822	232.106	389.391	249.635	637.187	275.526	449.468	240.909	447.732	484.663	371.764	153.963	458.344
162.301	487.997	406.225	516.323	270.536	458.536	346.934	430.828	192.88	492.165	449.389	434.895	316.343	405.48	481.611	362.677	185.416	556.136	456.597	257.217	368.327	501.66	408.14	495.004	168.959	590.216	236.318	462.644	219.808	395.564	175.504	546.952	216.149	556.544	203.532	451.762	389.174	323.822	232.127	389.451	249.635	637.187	275.594	450.169	241.316	447.404	482.699	371.479	153.88	458.337
162.935	487.392	406.225	516.323	270.539	458.336	347.388	432.146	193.167	492.126	448.975	435.075	316.343	405.48	481.611	362.677	185.401	556.12	455.973	258.115	368.256	502.362	408.161	494.943	169.099	589.929	237.022	462.569	220.281	395.738	173.828	547.19	216.276	556.321	203.532	451.762	389.984	324.387	230.462	389.451	250.251	637.382	274.388	450.781	240.799	447.176	482.007	371.283	154.339	458.337
162.932	487.962	404.832	516.323	270.574	457.961	345.854	432.844	193.495	491.933	447.638	435.235	316.86	405.236	480.498	363.56	185.401	556.12	454.855	258.134	369.177	501.267	406.864	494.979	169.099	589.929	235.606	462.989	220.416	395.773	173.74	547.59	216.276	556.321	201.679	451.042	390.356	324.421	230.434	389.523	251.038	637.918	274.388	450.781	240.799	447.146	480.993	371.049	154.09	458.349
162.385	488.278	404.832	516.323	270.595	457.398	345.854	432.844	193.495	491.933	447.638	435.235	316.66	404.879	480.366	363.448	185.401	556.12	454.388	258.972	368.973	501.73	406.972	494.866	169.702	590.34	235.606	462.989	220.416	395.773	172.372	547.59	216.338	556.225	202.213	451.885	390.944	323.761	228.716	389.484	251.077	637.814	273.392	451.546	240.502	446.822	480.993	371.049	153.865	458.381
162.385	488.278	403.262	515.2	270.595	457.398	344.337	432.844	193.908	491.673	446.355	435.42	317.305	405.319	479.317	363.894	185.396	556.152	453.551	258.885	368.836	501.953	405.727	494.901	169.423	590.84	235.626	464.238	220.602	395.806	172.26	547.733	216.629	556.131	200.485	452.746	390.59	324.179	228.716	389.484	251.077	638.339	273.57	452.449	240.597	446.32	480.787	370.885	153.747	458.445
162.132	488.379	403.125	515.073	270.64	456.774	344.337	432.844	193.908	491.673	446.186	435.736	317.374	405.114	479.317	363.894	185.396	556.152	453.551	258.885	368.836	501.953	405.727	494.901	170.34	591.939	236.162	464.769	220.567	395.815	170.795	548.023	216.893	556.148	200.807	453.661	391.002	323.996	226.864	389.672	251.218	638.243	272.502	453.392	240.925	445.762	480.411	370.704	153.747	458.445
162.135	488.108	401.68	515	270.85	456.283	342.672	432.844	193.908	491.673	444.908	435.949	318.364	404.438	478.244	364.217	185.399	555.2	452.622	259.634	368.655	501.199	404.295	494.642	169.601	594.821	234.657	465.249	220.52	395.814	170.652	548.098	216.893	556.148	198.905	453.661	390.533	324.651	226.864	389.672	252.474	638.875	272.502	453.392	240.925	445.762	480.411	370.764	153.777	458.579
162.201	487.876	401.68	515	270.85	456.283	342.672	432.844	194.218	491.115	444.908	435.949	318.386	404.64	478.206	364.132	185.42	555.209	452.566	260.43	368.655	501.199	404.406	494.436	170.585	594.821	235.179	465.715	220.532	395.729	169.236	548.098	217.11	556.178	199.233	454.141	390.895	324.141	225.322	389.994	252.911	638.689	271.414	454.34	241.282	445.269	479.628	370.67	153.616	458.634
162.201	487.876	400.108	514.877	270.85	456.283	341.245	435.747	194.602	490.788	443.609	436.339	319.177	405.027	477.281	364.762	185.373	555.141	451.525	260.43	368.779	500.932	402.711	494.436	170.019	592.442	234.542	466.614	220.532	395.729	169.146	548.296	217.32	556.308	197.686	454.873	390.895	324.141	225.322	389.994	252.911	638.689	271.498	455.088	241.675	444.959	477.599	370.479	153.635	458.746
162.296	487.661	399.899	514.915	271.015	456.288	341.449	436.016	195.005	490.576	443.48	436.54	319.177	405.027	477.272	364.592	185.374	554.99	451.499	260.956	369.014	500.596	402.788	494.43	170.122	594.628	234.916	467.076	220.523	395.705	167.396	548.415	217.32	556.308	197.943	455.418	391.3	323.534	223.779	390.078	253.076	638.516	270.369	455.768	241.969	444.909	476.805	370.316	153.635	458.746
162.398	487.564	398.529	514.681	271.128	456.242	339.727	436.414	195.347	490.458	442.135	436.881	318.827	405.243	476.393	364.345	185.374	554.99	450.391	261.488	369.014	500.596	401.625	494.732	170.122	594.628	234.907	468.101	220.655	395.598	167.395	548.436	217.363	556.342	196.033	455.418	390.707	324.268	223.731	390.127	253.631	639.282	270.369	455.768	241.969	444.909	475.751	370.124	153.598	458.736
162.398	487.564	398.529	514.681	271.247	455.825	339.727	436.414	196.263	490.458	442.135	436.881	318.381	405.299	476.067	364.248	185.374	554.99	450.673	261.949	369.286	500.183	402.196	494.618	170.021	596.04	234.907	468.101	220.655	395.598	166.075	548.436	217.56	556.315	196.502	456.02	391.845	322.663	222.022	390.102	253.82	639.193	269.05	457.107	242.198	444.899	475.751	370.124	153.589	458.732
162.398	487.564	397.101	514.637	271.247	455.825	338.081	436.67	196.446	490.482	441.004	437.078	318.545	405.244	474.939	364.254	185.403	555.018	449.627	262.455	369.723	499.989	400.528	494.45	169.778	592.083	234.576	468.714	220.904	395.496	165.909	548.494	218.019	556.283	194.799	456.556	391.418	323.403	222.022	390.102	254.564	639.824	269.04	457.684	242.294	444.897	474.39	369.898	153.685	458.717
162.616	487.675	396.88	514.457	271.495	455.39	337.858	436.241	196.845	490.491	440.757	437.327	318.936	405.118	474.939	364.254	185.403	555.018	449.627	262.455	370.166	499.653	400.528	494.45	169.346	592.485	233.896	469.357	221.08	395.251	164.334	548.598	218.34	556.269	195.151	457.18	392.016	322.484	220.465	389.891	254.317	639.207	267.77	458.542	242.456	444.817	474.49	369.709	153.988	458.657
162.69	487.778	395.262	514.196	272.004	455.553	336.16	436.381	196.845	490.491	439.338	438.051	318.936	405.118	473.636	364.28	185.403	555.018	448.573	262.915	370.166	499.653	399.532	493.951	167.945	598.105	233.896	469.567	221.429	394.951	164.199	548.784	218.34	556.269	193.052	457.18	391.854	322.71	220.312	389.715	254.036	639.322	267.77	458.542	242.456	444.817	473.174	369.709	154.053	458.618
162.73	487.797	395.262	514.196	272.004	454.968	336.16	436.381	197.347	490.537	439.338	438.051	319.468	405.033	473.419	364.196	185.486	555.027	448.603	263.377	370.166	499.653	399.532	493.951	167.945	598.105	233.002	470.379	221.865	394.452	162.82	548.784	218.575	556.185	193.257	457.655	393.378	320.353	218.654	389.524	253.874	638.718	266.353	459.483	242.745	444.643	473.228	369.517	154.29	458.583
162.73	487.797	394.012	514.025	272.004	454.968	334.281	436.328	197.254	490.573	437.967	438.081	319.945	404.752	472.535	364.196	185.476	555.093	447.297	263.377	370.166	499.653	398.136	494.191	167.945	598.105	232.22	470.877	221.865	394.452	162.624	548.925	218.575	556.185	191.681	458.19	393.378	320.353	218.654	389.524	253.874	638.718	266.316	459.442	243.126	444.4	472.192	369.33	154.136	458.669
162.689	487.867	393.984	513.767	272.864	454.322	334.316	435.907	198.104	490.625	437.884	438.152	319.945	404.752	472.22	364.152	185.538	555.131	447.297	263.377	372.705	499.565	398.347	493.659	167.945	598.105	231.318	471.27	222.716	393.314	161.087	548.99	219.011	556.301	191.842	458.425	393.191	320.865	217.112	389.483	253.95	638.179	264.97	460.309	243.126	444.4	472.275	369.052	154.271	458.669
162.85	487.936	392.572	513.573	273.197	454.754	332.684	435.826	198.104	490.625	436.693	438.385	320.517	404.443	471.147	363.975	185.538	555.131	445.934	263.769	372.705	499.565	397.178	493.603	167.945	598.105	230.518	472.042	221.93	394.095	161.168	548.958	219.011	556.301	189.712	458.425	392.585	322.286	217.021	389.266	253.933	638	264.97	460.309	243.126	444.4	470.986	368.77	154.404	458.942
162.984	487.999	392.572	513.573	273.463	454.364	332.684	435.826	199.228	490.654	436.693	438.385	321.149	404.049	471.147	363.975	185.538	555.131	446.053	263.61	371.636	499.486	397.283	493.184	167.972	598.494	230.518	472.042	221.881	394.05	159.705	548.958	219.186	556.379	189.879	458.647	392.585	322.286	215.395	389.211	253.967	637.918	263.581	461.116	243.706	443.742	470.986	368.77	154.606	458.972
162.984	487.999	391.171	513.439	273.463	454.364	330.722	436.321	199.228	490.654	435.394	438.928	321.794	403.773	469.913	363.332	186.261	555.131	444.88	263.536	371.717	499.522	396.005	493.245	168.018	598.603	229.591	472.848	221.881	394.05	159.854	548.905	219.268	556.471	188.294	457.913	392.938	322.027	215.395	389.211	253.967	637.918	263.467	460.874	243.889	443.222	469.727	368.445	154.84	459.82
162.984	487.999	391.166	512.997	274.437	453.894	330.722	436.321	199.222	490.581	435.476	439.062	322.292	403.678	469.913	363.332	186.261	555.131	444.88	263.536	371.717	499.522	396.005	493.245	168.029	598.667	228.638	472.998	221.855	393.842	158.517	548.854	220.339	556.583	188.472	457.753	393.225	321.774	213.775	389.116	254.138	637.622	262.111	461.62	243.951	442.882	469.736	368.166	154.84	459.76
162.984	487.999	389.912	512.647	274.588	453.977	329.136	436.321	199.222	490.581	434.102	438.761	322.292	403.678	468.936	362.995	186.967	557.367	443.54	262.669	372.281	499.522	394.894	493.245	168.034	598.668	228.638	473.448	222.085	393.533	158.686	548.909	220.339	556.583	186.66	458.218	393.54	321.385	213.743	388.918	254.416	637.289	262.111	461.62	243.951	442.882	468.349	368.166	154.802	460.071
164.159	486.804	389.912	512.647	275.019	454.185	329.136	436.321	199.921	490.386	434.102	438.761	322.292	403.678	468.837	362.646	186.234	557.303	443.405	262.525	372.281	499.522	394.786	493.224	168.034	598.668	227.815	473.293	222.451	393.144	156.703	548.909	220.731	556.753	186.619	457.795	393.933	319.769	211.994	388.915	254.687	636.995	260.911	462.376	244.032	442.719	468.475	367.864	154.888	460.504
164.159	486.804	388.695	512.058	275.019	454.185	327.712	433.767	199.22	490.202	432.712	438.683	322.459	403.656	467.814	362.646	186.6	556.977	442.045	262.525	373.378	499.491	393.308	493.644	168.037	598.747	225.779	473.822	222.451	393.144	157.369	548.947	220.608	557.08	184.779	457.943	393.933	319.769	211.994	388.784	254.687	636.995	260.82	461.912	244.031	442.628	467.442	367.747	154.777	460.396
164.697	486.594	388.921	511.419	275.839	453.995	327.729	433.363	198.895	490.131	432.932	438.641	322.459	403.656	467.691	362.159	186.136	556.418	441.817	262.014	373.482	499.565	393.459	494.061	168.046	598.836	224.709	473.097	222.915	391.62	156.172	549.089	220.986	557.347	184.909	457.408	394.207	318.859	210.227	388.784	255.086	636.499	259.317	462.445	244.03	442.668	467.889	367.685	154.99	460.456
165.08	486.263	387.882	510.677	275.231	453.537	326.084	432.895	198.952	490.134	431.631	438.931	322.471	403.741	466.84	361.707	186.982	556.418	440.468	261.592	374.018	499.565	392.52	494.776	168.046	598.836	223.326	473.497	223.007	391.59	156.73	549.251	220.986	557.347	182.917	457.903	394.618	318.679	210.252	388.775	255.707	636.499	259.317	462.445	244.03	442.668	467.251	367.671	154.882	460.589
165.122	486.249	387.882	510.677	275.709	453.388	326.084	432.895	198.952	490.134	431.631	438.931	322.471	403.741	467.015	361.158	186.229	555.974	440.565	261.239	374.3	499.491	392.474	495.192	168.036	598.907	223.326	473.497	223.586	390.84	155.279	549.251	221.514	557.347	182.793	457.426	394.618	317.779	208.634	388.669	256.658	635.754	257.867	462.845	244.059	442.781	467.251	367.671	155.02	460.712
165.122	486.249	387.018	509.954	275.709	453.388	324.41	432.578	199.261	490.108	430.226	439.113	322.471	403.741	466.055	360.483	186.342	555.495	439.338	260.782	374.944	499.329	391.452	495.78	170.563	594.912	222.004	473.624	223.741	391.134	155.608	549.342	221.188	557.675	181.213	457.539	395.739	316.741	208.634	388.669	256.658	635.754	257.923	462.365	244.892	442.856	466.524	367.56	154.885	460.672
165.309	486.067	387.532	509.213	276.109	453.299	324.449	432.302	199.261	490.108	430.275	439.48	322.471	403.741	466.055	360.483	186.342	555.495	439.338	260.782	375.057	499.068	391.452	495.78	168.079	599.057	221.69	472.759	224.307	390.239	154.197	549.558	221.649	557.911	181.21	457.044	395.849	316.106	206.872	388.581	258.087	635.2	256.427	462.549	244.818	442.983	466.73	367.457	154.885	460.852
165.309	486.067	386.727	509.392	276.109	453.299	322.758	432.302	199.261	490.108	428.864	439.706	322.471	403.741	465.205	359.926	185.462	554.897	438.071	260.269	375.6	498.7	390.69	496.268	168.083	599.074	220.408	473.884	224.049	390.643	154.697	549.342	221.649	557.911	179.233	457.404	395.396	317.886	206.811	388.693	257.391	635.787	256.427	462.549	245.097	442.983	465.392	367.457	154.838	460.933
165.534	485.802	386.727	509.392	276.088	453.169	322.758	432.302	200.209	490.388	428.864	439.706	322.702	404.408	465.241	359.34	184.555	554.256	438.193	259.693	375.6	498.7	390.71	496.793	168.083	599.074	220.249	472.993	224.403	389.723	153.052	549.342	222.111	558.212	179.275	456.903	395.751	317.236	205.106	388.66	257.717	635.718	255.041	462.617	245.008	443.127	465.583	367.325	155.004	461.366
165.534	485.802	385.92	507.934	276.088	453.169	321.282	432.27	200.481	490.522	427.625	439.967	322.809	404.126	464.143	359.34	184.113	553.664	436.792	259.693	375.766	498.416	389.231	496.943	168.081	599.059	218.828	472.95	224.403	389.723	153.282	548.821	222.321	559.123	177.725	456.752	395.751	317.236	205.106	388.66	257.717	635.718	255.724	462.058	245.414	443.248	464.415	367.325	155.54	461.765
166.662	485.567	386.639	508.014	276.749	451.966	321.204	432.424	200.655	490.851	427.625	439.967	322.809	404.126	464.29	358.762	183.685	553.105	436.792	259.693	375.387	498.204	389.549	497.424	168.088	599.085	218.609	471.696	224.79	388.497	152.083	548.455	223.057	559.123	177.542	456.009	396.021	316.531	203.426	388.876	257.834	635.528	253.309	461.897	245.156	443.293	464.415	367.325	155.54	461.765
166.665	485.425	385.941	507.123	276.535	451.82	319.658	432.798	200.655	490.851	426.535	440.627	322.888	403.933	463.231	358.762	183.685	553.105	435.986	258.777	376.165	498.294	388.763	497.797	168.088	599.085	217.724	471.991	224.637	388.543	152.26	548.24	222.506	559.074	175.496	456.324	396.185	316.895	203.557	388.93	258.321	635.218	253.309	461.897	245.684	443.293	463.506	367.787	156.08	462.259
166.965	485.076	385.941	507.123	276.604	451.768	319.658	432.798	200.655	490.851	426.535	440.627	322.897	404.794	463.198	357.957	183.587	552.7	436.447	258.397	375.728	498.082	388.88	497.795	168.046	599.2	217.724	471.991	224.684	388.742	150.602	548.24	222.159	559.292	175.495	455.627	396.185	315.71	201.9	389.178	258.8	634.878	251.938	461.89	245.706	443.312	463.506	367.787	156.602	462.686
166.965	485.076	385.144	506.147	276.604	451.768	317.933	433.128	201.054	491.314	424.954	440.627	322.962	405.305	462.055	357.574	183.624	552.346	435.422	258.182	375.999	498.31	387.83	497.912	168.036	599.252	216.149	472.606	224.684	388.742	150.899	547.97	222.995	560.416	173.958	455.204	396.301	315.958	201.9	389.178	259.488	634.878	251.751	461.339	245.968	443.323	462.469	368.143	157.044	462.948
167.492	484.626	385.378	506.815	276.604	452.113	318.108	433.625	202.07	491.314	424.954	440.627	322.997	405.489	462.055	357.574	183.624	552.346	435.422	258.182	375.518	498.834	387.83	497.912	168.031	599.277	215.864	470.822	225.868	387.694	149.292	547.793	223.761	560.404	173.98	454.634	396.964	314.665	200.316	389.313	260.021	634.443	250.367	461.441	245.8	443.288	462.682	368.589	157.044	462.963
166.908	484.237	384.915	506.333	276.604	452.113	316.67	434.149	202.07	491.314	424.06	441.799	322.997	405.489	460.9	357.269	183.903	552.006	434.447	258.062	376.164	498.702	386.861	497.975	168.024	599.238	214.13	471.302	225.828	387.718	149.562	547.619	223.761	560.404	172.052	454.934	396.934	314.984	200.205	389.487	260.188	634.188	250.367	461.441	246.212	443.288	461.358	368.589	157.362	462.977
168.165	484.237	384.915	506.333	277.472	449.239	316.67	434.149	202.995	491.314	424.06	441.799	323.115	405.479	460.9	357.269	184.161	551.793	434.526	257.933	376.164	498.702	386.692	497.474	168.024	599.373	214.197	470.477	224.885	388.521	147.767	547.619	223.261	559.389	172.202	454.164	397.214	314.139	198.463	389.574	260.188	634.188	248.763	461.602	246.179	443.253	461.449	369.116	157.78	462.931
168.165	484.237	384.336	505.253	277.472	449.239	314.819	434.149	202.563	491.224	422.736	442.369	323.285	405.387	460.099	357.269	184.399	551.722	433.491	257.933	376.61	498.689	385.305	498.104	168.022	599.298	212.854	471.137	224.885	388.521	147.979	547.417	223.13	559.452	170.68	454.003	397.214	314.139	198.393	389.542	260.852	634.188	248.686	461.025	246.709	443.232	461.25	369.079	157.707	462.907
167.771	483.854	384.336	505.253	277.549	448.752	314.819	434.149	203.177	491.706	422.962	442.558	323.285	405.387	460.099	357.269	184.55	551.717	433.282	257.847	376.243	498.74	385.227	497.445	168.018	599.378	213.063	469.324	224.92	388.539	146.943	547.229	223.59	559.462	170.706	452.963	397.683	313.148	196.887	389.542	261.47	634.006	247.225	461.241	246.571	443.232	460.625	370.057	157.94	463.027
167.122	483.618	381.685	507.054	277.655	448.265	314.6	435.998	202.37	491.698	421.558	442.41	323.45	405.226	458.61	356.846	184.55	551.717	432.181	257.685	376.956	497.96	384.192	497.28	168.018	599.378	211.449	469.774	225.01	388.553	146.878	547.059	223.59	559.462	168.745	452.963	397.481	313.106	196.808	389.674	262.069	634.161	247.225	461.241	247.052	443.232	459.568	370.531	157.94	463.027
167.855	483.361	381.685	507.054	277.954	447.659	314.6	435.998	203.738	491.083	421.558	442.41	323.45	405.226	458.27	356.951	184.531	551.684	432.077	257.653	376.647	498.067	383.954	496.466	168.013	599.356	211.449	469.774	225.01	388.553	145.181	547.059	223.476	559.644	168.715	452.209	398.6	313.106	195.194	389.535	261.629	634.159	245.498	461.095	247.328	443.259	459.568	370.531	158.232	462.96
167.855	483.361	381.685	505.914	277.954	447.659	313.647	436.959	202.861	491.36	420.313	442.871	323.856	405.037	457.114	356.854	184.386	551.596	431.081	257.546	377.366	497.612	383.079	496.322	168.009	599.314	209.769	470.194	225.217	388.489	145.48	546.957	223.537	559.92	167.381	451.685	398.083	312.922	195.194	389.535	262.22	634.159	245.489	460.974	249.113	443.306	458.594	370.994	158.232	462.96
167.855	483.361	380.322	508.273	277.969	450.417	314.354	437.913	203.604	491.613	420.556	443.039	323.967	404.984	457.114	356.854	184.386	551.596	431.081	257.546	376.9	498.714	383.079	496.322	168.01	599.401	210.108	468.181	225.699	388.244	144.096	547.044	223.884	560.297	167.461	451.428	398.376	312.972	193.545	389.649	262.334	634.072	243.877	461.124	248.578	443.205	458.594	370.994	158.507	463.125
167.331	482.497	379.31	508.586	277.897	450.352	313.642	438.631	203.604	491.613	419.147	442.971	323.967	404.984	455.917	356.767	184.561	551.598	430.391	257.546	376.743	498.454	382.145	496.175	167.992	599.192	208.337	468.676	226.461	387.852	144.43	547.139	223.884	560.297	165.486	451.428	398.117	312.986	193.373	389.601	263.128	633.827	243.877	461.124	248.776	443.205	457.406	370.994	158.525	462.67
167.728	482.157	379.31	508.586	277.821	450.312	313.642	438.631	204.369	490.923	419.147	442.971	324.235	404.99	455.681	356.752	184.826	551.696	429.713	257.561	376.743	498.454	382.193	495.396	167.992	599.492	208.376	468.066	227.204	386.19	142.717	547.139	224.067	560.655	165.761	451.146	397.767	312.956	191.6	389.633	263.111	633.551	242.323	461.218	249.312	443.225	457.616	371.879	159.114	462.546
167.728	482.157	378.254	508.944	277.821	450.312	312.044	439.006	204.224	490.851	417.891	443.459	324.53	405.043	454.656	356.752	185.04	551.805	428.888	257.561	377.282	498.35	381.072	495.696	167.883	599.534	207.1	468.143	227.204	386.19	143.616	547.295	224.04	560.769	164.016	451.033	397.767	312.956	191.6	389.633	264.151	634.196	242.218	461.425	249.285	443.172	456.505	372.257	159.262	462.176
167.967	481.741	378.284	510.351	277.775	450.232	314.351	438.081	206.217	490.817	418.077	443.582	324.53	405.043	454.532	356.603	185.351	552.021	428.675	257.677	377.236	499.188	381.049	495.053	167.85	600.217	207.164	467.797	228.349	385.987	141.853	547.647	224.001	560.907	164.045	450.813	397.657	313.015	190.049	389.877	264.022	633.708	240.842	461.551	249.427	443.041	457.298	372.299	159.7	462.581
168.318	481.229	377.526	511.503	277.8	450.119	313.528	438.199	206.217	490.817	416.737	443.763	324.667	404.413	453.325	356.467	185.351	552.021	427.492	257.682	377.236	498.153	380.451	494.462	167.85	600.217	205.58	468.088	228.8	386.07	141.546	547.925	224.001	560.907	162.32	450.813	397.824	313.05	189.941	389.943	264.691	633.56	240.842	461.551	249.427	443.041	455.253	372.944	159.773	462.081
168.453	480.9	377.526	511.503	277.824	449.687	313.528	438.199	207.295	490.817	416.737	443.763	324.962	404.478	453.12	356.268	185.553	552.282	427.345	257.913	377.295	499.144	380.432	493.851	167.85	600.217	205.58	468.088	229.334	386.07	141.546	547.925	223.998	561.219	162.308	450.431	397.824	313.05	188.33	390.286	264.691	633.56	239.287	461.917	249.623	442.859	455.253	372.944	160.114	462.041
168.453	480.9	376.828	512.54	277.824	449.687	312.865	438.351	204.854	491.335	415.701	443.804	326.128	404.259	451.903	356.215	185.553	552.282	426.33	258.656	378.827	500.367	379.623	493.475	167.85	600.217	204.156	468.602	229.311	385.702	141.229	547.998	225.047	562.191	160.603	450.103	397.888	313.151	188.33	390.286	265.675	633.56	239.233	462.091	249.875	442.618	453.988	373.292	159.981	461.817
168.402	480.614	377.202	513.358	277.851	449.309	313.305	437.966	205.29	491.28	415.858	443.461	326.128	404.259	451.903	356.215	185.553	552.282	426.33	258.656	378.769	501.07	379.623	493.475	167.897	600.564	204.176	468.738	230.258	384.807	140.525	548.016	225.055	562.198	160.555	449.751	398.9	313.228	186.708	390.493	264.751	633.594	237.613	462.254	250.283	442.435	454.07	373.594	160.591	462.342
168.402	480.614	376.671	514.221	278.405	448.133	312.219	438.035	205.29	491.28	414.619	443.415	326.954	403.134	450.661	356.132	185.77	553.022	425.26	259.326	379.52	496.396	378.552	493.094	167.868	600.577	202.565	469.114	229.896	384.614	139.591	547.805	225.055	562.198	158.672	449.751	399.422	313.34	186.605	390.835	265.499	632.874	237.613	462.254	250.498	442.435	452.812	373.594	160.41	462.103
168.664	476.831	376.671	514.221	278.752	448.844	312.219	438.035	204.99	491.164	414.619	443.415	327.008	404.612	450.363	356.102	185.811	553.122	425.245	259.548	379.52	496.396	378.763	492.837	167.868	600.577	202.543	469.327	230.835	384.931	139.591	547.805	225.111	562.277	158.717	449.642	400.359	312.789	184.943	391.401	265.167	632.79	236.097	462.358	251.044	442.167	452.74	373.898	160.492	462.352
168.664	476.831	375.985	515.139	278.752	448.844	310.918	437.949	204.984	491.066	413.555	443.225	327.854	403.697	449.346	356.102	185.834	553.203	423.908	259.548	379.52	496.396	377.529	492.837	167.866	600.655	201.323	470.007	230.835	384.931	138.732	547.624	225.212	562.397	157.152	449.446	400.359	312.789	184.943	391.401	266.016	631.949	236.021	462.362	251.931	441.942	451.543	374.142	160.273	462.083
168.308	479.761	376.489	515.927	279.166	448.681	311.149	437.609	205.389	490.851	413.605	442.99	327.854	403.697	448.996	356.106	185.834	553.203	423.908	259.548	379.464	496.378	377.529	492.837	167.866	600.655	201.232	470.024	231.375	384.403	138.009	547.361	224.454	561.787	156.992	449.362	402.19	313.478	183.214	392.127	265.961	632.438	234.519	462.313	251.901	441.821	451.798	374.417	160.72	462.518
168.27	479.407	375.584	516.047	280.931	447.121	309.811	436.876	205.767	490.587	412.757	443.098	328.93	403.694	447.725	356.574	185.834	553.203	422.735	259.894	379.464	496.378	376.911	492.849	167.866	600.655	199.672	470.564	231.155	384.489	137.698	547.217	224.454	561.787	155.229	449.362	400.253	312.795	183.291	392.581	266.471	632.869	234.519	462.313	252.418	441.821	451.241	374.571	160.494	462.363
168.423	478.93	375.584	516.047	278.778	447.996	310.298	436.431	205.767	490.587	412.757	443.098	328.581	404.267	447.663	356.505	185.834	553.203	422.989	259.968	379.462	496.374	376.716	493.127	167.629	601.7	199.672	470.564	231.637	385.16	137.698	547.217	224.554	561.667	155.355	449.088	401.48	312.795	181.639	393.241	266.213	633.184	233.1	462.041	252.556	441.808	451.241	374.571	160.715	462.565
168.423	478.93	375.057	517.105	278.778	447.996	310.298	436.431	206.15	490.256	411.589	443.356	329.022	403.823	446.501	356.103	185.834	553.203	421.74	260.195	378.897	500.26	375.695	493.457	167.529	602.291	198.183	471.068	231.637	385.16	137.638	547.074	224.718	561.373	153.508	449.1	400.945	312.365	181.639	393.241	267.022	633.184	233.052	461.651	253.007	441.814	450.503	374.727	160.379	462.499
168.554	478.443	374.939	517.633	279.14	447.651	308.922	435.889	206.425	489.925	411.534	443.607	328.642	404.136	446.501	356.103	185.834	553.203	421.74	260.195	378.78	500.005	375.695	493.457	167.321	603.117	198.034	471.317	232.478	385.761	136.693	546.953	224.87	561.967	153.508	449.1	401.702	312.678	180.09	393.135	267.022	633.184	231.65	461.38	252.813	441.805	450.627	374.864	160.379	462.499
168.741	477.963	374.158	518.454	278.642	447.255	308.153	435.531	206.425	489.925	410.296	443.946	329.675	404.136	445.269	355.641	186.131	554.796	420.565	260.108	378.755	499.77	374.618	494.154	167.2	603.47	196.538	471.767	232.686	386.016	136.497	546.513	224.87	561.967	151.804	449.1	401.535	312.695	179.925	393.614	267.753	632.769	231.65	461.38	253.353	441.805	449.519	374.864	160.086	462.409
169.033	477.587	374.158	518.454	279.315	446.838	308.153	435.531	206.425	489.925	410.296	443.946	329.675	404.136	444.996	355.909	186.32	555.168	420.681	259.243	378.755	499.77	374.618	494.154	167.2	603.86	196.47	471.844	233.799	385.424	135.753	546.513	224.911	562.42	151.858	449.126	402.583	312.975	178.228	394.26	267.955	632.394	229.901	461.071	253.22	441.822	449.587	375.011	160.068	462.353
169.033	477.587	373.322	519.28	279.315	446.838	307.273	434.879	206.952	489.486	409.19	444.426	331.547	401.524	443.895	355.114	186.715	555.721	419.268	259.243	378.755	499.77	374.618	494.154	167.162	603.839	195.214	472.499	233.799	385.424	135.726	546.036	225.058	562.258	150.181	449.126	402.583	312.975	178.22	394.553	268.738	632.394	230.249	460.763	253.804	441.899	448.455	375.156	160.104	462.267
169.216	477.303	373.11	519.669	279.879	446.632	306.554	434.162	207.142	489.439	409.155	444.97	331.547	401.524	443.95	355.445	187.018	555.917	419.443	258.086	378.833	499.234	374.307	495.231	167.142	604.1	195.012	472.489	234.976	385.763	134.745	545.519	225.235	562.23	150.34	449.459	403.783	313.472	176.551	394.553	268.828	631.947	228.802	460.576	253.382	442.134	448.524	375.387	160.104	462.267
169.216	477.303	372.268	520.027	279.462	446.705	305.814	433.348	207.329	489.489	408.073	446.163	329.887	403.97	442.911	355.309	187.018	555.917	417.904	258.971	378.833	499.234	373.693	495.89	167.142	604.1	193.409	473.076	234.42	386.195	134.63	545.155	225.235	562.23	148.527	449.459	403.83	313.273	176.659	394.469	268.691	631.745	228.802	460.576	254.008	442.134	447.418	375.663	160.259	462.298
170.654	477.557	372.268	520.027	280.264	446.702	305.305	432.564	207.329	489.489	408.073	446.163	329.247	403.415	442.794	356.003	187.348	556.368	417.904	258.971	378.809	499.152	372.897	496.467	167.144	604.27	193.409	473.076	235.502	386.195	133.322	545.155	225.304	562.266	149.233	449.62	403.83	313.273	175.085	394.412	268.708	631.555	227.152	460.392	254.031	442.3	447.418	375.663	160.264	462.186
170.654	477.557	371.403	520.924	280.264	446.702	305.305	432.564	207.494	489.562	407.01	446.754	328.574	402.947	441.463	356.02	188.349	555.491	417.693	256.901	378.825	498.792	372.143	497.016	167.126	604.149	191.817	473.458	235.012	386.3	133.524	544.92	225.723	562.905	148.034	450.275	403.955	312.982	175.085	394.412	268.708	631.555	227.473	460.264	254.78	442.621	447.074	375.664	160.259	462.124
171.394	476.867	371.483	521.616	280.824	446.755	304.867	431.689	207.639	489.655	407.12	447.164	328.574	402.947	441.463	356.02	188.349	555.491	417.693	256.901	378.825	498.792	372.143	497.016	167.056	604.662	191.683	473.388	235.844	386.456	132.437	545.124	225.784	562.833	148.274	450.581	404.475	313.502	173.57	394.087	269.045	631.236	225.969	460.236	254.879	442.903	446.161	376.2	160.259	462.124
171.394	476.867	370.966	521.965	280.824	446.755	304.315	430.703	207.639	489.655	406.016	447.494	328.574	402.947	440.235	355.807	188.515	554.894	416.614	256.901	379.062	497.936	370.547	497.701	167.056	604.662	190.252	473.853	235.482	386.892	132.575	545.474	225.784	562.833	146.513	451.046	404.976	313.391	173.9	393.833	269.478	631.084	225.969	460.236	255.485	442.903	445.132	376.2	160.286	462.056
171.24	477.139	370.966	521.965	279.519	447.101	304.315	430.703	207.877	489.799	406.016	447.494	328.574	402.947	440.122	356.645	187.546	555.742	417.03	255.644	379.062	497.936	370.199	497.901	167.056	605.292	190.013	473.498	236.232	387.395	131.218	545.474	226.041	563.58	146.918	451.579	405.66	312.923	172.223	393.33	269.938	630.951	224.243	460.336	255.492	443.096	444.949	376.341	160.801	462.122
171.24	477.139	370.448	522.955	279.519	447.101	303.13	429.775	208.374	489.853	405.004	447.809	329.105	401.743	438.934	355.805	187.588	555.314	416.161	256.154	379.146	497.759	369.361	498.051	166.957	605.816	188.726	473.703	236.232	387.395	131.318	546.024	226.47	564.047	145.522	452.171	405.66	312.923	172.471	392.919	270.476	630.951	224.367	460.511	255.604	443.454	443.68	376.472	161.075	462.239
171.534	476.616	370.979	523.575	279.538	447.293	302.535	428.992	209.569	489.894	405.198	448.544	329.105	401.743	439.071	356.415	190.313	554.94	416.846	256.583	379.223	497.573	369.792	497.944	166.834	606.774	188.537	473.305	237.092	388.413	130.261	546.685	226.766	564.628	145.511	452.93	406.256	312.867	170.699	392.919	271.07	630.901	222.751	460.805	255.465	447.63	443.68	376.472	161.457	462.239
170.769	477.288	370.42	524.432	279.918	447.469	301.755	429.209	209.569	489.894	404.127	448.862	329.631	401.443	437.904	356.536	190.313	554.04	415.781	256.583	379.223	497.573	369.311	497.879	166.834	606.774	187.562	473.217	236.296	388.785	129.92	547.342	226.766	564.628	143.959	452.93	406.596	312.537	170.883	392.471	271.797	631.116	222.751	460.805	255.465	447.63	442.278	376.605	161.7	462.384
171.757	476.238	370.42	524.432	280.259	447.611	301.434	428.982	210.143	489.822	404.127	448.862	330.079	401.25	438.149	357.114	188.218	554.933	416.589	255.322	379.311	497.146	369.364	497.855	166.284	603.501	187.562	473.217	237.316	388.785	128.753	547.342	226.858	564.754	143.915	453.275	406.596	312.537	169.402	391.918	271.738	631.294	221.276	461.199	258.574	446.93	442.278	376.605	161.868	462.601
171.757	476.238	369.715	525.152	280.259	447.611	300.525	428.112	209.667	489.771	403.112	449.392	330.387	401.277	437.213	357.154	188.592	554.434	416.006	254.737	379.385	496.655	368.367	497.822	166.097	603.713	186.192	473.622	236.525	388.515	128.685	547.889	226.952	564.701	142.514	453.897	406.679	312.002	169.402	391.918	272.197	631.294	221.176	461.547	258.969	447.225	440.996	376.591	161.61	462.594
172.623	475.098	369.89	525.528	280.754	447.707	300.525	428.112	209.667	489.771	403.112	449.392	330.615	401.354	437.213	357.154	188.592	554.434	416.006	254.737	379.514	496.104	368.367	497.822	166.13	604.448	186.192	473.622	236.079	388.848	127.35	548.282	226.985	565.006	142.43	454.398	406.714	311.979	167.835	391.416	271.993	631.342	219.529	461.547	259.214	447.405	440.92	376.516	161.61	462.594
170.699	476.816	369.101	526.285	280.754	447.707	299.059	427.71	209.667	489.771	401.998	449.675	330.615	401.354	436.27	357.95	189.772	554.051	415.433	254.63	379.524	493.992	367.458	497.822	166.449	604.64	184.827	474.012	235.97	389.447	127.038	548.483	226.985	565.006	140.951	454.398	406.654	311.496	168.088	390.77	272.671	631.416	219.529	461.547	259.532	447.375	440.92	376.456	161.272	462.546
171.564	474.373	369.101	526.285	281.872	447.79	299.059	427.71	210.46	489.771	401.998	449.675	330.823	401.549	436.27	357.95	189.772	554.051	415.852	254.69	379.524	493.992	367.007	497.792	166.449	605.3	186.072	472.47	236.284	389.898	125.952	548.483	226.943	565.357	141.076	455.021	406.643	311.106	166.713	390.277	272.93	631.543	218.246	462.353	259.565	447.433	440.827	376.265	161.761	462.668
171.564	474.373	369.101	527.2	281.872	447.79	297.936	427.103	210.256	489.404	400.95	450.196	330.947	401.657	434.846	357.95	190.392	555.008	415.039	254.69	379.633	493.55	365.914	497.792	166.787	608.53	184.629	472.47	236.284	389.898	125.484	548.622	227.049	565.282	139.524	455.485	406.643	311.106	166.946	389.705	273.773	631.543	217.907	462.762	259.823	447.462	439.223	376.077	161.787	462.574
170.248	475.817	367.942	526.447	282.108	447.678	297.658	427.807	210.671	488.649	401.09	449.612	330.947	401.657	434.846	357.95	189.998	555.37	415.173	254.799	379.768	493.146	365.595	497.792	166.652	609.181	185.418	470.962	236.539	390.068	124.289	548.693	227.151	565.856	139.52	456.223	406.652	311.003	165.376	389.705	273.718	631.513	216.521	463.131	259.548	447.466	438.585	375.797	162.318	462.649
169.766	476.483	367.942	527.257	282.379	447.529	296.811	427.505	210.505	488.766	400.037	449.963	332.707	401.73	433.462	357.95	189.998	555.37	415.018	253.955	379.768	493.146	364.354	497.812	166.652	609.181	184.3	470.277	236.75	390.183	123.57	548.626	227.151	565.856	137.803	456.223	406.764	310.601	165.588	389.315	274.153	631.437	216.521	463.131	260.076	447.466	437.58	375.65	162.498	462.682
169.618	476.948	367.942	527.257	282.665	447.305	296.318	428.663	211.291	488.076	400.037	449.963	333.156	401.655	434.363	359.915	189.798	555.53	415.254	254.163	379.775	493.1	364.08	497.786	166.449	609.785	184.3	470.277	236.75	390.183	122.523	548.626	227.864	566.805	137.781	456.673	406.764	310.601	164.265	388.908	273.861	631.51	214.871	463.485	258.868	447.032	437.58	375.65	163.384	462.805
169.618	476.948	366.21	526.662	282.665	447.305	295.325	427.463	211.215	488.403	398.818	450.241	333.823	401.498	433.087	360.214	189.798	555.53	414.989	254.993	379.824	493.091	362.667	497.943	166.173	609.855	182.64	470.277	237.123	390.656	122.137	548.491	227.903	566.272	136.452	457.338	406.98	309.783	164.265	388.908	274.677	631.51	215.038	463.924	258.007	446.939	436.5	375.402	163.642	462.881
169.59	476.654	366.21	526.662	282.925	446.983	295.325	427.463	211.693	487.97	399.007	449.493	333.823	401.498	433.087	360.214	189.798	555.53	414.989	254.993	380.057	492.961	362.667	497.943	166.074	610.178	183.28	468.779	237.313	391.03	120.811	548.447	228.183	566.778	136.165	457.583	407.359	309.141	162.923	388.566	274.585	631.622	213.586	464.328	256.759	445.719	436.498	375.174	163.642	462.881
169.464	476.281	363.902	525.722	282.942	446.861	293.621	428.12	211.693	487.97	397.83	449.689	334.731	401.498	431.806	360.376	190.823	555.71	414.601	255.412	380.378	492.784	361.478	498.096	166.02	609.791	181.506	469.049	237.536	391.497	120.34	548.425	228.183	566.778	134.511	457.583	407.783	308.545	163.031	388.357	275.34	631.748	213.586	464.328	257.587	445.719	436.498	375.204	164.043	463.069
169.419	475.796	363.902	525.722	283.179	446.718	293.621	428.12	212.28	487.476	397.83	449.689	334.421	401.123	431.953	360.438	191.544	555.779	414.161	255.894	380.378	492.784	361.187	498.303	166.02	610.496	181.756	468.417	237.984	392.13	119.187	548.425	228.613	567.303	134.507	457.816	407.867	308.437	161.729	388.374	275.43	632.041	211.88	464.79	257.229	445.617	436.427	374.787	164.124	463.067
169.419	475.796	362.709	525.448	283.179	446.718	292.061	428.18	211.887	487.761	396.69	450.139	335.322	401.064	430.409	360.438	192.189	555.845	414.161	255.234	380.766	492.605	360.199	498.303	166.02	610.496	180.549	467.785	237.984	392.13	118.781	548.499	228.927	567.578	132.859	457.78	407.867	308.437	161.729	388.374	276.279	632.041	211.859	465.154	257.753	445.657	435.836	374.54	164.281	463.077
169.517	475.336	362.139	524.505	283.455	446.869	292.061	428.18	212.266	488.063	397.037	449.291	335.322	401.064	430.672	360.253	192.438	555.721	413.674	255.778	381.058	492.674	359.927	498.574	165.77	611.177	180.681	467.199	238.55	392.077	117.388	548.555	229.472	568.223	132.492	457.834	407.867	308.437	160.438	388.572	276.53	632.344	210.292	465.479	257.426	445.73	434.961	374.268	164.281	463.077
169.517	475.336	361.256	524.185	283.776	446.547	290.188	430.401	211.764	488.114	395.928	449.748	334.836	400.94	429.535	360.014	193.377	555.721	413.066	255.729	381.058	492.674	358.496	498.744	165.77	611.177	179.252	466.773	239.142	392.628	117.333	548.464	229.019	567.716	131.169	457.834	408.18	307.729	160.65	389.001	276.74	632.659	210.292	465.479	258.539	445.73	433.112	374.269	164.486	463.027
169.913	473.535	361.256	524.185	284.262	445.983	289.893	431.21	211.764	488.114	395.928	449.748	334.469	400.955	429.738	359.68	193.871	553.896	412.404	257.087	381.435	492.695	358.423	498.969	165.723	612.158	179.252	466.773	239.904	393.138	116.096	548.224	229.843	568.846	130.782	457.916	408.18	307.729	159.292	389.547	276.889	632.715	208.798	465.701	258.252	445.959	433.112	374.269	165.257	463.034
169.913	473.535	359.986	523.815	284.262	445.983	288.529	431.21	211.68	487.869	394.894	449.464	334.779	401.073	428.536	359.408	194.175	555.471	411.661	257.503	381.539	492.696	357.073	499.115	165.748	612.485	177.868	466.399	239.904	393.138	116.096	548.224	229.312	568.218	129.092	457.859	408.325	307.024	159.292	389.547	276.889	632.715	208.774	465.891	258.951	446.241	432.915	374.277	165.673	463.013
170.238	472.747	359.826	522.612	284.643	445.404	288.5	431.466	212.772	487.652	394.987	449.277	335.062	401.305	428.536	359.408	194.175	555.471	411.661	257.503	381.878	492.63	357.073	499.115	166.351	610.197	177.868	466.399	241.42	393.765	114.848	547.791	229.49	568.552	128.78	458.04	408.479	306.272	158.041	390.16	277.4	632.807	207.139	466.102	258.676	446.599	432.763	374.495	165.673	463.013
170.453	473.268	358.771	522.028	285.075	445.61	288.207	429.904	212.772	487.652	393.917	449.566	335.062	401.305	427.458	358.959	194.583	555.398	410.851	257.923	382.326	492.548	355.674	499.304	166.031	612.958	176.756	466.399	241.223	393.29	114.539	547.368	229.49	568.552	127.447	458.04	408.548	305.776	158.041	390.16	277.854	632.827	207.139	466.102	259.86	446.599	431.629	374.495	166.034	462.919
170.721	472.824	358.771	522.028	285.455	445.125	288.207	429.904	212.917	487.379	393.917	449.566	335.422	401.558	427.592	358.398	194.583	555.398	409.953	258.807	382.326	492.548	355.558	499.413	166.031	613.828	176.192	465.46	242.039	393.967	113.525	547.368	229.739	568.918	126.997	458.104	408.547	305.604	157.107	391.713	278.083	632.779	205.495	466.197	259.514	447.005	430.829	374.643	166.905	462.743
171.058	473.666	357.734	521.09	285.455	445.125	287.74	430.023	212.944	487.227	392.958	450.628	335.643	401.827	426.184	358.398	194.322	555.346	409.404	258.072	382.82	492.284	354.507	499.413	165.942	610.601	174.898	465.447	242.039	393.967	113.231	546.765	229.355	568.683	125.258	458.346	408.547	305.604	157.609	392.728	278.083	632.779	205.555	466.257	260.457	447.363	429.642	374.831	167.298	462.561
171.058	472.271	357.682	520.067	285.693	444.263	288.518	430.257	213.392	487.206	392.886	451.138	335.643	401.827	426.474	357.804	194.322	555.346	408.561	259.091	382.82	492.284	354.07	499.46	165.942	610.601	174.898	465.447	245.243	396.605	111.901	546.035	229.8	569.248	125.083	458.233	408.664	305.265	156.094	392.728	278.608	632.728	203.877	466.573	260.033	447.713	429.668	375.136	167.953	462.561
171.119	473.227	356.604	519.189	285.882	444.725	287.892	429.288	213.392	487.206	391.83	451.476	336.78	401.925	425.831	357.838	195.502	555.346	408.171	259.844	383.174	492.284	352.645	499.709	165.942	610.601	173.035	465.9	242.746	394.693	111.96	545.44	229.8	569.248	123.644	458.233	408.932	304.668	156.548	393.518	278.663	632.702	203.877	466.573	261.195	447.713	428.509	375.526	167.8	462.506
171.143	472.872	356.604	519.189	286.076	444.039	288.672	429.44	213.577	487.282	391.83	451.476	337.124	402.252	425.647	356.738	193.953	555.39	407.178	261.163	384.207	491.807	352.432	499.893	165.942	610.601	173.035	465.9	243.612	395.596	110.729	544.804	230.23	569.702	123.336	458.287	408.932	304.668	155.575	394.393	278.66	632.61	202.181	466.259	261.195	447.713	428.509	375.526	168.32	462.483
171.143	472.872	355.643	518.321	286.076	444.039	286.999	429.44	213.664	487.326	390.665	451.951	337.851	402.595	424.475	356.157	194.401	555.318	405.982	261.75	384.564	491.677	351.247	500.276	165.697	610.696	171.637	466.189	243.612	395.596	110.729	544.804	230.085	569.682	122.371	457.348	409.447	303.969	155.575	394.393	278.66	632.61	202.466	465.794	261.1	447.965	427.261	375.986	168.11	462.486
171.194	472.553	355.843	517.505	286.226	443.493	288.458	430.188	213.907	487.32	390.787	452.513	337.742	402.985	424.475	356.157	194.401	555.318	405.982	261.75	384.564	491.677	351.247	500.276	165.683	611.384	171.158	466.502	244.49	396.582	109.312	544.188	231.569	570.743	122.396	457.039	410.047	303.622	154.413	395.215	278.84	632.175	200.746	465.621	260.524	448.003	427.315	376.395	168.881	462.486
171.345	473.735	355.03	516.753	286.423	443.721	287.398	429.342	213.907	487.32	389.614	453.423	338.878	402.985	423.293	355.531	195.543	555.318	404.903	262.265	385.143	491.461	350.065	500.276	165.725	612.05	170.189	466.502	244.227	395.92	109.312	544.188	231.569	570.743	120.911	457.039	410.597	303.311	154.413	395.215	280.04	631.093	200.746	465.621	261.561	448.003	426.296	376.38	168.89	462.56
171.498	473.254	355.03	516.753	286.619	443.083	287.398	429.342	213.907	487.32	389.614	453.423	338.577	403.215	423.766	355.053	194.287	554.66	404.903	262.265	385.143	491.461	350.089	501.46	165.725	612.05	169.78	466.858	244.74	396.215	108.28	544.188	230.885	570.307	120.795	456.496	411.103	302.682	153.979	397.05	279.995	630.933	199.237	465.408	261.203	448.089	426.149	376.9	169.163	462.608
171.782	473.999	354.47	515.883	286.619	443.083	286.553	428.053	218.702	486.289	388.542	454.313	339.159	403.246	422.196	355.053	194.983	554.217	403.855	262.265	385.704	491.461	348.85	501.46	165.929	612.623	168.326	467.167	244.74	396.215	107.679	543.316	230.726	570.02	119.256	456.354	411.103	302.682	154.552	398.098	280.646	630.933	199.326	465.194	261.853	448.136	425.023	377.402	169.163	462.608
171.782	473.999	354.768	515.022	286.799	442.754	287.364	427.649	214.994	487.168	388.64	454.318	339.159	403.246	422.385	354.685	194.671	553.755	403.423	263.391	385.919	491.225	348.85	501.46	167.213	613.935	167.937	467.383	245.915	396.965	106.447	542.94	231.4	570.399	119.242	456.144	412.787	299.98	152.948	398.098	280.168	631.407	197.847	464.925	261.78	448.037	424.986	377.934	169.991	462.773
172.049	474.625	354.318	514.063	287.069	442.976	286.655	427.658	215.551	486.988	387.586	454.857	340.411	403.246	421.199	354.685	194.671	553.755	402.43	263.797	386.744	491.225	348.192	502.604	167.213	613.935	166.296	467.654	245.369	396.172	106.224	542.845	231.4	570.399	117.79	456.144	412.975	299.476	153.584	399.049	280.635	630.499	197.847	464.925	262.683	448.037	423.701	378.288	169.063	462.773
172.559	474.504	354.318	514.063	287.407	442.484	287.297	427.538	215.551	486.988	387.586	454.857	339.219	403.14	421.14	354.263	194.412	553.381	402.309	264.224	386.779	491.138	348.799	503.056	166.312	613.657	166.296	467.654	246.623	397.328	104.938	542.726	231.83	570.72	117.592	456.057	413.684	298.321	152.353	399.479	280.126	630.282	196.747	464.815	262.685	447.971	423.701	378.288	169.365	462.717
172.559	474.504	353.718	513.125	287.407	442.484	285.604	427.538	215.822	486.782	386.695	455.789	340.531	403.14	419.92	354.19	194.501	553.188	401.4	264.224	387.496	490.954	348.064	503.718	166.479	613.66	164.859	467.892	246.448	396.611	104.938	542.726	231.48	570.26	116.098	455.851	413.318	298.59	152.353	399.479	280.908	629.382	197.667	464.682	263.49	448.025	422.476	378.557	169.181	462.748
172.559	474.504	354.022	512.291	287.899	441.923	286.288	427.117	216.058	486.669	386.813	455.708	339.881	402.88	419.92	354.19	194.501	553.188	401.4	264.224	387.622	490.758	348.064	503.718	166.652	613.699	164.542	468.075	247.87	397.16	103.582	542.884	232.007	570.649	115.83	455.842	413.852	297.304	151.412	400.828	280.494	629.982	196.754	464.555	263.981	448.088	422.275	378.796	169.583	462.748
173.268	474.178	353.225	511.432	288.377	442.264	286.186	427.007	216.058	486.669	386.131	456.392	339.881	402.88	418.611	354.224	194.882	553.093	400.165	264.592	389.364	490.037	347.494	504.02	167.004	613.436	163.286	468.075	248.733	396.887	103.431	542.934	232.007	570.649	114.412	455.842	413.283	298.378	151.73	401.504	281.076	629.342	196.754	464.555	263.981	448.088	421.168	378.932	169.972	462.626
173.268	474.178	353.225	511.432	288.892	441.707	286.186	427.007	216.486	486.543	386.131	456.392	339.881	402.88	418.455	354.368	195.355	553.109	400.165	264.592	389.364	490.037	348.169	504.363	167.004	614.277	162.903	468.234	248.09	396.803	102.284	542.934	232.681	571.227	114.274	455.594	413.761	297.065	150.634	402.559	280.676	629.829	196.255	464.613	264.434	448.178	420.93	379.15	170.614	462.378
173.304	474.013	352.235	510.704	288.892	441.707	284.918	425.379	216.486	486.543	385.25	457.008	339.881	402.88	417.216	354.368	195.606	553.259	399.256	264.592	388.831	490.336	346.698	504.363	167.912	614.101	161.329	468.315	248.09	396.803	101.857	543.043	232.266	570.829	112.584	455.518	413.761	297.065	150.634	402.559	281.529	629.829	197.251	464.624	264.609	448.285	419.595	379.342	170.871	462.168
173.304	474.013	352.632	509.873	289.93	441.707	285.265	424.81	216.877	485.674	385.646	457.171	339.881	402.88	417.248	354.512	196.015	553.393	398.753	264.68	388.146	490.227	347.259	504.561	167.844	614.43	161.019	468.363	249.031	396.775	100.358	543.145	232.774	571.215	112.607	455.254	414.044	296.033	149.281	403.367	281.386	630.205	196.611	464.592	264.713	448.345	419.492	379.436	171.794	462.168
173.494	473.681	351.747	509.026	290.928	442.245	284.588	423.877	216.877	485.674	384.746	458.206	340.742	403.149	415.94	354.842	196.015	553.393	397.619	264.605	389.168	490.227	346.538	504.531	167.844	614.43	159.56	468.272	248.66	396.343	99.9101	543.369	232.774	571.215	111.068	455.254	413.646	297.092	149.408	403.748	282.205	628.854	197.267	464.377	264.713	448.345	418.308	379.436	171.658	462.052
173.684	473.348	351.747	509.026	290.928	442.245	284.676	423.783	217.915	485.318	384.746	458.206	340.742	403.149	415.882	355.015	196.601	553.445	397.619	264.605	388.729	490.127	347.172	504.507	168.604	615.203	159.56	468.272	248.66	396.343	98.5038	543.495	233.394	571.432	110.864	455.159	414.628	294.437	148.03	404.625	281.614	628.769	195.662	464.377	264.699	448.353	418.308	379.436	171.597	461.98
173.684	473.348	350.921	508.061	290.928	442.245	283.971	422.913	218.316	485.901	384.199	458.401	342.253	404.58	414.787	355.015	197.02	553.458	396.107	264.386	388.991	490.034	345.694	504.657	168.604	615.203	157.976	468.111	248.649	396.204	98.5038	543.495	233.247	571.188	109.495	454.77	414	295.665	148.03	404.625	282.554	628.769	196.485	464.299	264.851	448.355	416.695	379.558	171.547	461.868
173.637	472.96	350.973	507.29	290.171	442.008	283.822	422.767	218.17	485.721	384.199	458.401	341.259	403.736	414.787	355.015	197.02	553.458	396.107	264.386	388.991	490.034	345.694	504.657	168.417	614.912	157.987	468.131	248.662	396.342	96.9992	543.572	233.37	570.911	109.127	454.639	413.327	294.91	146.543	405.225	282.524	628.776	196.132	464.211	264.8	448.465	416.561	379.601	171.547	461.868
173.667	472.483	350.03	506.506	290.275	441.822	283.153	421.877	218.17	485.721	383.358	459.511	341.259	403.736	413.533	355.404	197.343	553.412	394.878	263.48	390.018	489.278	345.123	504.441	171.39	615.835	156.593	468.131	249.178	396.71	96.7092	543.675	233.37	570.911	107.623	454.639	412.911	295.635	146.362	405.145	282.775	628.469	196.132	464.211	265.21	448.405	415.39	379.631	171.523	461.876
173.615	472.204	350.03	506.506	291.382	441.822	283.153	421.877	218.962	484.761	383.358	459.511	341.34	404.099	413.555	355.853	197.659	553.244	394.874	263.295	390.018	489.278	345.572	504.01	171.39	616.96	156.375	468.273	249.675	397.309	95.2737	543.675	233.758	570.796	107.623	454.359	412.938	294.781	144.918	405.666	282.64	628.421	195.586	464.062	264.854	448.492	415.271	379.588	171.634	461.85
173.474	471.879	349.316	505.783	291.382	441.822	282.831	421.51	218.962	484.761	382.416	459.182	341.388	404.352	412.192	355.853	198.278	553.114	393.508	263.295	390.877	489.689	343.993	504.22	168.7	615.195	154.893	468.768	249.675	397.309	95.2372	543.654	234.243	570.84	105.827	454.052	412.938	294.781	144.679	405.32	282.64	628.421	196.086	463.936	265.001	448.745	414.014	379.553	171.711	461.889
173.474	471.879	349.354	504.954	292.126	440.549	282.612	420.602	220.713	485.852	382.42	458.461	341.388	404.352	412.167	356.191	198.496	553.082	393.765	263.14	390.824	490.254	344.341	503.687	168.939	615.956	154.965	469.271	250.284	397.831	93.8091	543.536	234.488	570.807	105.811	453.699	412.915	294.382	143.785	406.43	282.75	628.429	196.148	463.838	264.566	448.995	413.853	379.434	171.711	461.904
173.489	471.475	348.676	504.445	291.443	440.114	282.147	419.912	220.566	486.598	381.197	458.93	341.503	404.658	411.072	356.601	198.496	553.082	392.644	263.031	391.774	490.254	343.358	503.474	168.939	615.956	153.565	469.515	250.679	398.162	93.8666	543.298	234.488	570.807	104.242	453.699	412.868	295.017	143.121	405.607	283.045	628.427	195.86	463.7	265.34	448.995	412.6	379.434	171.849	462.083
173.492	471.23	348.676	504.445	292.108	439.509	282.147	419.912	221.322	485.518	381.197	458.93	341.692	404.997	411.072	356.601	198.912	553.093	392.701	263.036	391.578	490.368	343.627	502.877	169.608	616.901	153.565	469.515	250.679	398.162	92.3413	543.128	234.657	570.818	103.993	453.513	412.868	294.207	141.876	406.255	283.412	628.403	195.86	463.7	264.815	449.133	412.578	379.155	172.766	462.368
173.492	471.23	348.229	502.954	292.108	439.509	282.147	419.117	221.546	483.499	380.098	459.403	341.975	405.372	409.843	357.324	200.119	553.079	391.523	263.112	391.794	489.454	342.572	502.27	170.318	616.71	152.851	469.394	250.967	398.322	92.3413	543.128	234.683	570.877	102.398	453.422	412.875	294.613	141.876	406.255	283.412	628.403	195.237	463.61	264.958	449.502	411.218	379.047	173.156	462.724
173.48	471.152	348.229	502.954	292.878	439.263	282.231	418.598	221.687	482.858	379.799	458.702	342.263	405.54	409.843	357.324	200.119	553.079	391.523	263.112	391.745	489.507	342.572	502.27	170.851	617.632	152.851	469.394	252.003	398.462			234.767	570.97	102.059	453.234	412.821	294.291	140.604	406.712	283.944	628.351	194.423	463.519	264.447	449.741	411.078	378.929	173.303	462.724
173.509	470.792	347.96	501.517	292.178	438.74	282.264	417.803	221.687	482.858	378.56	459.088	342.263	405.54	408.59	357.576	201.006	553.159	390.268	263.474	396.108	489.399	341.363	501.604	171.004	617.441	151.304	468.524	252.267	398.495			234.767	570.97	100.541	453.234	412.783	294.98	139.818	405.873	284.448	628.378	194.423	463.519	265.265	449.741	409.887	379.004	173.382	462.843
173.593	470.348	347.96	501.517	293.036	438.311	282.264	417.803	221.984	482.291	378.56	459.088	342.649	405.787	408.617	357.883	200.717	553.371	390.268	263.474	396.108	489.399	341.795	501.133	171.45	618.162	150.932	471.597	252.968	398.735			234.878	571.021	100.235	453.254	412.941	298.483	138.438	406.397	284.76	628.424	193.297	463.611	264.693	449.953	409.685	378.842	173.33	462.766
173.86	469.88	347.32	500.355	293.036	438.311	282.178	417.235	221.13	482.59	377.562	459.856	343.206	405.966	407.111	357.883	203.492	554.146	388.999	263.474	392.777	488.973	340.31	501.133	171.608	618.117	149.472	472.752	252.968	398.735			234.963	571.152	98.621	453.115	412.941	298.483	138.438	406.397	284.76	628.424	192.257	463.64	264.793	450.101	408.353	378.755	173.268	462.7
173.86	469.88	347.327	500.61	293.71	437.938	282.178	417.235	221.353	482.891	377.274	459.238	343.206	405.966	407.018	358.132	200.448	553.811	389.262	264.317	392.73	489.355	340.537	500.484	171.56	618.278	149.526	473.828	253.7	398.8			234.923	571.233	98.3496	453.176	412.781	294.025	137.004	406.8	285.036	628.403	191.139	463.632	264.349	450.016	408.262	378.653	173.481	462.88
174.171	469.408	346.556	499.656	293.71	437.938	281.809	415.622	220.68	482.994	375.934	459.242	346.024	406.353	405.56	358.27	201.704	553.811	388.149	264.792	393.748	488.485	339.828	500.043	171.56	618.278	148.087	474.339	253.51	398.339			234.923	571.233	96.8451	453.176	412.851	294.547	136.661	406.259	285.395	628.355	189.929	463.819	265.417	450.016	406.976	378.533	173.548	462.771
174.323	469.348	346.556	499.656	294.219	437.547	281.239	415.512	220.68	482.994	375.934	459.242	346.07	406.322	405.577	358.399	201.312	554.321	388.517	265.1	393.748	488.485	340.348	499.775	171.374	618.338	148.087	474.339	254.626	397.773			234.981	571.434	96.6438	453.044	412.851	292.642	135.212	406.51	285.961	628.296	189.929	463.819	264.894	449.823	406.976	378.533	173.491	462.773
174.323	469.348	345.973	498.666	294.219	437.547	281.239	414.477	220.147	482.917	374.835	460.048	345.463	406.026	404.14	358.408	202.364	555.141	388.095	265.162	394.61	488.482	339.444	499.249	171.444	618.063	146.64	473.861	254.626	397.773			234.995	571.561	94.929	453.278	412.882	294.302	135.212	406.51	285.961	628.296	189.035	463.948	265.217	449.536	405.679	378.537	173.369	462.485
174.574	469.109	345.771	499.136	293.619	437.538	280.725	414.433	220.162	482.961	374.682	460.519	344.842	405.993	404.14	358.408	202.364	555.141	388.095	265.162	394.838	488.902	339.444	499.249	171.363	617.905	146.704	474.38	255.844	397.497			235.029	571.696	94.878	453.246	412.878	293.469	133.759	406.752	286.513	628.067	187.112	464.162	264.775	449.264	405.61	378.459	173.582	462.485
174.803	468.85	345.84	498.704	293.053	437.533	280.006	413.471	220.162	482.961	373.773	460.842	346.167	405.993	402.893	358.26	202.745	555.045	387.613	265.565	395.512	489.369	338.511	498.874	171.296	617.999	145.237	474.545	255.249	397.391			235.029	571.696	93.2085	453.246	412.901	294.566	133.524	406.174	287.468	627.747	187.112	464.162	265.387	449.204	404.414	378.459	173.533	462.359
175.177	466.935	345.84	498.704	293.108	437.636	280.006	413.471	220.159	482.958	373.773	460.842	345.814	406.109	402.753	358.119	202.206	555.095	388.527	265.513	395.512	489.369	338.784	498.605	171.296	617.999	145.367	475.037	256.142	397.418			235.155	571.943	92.9724	453.403	412.901	292.901	132.166	406.586	287.701	627.344	185.445	464.52	265.024	449.025	404.226	378.38	173.689	462.372
175.466	466.856	345.061	497.479	293.108	437.636	279.118	412.482	220.18	482.971	372.693	461.625	346.467	406.28	401.219	358.119	202.206	555.095	387.159	265.513	396.22	489.521	337.67	498.605	171.296	617.999	143.926	475.667	256.142	397.418			235.303	572.157	91.4681	453.447	412.901	292.901	131.849	406.213	288.684	627.344	185.424	464.844	264.987	448.883	402.788	378.428	173.483	462.274
175.466	466.151	345.233	498.14	293.233	437.799	278.224	412.775	220.364	482.597	372.643	462.324	346.467	406.28	401.312	357.809	201.287	554.92	388.036	265.243	395.997	489.513	337.816	498.404	171.118	618.407	143.842	476.017	258.785	399.714			235.468	572.325	91.1832	453.59	413.154	296.588	130.533	407.053	288.94	626.091	184.303	465.525	264.937	448.787	402.6	378.416	173.768	462.709
175.625	466.358	344.468	497.349	293.233	437.799	277.161	412.367	220.409	485.282	372.084	462.693	347.311	406.483	399.982	357.513	201.287	554.92	387.487	265.216	395.997	489.513	336.945	498.404	171.118	618.407	142.221	476.508	257.965	400.046			235.468	572.325	89.2707	453.98	413.087	297.044	130.23	406.637	288.385	626.057	184.743	466.202	264.937	448.787	401.219	378.429	173.452	462.514
175.645	465.894	344.468	497.349	293.233	437.799	277.161	412.367	220.409	485.282	372.084	462.693	347.092	406.777	400.045	357.076	201.313	554.834	388.389	265.243	396.157	489.644	337.17	498.41	170.903	618.568	142.221	476.508	259.582	400.046			235.785	572.711	89.3411	454.18	414.449	297.044	128.803	407.076	288.062	625.708	183.045	466.202	264.825	448.7	401.219	378.429	173.465	462.716
175.645	465.894	344.023	496.555	293.233	437.799	276.803	411.092	220.478	485.046	371.527	463.241	347.79	407.008	398.651	356.605	201.45	554.719	388.021	265.287	396.667	489.841	336.179	498.741	170.903	618.568	140.863	476.703	257.381	398.476			236.161	573.078	87.7992	454.11	414.521	296.171	128.803	407.076	288.848	624.733	183.444	466.927	264.712	448.647	399.916	378.425	173.377	462.471
175.945	465.177	344.023	496.555	294.398	438.565	274.716	412.48	220.531	484.835	371.895	463.214	347.489	407.319	398.651	356.605	201.45	554.719	388.021	265.287	397.236	489.942	336.179	498.741	170.339	618.653	140.799	476.615	259.431	401.935			236.482	573.239	88.0358	454.848	413.83	297.314	127.36	407.589	288.665	625.016	182.479	467.709	264.472	448.577	399.625	378.303	173.558	462.921
178.389	464.564	343.424	496.829	294.923	438.818	273.611	412.006	220.531	484.835	370.938	463.829	348.524	407.319	397.396	356.128	201.486	554.654	387.592	265.744	397.726	490.131	335.243	499.03	170.214	618.79	139.218	476.825	256.995	398.8			236.482	573.239	86.1413	454.848	413.422	297.01	127.13	407.056	289.254	624.091	182.479	467.709	264.472	448.577	398.492	378.408	173.536	462.772
176.566	465.006	343.424	496.829	295.217	438.892	273.611	412.006	220.613	484.435	370.938	463.829	348.14	407.572	397.442	355.518	201.486	554.654	388.47	265.891	397.726	490.131	335.243	499.03	170.214	618.97	139.218	476.825	258.593	400.598			236.767	573.384	86.2246	455.565	413.369	296.685	125.724	407.572	289.469	624.221	181.302	468.523	264.336	448.5	398.1	378.248	174.028	462.923
177.808	465.367	341.472	496.211	295.217	438.892	272.345	411.433	220.624	484.001	371.16	464.732	347.551	407.751	395.745	355.518	201.486	554.654	387.261	265.891	398.024	490.064	334.412	499.03	170.255	619.041	137.694	476.262	258.593	400.598			237.108	573.493	84.3556	454.62	413.369	296.685	125.498	406.779	290.011	622.96	181.507	469.245	264.211	448.382	396.646	378.307	173.692	462.873
177.808	464.077	341.227	496.901	295.951	438.407	271.518	412.332	220.548	483.629	371.415	464.298	347.551	407.751	395.861	355.046	202.402	553.48	387.892	265.69	398.024	490.064	334.412	499.03	170.404	619.061	138.02	475.813	258.411	399.045			238.117	573.59	84.8608	455.382	413.38	296.213	124.156	407.934	290.407	623.335	180.156	469.817	264.03	448.329	396.423	378.285	174.07	463.308
177.808	464.077	340.236	496.72	295.994	438.333	270.085	411.663	220.542	483.443	370.791	465.171	347.192	407.945	394.8	354.657	202.402	553.48	387.987	265.964	398.456	490.064	333.284	500.469	170.404	619.061	136.51	475.351	258.172	402.412			238.117	573.59	82.6858	454.482	413.489	295.672	123.858	407.5	290.697	622.88	180.308	470.399	264.03	448.329	395.163	378.27	173.99	463.135
176.676	464.835	340.236	496.72	296.14	438.303	269.433	412.64	220.542	483.443	370.791	465.171	347.192	407.945	394.8	354.657	202.664	552.974	387.846	266.977	398.885	490.057	333.262	501.059	170.491	619.482	136.51	475.351	258.172	402.412			238.977	573.662	83.0835	455.475	413.489	295.672	122.519	407.948	290.899	623.417	178.709	470.399	263.967	448.369	394.974	378.415	173.918	463
176.676	464.835	339.456	495.91	296.14	438.303	268.403	411.335	220.523	483.149	370.363	466.071	346.906	408.265	393.247	353.81	204.28	552.298	387.151	267.547	399.235	489.76	332.195	501.738	170.701	619.38	134.893	474.897	257.813	403.262			238.977	573.662	81.6762	455.652	413.721	295.125	122.519	407.948	290.899	622.412	178.706	470.925	263.967	448.369	393.55	378.618	173.725	462.779
176.718	464.46	339.013	497.188	295.117	438.766	267.913	412.286	220.556	482.806	370.511	465.593	346.906	408.265	393.247	353.81	204.28	552.298	387.151	267.547	399.119	489.557	332.195	501.738	171.058	619.576	134.952	474.229	257.806	403.989			241.001	574.107	82.1058	456.452	414.169	294.74	121.162	408.505	291.109	623.027	177.308	471.818	264.022	448.662	393.364	378.797	173.881	463.169
177.101	465.125	338.435	496.691	295.106	438.742	266.581	412.133	220.556	482.806	370.011	466.099	346.906	408.265	391.974	353.428	204.995	551.623	387.151	267.408	399.34	489.368	331.284	502.433	171.352	619.493	133.362	474.229	257.94	404.637			241.001	574.107	80.0238	456.452	414.624	294.269	120.968	408.124	291.489	623.234	177.308	471.818	264.022	448.602	392.254	378.797	173.698	463.125
177.503	464.574	338.435	496.691	295.149	438.658	266.581	412.133	220.704	482.429	370.011	466.099	346.906	408.265	391.967	353.117	204.433	551.053	386.777	267.373	399.34	489.368	331.269	503.038	171.714	619.493	133.476	473.748	258.019	404.884			241.285	574.114	80.3913	457.1	414.902	294.15	119.576	408.93	291.913	623.316	175.768	472.486	264.186	448.679	392.015	378.979	173.802	463.198
177.503	464.574	338.016	496.583	295.149	438.658	265.01	412.016	221.042	481.914	369.044	466.651	346.906	408.265	390.407	353.117	204.64	550.732	386.777	267.373	399.714	489.21	331.269	503.038	172.122	619.249	131.801	473.748	258.019	404.884			240.837	574.161	79.0954	457.176	414.902	294.15	119.576	408.93	291.913	623.316	175.597	472.669	264.169	448.76	390.635	379.336	173.597	463.161
177.503	464.574	338.394	496.955	295.358	438.521	265.01	412.016	221.367	481.521	369.044	466.651	346.906	408.265	390.425	352.728	203.713	550.485	385.912	267.714	399.577	488.889	331.132	503.695	172.711	619.099	131.957	472.883	258.019	404.884			241.095	574.594	79.3964	456.896	415.077	294.047	118.091	409.329	292.314	622.87	173.997	472.997	264.265	448.931	390.423	379.555	173.77	463.296
178.505	464.938	337.895	496.586	295.738	438.406	263.274	412.365	221.367	481.521	368.126	466.739	346.935	408.149	389.028	352.377	204.988	550.485	385.054	268.016	400.518	488.889	329.847	504.287	172.711	619.099	130.408	472.713	258.158	405.59			241.095	574.594	77.5784	456.896	415.143	293.948	117.863	409.053	293.328	622.296	173.8	472.886	264.265	448.931	389.05	379.859	173.716	463.182
178.915	464.576	337.895	496.586	296.215	438.255	263.049	412.959	221.655	481.08	368.126	466.739	347.152	408.302	389.092	352.06	204.28	550.488	384.284	268.184	400.367	488.507	329.368	504.788	172.921	618.955	130.408	472.713	258.168	405.834			240.572	574.832	77.8491	456.575	415.143	293.948	116.354	409.479	293.516	621.881	172.237	473.216	264.465	449.1	389.05	379.859	173.825	463.268
178.915	464.576	337.137	496.843	296.215	438.255	261.489	412.959	222.483	479.732	367.481	466.739	348.219	408.306	387.775	352.06	204.828	550.384	384.284	268.964	401	488.202	328.592	505.302	172.378	618.849	128.736	472.577	258.168	405.834			240.126	574.587	76.2694	456.067	415.138	293.842	116.354	409.479	294.44	621.881	172.061	473.112	264.491	449.325	387.837	380.026	173.826	463.039
179.228	464.338	337.082	496.961	296.709	438.014	261.424	413.569	221.798	480.601	367.481	466.739	348.259	408.366	387.775	352.06	204.828	550.384	384.284	268.964	401.229	487.945	328.592	505.302	173.273	618.969	129.199	472.434	258.173	405.888			239.922	574.048	76.5043	455.557	415.003	293.822	114.879	409.194	294.004	621.681	170.716	473.263	264.453	449.555	387.769	380.334	173.994	463.144
179.449	463.988	336.119	496.862	298.353	437.55	259.889	413.724	221.798	480.601	365.5	466.198	349.172	408.366	386.278	351.447	204.347	550.198	382.402	268.735	402.167	487.755	327.649	505.377	172.317	618.902	127.531	472.434	258.186	405.91			239.922	574.048	74.5093	455.557	414.816	293.712	114.553	409.146	294.459	621.47	170.716	473.263	264.453	449.555	386.59	380.364	174.011	463.037
179.499	463.793	336.119	496.862	298.881	437.495	259.889	413.724	221.843	480.382	365.5	466.198	348.945	408.256	386.179	351.302	203.892	550.127	381.54	268.47	402.167	487.755	327.525	505.437	172.317	618.902	127.502	472.14	257.966	402.902			241.482	575.022	74.9932	455.071	414.665	293.549	113.147	409.457	294.202	621.101	169.319	473.578	264.445	449.778	386.467	380.448	173.761	462.921
179.504	463.749	335.248	496.862	298.881	437.495	258.286	413.915	221.871	480.24	365.073	466.198	349.304	408.079	384.734	351.302	204.157	550.121	381.54	268.47	403.135	487.733	326.663	505.677	172.138	618.829	125.853	472.14	257.966	402.902			241.003	574.69	73.5113	454.521	414.665	293.549	112.783	409.578	295.818	621.101	169.319	473.578	264.518	450.026	385.143	380.705	173.581	462.749
179.504	463.749	335.116	496.928	299.808	437.495	258.259	414.441	221.871	480.24	363.82	466.432	349.304	408.079	384.734	351.302	204.325	550.257	380.584	268.209	403.135	487.733	326.463	505.506	172.073	618.794	125.827	472.027	257.898	403.258			241.324	574.926	73.6587	453.988	414.438	293.453	111.599	409.578	296.034	620.467	167.454	472.989	264.732	450.216	384.958	380.749	173.581	462.749
179.468	463.764	334.197	497.101	298.861	437.934	256.51	414.441	221.871	480.24	363.263	466.67	349.761	407.837	383.291	351.193	204.325	550.257	380.904	266.015	404.358	487.733	325.319	505.483	172.073	618.794	124.302	472.027	257.848	403.879			241.324	574.926	71.8137	453.988	414.206	293.299	111.365	409.381	297.274	620.256	167.446	472.492	264.732	450.216	383.541	380.8	173.607	462.675
180.221	463.734	334.197	497.101	299.418	438.096	256.51	414.441	221.981	479.871	363.263	466.67	349.116	407.603	383.288	351.107	204.56	550.5	380.928	265.905	403.884	488.061	325.116	505.123	172.166	618.767	124.302	472.027	257.848	403.879			240.856	575.119	71.9405	453.511	414.656	293.299	110.02	410.258	297.442	617.358	165.983	472.942	265.138	450.475	383.541	380.8	173.607	462.81
180.221	463.734	333.273	497.612	299.418	438.096	254.786	414.441	222.226	479.683	362.061	466.825	349.551	407.356	381.936	351.107	204.699	550.795	380.967	267.016	405.313	488.675	323.992	504.822	172.166	618.767	122.563	472.126	257.848	403.879			240.499	574.787	70.3997	452.936	414.576	293.229	110.02	410.258	298.885	617.358	165.918	472.425	265.574	450.719	382.06	381.065	173.504	462.506
180.69	463.764	333.273	497.612	300.075	438.152	255.858	415.366	222.454	479.517	361.092	467.08	348.962	407.273	381.936	351.107	204.699	550.795	380.967	267.016	403.777	488.473	323.992	504.822	172.627	618.091	122.563	472.126	258.185	405.453			240.549	574.641	70.621	452.467	414.879	293.342	108.678	410.567	298.145	617.173	164.611	472.192	265.767	450.882	382.054	381.02	173.504	462.506
180.055	463.697	332.594	497.612	300.195	438.228	254.213	415.744	222.454	479.517	360.457	467.391	348.962	407.273	380.393	351.376	204.511	551.008	380.562	266.61	404.216	488.626	323.13	504.595	172.887	617.417	121.07	472.126	258.545	408.563			240.549	574.641	68.719	452.467	414.538	293.433	108.337	410.862	298.931	617.023	164.611	472.192	265.767	450.882	380.775	381.065	173.463	462.353
180.413	463.681	332.594	497.612	301.137	438.19	254.213	415.744	222.76	479.316	360.457	467.391	348.588	407.138	380.187	351.448	204.42	551.282	380.777	266.031	404.216	488.626	322.972	504.129	172.887	617.537	121.07	472.126	258.511	408.815			240.542	574.543	68.8805	451.879	414.928	293.515	107.114	411.469	298.031	617.01	163.086	471.513	265.777	450.928	380.652	381.071	173.387	462.211
179.872	463.74	331.311	499.214	301.137	438.19	252.461	415.744	223.006	479.285	359.183	467.76	348.754	407.087	378.742	351.448	204.408	551.423	380.339	266.031	404.744	488.798	322.972	504.129	173.023	617.294	119.356	473.037	258.511	408.815			240.503	574.481	67.4979	451.462	414.928	293.515	107.114	411.469	299.289	617.01	163.085	470.908	265.876	451.044	379.35	381.043	173.394	462.193
180.955	463.74	331.311	499.214	302.175	438.129	252.856	416.536	223.179	479.311	358.26	468.178	348.754	407.087	378.732	351.53	204.571	551.914	380.339	266.031	404.744	488.798	322.91	503.699	173.023	617.369	119.356	473.037	258.372	409.329			240.503	574.481	67.5982	450.848	415.492	293.676	105.778	411.992	298.356	619.212	161.598	470.454	266.197	451.246	379.209	380.91	173.394	462.193
180.55	463.643	330.599	500.568	301.592	437.966	251.098	416.536	223.211	479.347	357.572	468.453	349.187	406.947	377.385	351.61	204.571	551.914	380.339	267.006	404.744	488.798	321.234	503.3	173.023	617.369	117.389	473.356	258.145	410.049			240.583	574.405	65.7517	450.848	414.93	293.87	105.628	412.66	297.836	619.091	161.595	470.002	266.197	451.276	377.864	380.933	173.471	462.123
181.773	463.643	330.599	500.568	302.192	437.681	251.91	417.993	223.211	478.207	357.572	468.453	349.408	406.658	377.296	351.841	204.864	552.64	375.662	263.702	404.936	489.32	320.629	502.874	173.187	617.121	117.389	473.356	257.936	410.827			240.561	574.277	65.9117	450.495	416.03	293.87	104.401	413.1	297.836	619.091	159.945	470.437	266.337	451.416	377.864	380.933	174.267	462.141
181.773	463.643	330.354	500.692	302.192	437.681	249.934	416.958	223.232	478.197	356.387	468.932	349.408	406.658	375.822	351.936	205.188	553.144	374.735	262.876	405.383	489.511	319.585	502.493	173.319	617.01	115.761	473.361	257.936	410.827			240.61	574.179	64.3062	449.21	415.294	294.101	104.401	413.1	297.836	619.091	160.017	470.037	266.728	451.65	376.448	380.96	174.4	462.167
180.645	463.863	330.264	502.333	302.955	437.425	250.478	417.892	223.232	477.582	356.154	469.387	349.658	405.924	375.822	351.936	205.188	553.144	374.735	262.876	405.889	489.508	319.585	502.493	173.387	616.934	115.463	473.305	257.833	412.035			239.892	573.803	64.3701	448.846	414.856	294.485	103.838	413.254	297.467	619.175	158.66	469.462	267.044	451.95	376.499	380.819	174.583	462.167
180.05	464.042	329.915	503.194	302.396	437.074	249.423	418.692	223.232	477.582	355.035	470.563	349.658	405.924	374.528	352.182	205.324	553.56	374.416	263.478	406.207	489.421	318.549	502.041	173.375	616.938	114.007	473.305	257.832	412.556			239.892	573.803	62.3811	448.846	414.66	294.791	104.762	413.384	297.393	619.145	158.66	469.462	267.044	452.04	375.153	380.984	174.686	462.162
180.05	464.042	329.915	503.194	303.031	436.696	249.423	418.692	224.039	477.541	355.035	470.563	349.681	405.627	374.393	352.404	205.409	553.862	374.504	263.456	406.207	489.421	318.674	501.642	173.759	616.938	114.033	473.06	257.967	412.927			239.985	573.776	62.6626	448.138	414.655	294.973	103.94	413.844	297.393	619.145	157.163	469.02	267.109	452.323	374.948	380.753	175.046	462.21
180.235	464.252	329.418	503.379	303.031	436.696	248.4	419.614	223.881	477.793	353.83	471.382	349.724	405.579	372.698	352.404	205.409	553.862	374.154	263.456	406.565	489.224	317.518	501.642	173.798	616.988	112.586	472.812	257.967	412.927			240.087	573.776	61.13	448.21	414.655	294.973	104.563	414.458	297.393	619.145	157.081	468.61	267.222	452.949	373.313	380.575	174.762	462.355
180.235	464.252	329.651	504.242	302.686	436.32	248.919	420.573	223.93	477.313	354.074	471.31	349.724	405.579	372.783	352.567	205.409	553.862	373.78	263.26	406.783	489.023	317.503	501.16	174.368	617.095	112.593	472.788	258.197	413.727			241.314	573.937	61.356	447.557	414.675	295.145	103.033	414.458	297.136	618.797	155.655	468.61	267.301	453.139	373.371	380.406	174.951	462.355
180.555	464.434	329.101	505.343	302.279	436.064	247.806	421.557	223.93	477.313	353.271	472.156	349.852	405.202	371.436	352.689	205.409	553.862	372.922	263.228	406.783	489.023	316.551	500.738	174.368	617.095	111.236	472.877	257.99	410.372			241.314	573.937	59.619	448.082	414.688	295.241	103.698	415.256	297.072	618.257	155.277	468.265	267.55	453.319	371.981	380.415	174.951	462.355
180.727	464.619	329.101	505.343	302.317	435.78	248.345	422.508	224.159	476.591	353.271	472.156	350.057	404.975	371.399	352.617	206.171	554.663	372.548	263.43	407.032	488.794	316.551	500.738	174.868	617.173	111.236	472.877	257.765	411.316			242.036	573.516	59.8429	447.5	414.688	295.241	102.894	416.303	296.987	617.677	153.676	468.265	267.572	453.561	371.981	380.415	174.788	462.536
180.727	464.619	328.537	506.272	302.317	435.78	246.509	422.808	224.159	476.591	352.26	472.921	351.256	404.771	369.873	352.502	206.171	554.663	371.953	263.593	407.62	488.794	315.359	500.096	174.614	617.242	109.743	473.151	257.765	411.316			241.415	573.901	58.3717	446.619	414.702	295.338	102.894	416.303	296.987	617.677	153.458	468.239	267.652	454.186	370.671	380.237	174.509	462.687
180.957	464.922	328.364	506.663	302.287	435.787	247.106	423.62	223.796	476.497	352.427	473.095	351.162	404.65	369.873	352.502	206.171	554.663	371.953	263.593	407.909	488.661	315.359	500.096	175.274	617.242	109.664	473.49	257.641	412.554			241.381	573.931	58.7599	445.806	415.042	295.409	102.184	417.466	297.013	616.976	152.148	468.278	267.652	454.186	370.659	379.975	174.701	462.627
181.392	465.144	327.486	507.398	302.369	435.846	245.755	424.04	223.796	476.497	351.636	473.875	351.162	404.65	368.526	352.204	206.926	554.61	371.247	263.707	408.55	488.48	314.094	500.095	174.986	616.997	108.187	473.49	257.706	412.896			241.381	573.931	56.7858	445.806	415.554	295.367	102.872	418.114	297.035	616.402	152.148	468.278	267.751	454.351	369.231	380.065	174.58	462.818
181.881	465.272	327.486	507.398	302.467	435.98	245.755	424.04	224.083	476.853	351.636	473.875	350.881	404.572	368.526	352.204	207.1	554.406	370.926	263.78	408.55	488.48	314.038	500.217	175.98	616.997	108.227	474.081	257.729	413.615			241.364	573.927	57.2946	445.078	415.816	295.306	102.147	419.173	297.268	616.001	150.426	468.178	267.76	454.819	369.303	379.695	174.667	462.917
182.405	465.42	327.086	508.169	302.467	435.98	244.492	424.955	223.65	477.396	350.606	474.82	351.128	404.492	366.821	352.204	208.171	554.406	370.221	263.78	409.144	488.408	312.85	500.217	175.622	616.95	107.002	474.617	257.729	413.615			241.387	573.927	56.0442	444.677	415.816	295.306	102.734	419.493	297.268	616.001	150.144	468.187	267.769	454.905	367.816	379.334	174.243	462.895
182.405	465.42	326.522	508.195	302.624	436.055	244.492	424.955	223.252	477.16	351.311	474.109	351.128	404.492	367.136	351.605	208.718	554.067	369.849	263.864	409.144	488.408	312.751	500.449	175.849	617.05	107.137	475.353	257.888	414.156			239.945	573.658	56.389	443.817	415.925	295.352	101.416	420.229	297.476	615.784	148.451	468.124	267.793	454.858	367.785	378.909	174.243	462.895
182.405	465.42	325.374	508.69	302.649	436.161	243.401	426.291	223.367	476.889	350.582	474.645	351.386	404.441	365.81	351.157	209.555	554.067	368.733	263.844	410.014	488.408	312.025	500.449	175.849	617.05	105.835	475.89	258.246	414.018			239.945	573.658	54.481	444.312	416.001	295.383	102.034	420.706	297.627	615.861	148.304	467.972	267.793	454.858	366.234	378.909	174.103	462.913
183.005	465.102	325.374	508.69	302.766	436.249	243.401	426.291	223.367	476.889	350.582	474.645	351.386	404.441	365.923	350.751	209.681	554.04	368.733	263.844	410.014	488.408	311.803	501.254	176.214	616.799	105.835	475.89	258.246	414.888			241.49	573.969	54.8536	443.315	416.001	295.383	101.151	421.978	297.736	615.942	146.833	467.972	267.967	454.853	366.234	378.909	174.224	462.949
183.005	465.102	324.155	509.042	302.766	436.249	242.333	428.001	223.701	476.794	349.803	475.188	352.451	404.04	364.344	350.751	210.31	554.057	367.946	263.698	410.281	488.097	310.821	501.873	175.675	616.625	104.398	476.412	258.836	414.901			241.492	573.999	53.8364	442.763	416.148	295.464	101.151	421.978	297.736	615.942	146.652	467.818	268.093	454.752	364.955	378.218	174.335	463.103
183.099	465.023	323.71	508.397	302.908	436.445	244.342	428.372	224.133	476.949	349.926	474.387	353.118	403.811	364.344	350.751	210.31	554.057	367.946	263.698	410.215	487.918	310.821	501.873	175.301	616.626	104.616	476.704	259.527	415.517			241.458	574.048	53.9149	441.875	417.005	295.56	100.478	423.285	297.81	616.067	145.385	467.512	268.144	454.715	365.127	377.858	174.335	463.103
183.088	464.968	322.464	508.552	302.853	436.619	243.055	429.619	224.133	476.949	348.734	474.929	353.118	403.811	363.081	349.938	211.074	554.257	366.941	263.698	411.091	487.667	309.838	502.59	175.136	616.553	103.127	476.944	260.176	415.038			241.458	574.048	52.3819	441.875	417.103	295.675	100.583	423.453	297.782	616.193	145.385	467.512	268.144	454.715	363.63	377.858	174.474	463.406
183.165	464.921	322.464	508.552	302.919	436.836	243.055	429.619	224.384	477.087	348.734	474.929	353.118	403.811	363.282	349.47	210.789	554.576	366.765	263.306	411.091	487.667	310.111	503.365	175.136	616.553	103.306	477.03	261.152	415.582			241.536	574.094	52.4925	441.041	417.345	295.72	99.8633	424.669	297.659	616.298	143.718	467.247	268.081	454.678	363.7	377.594	174.728	463.683
183.165	464.921	321.244	508.305	302.919	436.836	242.667	430.018	224.333	477.151	347.929	475.517	353.118	403.811	361.641	349.47	211.172	554.706	365.454	263.306	412.571	483.989	308.947	503.365	175.355	616.337	102.924	477.197	261.152	415.582			241.549	574.106	52.2879	440.533	417.345	295.72	99.8633	424.669	297.659	616.298	143.608	466.999	268.151	454.542	362.241	377.237	174.953	463.798
183.165	464.921	320.828	507.587	302.902	437	241.479	429.561	224.333	477.151	348.186	474.817	353.118	403.811	361.897	348.955	210.665	554.992	365.636	263.317	411.982	483.896	309.204	504.089	175.352	616.031	102.447	476.57	263.112	415.692			242.228	574.15	51.8866	440.199	417.732	295.794	98.7087	425.624	297.497	616.463	141.809	466.846	268.229	454.395	362.328	377.019	174.953	463.798
183.588	464.308	319.671	506.841	303.045	437.259	241.028	429.921	224.333	477.151	347.176	475.408	353.118	403.811	360.707	348.469	211.738	554.992	364.705	263.532	412.924	483.896	308.578	504.78	175.352	616.031	101.313	476.348	261.93	414.918			242.228	574.15	51.8866	440.199	417.379	295.961	98.6	425.404	297.429	616.736	141.888	466.689	268.532	454.395	360.887	376.683	175.307	463.955
183.813	463.901	319.664	506.349	303.233	437.475	240.437	428.779	224.333	477.151	347.176	475.408	354.576	403.026	361.154	348.088	211.288	555.311	364.705	263.532	412.355	483.814	309.11	505.597	175.298	615.62	101.313	476.348	261.93	415.953			242.4	574.164	50.7843	440.161	418.414	295.961	97.2967	426.28	297.566	616.993	140.115	466.689	268.435	454.217	360.887	376.683	175.673	464.035
183.813	463.901	318.424	506.349	303.233	437.475	239.597	430.999	224.787	477.55	346.138	475.871	354.926	403.003	359.777	347.627	212.022	555.839	363.482	263.532	412.402	486.378	308.645	506.4	175.11	615.279	100.133	476.124	262.774	414.803			242.058	574.197	49.8031	440.719	417.997	296.143	97.2967	426.28	297.566	616.993	140.049	466.601	268.717	454.008	359.315	376.773	176.107	464.056
184.04	463.425	318.432	505.794	303.34	437.612	238.134	429.224	224.976	477.649	346.447	475.655	355.204	403.007	359.777	347.627	212.022	555.839	363.482	263.532	411.993	485.133	308.645	506.4	174.971	614.927	100.279	475.181	262.56	415.028			242.678	574.197	48.6337	440.923	419.497	292.765	96.2066	426.82	297.831	617.142	138.61	466.561	268.565	453.801	359.448	376.233	176.275	464.086
184.426	463.043	317.217	505.242	303.662	437.917	236.982	428.913	224.976	477.649	345.744	476.221	355.204	403.007	358.109	347.627	211.894	556.233	362.354	263.532	411.364	486.002	308.193	507.297	174.797	614.528	98.7599	475.511	262.985	414.473			242.678	574.197	48.6337	439.903	418.682	292.198	95.8838	426.032	298.312	617.533	138.61	466.561	269.194	453.801	358.043	376.233	176.432	464.135
185.901	462.565	317.217	505.242	303.662	438.322	236.982	428.913	225.211	477.667	345.744	476.221	355.283	403.226	358.907	346.815	211.95	556.615	362.758	264.622	411.364	486.002	309.022	508.084	174.797	614.528	98.9647	474.751	263.76	414.147			242.271	574.275	47.4979	440.697	418.865	292.061	94.6491	426.54	298.745	617.65	137.078	466.627	268.879	453.744	357.999	375.991	176.358	464.081
185.974	462.202	316.039	504.597	303.662	438.322	236.534	429.582	225.513	477.674	345.025	476.866	355.374	403.391	357.138	346.815	212.356	556.761	361.406	264.982	411.181	485.911	307.81	508.084	174.575	613.947	98.3631	474.794	263.76	414.147			241.88	574.332	46.4477	440.201	418.865	292.061	94.2306	425.578	298.745	617.65	136.998	466.865	269.125	453.651	356.567	375.779	176.529	464.123
186.941	462.202	316.039	504.597	303.662	438.322	235.232	427.678	225.513	477.674	345.025	476.866	355.374	403.391	357.555	346.376	213.679	556.99	360.937	266.799	411.164	485.66	308.501	508.851	174.246	613.479	97.729	473.819	264.552	414.077			242.019	574.402	45.5318	441.238	418.447	291.889	93.1311	426.988	298.95	617.656	135.474	467.145	269.155	453.541	356.645	375.628	176.834	464.123
186.738	461.938	315.13	503.306	305.592	435.953	234.666	428.088	225.513	477.674	343.911	477.712	355.368	403.507	356.109	346.376	213.679	556.99	360.456	266.238	411.164	485.66	308.134	509.695	174.246	613.479	96.2044	473.395	265.064	414.33			242.019	574.402	45.5318	439.827	418.144	291.562	92.6888	425.945	299.71	617.587	135.241	467.583	269.786	453.541	355.23	375.445	177.193	464.217
187.325	461.794	315.131	502.58	305.596	436.392	233.515	426.665	225.513	477.674	343.911	477.712	355.359	403.538	356.401	345.721	213.679	556.99	360.783	267.184	411.226	485.227	308.748	510.56	174.265	613.28	96.2044	473.395	265.064	414.33			242.191	574.484	44.4822	440.694	418.144	291.562	91.3463	426.363	299.927	617.595	133.784	467.583	269.644	453.449	355.23	375.445	177.513	464.385
187.325	461.794	314.168	502.58	305.596	436.392	232.175	427.625	226.948	477.129	343.036	478.513	355.322	403.592	354.985	345.721	213.02	556.481	359.734	267.833	411.399	483.785	307.546	510.695	174.49	613.047	94.6954	473.47	265.728	414.563			241.82	574.441	43.5335	440.03	418.135	291.425	91.3463	426.363	300.323	617.595	133.7	467.96	269.875	453.319	353.771	375.278	177.826	464.646
187.962	461.81	314.204	502.047	305.645	436.211	232.175	427.625	227.026	477.039	342.766	478.833	355.435	403.901	354.985	345.721	213.02	556.481	359.734	267.833	411.399	483.785	308.339	510.748	174.664	612.984	94.6954	473.47	267.353	414.682			242.01	574.438	42.3742	441.322	418.12	291.353	89.8537	426.628	300.491	617.553	132.298	468.621	270.339	453.148	353.66	375.098	177.945	464.676
187.407	461.96	313.316	501.207	305.653	436.001	230.587	427.033	227.026	477.039	341.975	479.697	355.435	403.901	353.843	345.517	213.02	556.481	358.092	267.258	411.399	482.96	307.225	511.168	175.018	612.76	93.0259	473.47	268.299	414.64			242.01	574.438	41.2912	439.267	418.134	291.283	89.5857	425.917	301.246	617.421	132.298	468.621	270.339	453.148	352.133	375.098	178.417	464.955
187.927	462.103	313.316	501.207	305.686	435.968	230.587	427.033	227.262	476.973	341.975	479.697	355.634	404.314	353.721	345.484	213.954	556.303	358.975	267.314	411.399	482.96	307.611	512.83	175.018	612.76	93.0259	473.47	268.922	414.496			241.613	574.474	40.4154	440.249	418.134	291.283	88.3306	426.18	301.286	617.32	130.983	469.224	270.95	453.046	352.039	374.893	179.243	465.231
187.223	462.299	312.485	501.207	305.686	435.968	229.074	427.453	227.568	476.963	341.142	480.306	356.681	404.813	352.53	344.764	214.875	556.303	357.511	267.314	412.669	481.506	306.507	513.295	175.36	612.575	92.1585	474.998	268.922	414.496			241.326	574.412	39.245	439.321	418.134	291.283	88.3306	426.18	302.516	617.32	131.02	469.868	271.513	453.181	350.614	374.741	179.438	465.598
188.435	462.299	312.665	499.709	305.707	435.933	229.706	427.14	228.845	477.051	340.919	480.661	356.681	404.813	352.398	344.939	215.744	556.56	358.374	267.32	412.966	482.085	306.639	513.614	175.38	612.575	92.4466	475.699	269.592	414.45			241.324	574.357	39.4707	439.861	418.17	291.321	86.8216	426.638	302.463	617.185	129.686	470.795	271.911	453.382	350.529	374.625	179.847	465.598
187.665	462.463	312.211	498.766	305.722	435.91	228.182	427.605	228.842	477.179	340.163	481.477	357.368	405.354	350.936	344.562	216.776	556.56	357.268	270.403	413.304	480.9	305.905	514.274	175.38	612.575	91.1918	476.377	268.813	414.326			241.324	574.357	38.4357	438.016	418.161	291.265	86.8421	426.18	303.256	616.887	129.996	471.571	271.911	453.382	349.013	374.649	180.05	465.587
188.154	462.497	312.7	497.899	305.717	435.918	228.182	427.605	229.657	476.083	340.163	481.477	357.268	405.977	350.874	345.056	216.326	556.634	357.961	271.258	413.256	481.434	305.837	514.471	175.41	612.814	91.1918	476.377	269.356	414.147			241.25	574.204	38.5802	438.357	418.161	291.265	85.7351	426.96	303.141	616.696	128.508	471.571	272.112	453.649	349.013	374.649	180.826	465.629
188.154	462.497	311.987	497.899	305.717	435.918	226.646	427.98	229.322	476.07	339.078	482.509	356.872	406.168	349.464	344.739	216.544	556.783	357.156	271.693	413.695	480.628	305.639	514.951	175.524	612.933	89.8991	477.113	269.356	414.147			241.213	574.146	37.735	436.968	418.161	291.265	85.7351	426.96	304.651	616.696	128.69	472.356	272.323	454.005	347.434	374.712	180.734	465.582
187.578	462.592	312.59	496.985	306.697	435.81	227.703	428.954	230.074	475.781	339.222	482.496	356.678	406.225	349.464	344.739	216.544	556.783	357.156	271.693	413.695	480.628	305.639	514.951	175.834	613.007	90.1468	477.814	269.958	413.824			241.105	573.925	38.0619	436.941	418.174	290.388	83.9841	426.979	303.81	616.616	127.558	473.143	272.314	454.075	347.418	374.704	181.281	465.612
187.35	462.684	312.656	496.684	306.905	435.545	226.539	430.053	230.074	475.781	338.254	483.302	356.678	406.225	348.208	344.144	217.008	556.29	356.432	272.955	414.03	479.986	304.917	515.978	176.119	613.058	88.4923	478.144	269.484	413.274			241.105	573.925	36.7314	434.766	418.25	292.999	83.8388	426.669	304.306	616.527	127.558	473.143	272.314	454.075	346.247	374.908	181.005	465.548
187.798	462.94	312.656	496.684	306.995	438.022	226.539	430.053	230.918	475.418	338.254	483.302	356.749	406.355	348.094	344.505	216.609	556.671	356.765	273.351	414.03	479.986	304.12	515.33	176.119	613.058	88.6769	478.951	270.601	412.564			241.059	573.848	37.0916	435.322	418.148	292.426	82.3896	426.933	303.609	616.122	126.352	473.938	272.45	454.194	346.247	374.908	181.427	465.536
187.798	462.94	312.52	496.062	306.995	438.022	225.513	431.06	230.707	475.609	337.195	484.057	356.98	406.486	346.932	343.5	217.323	557.277	355.541	274.341	416.318	476.65	304.12	516.02	176.621	613.284	87.2483	479.492	270.601	412.564			240.906	573.657	36.2329	433.575	418.148	292.426	82.1308	426.537	303.609	616.122	126.715	474.731	273.154	454.567	344.821	375.156	181.358	465.632
187.798	462.94	313.152	495.659	306.729	438.005	225.891	431.748	231.654	474.979	337.19	483.584	356.98	406.486	346.825	343.821	217.323	557.277	355.79	274.343	416.547	477.23	303.127	515.849	177.151	613.468	87.4794	479.936	271.634	411.832			240.865	573.561	36.6734	434.218	418.686	291.628	81.0133	427.092	303.014	615.823	125.403	475.496	273.47	454.787	345.026	375.327	181.806	465.632
188.712	463.583	312.921	493.949	306.558	437.821	224.861	432.842	231.654	474.979	336.392	484	356.98	406.486	345.505	343.15	218.424	557.622	354.897	275.02	416.918	475.849	302.306	516.374	177.151	613.468	86.0733	480.316	271.477	411.25			240.865	573.561	35.0849	432.043	418.875	290.896	81.0133	427.092	302.777	615.562	125.558	476.284	273.81	455.207	343.522	375.559	182.138	465.857
188.712	463.583	313.042	493.303	306.411	437.867	225.273	433.608	232.236	474.194	336.392	484	357.54	406.577	345.449	343.398	217.794	558.077	354.653	274.848	414.558	478.162	300.631	515.871	177.621	613.508	86.0733	480.316	272.575	410.88			240.761	573.469	35.2802	432.472	418.242	290.896	79.2612	427.093	302.829	615.237	123.914	476.644	274.096	455.322	343.522	375.559	182.914	466.046
188.712	463.583	313.042	492.658	306.411	437.867	223.755	434.148	232.236	474.194	335.57	484.262	358.353	406.577	344.123	342.776	218.565	558.327	354.014	276.108	415.056	476.917	299.87	516.396	177.621	613.508	84.8146	480.906	272.575	410.88			240.747	573.43	34.2603	430.94	419.209	289.165	79.2612	427.093	302.829	615.237	124.169	477.411	274.508	455.87	342.008	375.694	182.636	466.091
189.475	464.117	313.042	492.658	306.411	437.312	224.403	434.717	233.347	473.459	335.504	483.449	359.044	406.444	344.123	342.776	218.565	558.327	354.014	276.108	415.062	477.465	299.87	516.396	177.621	613.598	84.7017	480.46	272.165	410.588			240.728	573.44	33.99	431.42	418.812	290.217	77.8444	427.689	303.012	614.722	123.106	478.422	274.508	455.87	341.853	375.819	183.186	466.031
189.644	464.18	312.256	491.463	306.025	436.906	223.705	435.904	233.347	473.459	334.449	483.825	359.977	406.444	343.115	342.146	219.127	558.031	352.346	276.192	415.524	476.145	298.08	516.361	177.682	613.475	83.5002	481.3	271.804	410.337			240.728	573.44	32.8785	429.484	419.593	290.106	77.7552	427.433	303.392	614.182	123.106	478.422	274.905	456.395	340.441	375.88	182.977	466.067
189.987	464.317	312.256	491.463	305.991	436.301	223.705	435.904	232.404	473.818	334.449	483.825	360.067	406.412	342.943	342.188	218.802	557.642	352.346	276.192	415.524	476.145	297.583	515.876	178.447	613.58	83.0588	480.675	271.927	410.392			240.728	573.44	32.6431	430.167	420.69	286.239	76.4958	427.986	303.884	613.66	121.803	479.129	274.764	456.441	340.441	375.88	183.438	465.997
190.244	464.635	311.382	490.729	305.991	436.301	223.057	436.998	231.949	474.305	333.366	484.075	360.872	406.432	341.779	341.033	218.802	557.642	351.858	277.557	415.538	476.403	296.516	516.416	178.934	613.331	81.8374	480.562	271.927	410.392			240.663	573.419	31.2642	429.014	420.69	286.239	76.3962	427.891	303.884	613.66	121.776	479.422	275.019	456.917	338.91	375.963	183.521	465.746
190.244	464.635	310.671	490.582	305.991	435.581	223.316	437.494	232.525	474.557	333.032	483.555	360.32	406.446	341.779	341.033	218.326	557.133	351.37	275.871	415.373	477.119	296.343	516.002	179.478	613.232	81.7138	479.691	271.958	410.47			240.578	573.41	31.2642	429.014	420.777	285.37	74.9937	427.891	304.262	613.417	120.232	479.978	274.717	456.765	338.826	375.843	184.193	465.746
190.665	464.97	309.801	489.604	306.197	435.577	222.219	438.543	232.47	474.507	331.999	483.296	361.468	406.446	340.502	340.58	218.326	557.133	350.282	276.231	415.925	475.829	295.004	516.162	179.478	613.232	80.4496	479.501	271.926	410.567			240.578	573.41	30.3507	427.154	420.649	285.043	74.8248	428.019	305.494	613.417	120.262	479.883	275.403	457.395	337.373	375.81	184.447	465.68
191.016	465.19	308.86	489.391	307.172	434.816	222.102	438.919	232.47	474.507	331.999	483.296	360.726	406.442	340.607	340.633	218.529	556.814	349.477	275.416	416.098	476.616	295.004	516.162	180.551	613.041	80.4496	479.501	271.827	410.611			240.425	573.493	29.454	428.421	420.649	285.043	73.6673	428.174	305.856	613.172	118.731	480.408	275.186	457.074	337.373	375.81	185.323	466.074
[truncated: 24,861 more rows]
[truncated: 10 more columns]

## Sheet: Article Information & Data Key
Journal name: Animal Cognition
[truncated: 14 more rows]
