# Supplementary material for: Differential response by tandem leaders and followers to landmark-rich and landmark-poor environments
Source: Anim Cogn. 2025 May 19;28(1):40. doi: 10.1007/s10071-025-01958-x (PMC12089173; doi:10.1007/s10071-025-01958-x)
Supplement: Supplementary file 5 — Supplementary Material 5 [file 10071_2025_1958_MOESM5_ESM.xlsx]

## Sheet: Basari_etal_AC_data_L-PFoll48-
LPFx-tr48	LPFy-tr48	LPFx-rn48	LPFy-rn48	LPFx-tr49	LPFy-tr49	LPFx-rn49	LPFy-rn49	LPFx-tr50	LPFy-tr50	LPFx-rn50	LPFy-rn50	LPFx-tr51	LPFy-tr51	LPFx-rn51	LPFy-rn51	LPFx-tr52	LPFy-tr52	LPFx-rn52	LPFy-rn52	LPFx-tr53	LPFy-tr53	LPFx-rn53	LPFy-rn53	LPFx-tr54	LPFy-tr54	LPFx-rn54	LPFy-rn54	LPFx-tr55	LPFy-tr55	LPFx-rn55	LPFy-rn55	LPFx-tr56	LPFy-tr56	LPFx-rn56	LPFy-rn56	LPFx-tr57	LPFy-tr57	LPFx-rn57	LPFy-rn57	LPFx-tr58	LPFy-tr58	LPFx-rn58	LPFy-rn58	LPFx-tr59	LPFy-tr59	LPFx-rn59	LPFy-rn59	LPFx-tr60	LPFy-tr60
75.9352	503.912	810.541	447.403	99.9212	488.018	796.708	430.654	54.0271	532.331	794.066	436.866	65.7618	539.386	805.767	455.53	98.3105	620.257	802.578	417.112	147.912	425.913	794.505	462.77	93.674	420.016	810.127	428.068	145.372	384.019	775.095	323.942	109.911	419.176	807.455	447.957	61.6795	442.912	796.412	468.143	186.593	557.616	785.109	401.914	172.355	475.431	798.231	463.868	69.2396	547.78
75.9352	503.912	809.705	447.055	99.9212	488.018	796.751	429.342	54.0861	532.082	794.066	436.866	66.0755	539.354	805.748	454.992	98.888	620.797	801.333	415.987	147.914	425.918	794.902	462.262	93.6364	419.716	810.127	428.068	145.372	384.019	775.095	323.942	109.765	419.092	807.676	447.628	61.6795	442.912	796.412	468.143	186.593	557.616	785.109	401.914	172.342	475.423	798.231	463.868	69.2396	547.78
76.3317	504.024	810.003	446.607	99.9809	487.996	796.125	429.263	52.8426	532.491	793.45	437.137	66.2889	539.248	805.461	455.649	98.9581	620.047	801.879	416.392	147.916	425.927	794.242	461.811	93.6093	416.319	810.758	428.724	145.372	384.019	774.152	322.712	109.765	419.092	806.695	448.378	61.3985	442.824	796.386	469.058	186.593	557.616	783.246	402.295	172.351	475.443	796.861	463.698	68.9658	547.748
76.3317	504.024	808.855	446.607	100.024	487.973	796.125	429.263	54.0842	531.796	793.663	438.246	66.2889	539.248	805.461	455.649	99.6131	619.998	801.372	415.994	147.916	425.927	794.242	461.811	93.9019	415.976	811.58	429.254	145.485	383.924	773.64	324.068	109.559	418.853	806.969	447.989	61.9399	443.162	797.005	469.377	187.072	557.816	783.199	402.323	172.351	475.443	796.989	463.373	68.7712	547.745
76.5502	504.067	809.224	446.203	100.058	487.944	795.465	428.928	54.0842	531.796	793.168	438.87	66.684	539.123	804.555	456.144	99.6131	619.998	801.499	416.403	147.919	425.934	793.636	461.206	94.2614	415.685	812.404	429.782	145.485	383.924	772.475	323.623	109.69	414.721	806.492	447.195	63.4009	443.162	795.887	469.178	187.466	558.039	781.617	402.17	172.35	475.459	795.635	463.123	68.7712	547.745
76.6828	504.089	808.941	445.786	100.058	487.944	795.9	427.777	54.3399	532.027	793.499	439.996	66.9586	539.05	805.771	455.469	100.171	620.067	801.499	415.608	147.921	425.91	793.915	460.689	94.2614	415.685	812.404	429.782	146.462	383.417	771.886	324.074	109.865	414.212	806.492	447.195	64.0446	443.508	795.887	469.178	187.649	558.129	781.769	401.969	172.355	475.488	795.635	463.123	68.7758	547.73
76.6828	504.089	809.434	445.398	100.075	487.948	795.405	426.619	54.8842	532.269	792.554	439.996	66.9586	539.05	806.478	455.058	99.4649	619.469	801.607	416.261	147.909	425.927	792.781	461.874	94.3743	415.58	812.566	430.222	146.462	383.417	771.107	323.429	109.865	414.212	806.213	446.439	64.0966	443.731	794.753	468.776	187.649	558.129	779.741	401.969	172.355	475.488	794.384	463.057	68.7726	547.706
77.2089	504.358	808.522	445.398	100.078	487.954	795.709	425.798	55.492	532.403	792.76	440.975	67.1915	538.875	806.478	455.058	99.8079	619.667	801.274	416.994	147.909	425.927	793.029	461.327	94.3579	415.594	813.409	430.344	145.268	383.859	770.454	323.914	109.999	414.037	806.673	446.057	63.4904	443.695	794.811	468.518	187.924	558.273	779.873	401.958	172.477	475.519	794.476	463.117	68.7726	547.706
77.9557	504.689	809.053	444.936	100.119	487.954	794.326	425.798	55.492	532.403	791.987	441.695	67.6843	538.612	805.892	454.965	99.0878	619.042	801.274	416.994	147.935	425.933	792.167	460.974	94.3579	415.594	814.325	430.554	146.885	382.986	769.227	323.714	109.999	414.037	806.492	445.634	63.6243	443.74	793.844	467.909	188.35	558.518	778.438	401.793	172.659	475.513	793.064	463.303	68.7664	547.653
78.5321	504.89	809.507	444.339	100.119	487.954	794.783	425.222	56.0432	532.668	791.987	441.695	68.0359	538.365	805.935	455.095	100.465	619.822	801.274	416.994	147.937	425.945	792.299	460.629	94.4089	415.586	814.325	430.554	147.296	382.498	769.227	323.714	109.999	414.037	807.145	445.044	63.6243	443.74	793.844	467.909	188.736	558.853	778.438	401.793	173.047	475.532	793.064	463.303	68.9477	547.519
78.7752	504.911	809.658	443.875	100.115	487.959	794.019	424.724	56.7099	532.855	790.888	442.403	68.4108	537.856	806.308	455.191	99.6699	619.253	800.308	418.471	147.942	425.943	791.487	460.023	94.4089	415.586	815.424	430.584	147.296	382.498	767.58	322.655	110.141	413.85	806.521	445.854	63.843	443.837	792.76	468.295	188.736	558.853	776.679	401.753	173.047	475.532	791.745	463.45	69.3272	547.322
78.7752	504.911	809.658	443.875	100.128	487.96	794.019	424.724	57.1228	533.013	791.304	442.92	68.4108	537.856	806.308	455.191	99.866	619.421	799.773	419.192	147.942	425.943	791.487	460.023	94.7083	415.41	814.798	430.806	147.687	381.948	767.58	322.655	110.18	414.523	807.086	445.067	64.3921	443.962	792.895	467.621	189.164	559.18	777.042	402.044	173.543	475.517	791.812	463.63	69.8491	547.174
79.149	504.919	809.658	443.875	100.178	487.925	793.125	424.243	57.1228	533.013	790.572	443.601	68.6376	537.654	806.316	455.304	99.866	619.421	799.163	419.832	147.937	425.946	790.979	459.383	95.2436	415.171	815.569	430.689	148.022	381.475	765.568	321.234	110.17	414.482	806.959	444.178	64.3921	443.962	792.032	467.562	189.455	559.461	775.312	402.513	174.117	475.516	790.463	463.805	69.8491	547.174
79.224	504.9	809.127	443.266	100.178	487.925	793.232	423.917	57.6459	533.047	791.053	444.268	68.6361	537.646	806.246	455.423	99.1553	618.952	799.163	419.832	147.928	425.959	791.326	459.065	95.2436	415.171	815.569	430.689	146.997	382.172	765.568	321.234	110.373	413.807	806.959	444.178	65.0805	444.194	792.032	467.562	189.574	559.54	775.475	402.987	174.767	475.453	790.463	463.805	70.3576	546.893
79.224	504.9	808.488	442.987	100.163	487.969	792.296	423.653	58.2807	533.094	789.724	443.818	68.6361	537.646	806.246	455.423	98.378	618.391	798.616	420.554	147.95	425.965	790.509	458.479	95.9031	414.776	815.9	431.392	146.997	382.172	762.25	318.893	110.373	413.807	807.154	443.115	66.6668	444.31	791.282	466.483	189.574	559.54	773.43	402.987	174.767	475.453	789.008	463.989	70.3874	546.819
79.224	504.9	808.488	442.987	100.172	487.962	792.036	423.397	58.5072	533.114	790.099	444.603	68.8774	537.2	806.1	455.501	98.4189	618.386	797.365	421.377	147.95	425.965	790.837	458.148	96.4344	414.583	815.179	431.558	148.294	381.087	765.308	322.68	110.644	413.397	807.241	442.419	66.865	444.433	791.284	465.325	189.574	559.54	773.763	403.596	175.058	475.457	788.987	464.161	70.3874	546.819
79.2506	504.876	807.736	442.745	100.211	487.947	791.356	424.042	58.5072	533.114	789.748	445.506	69.1965	536.711	806.047	455.602	98.4189	618.386	797.071	422.227	147.935	425.97	790.389	457.315	96.4344	414.583	815.699	432.427	148.468	380.917	764.489	322.283	110.644	413.397	806.857	441.899	67.1374	444.462	790.459	464.605	189.853	559.721	772.33	403.86	175.287	475.436	787.481	464.536	70.3753	546.746
79.2479	504.866	806.726	442.767	100.211	487.947	791.154	423.789	58.8818	533.134	789.748	445.506	69.4572	536.454	806.068	455.71	98.3815	618.408	796.496	421.326	147.942	425.967	790.783	456.888	96.5156	414.555	815.699	432.427	148.656	380.724	765.354	322.396	110.644	413.397	806.517	441.398	67.1374	444.462	790.459	464.605	189.873	559.731	772.33	403.86	175.376	475.401	787.481	464.536	70.4331	546.618
79.2291	504.877	805.998	442.861	100.201	487.971	790.45	423.386	59.4807	533.137	789.289	446.471	69.8298	535.988	806.069	455.919	98.4203	618.394	796.601	422.179	147.941	425.977	790.078	456.035	96.5331	414.536	816.175	433.216	148.656	380.724	763.142	321.421	111.444	412.469	806.517	441.398	67.7968	444.441	789.896	464.725	189.873	559.731	770.82	404.013	175.376	475.401	786.029	464.778	70.4722	546.506
79.2291	505.477	805.998	442.861	100.212	487.954	790.45	423.386	59.7511	533.201	790.042	446.604	69.8298	535.988	806.069	455.919	98.4328	618.393	796.086	423.453	147.941	425.977	790.078	456.035	96.5665	414.544	815.136	433.521	148.957	380.45	764.198	321.544	111.655	412.297	806.001	440.885	66.7614	444.428	790.165	463.979	189.991	559.75	771.12	403.76	175.666	475.388	786.001	464.52	70.6886	546.2
79.2508	505.474	805.205	443.126	100.207	487.947	790.246	423.385	59.7511	533.201	789.624	447.526	70.0443	535.88	805.999	456.228	98.4328	618.393	796.693	423.757	147.928	425.953	789.61	455.126	95.4077	415.402	814.312	433.988	149.382	380.211	763.307	320.492	111.776	412.296	805.502	440.567	67.9374	444.428	789.638	463.291	190.24	559.795	769.482	403.76	175.666	475.388	784.63	464.574	71.1626	546.2
79.2648	505.808	804.468	443.99	100.207	487.947	789.731	423.935	59.7511	533.201	790.294	447.528	70.1169	535.893	805.962	456.608	98.4266	618.384	795.689	423.757	147.873	425.969	789.748	455.172	95.4077	415.402	814.312	433.988	149.656	380.032	764.474	320.367	111.776	412.296	805.502	440.567	67.9374	444.428	789.638	463.291	190.64	559.966	769.693	403.36	175.749	475.333	784.63	464.574	71.5309	545.76
79.2648	505.808	803.804	444.295	100.236	487.944	788.439	423.9	59.9024	533.231	789.381	448.683	70.1169	536.703	805.951	457.032	98.4428	618.39	796.328	424.05	147.86	425.962	789.046	454.497	95.4632	415.343	814.151	435.56	149.656	380.032	762.053	319.302	111.776	412.296	804.906	440.197	67.6413	444.363	789.422	461.89	190.64	559.966	767.853	403.765	175.749	475.333	783.287	464.739	71.6004	545.256
79.2838	506.13	803.804	443.65	100.225	487.973	787.978	424.633	59.999	533.313	789.696	448.14	70.2596	536.63	805.951	457.032	98.4402	618.38	795.86	425.663	147.86	425.962	789.123	454.687	96.9541	414.254	814.275	436.315	149.025	380.904	763.302	319.206	110.778	413.447	804.391	439.897	67.2915	444.336	789.639	460.775	192.319	560.098	768.085	403.031	174.394	475.489	783.336	464.364	71.6004	545.256
79.308	505.476	803.205	444.408	100.273	487.961	787.383	423.928	59.999	533.313	790.159	448.12	68.8351	536.353	805.79	457.481	98.4433	618.386	796.162	426.251	147.925	425.852	788.584	454.422	96.9541	414.254	814.518	437.224	149.876	379.901	762.64	318.506	111.88	412.115	803.782	439.809	68.39	444.216	789.192	460.221	192.79	560.248	766.845	402.719	175.941	475.178	781.881	464.381	71.5052	544.989
79.2996	505.767	802.108	444.392	100.273	487.961	787.182	424.441	60.2741	533.537	790.159	448.12	69.3026	535.955	805.711	457.911	98.4433	618.386	795.099	426.251	147.98	425.785	788.45	455.142	97.5972	413.83	814.518	437.224	150.371	379.764	763.623	318.287	110.782	412.115	803.214	439.703	68.39	444.216	789.192	460.221	193.528	560.309	766.845	402.719	176.478	474.884	781.881	464.381	71.6287	544.805
79.2788	505.004	802.033	445.174	100.139	487.939	786.491	424.117	60.682	533.932	789.993	448.791	70.4966	535.955	805.621	458.379	98.455	618.377	795.347	426.119	146.633	425.716	787.547	454.832	98.1345	413.443	814.598	438.433	151.779	378.413	761.616	318.287	111.192	411.744	803.214	440.603	67.8408	443.99	788.591	459.623	193.528	560.309	765.266	402.401	176.478	474.884	780.355	464.48	72.2885	544.395
78.5978	506.414	801.357	444.154	100.248	487.941	786.491	424.117	60.682	533.932	789.343	447.748	70.4966	535.955	805.621	458.379	98.458	618.384	794.708	427.601	146.633	425.716	787.547	454.832	97.204	413.231	814.583	438.528	152.407	378.154	762.346	318.079	112.086	411.3	802.539	440.468	67.1759	443.821	788.54	459.238	194.532	560.283	765.41	401.492	177.045	474.427	780.233	464.059	72.5319	543.761
78.6266	505.497	801.706	445.113	100.685	487.943	785.994	423.564	60.682	533.932	788.457	448.166	71.1451	535.619	805.472	458.699	98.458	618.384	794.841	427.71	148.128	425.671	786.668	454.938	97.0541	413.118	814.583	438.528	153.429	378.006	760.961	317.703	111.469	411.1	802.225	439.963	67.1759	443.821	788.121	459.692	193.943	560.229	763.981	401.078	177.695	473.96	778.847	464.034	73.0119	543.761
78.96	505.851	801.533	445.234	100.685	487.943	786.28	423.724	61.7225	534.508	787.549	447.143	70.8256	535.412	805.254	459.072	98.4482	618.393	794.052	428.761	148.119	425.541	786.089	455.76	97.0541	413.118	814.385	438.416	152.864	378.226	761.354	317.671	111.997	410.911	802.225	439.963	67.3793	443.699	788.121	459.692	194.377	560.194	763.95	400.724	178.11	473.467	778.847	464.034	72.9235	543.242
78.96	505.851	801.989	445.86	101.261	487.87	785.38	422.972	62.4278	534.913	787.549	448.823	72.4111	535.412	804.944	459.319	98.4422	618.391	794.052	428.761	148.256	425.385	785.876	454.665	96.4193	413.125	813.987	439.403	154.028	378.226	759.42	317.671	111.997	410.911	802.225	439.303	67.4952	443.616	787.536	459.095	194.377	560.194	761.978	400.724	178.11	473.467	777.296	463.92	73.0816	543.064
78.8338	506.224	801.031	445.125	101.828	487.698	785.443	422.749	62.9058	535.472	786.767	447.658	71.942	535.406	804.944	459.319	98.4515	618.391	793.288	429.352	148.256	425.385	785.303	456.025	96.3606	413.675	813.317	439.556	153.391	378.561	759.705	317.705	113.355	410.911	802.225	439.303	67.5114	443.575	786.641	459.273	194.859	560.151	762.311	400.697	178.39	473.113	777.24	463.349	73.0816	543.064
78.8594	504.711	801.686	445.939	102.006	487.746	784.362	422.179	62.9058	535.472	785.186	447.773	72.5012	535.448	804.635	459.544	98.4454	618.391	793.099	429.139	147.056	425.621	784.536	456.345	96.3606	413.675	812.565	440.393	153.93	378.043	758.254	317.726	111.939	410.321	802.068	438.928	67.5193	442.976	786.074	458.716	192.816	560.078	761.153	400.511	178.412	472.931	775.833	463.073	73.3557	543.068
79.3906	503.542	801.22	446.918	102.006	487.746	784.732	421.785	62.8155	535.87	784.661	446.715	71.7711	535.293	804.292	459.829	98.4454	618.391	791.954	430.204	148.698	424.692	784.408	457.632	98.3807	412.934	812.565	440.393	152.953	378.289	758.287	317.82	113.242	410.321	802.097	438.964	67.5193	442.976	786.074	458.716	194.892	560.004	761.153	400.511	178.503	472.792	775.833	463.073	72.8892	543.011
79.6653	502.897	801.762	447.807	103.038	487.686	784.17	420.945	63.2509	536.436	784.083	448.155	72.6711	535.217	804.053	459.9	98.4096	618.405	791.859	429.871	148.82	424.281	783.707	458.162	98.4204	412.576	811.67	441.232	154.364	377.644	756.718	317.82	111.616	411.38	801.697	438.154	67.5257	442.644	785.468	457.968	194.892	560.004	759.577	400.247	178.503	472.792	774.516	462.797	72.4467	543.003
79.6653	502.897	800.668	447.807	102.705	487.674	784.17	420.945	63.7457	536.768	783.634	447.015	72.6711	535.217	804.053	459.9	98.5078	618.264	790.912	430.153	148.82	424.281	783.707	458.162	99.5318	411.594	810.797	441.088	153.616	377.917	757.023	317.974	112.326	411.847	801.817	438.246	67.543	442.037	785.04	458.116	195.386	559.928	759.91	399.951	178.66	472.549	774.917	462.037	71.3934	544.064
79.7584	502.5	801.067	448.265	103.133	487.668	783.12	420.435	63.7457	536.768	782.796	447.667	73.3147	535.255	803.727	459.84	98.8038	617.997	790.455	429.487	149.012	423.999	782.994	459.131	99.5984	411.263	811.32	440.95	153.966	377.823	756.31	317.895	111.4	411.574	802.364	437.854	67.543	442.037	784.553	457.015	194.719	559.744	758.709	399.412	178.942	472.119	773.81	461.632	72.0924	544.064
80.1032	501.876	800.493	448.674	103.133	487.668	784.061	419.668	64.0698	536.859	782.89	446.897	72.4241	535.265	803.235	459.873	98.8038	617.997	789.767	430.672	149.131	423.62	783.073	459.984	100.575	411.263	811.32	440.95	153.242	378.234	756.772	317.792	112.724	409.742	802.364	437.854	67.5297	442.057	784.553	457.015	196.107	559.744	759.28	398.797	179.082	471.941	773.81	461.632	73.0044	542.829
80.1032	501.876	800.479	448.787	103.714	487.688	783.473	418.714	62.6726	535.729	782.047	446.897	74.0351	535.265	803.235	459.873	99.1028	617.621	789.213	429.821	149.353	423.266	782.23	459.984	100.526	411.052	810.081	441.975	154.852	378.234	755.108	317.792	112.724	409.742	802.869	437.288	67.5308	443.089	784.05	455.943	196.107	559.744	757.214	399.397	179.082	471.941	772.673	460.818	73.7018	542.587
80.3021	501.367	800.479	448.787	103.33	487.69	783.881	418.405	64.0009	537.15	782.573	446.471	73.1154	535.254	802.657	459.763	99.4807	617.185	788.116	430.059	149.353	423.266	782.23	459.984	99.9904	410.74	809.751	442.003	154.156	378.626	755.528	317.541	113.386	408.738	803.098	438.073	66.5627	443.308	783.929	455.987	196.244	559.451	758.025	398.674	179.163	471.924	773.251	459.911	73.7018	542.587
80.3932	501.139	800.52	448.781	104.101	487.809	782.951	417.7	64.0009	537.15	782.283	446.394	73.5445	535.219	802.131	459.69	99.8616	616.838	788.006	428.952	149.458	423.041	781.779	461.279	99.9904	410.74	808.862	441.76	155.246	378.535	754.618	316.973	112.496	408.772	803.697	437.813	66.7623	442.561	783.89	455.034	195.964	559.311	757.193	397.639	179.19	471.905	772.241	459.332	74.3149	542.344
80.5306	500.705	799.067	447.955	104.101	487.809	783.34	417.638	64.7336	537.699	782.283	446.394	72.8586	535.129	801.471	459.502	99.8616	616.838	787.401	428.952	149.584	422.785	782.432	461.938	100.538	410.725	808.862	441.76	154.597	378.852	754.884	316.427	114.007	408.022	803.957	438.78	66.7623	442.561	783.89	455.034	196.752	559.181	757.193	397.639	179.214	471.918	772.241	459.332	74.2121	542.219
80.8	500.081	798.708	447.697	104.912	488.063	782.71	416.648	64.9506	538.071	782.063	446.382	74.0498	535.594	801.471	459.502	100.229	616.509	787.023	427.754	149.738	422.367	782.104	462.441	100.549	410.819	808.137	442.006	154.597	378.341	753.291	316.427	113.162	407.994	803.957	437.85	67.2026	442.207	783.593	454.035	196.752	559.181	756.255	396.575	179.214	471.918	771.326	458.771	74.6507	542.172
81.397	500.081	798.708	448.462	104.861	488.257	782.71	416.648	66.0002	538.359	782.547	446.426	74.0498	535.594	801.471	459.502	100.528	616.376	786.066	428.578	149.738	422.367	782.104	462.441	100.805	410.774	808.209	442.409	153.972	378.909	753.553	315.783	113.754	407.079	804.391	439.171	67.4583	442.069	783.999	454.061	196.554	559.081	756.886	396.12	179.241	471.981	771.895	458.261	74.2222	542.123
81.6845	499.38	798.432	447.43	105.401	488.313	782.217	415.721	66.0002	538.359	782.184	446.457	75.3068	535.129	799.926	459.165	100.686	616.389	785.785	428.071	149.849	422.108	782.119	463.026	100.17	410.75	807.471	443.031	154.357	379.385	751.968	315.393	112.954	407.309	804.909	439.853	67.4583	442.069	783.464	452.558	196.554	559.081	755.635	395.891	179.297	471.983	770.954	458.208	74.2222	542.123
82.0902	498.752	797.436	447.035	105.401	488.313	782.812	415.839	67.0581	538.473	782.78	446.506	74.6026	535.493	799.721	458.819	100.686	616.389	785.131	428.926	149.888	422.115	783.026	463.873	101.468	410.54	807.471	443.031	154.73	379.82	752.514	313.844	114.455	406.424	804.909	439.853	67.5889	442.005	783.464	452.558	197.162	558.863	755.668	395.646	179.435	471.999	770.954	458.208	73.8656	542.121
82.0902	498.752	797.069	445.926	105.536	488.305	782.585	414.897	67.1585	538.424	781.946	446.506	76.3216	534.968	799.62	458.491	100.814	616.404	784.976	428.348	149.888	422.115	782.033	463.873	100.703	410.522	806.627	443.551	154.73	379.82	751.012	313.844	114.455	406.424	805.312	440.594	67.8578	441.886	783.102	451.175	197.162	558.863	755.668	395.646	179.435	471.999	770.071	457.496	74.322	541.984
82.5423	499.096	796.505	446.902	105.13	488.319	783.284	414.781	67.0697	538.294	782.436	446.568	75.5919	535.303	799.62	458.491	100.826	616.404	784.212	428.137	149.888	422.115	783.179	464.731	100.93	410.639	807.032	444.288	154.928	379.854	751.134	312.568	115.843	405.824	805.729	442.062	69.4635	441.306	783.479	451.374	197.619	558.858	755.632	395.718	179.528	472.053	770.178	457.933	74.322	541.984
82.0246	498.944	796.342	445.66	105.716	488.395	782.292	413.851	67.0697	538.294	782.139	446.623	76.0696	535.012	799.086	458.491	101.176	616.441	783.941	428.271	149.892	422.056	783.007	465.748	100.93	410.639	806.144	444.784	155.24	379.776	750.202	311.719	113.177	406.855	806.217	443.518	70.0144	441.77	783.77	450.136	197.965	558.893	754.861	396.227	179.635	472.106	769.996	457.645	74.7913	541.685
82.298	498.959	795.503	444.479	105.674	488.466	783.086	413.898	67.3045	538.187	782.139	446.623	75.4815	535.282	798.655	458.188	101.176	616.441	783.299	428.271	150.114	421.878	783.781	466.47	100.228	410.673	806.144	444.784	155.213	379.672	749.85	311.094	113.177	406.855	806.507	444.68	70.0144	441.77	783.77	450.136	198.129	558.976	754.861	396.227	179.666	472.14	769.996	457.645	74.3376	541.36
81.7696	498.605	795.742	443.643	105.674	488.466	783.405	413.108	67.7893	538.035	781.519	446.577	76.6121	534.794	798.015	458.078	101.644	616.523	782.733	428.661	150.376	421.593	783.308	467.14	100.228	410.673	805.338	445.344	155.213	379.672	749.321	311.094	112.605	407.001	806.507	444.68	70.307	441.242	784.149	448.999	198.129	558.976	753.932	395.83	179.666	472.14	768.192	457.257	74.5623	540.899
82.9696	498.605	794.782	443.643	105.776	488.496	783.405	413.108	68.2602	537.768	781.987	446.668	76.6121	534.794	798.015	458.078	102.226	616.691	781.843	429.173	150.376	421.593	783.308	467.14	99.4921	410.676	806.061	445.723	155.305	379.701	748.971	310.372	112.599	406.898	806.944	445.654	70.3847	440.696	784.591	449.351	198.445	559.028	752.916	396.568	179.836	472.167	768.045	458.328	73.9787	540.605
82.4074	498.12	794.782	443.643	107.317	488.501	784.236	412.112	68.2602	537.768	781.137	446.751	77.3547	534.498	797.24	457.993	102.596	616.831	781.832	429.845	150.745	421.23	783.36	467.37	98.6304	410.793	805.477	446.204	155.46	379.629	748.13	309.622	112.666	406.892	807.273	446.598	70.3847	440.696	784.884	448.298	198.753	559.206	751.77	396.355	179.921	472.206	768.336	457.748	75.0347	540.605
82.7504	497.461	794.918	442.357	107.317	488.501	784.754	411.979	68.4687	537.566	781.046	446.811	77.2559	534.636	797.226	457.914	102.596	616.831	780.962	429.845	150.925	421.013	782.885	467.619	98.6304	410.793	805.477	446.204	155.46	379.629	747.906	308.781	112.673	406.915	807.273	446.598	70.3847	440.696	784.884	448.298	199.049	559.401	751.022	397.264	179.938	472.255	768.336	457.748	74.2713	540.532
82.7504	497.461	795.455	441.621	107.936	488.501	784.822	411.013	68.7041	537.219	779.844	446.811	78.5864	533.766	796.491	457.914	102.802	616.945	781.099	430.465	151.218	420.747	782.604	467.619	98.6269	410.787	804.916	447.925	157.285	379.629	747.496	308.781	112.673	406.915	807.518	447.406	70.4555	440.7	785.468	447.169	199.049	559.401	749.684	395.854	179.938	472.255	767.631	458.718	74.3126	540.409
83.1763	497.075	794.588	441.621	108.463	488.432	784.662	410.86	68.7997	537.152	780.066	446.905	77.9991	534.392	796.326	457.936	102.962	617.064	780.777	430.976	151.218	420.747	782.228	467.781	99.9249	410.404	805.808	448.546	157.87	379.262	747.133	308.028	112.69	406.592	807.988	448.222	70.5599	440.627	786.192	447.711	199.33	559.598	748.843	396.475	179.988	472.259	766.814	460.098	74.3126	540.409
82.7769	497.043	794.992	440.846	108.829	488.338	784.662	410.065	68.7997	537.152	779.852	446.955	78.515	534.139	795.452	458.01	102.962	617.064	781.203	431.67	151.425	420.685	782.61	467.636	99.9249	410.404	805.508	449.369	158.448	379.093	746.386	307.356	112.703	406.685	808.442	448.108	70.5883	441.413	786.635	446.79	199.51	559.758	747.698	395.777	179.977	472.288	765.678	460.562	74.2967	540.158
82.3537	496.986	794.56	440.037	108.225	488.218	784.367	409.819	69.0512	536.91	779.852	446.955	78.0792	534.702	795.456	458.221	102.97	617.097	780.216	431.67	151.536	420.627	780.962	467.506	100.446	409.99	805.508	449.369	157.957	378.656	746.098	306.66	112.703	406.22	808.949	448.622	70.5883	441.413	786.635	446.79	199.564	559.886	747.698	395.777	180.011	472.289	765.678	460.562	73.3336	542.708
82.0976	499.217	794.864	439.431	109.369	488.218	784.173	409.023	69.4972	536.632	779.442	447.201	78.4905	534.417	794.755	458.476	102.943	617.059	780.884	432.498	151.511	420.633	780.591	467.259	100.884	409.564	805.449	450.287	159.569	378.236	745.489	306.66	112.735	406.547	808.514	449.987	72.3313	440.887	786.834	445.883	199.564	559.886	746.676	394.762	178.747	473.034	764.539	459.868	73.7083	542.491
82.0976	499.217	793.72	440.182	108.896	488.147	784.173	409.023	69.7002	536.426	778.965	447.446	78.4905	534.417	794.755	458.476	103.07	617.121	780.781	433.361	151.511	420.633	780.591	467.259	100.978	409.415	806.258	449.617	158.996	377.895	744.973	306.336	112.669	406.138	808.582	449.447	72.7252	440.162	786.907	445.979	199.54	559.874	746.463	394.924	178.747	473.034	764.435	460.446	73.449	542.137
82.3755	496.79	794.102	439.438	109.617	488.039	783.445	408.167	69.7002	536.426	778.515	447.55	78.0845	535.021	794.049	458.808	103.439	617.286	781.501	434.082	151.774	420.506	780.127	467.014	101.009	409.323	805.037	450.907	160.3	377.655	743.931	306.111	112.644	406.845	808.94	450.151	73.5487	440.162	786.794	444.7	199.626	560.106	745.301	393.81	178.737	473.003	763.3	461.207	74.268	542.137
82.7257	496.291	794.221	438.9	109.617	488.039	783.543	407.765	69.7002	536.426	777.969	447.757	77.8602	535.419	794.082	458.955	103.439	617.286	780.586	434.697	152.087	420.263	778.064	466.58	101.009	409.083	805.738	450.283	158.307	377.894	743.477	305.81	112.646	406.382	808.94	450.151	73.4779	439.979	786.794	444.7	199.803	560.396	745.482	393.942	178.854	472.977	763.3	461.207	73.9629	541.687
82.7257	496.291	794.408	438.521	110.221	487.855	783.459	406.857	68.6393	536.6	777.969	447.757	77.8602	535.419	793.493	458.946	103.802	617.509	781.304	435.34	152.504	420.138	778.064	466.58	101.045	409.069	805.162	450.496	159.993	377.894	742.797	306.65	112.646	406.382	808.867	450.919	74.5009	439.979	786.536	443.407	199.803	560.396	744.185	392.456	178.854	472.977	762.229	462.078	74.3819	541.288
83.2681	495.932	794.408	438.521	110.093	487.664	783.416	406.436	71.3275	535.744	777.48	447.962	78.127	535.461	793.493	458.946	104.264	617.774	780.969	436.057	152.504	420.138	776.277	466.356	102.219	409.194	805.972	449.781	158.942	378.011	742.2	306.63	112.634	405.955	807.635	450.557	73.6133	440.006	786.087	443.474	201.062	560.759	744.459	392.912	180.464	472.559	762.232	462.228	74.3819	541.288
83.8445	495.608	794.503	438.387	110.365	487.611	783.416	405.686	71.3275	535.744	777.136	448.112	78.1576	535.454	792.895	458.966	104.634	617.98	781.598	436.209	152.98	419.96	776.739	466.025	102.219	409.194	805.478	450.305	159.391	377.657	741.585	306.3	112.571	406.656	807.245	450.966	74.0985	441.063	786	442.478	201.244	561.324	743.814	392.059	181.038	472.838	761.036	463.015	74.5129	540.934
85.3237	495.304	794.535	438.017	109.953	487.55	783.747	405.725	72.2169	535.068	777.136	448.112	78.1763	535.437	793.07	458.894	104.634	617.98	780.665	436.944	153.208	419.886	776.176	465.659	101.946	409.016	805.478	450.305	158.21	377.788	740.896	307.048	112.571	405.53	805.509	450.547	74.0985	441.063	786	442.478	201.607	561.79	743.814	392.059	181.586	473.241	761.036	463.015	74.0936	540.718
85.6413	495.001	794.703	437.507	110.7	487.55	784.197	404.982	72.3686	534.449	776.275	448.26	78.1518	535.425	792.478	458.757	104.712	618.024	781.25	436.603	153.583	419.8	775.355	465.158	101.353	408.779	805.125	450.564	160.055	377.323	739.745	307.389	112.568	406.159	807.089	451.747	74.9947	440.605	785.926	441.62	201.607	561.79	742.891	391.179	181.586	473.241	760.003	463.877	74.3446	540.639
86.3178	495.001	794.703	437.117	110.273	487.529	784.197	404.982	73.0491	533.944	775.713	448.379	78.1518	535.425	792.478	458.757	104.807	618.047	780.917	436.865	153.583	419.8	775.355	465.158	102.458	408.479	805.125	450.564	158.428	380.421	739.745	307.389	112.529	405.808	807.089	451.747	74.5294	439.949	783.867	441.511	201.16	562.278	743.339	391.246	182.212	473.72	759.849	464.012	73.8965	540.53
86.0781	494.963	794.906	436.633	109.735	487.469	784.953	404.343	73.0491	533.944	774.901	448.328	78.1904	535.422	791.906	458.638	105.246	618.351	781.524	436.2	154.093	419.648	774.398	465.158	102.161	408.501	805.125	452.244	159.108	380.281	738.627	308.032	112.512	406.456	804.537	452.186	75.8119	441.149	782.032	440.746	200.762	562.663	742.524	389.845	182.439	473.997	758.903	464.877	73.8965	540.53
86.2986	494.944	795.182	436.388	109.735	487.469	784.973	404.627	73.6229	533.532	774.804	448.09	78.1876	535.393	792.413	458.56	105.246	618.351	780.591	436.95	154.45	419.517	774.687	463.91	102.161	408.006	805.472	449.788	158.471	380.005	738.411	309.12	112.466	406.14	804.537	452.186	75.674	441.203	782.032	440.746	200.813	562.752	743.049	390.151	182.499	474.046	758.903	464.877	73.4435	540.505
86.2986	494.944	795.253	435.942	109.479	487.458	785.121	403.929	73.4316	532.996	773.702	448.09	78.1876	535.393	791.961	458.444	105.842	618.711	781.045	436.588	154.517	419.457	773.488	463.91	101.739	407.89	803.95	449.928	158.471	380.005	737.31	308.459	112.466	406.14	802.779	451.549	76.4145	441.79	780.858	439.99	200.813	562.752	741.722	388.861	182.499	474.046	757.907	465.79	73.3184	540.364
86.7691	494.832	795.253	435.252	109.468	487.482	784.632	404.091	73.7398	532.928	773.674	447.788	78.1737	535.394	791.961	458.444	107.733	619.74	780.534	436.904	154.517	419.457	773.871	463.19	103.129	407.338	803.888	449.022	157.844	379.876	737.138	309.59	112.476	405.707	801.116	450.799	75.7485	440.986	780.319	440.474	201.799	562.809	742.073	388.947	182.556	474.12	757.897	466.021	73.3184	540.364
96.5519	493.631	795.198	434.592	109.458	487.441	785.568	403.341	73.7398	532.928	772.9	447.506	78.1993	535.409	791.457	458.42	108.187	619.883	780.735	436.408	154.578	419.314	773.095	462.192	103.129	407.338	802.54	447.905	157.847	377.919	735.954	310.109	112.502	406.386	801.042	450.875	76.343	441.339	779.828	439.429	201.754	562.829	741.497	388.057	182.537	474.138	756.783	466.791	73.2279	540.288
96.8038	493.573	794.807	433.879	109.476	487.426	785.083	403.436	74.05	532.789	773.215	447.176	78.5355	535.363	791.783	458.431	108.983	620.603	780.003	437.338	154.441	419.128	774.016	461.47	103.923	406.873	802.54	447.905	157.847	377.919	735.724	311.028	112.502	405.306	800.329	450.905	76.343	441.339	779.828	439.429	201.331	562.854	741.497	388.057	182.599	474.262	756.783	466.791	73.1871	540.276
96.3067	493.567	794.409	433.918	109.476	487.426	785.254	402.957	73.5178	532.624	772.125	447.176	79.0508	535.401	791.081	458.519	109.08	620.246	779.984	436.739	154.451	418.906	773.354	460.477	103.39	407.326	801.825	448.395	157.847	377.919	734.61	312.1	112.671	405.842	799.669	450.905	76.0458	440.62	781.4	438.252	201.331	562.854	740.507	388.715	182.599	474.262	755.781	467.581	72.6397	537.176
97.0792	493.567	794.409	433.438	109.482	487.429	785.254	402.957	73.7986	533.264	772.436	446.923	79.0508	535.401	791.081	458.519	109.715	620.68	778.871	437.054	155.66	418.906	773.354	460.477	103.092	406.906	801.371	446.393	158.473	377.387	734.61	312.1	112.782	405.445	799.292	450.454	76.1767	440.022	780.847	439.098	201.273	562.927	740.969	389.552	182.669	474.373	755.798	467.753	72.9367	537.257
86.4446	494.597	793.671	433.439	109.472	487.427	785.666	402.135	73.7986	533.264	771.959	446.591	79.65	535.199	790.375	458.72	109.254	620.544	778.58	436.339	154.879	418.714	772.939	459.566	103.297	406.894	800.847	444.491	158.971	376.947	733.977	312.95	112.782	405.445	798.458	450.049	76.1767	440.022	780.174	438.012	201.328	562.99	740.667	389.691	182.738	474.547	754.738	468.618	72.9367	537.257
86.7399	494.119	792.191	432.932	109.472	487.427	785.004	402.078	74.1087	533.241	772.274	446.036	80.1479	535.007	790.609	458.927	110.685	620.544	777.716	437.104	155.572	418.332	774.167	458.713	103.297	406.894	800.847	444.491	159.391	376.459	734.355	313.878	113.737	405.539	798.458	450.049	76.5817	440.002	780.174	438.012	201.361	562.997	741.273	389.713	182.772	474.57	754.738	468.618	73.0791	537.334
86.7399	494.119	791.214	433.076	109.488	487.411	785.163	401.187	73.4825	533.457	771.259	446.036	80.1479	535.007	789.943	459.331	109.833	620.226	777.288	436.274	154.915	417.882	772.65	458.713	103.622	407.064	800.003	443.256	159.391	376.459	733.527	313.368	113.737	405.539	797.207	449.562	76.6908	439.984	779.159	436.463	201.361	562.997	740.338	389.713	182.001	474.57	753.678	469.516	73.1159	537.347
97.5159	492.723	791.949	432.506	109.485	487.418	784.35	401.128	73.8039	532.927	771.814	445.562	80.496	534.804	789.943	459.331	110.094	621.051	776.517	436.288	156.589	416.577	774.04	457.788	103.884	406.993	800.428	442.397	159.552	376.153	733.593	314.248	113.846	405.228	797.277	448.968	76.7648	439.961	779.159	436.463	202.05	563.002	740.872	389.698	182.039	474.635	753.611	469.482	73.1159	537.347
96.7229	492.976	790.615	432.702	109.497	488.186	785.1	400.213	73.8039	532.927	771.638	445.068	80.6223	534.647	789.175	459.646	109.654	621.113	776.279	435.263	155.67	416.139	773.978	457.265	103.884	406.993	799.89	441.738	159.579	376.066	733.019	315.674	114.194	405.74	795.808	448.683	76.724	439.96	778.168	436.417	201.998	563.014	740.707	389.651	182.423	476.306	752.439	470.219	73.2691	537.323
97.1689	493.186	790.191	432.555	109.524	488.325	784.218	400.375	73.9764	533.024	771.638	445.068	80.6904	534.567	789.371	460.118	111.058	621.683	775.497	436.028	156.006	416.04	775.249	456.627	103.891	407.007	799.89	441.738	159.606	376.043	733.15	315.836	114.483	405.361	796.232	448.436	76.724	439.96	778.168	436.417	202.221	563.006	740.707	389.651	181.962	476.347	752.057	470.257	73.9602	537.317
96.49	493.401	788.99	433.077	109.524	487.62	784.057	399.891	73.4355	533.28	771.504	444.488	80.706	534.546	788.67	460.551	110.211	621.524	775.356	435.266	155.178	416.035	775.56	455.72	103.886	406.971	799.622	442.95	159.606	376.043	732.227	317.279	114.483	405.361	794.373	448.436	76.7648	439.893	777.034	435.53	202.221	563.006	740.542	389.606	182.545	476.744	751.187	471.052	74.2954	537.219
96.49	493.401	788.99	432.192	109.485	488.052	784.057	399.891	72.8331	533.282	771.954	443.688	80.706	534.546	788.67	460.551	110.631	621.177	774.451	434.924	156.832	416.035	775.56	455.72	104.071	406.898	800.114	442.915	159.641	375.954	732.227	317.279	114.781	404.951	794.669	448.269	76.8911	439.738	777.229	436.763	202.658	562.966	740.838	389.532	182.545	476.744	750.8	470.963	74.3639	537.23
95.9873	493.395	787.632	432.99	109.518	487.96	783.649	399.222	72.8331	533.282	772.516	442.962	80.8148	534.459	788.207	461.088	109.96	620.95	774.605	433.873	155.857	415.63	776.334	454.898	104.071	406.898	799.829	442.747	159.625	375.932	731.428	318.431	114.932	405.548	793.653	448.013	76.8911	439.738	775.95	436.499	201.93	562.945	740.496	389.547	183.487	477.227	749.713	471.687	74.3639	537.23
95.8693	493.385	786.716	432.74	109.518	487.96	782.527	399.668	72.5745	533.323	773.038	442.366	80.9778	534.24	788.258	461.556	109.96	620.95	773.723	433.873	154.985	415.222	777.068	453.999	104.071	406.898	799.829	442.747	159.621	375.905	731.08	317.828	115.099	405.205	793.653	448.013	77.1719	439.49	775.95	436.499	202.709	562.945	741.081	389.581	183.06	477.346	749.713	471.687	74.4881	537.259
95.8693	493.385	786.122	433.636	109.511	487.531	781.289	399.183	72.5646	533.287	773.038	442.366	80.9778	534.24	787.594	462.079	109.562	620.963	773.836	432.806	154.392	415.048	777.068	453.999	104.457	406.816	799.612	442.164	159.621	375.905	730.438	319.658	115.099	405.205	792.351	448.01	77.5801	439.194	774.893	436.662	202.709	562.945	740.223	389.581	184.204	478.291	748.766	472.351	74.5857	537.317
95.8736	493.392	786.122	432.301	109.487	488.102	780.303	399.767	72.6241	533.251	773.151	441.841	81.2005	533.951	787.594	462.079	109.562	620.963	773.214	432.097	155.667	414.448	777.068	453.999	104.664	406.842	800.03	442.975	159.627	375.924	730.063	318.748	115.346	405.565	792.733	447.928	77.7519	438.704	774.968	437.769	202.627	562.887	740.616	389.557	183.781	478.052	748.483	472.473	74.5857	537.317
95.8736	493.366	785.493	433.314	109.544	487.9	780.303	398.387	72.6241	533.251	773.458	441.401	81.4115	533.935	786.814	462.456	109.562	620.963	773.363	431.432	155.664	414.417	777.352	452.362	104.664	406.842	800.199	442.624	159.639	375.96	729.081	319.737	115.765	405.713	791.575	448.099	77.9858	438.232	773.866	437.871	201.878	562.851	740.549	389.573	184.241	478.532	747.419	473.448	74.671	537.38
95.8693	493.385	785.437	432.875	109.476	488.362	779.457	399.181	72.6652	533.251	773.738	440.782	81.5945	533.858	786.809	462.798	109.538	620.877	772.292	431.432	155.664	414.417	777.231	451.593	105.318	406.667	800.199	442.624	159.987	375.817	728.627	318.214	115.765	405.158	792.339	448.222	77.9858	438.232	773.866	437.871	201.406	561.862	740.549	389.573	183.557	478.029	747.288	473.581	75.0177	537.5
95.8736	493.39	785.413	433.793	110.293	487.507	778.63	398.774	72.6498	533.256	773.738	440.782	81.7598	533.707	786.154	463.152	109.531	620.838	772.657	430.784	154.876	414.281	776.789	450.905	105.94	406.55	799.866	442.294	159.987	375.817	727.519	319.372	116.242	404.959	790.543	448.222	77.9347	438.09	772.808	438.178	201.406	561.862	740.135	387.881	183.557	478.029	746.33	474.616	75.5574	537.618
95.8736	493.39	786.207	432.353	110.29	488.108	778.63	398.774	72.6384	533.293	773.889	440.309	81.7598	533.707	786.154	463.152	109.584	620.776	772.267	430.031	154.876	414.281	776.789	450.905	106.064	406.541	799.775	442.945	160.399	375.698	727.519	319.372	116.489	404.63	791.17	448.525	77.9375	437.992	773.3	439.116	201.888	562.963	740.138	387.555	183.065	478.409	746.321	474.732	76.2342	537.873
95.8693	493.385	785.965	433.388	109.873	487.748	778.434	398.134	72.6384	533.293	773.909	439.725	82.1935	533.701	785.584	463.378	109.641	620.719	772.864	429.316	154.928	413.854	776.923	450.363	106.368	406.559	799.582	442.47	161.047	375.387	726.337	319.742	116.621	404.086	790.397	448.966	77.9375	437.992	772.587	440.132	201.804	563.029	740.12	387.578	182.979	478.883	745.473	475.819	76.2342	537.873
95.8736	493.39	785.519	433.128	109.873	487.748	777.79	399.176	72.6355	533.325	773.821	439.147	82.5468	533.623	785.584	463.378	109.641	620.719	771.887	429.316	155.088	413.534	775.935	449.442	106.368	406.559	799.582	442.47	161.651	375.1	725.98	319.15	116.571	404.841	790.397	448.966	77.9866	437.716	772.587	440.132	202.355	563.216	739.418	386.457	183.312	479.532	745.473	475.819	76.5479	537.983
95.8736	493.39	785.68	434.367	109.678	488.25	776.983	398.688	72.8004	533.266	773.821	439.147	82.5468	533.623	785.584	463.378	109.597	620.596	771.887	429.316	155.307	413.11	777.272	449.442	106.926	406.351	799.62	442.156	161.651	375.1	725.264	319.15	116.571	404.841	789.373	449.467	78.0493	437.444	771.661	440.925	202.355	563.216	739.418	386.697	184.812	480.058	744.478	476.787	76.6549	537.958
95.8736	493.366	785.059	433.062	109.715	488.681	776.789	399.555	73.1908	533.081	773.649	438.732	83.07	533.618	785.802	463.323	109.639	620.551	772.44	428.482	155.307	412.839	777.272	449.442	107.198	406.4	799.572	442.987	161.807	375.077	725.063	318.931	116.697	404.259	790	450.16	78.0188	437.25	772.311	441.711	202.877	563.261	739.449	386.26	184.812	480.058	744.54	476.931	76.6549	537.958
95.8693	493.385	785.049	434.689	109.709	488.713	775.689	398.07	73.1908	533.081	773.552	439.507	83.4364	533.745	785.033	463.19	109.639	620.551	773.082	427.641	154.96	414.169	774.948	447.802	107.198	406.4	799.547	442.699	161.771	375.1	724.367	320.64	116.942	403.572	789.134	450.865	78.1663	436.893	771.529	442.117	203.333	563.304	738.985	385.723	185.227	480.673	743.357	478.037	76.7631	538
95.8782	493.384	784.286	435.077	109.718	488.715	775.503	398.996	73.6525	532.964	773.552	439.507	83.8258	533.711	784.647	463.148	109.559	620.487	772.154	427.221	155.004	414.117	773.962	447.258	107.253	406.397	799.547	442.699	161.861	375.052	725.797	320.656	116.942	404.322	789.653	451.745	78.1663	436.893	771.529	442.117	203.799	563.326	738.316	384.776	184.84	480.846	743.223	477.911	76.9954	538.05
95.8736	493.366	784.456	436.634	109.718	488.715	774.707	398.364	73.6525	532.964	773.54	438.887	84.2261	533.925	784.806	462.943	109.563	620.417	772.765	426.714	155.689	412.449	773.559	446.808	106.143	406.553	799.431	443.062	161.861	375.052	725.945	320.354	116.942	404.322	788.249	451.745	78.3062	436.719	770.794	443.253	203.799	563.326	738.316	384.776	185.662	481.311	742.064	479.231	77.1786	536.646
95.8736	493.366	783.602	435.388	109.855	488.708	774.707	398.364	73.6525	532.964	773.574	438.736	84.2261	533.925	784.806	462.943	109.612	620.344	772.541	425.885	155.689	412.449	773.559	446.808	107.944	406.292	799.365	443.379	162.254	374.976	725.945	320.354	117.217	403.864	788.788	452.48	78.307	436.728	771.187	443.124	204.03	563.28	737.805	383.835	185.132	480.864	741.963	478.862	77.158	536.818
95.8782	493.384	783.918	436.931	110.221	488.66	773.645	397.929	73.6525	532.964	773.621	437.765	84.4054	534.034	784.66	463.388	109.617	620.278	772.706	425.565	156.032	412.118	773.018	446.145	108.667	406.227	798.725	443.479	162.786	374.816	725.921	320.031	117.348	403.211	788.425	454.497	78.307	436.728	770.288	443.853	204.127	563.257	737.572	383.7	185.683	481.493	740.755	479.446	77.158	536.818
95.869	493.396	783.416	437.491	110.221	488.66	773.89	398.409	75.8264	532.255	773.675	437.708	84.8727	534.125	784.34	463.051	109.617	620.278	772.706	424.92	156.459	411.266	772.466	446.301	108.667	406.227	798.725	443.479	163.613	374.579	727.741	321.287	117.571	403.04	788.425	454.497	78.3424	436.725	770.288	443.853	204.14	563.224	737.456	383.591	185.3	481.504	740.755	479.446	77.5605	537.435
95.869	493.396	783.812	438.694	110.762	488.708	772.815	397.678	75.8264	532.255	773.675	437.018	84.8727	534.125	783.501	462.168	109.613	620.229	772.601	424.727	156.762	411.029	772.466	445.236	109.382	406.113	798.159	443.632	163.613	374.579	725.623	320.702	117.571	403.04	788.199	455.697	78.3424	436.725	769.399	444.508	204.14	563.224	737.456	383.591	185.904	482.667	739.613	479.864	78.0097	537.59
95.8736	493.366	782.896	438.694	111.353	488.76	773.196	397.831	75.8264	532.255	773.479	437.035	85.163	534.32	783.501	462.168	109.586	620.176	772.601	424.112	156.762	410.729	771.892	445.571	109.582	406.034	797.653	444.013	164.067	374.539	727.797	322.059	117.737	402.153	789.256	456.052	78.387	436.634	769.097	443.603	204.216	563.173	737.291	383.313	185.904	482.667	739.115	479.18	78.0097	537.59
95.8736	493.378	783.136	439.978	111.917	488.718	771.672	397.036	75.8264	532.255	773.123	436.081	85.2418	534.47	783.627	462.535	109.54	620.133	771.444	423.91	157.198	410.61	771.173	444.745	109.582	406.034	796.804	444.441	164.247	374.473	727.848	323.053	118.02	401.159	789.234	456.934	78.3807	436.683	768.175	444.309	204.461	563.113	737.317	383.146	186.413	483.696	737.768	479.417	78.6234	536.688
95.8736	492.94	782.305	440.652	112.257	488.759	772.166	397.116	77.7379	531.849	773.123	436.081	85.69	534.677	783.824	462.457	109.54	620.133	771.444	423.91	157.358	410.224	770.578	445.082	109.574	406.063	796.804	444.441	164.575	374.391	730.088	324.106	118.02	401.159	789.971	457.005	78.3807	436.683	768.175	444.309	205.483	563.061	737.395	383.111	186.261	483.79	737.264	478.566	78.8952	536.675
95.859	492.978	782.578	441.333	112.257	488.759	771.56	396.594	77.8848	531.92	772.703	435.658	85.69	534.677	783.025	462.03	109.54	620.133	770.685	423.907	157.583	410.724	769.864	444.132	109.602	406.081	795.679	444.938	164.575	374.391	730.316	325.174	118.263	400.612	789.11	458.415	78.3963	436.652	767.095	445.481	205.483	563.061	737.395	383.441	187.011	484.826	736.336	479.646	78.8691	536.273
95.859	492.468	781.338	441.333	112.635	488.769	771.56	396.594	78.1216	531.937	772.182	436.001	85.69	534.677	783.025	462.03	109.559	620.034	770.097	422.587	157.583	409.329	769.864	444.132	108.461	406.49	795.062	445.501	165.313	374.206	730.316	325.174	118.434	400.157	789.525	458.006	78.3567	436.686	766.523	444.252	206.155	563.061	737.588	383.464	186.607	484.443	735.759	478.989	78.8842	536.816
95.8736	492.771	781.728	441.962	113.14	488.775	770.757	395.952	78.1216	531.937	771.559	435.275	86.1932	535.151	782.717	461.916	109.53	620.002	769.682	422.218	157.939	409.94	769.384	443.059	110.157	406.027	794.9	445.501	166.028	374.041	730.515	327.035	118.475	400.06	789.577	459.025	78.3567	436.686	765.774	445.198	206.408	562.896	737.689	382.468	187.064	485.047	734.477	479.231	78.8842	535.901
95.8736	492.613	780.991	442.469	113.14	488.775	771.294	395.754	79.3904	531.912	770.848	435.788	86.4471	535.257	783.006	461.933	109.53	620.002	769.682	421.618	158.39	409.686	768.8	443.517	110.157	406.027	794.472	446.093	166.398	373.934	731.56	327.402	118.616	399.919	789.577	459.025	78.3943	436.66	765.774	445.198	207.022	562.896	737.826	382.895	186.376	484.489	734.477	479.231	78.9346	536.53
95.8736	492.613	781.124	442.917	113.663	488.836	770.348	395.053	79.5014	531.937	770.848	434.393	86.4471	535.257	782.598	461.87	109.533	620.013	769.447	421.459	158.856	410.357	770.452	442.376	110.824	405.938	793.832	446.349	166.398	373.934	731.061	328.827	118.616	399.919	790.029	460.151	78.3786	436.657	764.801	445.865	207.022	562.896	737.826	381.38	186.643	485.018	733.098	479.244	79.3065	537.356
95.8736	492.305	780.003	442.152	114.082	488.906	770.903	395.125	79.948	531.927	770.225	435.341	86.6797	535.388	782.598	461.87	109.507	619.972	769.426	420.8	158.856	408.977	769.871	442.531	111.502	405.769	794.087	446.527	166.466	373.921	731.367	329.186	119.021	399.614	790.2	459.725	78.3728	436.695	764.852	445.235	207.072	562.777	737.823	381.671	186.643	485.018	732.764	478.851	79.3065	537.356
95.8736	492.305	780.117	442.551	114.179	488.163	769.363	394.36	79.948	531.927	769.563	435.073	87.1462	534.782	782.294	462.427	109.534	619.924	769.33	420.543	158.88	409.79	769.033	442.047	111.502	405.769	794.15	446.559	165.315	374.026	731.334	330.373	119.502	399.341	790.063	460.433	78.3992	436.675	764.098	446.117	207.077	562.723	737.909	380.622	186.691	485.485	731.207	478.729	79.8067	537.072
95.8644	493.104	779.061	442.84	114.379	488.339	770.208	394.441	80.1914	531.921	768.911	435.763	87.4863	534.782	782.694	462.413	109.534	619.924	769.33	419.718	158.88	408.545	768.604	442.604	111.773	405.651	794.15	446.559	166.984	373.705	731.089	330.44	119.502	399.341	790.063	460.433	78.3992	436.675	764.098	446.117	207.895	562.764	737.766	380.557	186.297	485.12	731.113	478.395	80.1835	537.387
95.8695	493.328	779.035	442.525	114.379	487.829	769.748	393.723	79.8246	531.864	768.911	434.773	87.9846	534.5	782.378	462.544	109.679	619.755	769.32	419.424	159.569	410.172	767.99	442.348	112.024	405.549	794.138	446.874	166.984	373.705	730.148	332.115	119.502	399.341	790.063	462.038	78.4313	436.646	763.327	445.966	207.895	562.764	737.766	379.222	186.978	485.12	729.437	478.395	80.243	537.247
95.8695	493.328	777.747	443.26	114.841	488.1	769.748	393.723	80.4985	531.817	768.251	435.355	87.9846	534.5	782.378	462.544	110.044	619.399	769.346	418.3	159.569	409.197	767.99	442.348	112.183	405.445	794.657	447.481	167.445	373.424	730.148	332.115	120.646	399.055	789.254	460.149	78.4208	436.723	763.906	446.15	207.709	562.762	737.652	379.358	186.434	485.044	729.45	477.954	80.3539	538.069
95.8811	493.325	777.627	442.734	115.475	487.882	769.269	393.648	80.4985	531.817	767.491	434.925	88.5049	534.415	782.142	462.201	110.044	619.399	769.588	418.173	159.988	409.87	767.341	442.289	112.183	405.445	794.585	448.296	167.946	373.091	729.949	333.123	120.812	399.097	788.714	461.702	78.4208	436.723	762.873	447.478	207.389	562.734	737.276	377.913	186.027	485.034	728.138	477.371	80.3539	538.069
95.8811	493.325	776.567	442.202	115.475	487.882	770.076	393.661	81.5568	531.678	766.739	435.438	89.1619	534.381	782.469	461.856	110.044	619.399	769.588	416.778	160.191	409.244	766.976	442.903	112.183	405.445	794.585	448.296	168.153	372.86	728.442	332.594	120.939	399.208	788.714	461.702	78.5702	436.727	762.873	447.478	207.607	562.756	736.855	377.978	185.767	485.013	728.138	477.371	80.5463	539.164
95.8811	493.325	776.762	441.892	116.742	487.632	769.421	393.101	81.5331	531.457	766.739	434.313	89.9705	534.381	782.152	461.93	110.593	618.133	769.806	416.986	160.464	410.043	766.718	441.943	112.2	405.422	794.539	449.384	168.153	372.86	729.895	334.484	120.939	399.208	788.107	461.968	78.8156	436.769	761.819	447.612	207.607	562.756	736.855	377.978	185.785	485.014	726.661	476.811	80.7128	538.579
95.8811	493.325	775.425	442.702	117.436	488.147	770.084	392.601	82.4321	531.121	765.99	435.175	90.4163	534.426	782.152	461.93	110.795	617.69	769.872	416.484	161.334	408.858	766.127	442.781	112.661	405.148	795.757	450.378	168.123	372.788	728.898	333.319	121.074	399.273	787.746	461.17	79.1513	436.685	762.619	447.143	207.896	562.797	736.197	377.907	185.785	485.014	726.987	476.241	80.7128	538.579
95.8811	493.325	775.633	442.767	117.995	487.825	768.842	392.601	82.4321	531.121	765.125	434.775	91.4417	534.26	782.473	462.72	110.828	617.481	769.907	417.405	161.38	409.752	765.191	442.531	112.661	405.148	795.833	451.485	168.232	372.649	727.14	334.595	121.321	399.402	787.808	461.309	79.6354	436.636	760.837	448.223	208.299	562.991	735.422	377.723	185.791	485.007	725.683	475.777	80.7668	539.213
95.8811	493.325	774.518	442.483	117.872	488.19	769.548	392.156	83.2464	530.906	765.125	434.775	91.3272	534.169	782.735	462.857	110.828	617.481	769.907	415.8	160.947	409.233	764.69	443.614	113.208	404.703	795.833	451.485	168.435	372.281	726.103	334.595	121.321	399.402	786.639	460.456	79.6354	436.636	760.837	448.223	209.411	563.247	734.63	377.109	185.781	485.049	726.174	475.136	80.8564	540.032
95.8811	493.325	774.711	442.599	118.89	487.515	768.791	391.735	82.5264	530.719	763.211	434.835	91.6057	534.069	782.375	463.253	110.848	617.431	769.897	416.582	160.947	409.233	763.745	443.467	113.346	404.438	795.542	452.027	168.435	372.281	726.132	336.299	121.441	399.48	786.639	462.526	80.232	436.582	760.744	448.934	209.411	563.247	734.63	376.044	185.843	485.027	724.263	475.136	80.9084	540.196
95.8811	493.325	773.28	443.289	118.648	487.901	768.791	391.735	83.3033	530.142	762.421	435.696	91.6057	534.069	782.375	463.253	110.872	617.27	769.882	416.164	160.947	408.168	763.745	443.467	113.488	404.246	796.279	452.26	168.716	371.761	726.132	336.299	121.619	399.578	785.931	460.832	80.4176	436.554	760.879	447.807	210.219	563.608	733.921	375.574	185.843	485.027	724.789	474.43	80.9294	540.197
95.8811	493.325	773.818	443.64	119.095	487.52	768.128	391.417	83.3033	530.142	761.509	435.712	92.3013	533.816	781.914	462.999	111.156	616.855	769.854	416.993	160.813	409.403	762.721	443.562	113.552	404.161	796.816	452.142	168.874	371.323	727.848	337.23	121.652	399.624	784.913	460.966	80.4176	436.554	760.623	447.904	210.146	563.979	733.362	374.504	185.877	485.135	723.661	473.882	80.9294	540.197
95.8811	493.325	773.445	443.431	119.095	487.52	768.483	391.22	84.2481	529.639	761.016	436.662	91.4538	533.622	781.465	462.82	112.002	616.855	769.854	415.508	161.235	408.928	762.721	443.562	113.552	404.161	796.816	452.142	169.062	370.87	728.224	337.539	121.739	399.666	784.913	460.966	80.4176	436.554	760.623	447.904	210.765	564.332	733.362	374.504	186.014	485.567	723.661	473.882	80.9796	540.151
95.8811	493.325	774.236	443.296	119.658	487.765	767.688	391.211	83.5924	529.199	760.316	435.612	92.6793	533.622	781.069	462.959	112.237	616.288	769.831	416.458	161.422	409.708	762.014	443.232	113.582	404.127	797.038	452.113	169.062	370.465	728.013	339.264	121.739	399.666	783.748	461.005	80.7625	436.524	759.518	448.249	210.765	564.332	733.362	373.289	186.232	486.111	722.449	472.571	81.2217	540.195
95.8811	493.325	772.874	443.296	119.028	487.933	768.053	391.31	83.3826	528.786	759.969	436.421	91.9964	533.527	781.069	462.959	112.177	615.7	769.82	415.93	162.319	409.708	761.989	444.52	113.733	403.884	797.038	452.113	169.136	370.011	728.643	339.01	121.98	399.813	784.016	459.74	80.7458	436.549	758.983	446.01	211.233	564.551	732.37	373.281	186.232	486.111	722.68	472.454	81.2217	540.195
95.8811	493.325	773.788	443.694	119.329	487.873	767.21	391.31	83.3826	528.786	758.886	436.024	92.5679	533.357	780.644	463.004	112.087	615.315	769.82	415.93	162.638	410.202	761.472	444.686	113.733	403.884	799.046	453.503	170.314	369.572	728.994	339.844	122.625	400.146	783.048	458.758	80.7497	436.541	758.402	446.107	210.755	564.644	731.977	372.132	186.615	486.503	721.534	471.493	81.5761	540.445
95.8814	492.744	773.223	445.069	118.94	487.697	767.476	391.619	83.3826	528.786	758.613	436.751	91.4263	533.271	780.386	462.92	112.087	616.005	769.82	414.82	162.393	410.471	761.758	444.576	114.062	403.436	799.046	453.503	170.216	369.707	725.561	338.273	122.625	400.146	783.239	458.17	80.7497	436.541	758.402	446.107	211.169	564.806	731.283	372.44	187.075	487.104	721.756	471.611	82.0928	540.948
95.8811	492.755	773.97	445.141	118.94	487.697	766.808	391.999	83.5182	527.24	757.78	436.751	91.9513	533.095	780.088	462.743	112.173	615.664	769.829	416.171	162.083	410.474	760.954	444.231	114.508	402.939	800.452	454.589	171.178	369.271	725.292	338.698	123.354	400.461	781.841	458.17	80.8658	436.516	757.504	446.041	211.169	564.806	731.283	370.64	187.075	487.104	720.361	470.44	82.8202	541.375
95.8811	493.355	772.707	445.711	118.956	487.246	766.808	391.999	83.5663	526.475	757.496	437.101	91.9513	533.095	780.088	462.743	112.172	615.306	769.844	415.828	162.083	410.474	760.954	444.231	115.933	402.624	800.418	454.642	170.788	369.388	725.292	338.698	123.476	400.585	782.066	458.197	81.2967	436.616	757.476	444.11	211.805	565.242	730.518	371.146	187.543	487.506	720.649	470.904	83.2603	541.589
95.8736	493.039	773.568	445.284	119.441	486.868	766.108	392.484	83.5663	526.475	756.603	436.643	92.696	532.632	779.762	462.503	112.256	615.531	769.851	416.529	162.243	410.408	760.158	443.978	115.792	402.503	801.509	454.572	171.409	369.01	722.274	340.884	123.807	400.748	781.37	458.171	82.5192	436.616	756.602	444.143	211.484	565.665	729.558	370.135	187.768	487.732	720.085	470.371	83.2603	541.589
95.8736	493.379	773.444	445.638	119.441	486.868	766.01	393.011	83.607	525.97	756.844	436.267	90.7477	532.991	779.526	462.18	112.256	615.096	769.851	415.344	162.546	410.191	760.294	443.284	116.983	402.503	801.509	454.572	171.184	369.128	725.75	338.116	124.33	400.958	781.37	458.171	83.1231	436.571	756.602	444.143	212.044	566.013	728.798	371.07	187.811	487.763	720.085	470.371	83.3222	541.63
95.8736	493.379	773.971	444.88	120.086	486.379	765.314	393.522	83.3213	528.748	755.535	436.267	92.1967	532.991	779.526	462.18	112.361	615.046	769.829	415.997	162.846	409.962	759.294	443.284	116.419	402.122	802.816	455.412	171.184	368.573	725.75	340.096	124.33	400.958	780.15	458.962	84.4002	436.619	756.086	443.115	212.044	566.013	728.798	369.03	187.955	487.768	719.596	469.973	83.3889	541.647
95.8598	493.772	773.206	445.585	120.554	485.936	765.372	394.094	84.6161	527.773	755.995	435.789	92.6752	532.214	779.235	461.799	112.512	614.576	769.819	415.696	164.022	409.962	759.522	442.776	117.399	401.552	802.106	455.851	170.735	368.793	725.772	345.5	124.594	401.115	780.073	458.995	84.095	436.542	756.655	441.865	212.662	566.296	727.783	370.111	187.955	487.768	720.223	470.836	83.3889	541.647
95.8569	493.227	773.668	445.064	120.756	485.659	765.372	394.094	84.6161	527.773	755.307	435.101	93.3805	531.815	778.831	461.369	112.512	614.576	769.795	416.29	164.429	409.832	758.801	441.939	117.399	401.552	802.934	456.486	171.856	368.223	725.703	340.461	124.635	401.105	778.88	458.831	84.5482	436.574	755.951	442.181	212.308	566.576	726.913	369.397	188.523	488.124	719.429	470.304	83.3889	541.647
96.6728	493.552	774.043	445.35	120.868	485.426	765.747	394.751	85.4228	526.712	755.307	435.101	92.9149	531.716	778.456	460.937	112.566	613.947	769.795	415.045	165.325	408.373	759.186	441.153	117.902	401.193	802.934	456.486	171.858	368.637	725.073	337.528	124.635	401.105	778.815	459.384	84.5482	436.574	755.951	442.181	212.696	566.666	725.981	370.188	189.112	488.628	719.663	471.073	83.4016	541.605
95.6339	498.109	773.868	444.832	120.868	485.426	765.641	395.426	85.3051	526.452	754.538	434.548	92.4623	531.493	777.983	460.453	112.618	614.189	769.758	415.832	164.715	408.276	758.657	440.292	117.007	401.109	803.413	456.357	173.061	368.142	725.073	339.688	124.646	401.136	777.97	458.814	85.0316	436.518	755.058	441.427	212.696	566.666	724.999	368.283	189.112	488.628	718.369	469.753	84.069	541.605
95.6339	499.28	773.868	445.717	120.988	485.202	765.641	395.426	85.4015	526.01	755.073	433.979	92.4623	531.493	777.983	460.453	112.803	613.263	769.73	415.433	165.841	408.036	758.657	440.292	117.62	401.03	802.4	455.445	172.951	368.345	730.073	339.688	124.804	401.227	777.905	459.515	84.3875	436.511	755.915	440.693	212.289	566.701	724.002	369.445	189.913	489.058	719.312	470.641	84.079	541.545
95.458	498.478	773.078	445.403	121.978	485.145	765.672	396.014	85.4015	526.01	753.969	433.596	92.6469	531.572	776.882	459.96	112.969	613.194	769.73	415.433	165.429	407.959	758.359	439.216	116.916	400.76	803.491	455.732	173.854	367.888	736.156	337.232	125.222	401.424	777.267	459.787	85.661	436.511	755.053	439.818	212.001	566.721	722.919	368.158	190.512	489.422	718.301	471.308	84.079	541.545
96.0215	498.764	772.11	445.923	121.978	485.145	765.714	396.541	85.5946	525.503	754.349	433.126	93.0549	531.517	776.76	459.433	113.527	612.249	769.743	415.254	165.992	408.034	758.816	438.517	118.584	400.76	803.491	455.732	173.854	367.888	736.757	334.78	125.222	401.424	777.267	459.787	84.8262	436.527	755.053	439.818	212.231	566.883	722.941	368.647	190.845	489.521	718.301	471.308	83.9023	541.511
96.1757	498.093	771.241	445.219	122.544	484.867	765.833	396.509	85.0329	525.661	752.802	431.971	93.0549	531.517	776.382	458.692	113.56	612.62	769.74	415.842	165.388	407.958	758.28	438.232	117.934	400.551	804.187	455.628	175.047	367.348	736.757	337.03	125.222	401.424	776.779	460.223	85.3373	436.535	754.387	438.843	212.231	566.883	721.229	367.357	191.18	489.699	716.089	470.549	83.9114	541.486
96.1757	498.978	771.241	446.39	122.178	484.773	765.656	396.974	85.6464	524.536	753.28	431.884	93.6436	531.457	776.382	458.692	113.245	612.04	769.729	415.226	166.635	407.628	758.656	437.583	118.75	399.978	804.066	454.811	174.527	367.693	737.082	334.637	126.326	402.113	777.025	461.223	84.8178	436.63	754.943	437.985	212.521	567.111	721.582	367.391	191.18	489.699	715.799	470.547	83.9114	541.486
95.8702	498.395	770.59	445.798	122.429	484.712	765.656	398.069	85.6464	524.536	752.414	431.402	94.0819	531.615	775.512	458.692	112.91	611.982	769.728	415.873	165.954	407.395	758.598	436.731	118.75	399.978	805.327	453.869	175.084	367.483	737.089	334.183	126.649	402.312	776.63	461.79	84.3923	436.701	755.148	436.93	212.876	567.352	720.733	366.525	191.594	490.513	714.483	470.603	84.3796	541.549
96.5881	498.626	769.909	446.038	121.936	484.673	765.381	397.789	85.6448	519.639	752.414	431.402	94.7142	531.628	776.639	457.646	113.507	611.082	769.728	415.348	166.571	407.082	759.096	436.294	119.801	399.52	805.327	453.869	174.697	367.892	737.301	331.93	126.682	402.346	777.04	462.862	84.3923	436.701	755.148	436.93	213.414	567.586	721.796	366.44	191.902	490.708	714.198	470.333	84.6407	541.583
96.6084	498.149	769.242	445.098	122.797	484.673	765.082	398.514	85.3589	520.087	751.213	431.165	94.8809	531.883	776.482	457.382	113.398	610.969	769.743	415.576	165.605	407.244	759.301	435.549	119.287	399.833	805.459	453.205	175.916	367.307	737.744	332.125	126.682	402.346	776.292	462.232	84.5973	436.89	755.065	436.037	213.414	567.586	719.498	365.6	191.902	491.008	713.111	470.618	85.4661	541.602
96.6084	498.149	769.242	446.433	122.274	484.663	765.082	398.514	85.1439	519.119	751.305	431.153	94.8809	531.883	776.482	457.382	113.423	610.34	769.74	415.933	167.326	406.614	759.301	435.549	119.994	399.341	805.517	452.58	175.615	367.712	737.744	332.125	126.988	402.591	776.908	463.444	84.9986	436.987	754.962	435.53	213.84	567.767	720.729	365.223	192.049	490.886	712.668	470.328	85.7398	541.551
96.248	497.729	768.742	445.233	122.468	484.642	764.654	399.568	85.1439	519.119	750.206	430.68	95.6034	532.064	776.284	456.932	112.831	610.395	769.74	416.227	166.433	406.694	759.431	434.804	119.368	400.147	805.517	452.58	176.386	367.538	738.386	332.58	127.502	402.976	776.785	464.332	84.9986	436.987	753.856	434.929	214.057	567.82	719.691	364.064	192.253	491.22	711.401	470.337	86.3458	541.551
96.1452	497.616	768.222	445.05	122.468	484.642	764.108	399.212	84.9807	518.582	750.249	430.878	95.2033	531.938	776.855	456.41	113.864	609.84	769.74	416.227	167.032	406.173	760.246	434.385	120.755	398.617	806.226	451.827	175.823	367.892	737.958	331.11	127.971	403.299	776.785	464.332	84.9916	436.981	753.856	434.929	214.137	567.846	721.03	364.052	192.316	490.879	711.401	470.337	86.6805	541.459
96.0738	497.612	767.798	443.751	122.808	484.219	764.322	399.485	84.9902	519.215	749.044	430.128	95.2033	531.938	776.57	456.166	113.215	610.17	769.714	416.188	167.032	406.173	759.982	433.95	120.09	399.529	806.975	451.125	175.823	367.892	739.242	332.685	127.971	403.299	776.808	465.351	85.1182	436.991	753.158	434.242	214.137	567.846	718.447	364.052	192.315	491.133	710.041	470.326	87.2984	541.508
96.0738	497.612	767.244	444.411	122.26	484.216	764.037	398.494	85.0297	518.685	749.169	430.714	95.48	531.961	776.57	456.166	113.583	609.892	769.714	416.043	168.607	405.513	760.735	433.802	119.552	399.038	807.559	450.493	175.283	367.986	738.969	331.741	128.127	403.386	777.464	466.019	85.086	436.951	753.158	434.242	214.386	567.881	719.587	363.806	192.315	491.133	710.041	470.326	87.2984	541.508
96.1734	497.646	766.889	443.21	122.535	483.906	764.037	400.309	85.0297	518.685	748.365	430.738	95.7462	532.196	776.192	456.142	113.256	609.803	769.693	416.021	167.207	405.79	761.25	432.919	119.552	399.038	808.461	449.786	175.172	368.016	740.28	330.681	128.157	403.384	777.194	466.847	85.1351	436.963	751.815	432.985	214.813	567.882	718.649	363.14	192.381	491.417	708.08	469.782	87.6376	541.534
96.1734	497.646	766.314	442.764	122.041	483.56	762.572	399.222	85.0212	518.968	748.737	431.44	96.2691	532.236	776.476	456.082	114.142	609.248	769.693	416.021	167.901	405.275	761.428	432.743	119.527	398.423	808.461	449.786	175.24	368.022	740.143	329.722	128.157	403.384	777.748	467.315	85.1351	436.963	751.815	432.985	215.261	567.903	719.735	362.539	192.518	490.957	707.695	469.453	87.1847	541.536
96.1836	497.677	766.307	441.525	122.816	483.56	761.964	399.729	85.0212	518.968	747.482	430.915	96.5555	532.254	775.991	456.223	113.903	609.451	769.69	415.99	167.033	405.71	761.209	432.014	120.179	399.683	809.371	449.253	175.24	368.022	742.067	329.527	128.163	403.383	776.87	466.955	86.8836	436.871	752.511	431.887	215.261	567.903	717.553	362.539	193.137	491.204	706.39	469.453	87.4985	540.703
96.1836	497.677	765.582	441.525	122.328	483.517	761.964	399.729	85.0443	519.249	747.655	431.784	96.5555	532.254	775.991	456.223	114.599	608.926	769.688	415.932	168.518	405.71	761.209	432.014	120.773	399.225	809.713	448.759	175.609	368.111	742.067	329.527	129.257	403.456	777.231	467.04	87.0758	436.654	752.24	432.144	215.867	568.53	718.55	361.773	193.137	491.204	706.117	469.132	86.9634	540.723
96.2454	497.75	765.54	440.313	122.502	483.538	762.168	400.278	85.0443	519.249	746.642	432.187	96.5736	532.258	776.208	456.362	114.599	608.926	769.621	415.883	167.581	406.168	760.922	430.986	120.773	399.225	810.324	448.31	176.157	368.138	744.082	330.497	129.659	403.751	777.046	467.946	87.9683	436.654	753.158	431.093	216.245	568.516	718.089	361.51	192.908	491.364	704.696	468.855	87.9849	540.723
96.2497	497.762	764.914	439.419	122.502	483.538	760.725	398.183	85.062	518.742	746.984	433.163	97.265	532.577	776.351	456.222	114.599	608.281	769.621	415.883	166.766	406.205	760.436	430.948	120.773	397.86	810.324	448.31	176.726	368.184	743.553	330.204	130.636	404.017	777.046	467.946	87.6324	436.314	753.158	431.093	216.368	568.217	719.33	361.017	192.687	490.935	704.696	468.855	87.3374	540.693
96.2714	497.821	764.591	438.764	122.689	483.512	759.925	399.653	85.0646	518.693	745.652	432.593	97.265	532.577	775.742	456.207	114.974	608.596	769.612	415.866	166.355	406.2	760.019	429.974	120.989	399.671	810.86	447.776	176.726	368.184	746.282	329.769	130.636	404.017	777.215	469.149	88.3221	436.067	752.203	430.804	216.368	568.217	718.109	361.017	193.543	491.173	703.392	468.483	87.433	540.667
96.2714	498.661	763.902	438.764	122.215	483.449	759.925	399.653	85.0543	518.564	746.212	433.478	96.9482	532.717	775.742	456.207	115.233	608.271	769.638	415.771	166.355	406.2	760.019	429.974	121.083	399.419	811.623	447.493	177.337	368.147	745.611	329.449	131.615	404.102	777.168	469.231	87.6216	435.944	750.715	431.399	217.353	567.857	718.998	360.418	193.543	491.173	703.157	468.145	87.433	540.667
96.2894	498.665	763.793	438.293	121.867	483.452	759.416	400.958	85.0543	518.564	745.584	434.218	97.4574	532.976	775.162	456.152	115.354	608.672	769.636	415.689	166.399	406.137	760.019	429.389	121.09	399.754	813.409	447.229	177.518	368.12	747.1	328.615	130.669	404.079	777.017	470.307	87.9668	435.903	749.381	430.734	217.42	568.262	719.01	359.719	194.594	491.675	701.717	467.734	87.7567	540.664
96.28	498.99	763.676	437.942	121.65	483.48	757.947	397.25	84.7393	521.227	745.584	434.218	97.6637	533.272	774.564	456.319	115.354	608.192	769.636	415.689	166.53	406.063	758.947	428.585	121.09	399.754	813.409	447.229	177.59	368.099	746.358	328.378	129.92	403.528	776.861	470.293	87.9668	435.903	749.381	430.734	217.066	567.998	720.105	359.053	195.004	491.192	701.491	467.318	87.2121	540.672
96.2843	498.518	763.838	437.904	121.65	483.48	757.747	397.375	85.1429	518.533	744.576	434.818	98.0584	533.434	774.015	456.44	115.62	608.452	769.654	415.628	167.045	405.918	758.163	427.675	121.102	399.841	814.822	447.265	177.59	368.099	747.663	327.221	129.92	403.528	776.861	471.478	88.2816	435.901	748.344	430.261	217.066	567.998	719.078	359.053	195.756	492.197	700.189	467.318	87.4422	540.656
96.9233	499.328	763.838	438.684	121.64	483.469	757.747	397.375	85.339	518.056	744.749	434.995	98.0584	533.434	774.015	456.44	116.176	608.603	769.688	415.486	167.045	405.918	758.163	427.675	121.054	399.85	814.772	447.305	177.704	368.012	747.663	327.221	132.338	404.114	776.512	471.623	87.8113	435.659	748.194	431.119	217.867	567.642	719.864	358.403	195.918	491.68	700.189	467.318	86.904	540.635
96.9233	498.879	763.727	438.557	121.668	483.457	757.747	398.275	85.339	518.056	743.559	434.49	98.2218	533.48	773.35	456.626	116.51	608.75	769.701	415.484	167.424	405.884	757.302	426.619	121.303	399.853	816.098	447.518	178.155	367.719	748.907	325.802	131.876	404.078	776.418	472.636	87.8113	435.659	748.047	430.148	218.248	568.136	718.669	358.403	196.502	491.835	698.436	466.863	87.7695	540.635
96.6985	499.316	763.544	438.48	121.668	483.457	757.19	396.224	85.7434	517.48	743.342	434.427	98.2482	533.518	773.35	456.626	116.51	608.75	769.701	415.484	167.862	405.752	756.715	426.784	121.303	399.853	816.098	447.518	178.589	367.522	748.907	325.802	133.01	403.955	776.418	472.636	87.2923	435.284	748.047	430.148	218.819	568.542	720.16	356.866	196.002	491.224	698.436	466.863	87.2527	540.607
96.3988	498.658	763.364	438.385	121.771	483.416	757.022	395.212	86.1753	517.241	742.256	435.222	98.2482	533.518	772.087	457.046	116.665	608.732	769.675	415.405	168.453	405.674	756.165	425.811	121.808	399.917	817.133	447.738	178.589	367.522	751.191	324.512	133.01	403.955	776.414	473.772	87.2725	434.92	747.8	429.369	218.819	568.542	720.16	356.866	195.821	491.53	696.982	466.06	87.4222	540.578
96.3988	499.558	762.692	437.905	121.888	483.297	756.738	394.406	86.4324	516.764	742.186	434.436	98.4867	533.751	772.087	457.046	116.918	608.718	769.686	415.379	168.453	405.674	756.165	425.811	122.47	399.928	817.166	448.187	178.86	367.23	749.076	323.956	134.097	403.801	776.515	473.657	87.3207	434.432	747.562	430.447	219.377	568.641	720.813	355.814	195.821	491.53	696.782	466.387	87.4222	540.578
96.4144	498.983	762.553	437.395	122.12	483.054	756.738	394.406	86.4324	516.764	741.522	434.31	98.9993	533.903	770.47	457.204	117.532	608.592	769.658	415.331	168.93	405.618	755.579	424.774	123.135	399.761	818.239	448.463	180.262	366.742	750.405	322.343	133.652	403.667	776.691	474.64	87.3224	434.254	748.36	429.621	219.36	568.476	720.946	355.09	196.528	491.793	695.32	466.807	88.0466	540.854
96.9555	499.252	762.121	436.583	122.453	482.707	756.485	393.913	86.5198	516.593	741.522	434.31	99.7006	534.212	770.14	457.354	118.272	608.592	769.658	415.331	169.045	405.655	755.772	425.043	123.135	399.761	818.239	448.463	180.229	366.35	748.991	322.016	133.264	403.551	776.969	474.37	87.3224	434.254	748.36	429.621	219.86	568.345	720.893	354.173	196.953	491.162	695.112	466.763	88.0466	540.854
96.8703	498.738	762.812	435.956	122.453	482.707	755.356	393.342	86.6862	516.79	740.756	434.178	100.077	534.353	769.586	457.503	118.877	608.418	769.663	415.34	169.308	405.594	755.488	424.164	123.316	399.735	819.213	448.972	181.328	366.35	749.829	320.499	133.264	403.551	776.969	475.945	87.3456	435.104	747.463	428.798	219.86	568.345	720.893	354.173	197.692	492.168	693.708	465.892	88.9936	540.755
97.4583	499.758	761.886	435.476	122.749	482.304	755.356	393.342	86.7392	516.542	740.87	433.48	100.077	534.353	769.586	457.503	119.548	608.337	769.653	415.342	169.308	405.594	755.488	424.164	123.492	399.694	818.708	449.367	180.797	366.025	749.829	320.499	133.394	403.403	777.064	475.431	87.3378	435.089	747.996	429.188	220.471	568.154	720.554	353.261	197.813	491.282	693.455	465.816	88.8834	540.609
97.1198	499.241	762.406	434.833	123.062	481.828	755.276	392.884	86.7392	516.542	740.644	432.83	100.531	534.524	768.911	457.499	119.803	608.236	769.687	415.33	169.686	405.605	755.331	423.081	123.706	399.725	819.63	449.952	180.003	366.66	750.466	318.202	133.5	403.307	776.98	476.033	87.3378	434.774	746.923	428.432	220.085	568.063	718.982	352.606	198.656	491.565	692.097	465.703	89.6184	540.849
97.3312	499.477	762.937	433.57	123.062	481.828	755.441	392.506	86.7426	516.423	741.099	431.862	100.696	534.725	769.305	457.472	120.589	608.236	769.687	415.33	170.296	405.546	755.702	423.396	123.706	399.725	819.63	449.952	179.352	366.615	749.32	318.442	133.668	403.153	776.98	476.033	87.3481	434.948	746.923	428.432	220.69	567.044	718.491	352.266	198.026	490.913	692.097	465.703	89.3384	540.848
96.8089	498.816	763.305	433.042	123.288	481.604	754.897	392.025	86.8396	516.784	740.079	431.862	100.696	534.725	768.357	457.472	120.674	608.217	769.676	415.31	170.382	405.488	755.602	422.926	123.764	399.683	820.161	450.518	179.352	366.27	751.541	316.342	133.668	403.153	776.608	476.83	87.3521	434.686	745.969	427.827	220.69	567.044	719.148	352.266	198.326	491.227	690.72	465.772	89.5745	540.914
96.8089	498.816	763.49	432.149	123.376	481.535	754.435	391.658	86.8839	516.442	740.451	431.21	101.027	534.866	768.896	457.529	121.247	608.166	769.662	415.294	170.382	405.488	755.602	422.926	123.775	399.677	819.743	451.28	179.902	364.917	750.228	316.428	133.736	402.997	776.227	476.785	87.3571	435.137	746.627	428.314	220.69	567.374	718.259	351.754	198.326	491.227	690.96	466.881	89.5745	540.914
96.2084	498.15	763.49	432.149	123.513	481.474	754.435	392.423	86.8839	516.442	740.049	430.563	101.471	534.983	768.677	457.559	121.247	608.166	769.661	415.283	170.725	405.487	755.41	422.297	123.778	399.671	820.378	452.03	181.199	364.617	750.57	314.891	133.853	402.885	775.557	477.769	87.3298	434.78	745.43	427.759	220.746	566.721	717.983	350.333	199.065	491.472	689.582	468.387	90.2531	541.024
95.9758	497.921	763.49	431.594	123.58	481.449	753.99	392.056	87.3417	515.851	740.049	430.563	101.869	535.211	769.034	457.57	121.697	608.193	769.661	415.283	171.159	404.625	755.654	423.003	123.778	399.671	820.378	452.03	181.33	364.366	749.262	315.132	133.853	402.885	775.589	476.577	87.3298	434.78	745.43	427.759	221.276	566.864	717.111	349.826	199.293	491.022	689.988	469.333	90.4349	540.834
95.9785	497.865	764.065	430.535	123.58	481.449	753.611	391.4	87.7442	516.628	739.749	430.353	102.012	535.269	768.758	457.604	121.252	608.221	769.679	415.294	171.612	404.607	755.45	422.544	123.812	399.674	820.969	453.078	182.266	363.871	748.128	313.073	133.853	402.885	776.748	478.137	87.3298	433.805	744.206	427.046	221.276	566.864	717.945	348.881	199.821	491.517	687.944	469.333	91.4909	540.836
95.9785	497.865	764.065	430.025	123.643	481.437	753.611	391.4	89.0155	516.135	740.452	430.231	102.012	535.269	768.758	457.604	121.556	608.246	769.686	415.312	171.612	404.217	755.45	422.544	123.79	399.673	820.028	454.083	182.046	363.438	748.128	313.073	134.661	402.606	774.6	477.462	87.4381	434.956	745.102	427.426	221.772	566.847	717.11	348.982	200.308	491.18	688.412	470.089	91.3761	540.744
96.0839	497.753	764.453	429.363	123.799	481.413	752.463	390.704	89.0155	516.135	740.216	430.299	104.146	535.344	767.875	457.723	120.999	608.239	769.686	415.312	171.967	404.428	755.45	421.389	123.774	399.662	820.588	454.878	181.481	363.466	747.633	311.218	135.219	402.51	774.107	477.684	87.4381	434.086	744.146	426.837	222.08	566.341	717.032	347.9	200.842	490.974	687.088	470.942	91.3761	540.744
96.3163	497.58	764.652	428.339	123.799	481.413	752.346	390.655	89.4566	515.586	740.918	430.111	104.688	535.575	768.146	457.719	121.795	608.239	769.701	415.302	172.389	404.7	755.664	422.412	123.774	399.662	820.588	454.878	180.27	364.645	747.266	311.808	135.498	402.478	774.107	477.684	87.7256	434.365	744.146	426.837	222.237	566.52	716.323	348.029	200.853	490.756	687.088	470.942	91.0876	540.643
96.7003	497.373	764.822	428.123	123.876	481.446	752.527	389.724	89.2835	516.117	739.958	430.111	105.57	535.575	767.149	457.793	121.339	608.263	769.693	415.321	172.723	404.818	755.238	421.431	123.763	399.675	820.443	455.628	180.27	364.45	747.266	309.183	135.498	402.478	772.356	477.962	88.0526	433.757	743.828	426.32	222.237	566.52	716.323	346.469	201.128	490.847	685.6	470.375	91.0848	540.571
96.7003	497.373	764.669	427.215	123.988	481.458	752.526	389.72	90.0719	515.727	740.614	430.128	105.818	535.609	767.149	457.793	122.116	608.41	769.695	415.33	172.723	404.818	755.238	421.431	123.774	399.676	819.609	456.446	180.27	364.45	746.83	309.58	135.622	402.558	772.356	477.962	88.5061	433.984	744.658	426.796	222.271	566.715	715.547	346.733	201.128	490.847	685.854	471.129	91.0848	540.571
97.2302	497.112	764.669	427.215	124.056	481.408	752.526	388.685	90.0719	515.727	740.663	430.059	106.851	535.72	766.781	457.761	121.993	608.587	769.7	415.306	173.049	404.671	754.773	420.521	123.779	399.658	818.494	457.183	182.979	362.853	747.706	307.91	135.638	402.57	771.099	476.198	88.7602	433.435	744.958	426.234	221.073	566.37	714.937	346.08	201.3	490.941	684.321	471.855	91.1397	540.549
97.7497	496.793	763.837	426.423	124.517	481.356	752.585	388.699	89.9037	516.24	741.189	429.948	106.579	535.678	767.011	457.695	122.878	608.587	769.7	415.306	173.551	404.569	754.099	420.529	123.779	399.658	818.494	457.183	183.411	363.045	747.664	308.382	135.741	402.516	770.577	475.542	88.7602	433.435	744.958	426.234	221.882	566.618	714.114	346.533	201.486	491.032	684.447	472.43	89.7861	540.399
98.1054	496.537	763.283	426.087	124.517	481.356	752.606	387.872	89.6474	516.582	741.189	429.948	107.865	535.678	766.391	457.586	122.809	608.892	769.696	415.293	174.075	404.47	753.002	419.635	123.794	399.654	818.886	457.709	183.411	362.685	747.493	306.423	135.741	402.516	769.86	475.542	88.7542	433.078	744.935	426.249	221.882	566.618	714.114	344.508	201.486	491.032	682.855	472.775	91.3361	540.491
98.1054	496.537	763.283	425.247	125.039	481.384	752.606	387.872	90.1803	516.544	741.848	429.757	107.865	535.678	766.391	457.586	122.789	609.138	769.706	415.292	174.075	404.47	753.002	419.635	123.78	399.662	818.363	458.357	183.443	362.892	747.493	306.423	137.243	402.464	769.478	475.418	88.8732	433.613	744.862	426.107	223.804	566.317	713.571	346.146	201.997	491.208	682.886	473.077	91.858	540.386
98.365	496.37	762.384	424.917	126.146	481.439	752.565	386.783	90.1803	516.544	742.224	429.351	108.109	535.638	765.617	457.296	122.766	609.341	769.691	415.221	174.175	404.411	752.253	418.727	123.793	399.65	817.802	458.357	184.931	362.794	747.218	304.753	137.688	402.628	768.463	475.176	88.8989	433.266	744.799	425.273	223.671	565.78	712.889	345.752	202.741	491.409	681.594	474.02	91.858	540.386
99.5708	496.259	762.68	423.718	126.146	481.439	752.431	387.058	90.7623	516.488	742.224	429.351	107.17	535.581	765.853	457.085	122.766	609.341	769.691	415.221	174.346	404.321	751.694	418.787	123.793	399.65	817.799	459.016	184.727	363.085	747.628	304.874	137.708	402.638	768.463	475.176	88.8989	433.266	744.799	425.273	224.456	565.801	711.961	347.574	202.987	491.565	681.594	474.02	92.5181	540.078
99.7369	496.071	762.288	423.515	127.184	481.618	752.269	386.196	91.3958	516.425	742.224	429.351	108.701	535.581	765.742	456.83	122.773	609.37	769.719	415.22	174.48	404.192	750.873	418.051	123.739	399.644	817.072	459.491	184.727	362.605	746.743	302.954	137.708	402.638	767.758	474.747	89.0157	432.81	744.666	424.566	224.456	565.801	711.961	345.384	203.12	491.586	680.481	474.556	93.2699	539.645
100.332	496.071	762.374	422.465	127.049	481.637	751.773	386.536	91.8782	516.489	742.726	428.028	107.788	535.457	765.742	456.83	122.988	609.556	769.73	415.214	174.48	404.192	750.873	418.051	123.736	399.637	818.168	459.763	184.248	362.97	747.505	303.442	138.59	402.916	767.79	474.33	89.0402	433.472	744.481	424.132	225.349	565.93	711.374	347.373	203.12	491.586	680.24	474.635	93.2699	539.645
100.367	495.68	762.374	422.465	127.524	481.686	751.773	385.351	92.2765	516.521	742.752	427.333	108.64	535.374	765.427	456.488	123.233	609.822	769.726	415.185	174.613	404.039	749.938	417.217	123.796	399.601	818.021	460.241	185.259	362.683	747.442	301.683	138.82	403.22	766.913	473.933	89.2961	433.738	744.243	423.372	225.21	565.486	710.795	347.422	202.021	490.965	678.906	475.153	93.8892	539.242
101.101	495.213	762.687	421.353	127.066	481.733	751.249	385.716	92.2765	516.521	742.655	426.849	107.636	535.241	764.877	456.078	123.233	609.822	769.726	415.185	174.658	403.646	749.407	418.043	123.796	399.601	818.021	460.241	184.936	363.184	748.284	301.671	139.306	403.637	767.149	473.564	89.2961	433.738	744.243	423.372	225.901	565.506	710.302	349.205	203.789	491.971	678.724	474.679	94.1174	539.014
100.958	494.889	762.371	421.258	128.173	481.733	750.554	385.235	92.6835	516.673	742.655	426.849	108.145	535.175	764.218	455.669	123.461	610.023	769.723	415.199	174.658	403.646	748.345	417.244	124.069	399.587	818.097	460.708	186.202	362.704	748.14	300.198	139.306	403.637	765.83	473.564	89.7601	433.679	744.019	422.226	225.901	565.506	710.302	347.54	204.377	491.971	677.389	476.029	94.2256	538.885
102.302	494.889	762.371	420.043	127.555	481.655	750.554	385.235	93.3942	516.731	742.304	426.458	108.145	535.175	764.218	455.669	123.687	610.245	769.725	415.152	176.076	403.421	748.345	417.244	124.505	399.594	819.618	461.332	185.451	363.058	748.14	300.198	139.306	403.637	765.83	473.564	90.4202	433.704	743.711	422.229	226.647	565.541	709.585	349.633	205.018	492.311	678.173	475.144	94.6214	538.71
102.016	494.34	762.113	419.913	128.131	481.587	749.747	384.815	93.3942	516.731	741.806	426.034	108.59	535.127	763.665	455.422	123.81	610.38	769.716	415.121	176.314	403.356	747.328	417.167	124.948	399.476	819.626	461.729	184.812	363.012	747.977	298.952	138.369	404.105	765.274	473.44	91.2127	433.627	743.623	421.057	225.858	565.16	709.89	350.328	206.38	492.648	675.998	475.654	94.6214	538.71
102.718	493.918	761.892	419.01	128.131	481.587	748.968	385.356	94.6075	516.676	741.278	425.668	107.557	535.112	762.961	454.953	123.81	610.38	769.716	415.121	176.221	405.013	746.955	417.926	124.948	399.191	819.626	461.729	184.515	363.464	748.723	299.311	139.45	404.199	765.274	473.44	91.2127	433.627	743.623	421.057	226.292	565.196	709.48	351.988	206.38	492.648	675.998	475.654	94.7523	538.711
102.139	493.811	761.677	419.508	128.85	481.511	748.075	385.001	95.2782	516.766	740.623	425.668	109.198	535.112	762.961	454.953	124.067	610.635	769.76	415.076	175.852	405.241	746.091	417.901	125.542	399.174	819.998	462.09	184.515	362.984	747.796	297.676	139.45	404.199	764.39	473.488	91.4847	433.731	743.645	419.921	226.292	565.196	708.994	351.988	207.125	493.391	674.548	476.178	95.0003	538.676
103.375	493.811	761.224	418.347	128.662	481.342	748.075	385.001	96.1679	516.679	739.926	425.297	108.177	535.06	762.234	454.494	124.671	610.989	769.804	414.987	176.836	405.241	746.091	417.901	126.011	399.28	821.433	462.574	184.607	363.665	748.1	297.828	139.152	404.258	764.819	473.65	91.6195	433.786	743.857	420.278	226.831	565.275	708.645	353.64	207.125	493.391	674.432	475.407	95.0003	538.676
102.761	493.686	761.224	418.347	129.235	481.198	747.529	383.786	95.646	516.585	739.771	425.039	108.708	535.031	761.54	453.964	124.671	610.989	769.851	414.968	176.161	405.506	745.359	417.461	126.573	399.304	821.425	463.058	185.672	364.011	747.496	296.852	138.58	404.213	763.757	473.904	91.7686	433.85	743.866	418.991	226.061	564.856	707.748	354.658	207.625	493.56	672.998	475.832	95.3364	538.636
103.596	493.35	760.65	417.193	128.872	481.126	746.272	385.433	96.7065	516.585	739.771	425.039	107.612	534.98	760.987	453.468	124.671	610.989	769.851	414.968	177.146	402.891	745.136	418.208	126.573	399.304	821.425	463.058	185.672	364.8	747.296	296.954	138.627	405.035	764.347	474.2	91.7686	433.85	743.866	418.991	226.852	564.316	707.516	355.397	207.397	493.908	672.998	475.832	95.4369	538.659
100.438	494.547	759.801	417.706	130.146	481.126	745.586	385.169	96.3716	516.413	739.39	424.781	108.239	534.983	760.02	453.544	125.433	611.283	769.845	414.985	176.548	402.963	744.189	417.842	126.693	399.311	822.447	463.544	186.654	364.32	746.46	295.675	138.627	405.035	762.633	474.2	91.7686	433.85	743.866	417.25	226.852	564.316	706.521	354.077	207.821	494.134	671.503	476.417	96.2858	538.712
101.914	494.547	759.801	416.131	129.766	481.156	745.586	385.169	96.9569	516.029	738.158	424.68	108.239	534.983	760.02	453.544	125.663	611.407	769.814	414.956	176.548	402.963	744.189	417.842	126.784	399.105	823.905	470.394	186.013	364.521	746.46	295.675	138.619	405.48	763.242	474.472	91.7635	433.857	743.529	418.431	226.614	564.059	706.278	354.818	207.821	494.134	671.269	475.197	96.1257	538.769
101.324	494.41	758.893	416.545	129.905	481.139	744.869	385.174	96.9569	516.029	736.923	424.533	108.705	535.078	759.3	452.561	125.838	611.475	769.823	414.929	176.18	403.275	743.252	417.63	126.784	399.105	823.905	471.234	186.378	364.402	745.539	294.492	138.62	404.959	762.342	475.57	90.6428	433.719	743.348	416.893	226.64	563.745	704.998	355.903	208.144	494.141	669.708	475.403	96.7077	538.994
102.451	495.349	757.97	415.582	129.905	481.139	744.887	386.483	97.7636	515.656	736.049	424.384	107.916	535.125	759.414	452.259	125.838	611.475	769.823	414.929	176.515	403.368	743.205	418.526	126.784	399.105	823.905	471.234	185.885	364.639	744.872	294.785	138.596	404.487	762.342	475.57	90.6428	433.719	743.348	416.893	226.948	563.474	704.821	355.993	207.867	494.408	669.708	475.403	96.3924	539.044
101.87	495.401	757.207	416.492	130.29	481.311	743.999	386.562	97.0993	515.217	736.049	424.384	109.608	535.125	759.414	452.259	125.939	611.565	769.874	414.915	177.031	403.514	742.773	418.42	127.706	399.342	823.905	472.224	185.885	364.639	744.571	293.225	138.596	404.487	761.432	475.577	91.8672	433.827	742.708	415.672	226.948	563.474	703.417	356.563	208.701	494.925	668.012	475.191	96.5806	538.892
103.668	494.531	756.371	415.762	130.929	481.435	743.937	387.905	97.4881	514.852	735.513	424.304	108.661	535.18	759.414	452.259	126.709	611.587	769.84	414.914	177.031	403.514	742.773	418.42	129.331	399.036	823.905	472.224	185.629	364.687	743.773	293.671	138.843	404.497	761.432	475.577	92.2083	433.911	742.432	416.151	226.948	563.474	703.307	356.964	208.701	494.925	668.031	474.507	96.5806	538.892
102.617	495.167	756.371	415.762	131.481	481.56	742.962	386.345	96.7496	514.492	735.105	424.889	109.404	535.422	758.23	451.067	126.545	611.602	769.912	414.909	177.554	403.7	742.465	418.238	129.331	399.036	823.483	473.019	186.035	364.643	742.614	292.654	139.299	404.792	761.224	475.145	92.6324	433.887	742.324	414.917	227.474	562.848	702.158	357.942	209.606	495.466	666.492	474.528	96.8236	538.711
103.347	494.638	755.51	414.761	131.979	481.715	742.825	387.519	98.2331	514.492	734.742	424.852	108.866	535.769	757.829	450.7	127.075	611.602	769.912	414.909	177.983	403.9	743.139	418.6	130.184	399.036	823.483	473.019	186.438	364.515	741.859	293.068	139.862	405.021	762.038	474.648	92.6324	433.887	742.324	414.917	227.699	562.437	702.138	357.985	209.583	495.878	666.599	473.676	96.3213	538.735
105.548	492.343	754.665	415.668	131.979	481.715	741.984	387.28	97.1967	514.312	734.742	424.327	109.819	536.035	757.074	450.254	126.681	611.59	769.897	414.913	177.983	403.9	742.755	418.514	130.325	399.177	823.483	473.799	186.438	364.515	741.486	292.465	139.862	405.021	760.348	474.348	93.3693	433.807	742.476	413.467	227.699	562.437	700.658	358.75	210.774	495.878	664.721	474.666	96.5708	538.742
107.415	489.823	755.36	413.958	132.245	481.826	741.984	387.28	97.5208	513.825	734.468	424.53	109.819	536.035	757.074	450.254	127.293	611.749	769.898	414.926	177.983	403.9	742.755	418.514	130.712	398.768	823.483	473.799	186.999	364.473	741.486	292.465	140.219	405.87	761.083	473.841	93.9449	433.7	741.657	414.041	227.718	562.243	700.748	358.956	210.595	496.249	664.873	473.859	96.0067	538.724
106.326	490.967	754.684	415.197	132.444	481.905	740.923	387.013	97.5208	513.825	734.126	424.076	109.383	536.408	755.977	449.775	127.189	612.191	769.865	414.951	178.357	404.159	742.443	418.8	129.017	398.689	824.416	474.534	187.588	364.427	740.975	290.8	140.424	405.926	760.906	473.109	94.2332	433.654	741.057	413.045	227.757	562.005	699.438	360.112	211.491	496.59	663.482	473.939	96.8962	538.724
106.631	490.071	753.763	414.295	132.444	481.905	740.837	387.496	97.1058	516.423	733.714	424.485	109.27	536.752	755.957	450.167	128.137	612.191	769.865	414.951	178.431	404.293	743.168	419.029	130.039	398.329	824.416	474.534	187.862	364.292	738.954	291.7	140.631	405.536	760.906	473.109	94.2332	433.654	741.057	413.045	227.903	561.659	699.455	359.404	210.826	496.801	663.482	473.939	96.373	538.743
105.62	491.675	753.967	415.054	133.008	481.905	739.559	387.266	96.6176	515.996	733.714	423.345	109.27	536.752	754.943	450.167	128.113	612.693	769.859	414.935	178.459	404.321	742.829	419.058	130.702	398.609	825.349	475.314	187.862	364.292	738.211	289.795	140.631	405.536	760.355	472.168	94.5398	433.003	741.929	411.955	227.903	561.659	697.931	360.425	211.372	496.897	661.964	473.864	96.5454	538.752
107.309	488.93	753.026	414.335	133.331	482.038	739.319	387.413	97.3013	515.562	733.412	423.721	109.418	536.967	755.043	450.634	128.921	613.227	769.863	414.969	178.459	404.321	742.829	419.058	131.67	398.611	825.349	475.314	187.862	364.292	738.309	290.903	140.82	405.327	761.421	471.482	94.741	432.892	742.229	412.322	228.04	561.12	697.822	360.413	211.372	496.897	661.949	473.554	96.5454	538.752
106.182	490.518	753.026	414.335	133.639	482.082	738.239	386.948	96.9441	514.877	733.412	422.64	109.566	537.331	754.459	449.811	128.921	613.227	769.9	414.974	178.553	404.284	742.396	419.062	131.737	398.429	826.556	476.169	188.346	364.191	736.464	289.741	140.93	405.331	760.75	471.847	94.755	432.868	742.231	411.152	228.209	560.668	696.756	360.999	211.836	496.894	660.263	473.472	96.8637	539.157
106.709	489.682	752.353	412.924	133.284	482.249	737.962	387.008	96.9441	514.877	733.412	422.64	110.106	537.795	754.486	449.896	129.58	613.465	769.9	414.974	179.682	404.422	743.284	419.022	132.808	398.429	826.556	476.169	188.346	364.191	736.168	290.421	141.052	406.109	761.24	471.349	94.755	432.868	742.231	411.152	228.229	560.528	697.334	360.93	211.3	496.907	660.134	473.313	96.2262	539.142
105.7	490.96	753.026	413.888	134.239	482.249	736.891	386.634	96.7491	511.534	732.611	422.774	110.401	538.139	753.537	449.737	129.108	613.703	769.888	414.977	179.406	404.357	743.228	419.006	132.835	398.067	825.747	466.191	188.346	364.191	735.12	288.531	141.052	406.109	759.899	470.989	94.8048	432.981	741.802	410.302	228.229	560.528	695.741	361.695	212.203	496.907	658.572	473.313	96.5315	539.025
105.7	488.815	751.413	412.193	134.17	482.348	736.891	386.634	97.31	511.38	731.912	423.459	110.401	538.139	753.537	449.737	129.579	613.992	769.892	414.967	180.351	404.357	743.228	419.006	134.03	397.691	824.835	465.638	189.308	363.918	735.12	288.531	141.324	405.942	760.097	470.534	94.8142	433.119	741.946	410.858	228.203	560.456	696.007	361.963	211.788	496.972	658.407	472.935	95.9425	538.895
105.035	489.916	752.193	412.658	135.065	482.609	735.822	386.116	97.31	511.38	731.015	423.144	110.688	538.27	752.723	449.519	129.089	614.069	769.893	414.967	179.914	404.433	743.363	419.087	133.721	397.379	825.316	465.956	189.468	363.815	733.805	287.934	141.932	405.497	759.448	470.14	95.018	432.996	741.174	409.743	228.242	560.335	695.197	362.865	212.499	496.955	657.012	472.958	95.9425	538.895
104.897	490.351	751.467	411.646	135.065	482.609	736.108	386.103	98.0563	511.009	730.186	424.172	110.826	538.3	752.91	450.236	130.003	614.069	769.893	414.967	180.468	404.043	744.462	419.01	134.888	397.379	825.316	465.956	189.497	363.842	733.707	288.174	143.512	405.294	759.448	470.14	95.018	432.996	741.174	409.743	228.372	560.123	695.361	362.685	212.499	496.955	657.012	472.958	95.4615	538.884
104.904	490.557	752.729	412.277	136.181	482.9	735.291	385.339	98.8251	510.82	730.186	422.882	110.826	538.3	751.901	450.159	129.463	614.123	769.894	414.979	180.32	404.167	744.749	418.946	134.579	397.225	825.684	466.565	189.497	363.842	732.565	286.163	143.512	405.294	759.247	469.772	96.8111	432.83	740.151	408.823	228.372	560.123	693.63	363.54	211.911	496.94	655.449	473.011	95.4348	538.883
104.904	490.557	752.333	410.952	135.937	483.049	735.797	385.048	99.2363	510.624	729.359	424.09	110.974	538.315	751.901	450.159	129.62	614.167	769.907	414.924	180.32	404.167	744.749	418.946	133.898	397.233	824.31	465.888	189.602	363.737	732.634	286.599	144.743	405.115	758.739	469.942	97.1729	432.503	740.195	409.155	228.648	559.876	694.201	363.504	211.911	496.94	655.391	473.19	95.4348	538.883
104.894	490.56	752.333	410.952	136.949	483.235	734.032	384.373	99.6626	510.598	728.524	424.183	111.086	538.322	751.385	450.398	129.157	614.158	769.92	414.902	180.143	404.448	745.758	418.955	133.456	397.18	824.502	465.765	189.677	363.637	731.721	285.261	144.418	404.945	758.015	469.519	96.6111	431.955	739.014	408.518	229.079	559.583	693.118	364.094	211.644	496.971	653.887	473.535	95.4426	538.875
104.939	490.588	751.881	409.895	136.285	483.322	734.827	384.184	99.6626	510.598	727.862	425.566	111.247	538.321	751.291	451.29	130.077	614.158	769.92	414.902	181.715	404.741	746.733	418.825	133.456	397.18	824.502	465.765	189.914	363.351	732.05	285.577	144.873	404.895	757.433	469.735	96.6111	431.955	739.014	408.518	229.539	559.337	693.271	363.683	211.367	496.902	653.86	473.722	95.46	538.853
104.991	490.557	752.969	410.277	137.758	483.322	733.931	383.283	99.9247	510.55	728.736	424.351	111.306	538.246	750.329	450.405	128.756	612.934	769.845	414.974	181.91	404.899	747.246	418.792	133.462	397.188	823.438	466.225	189.914	363.351	731.047	283.855	144.873	404.895	757.433	469.105	97.8227	431.746	737.84	408.156	229.539	559.337	691.612	364.793	211.367	496.902	652.293	473.722	95.4462	538.834
104.991	490.557	751.43	408.702	137.08	483.464	733.931	383.283	100.043	510.546	727.97	425.717	111.306	538.246	750.329	450.405	129.841	614.277	769.845	414.964	183.249	404.899	747.246	418.792	133.482	397.163	831.499	432.918	190.513	362.787	731.047	283.855	145.642	404.852	756.924	469.318	97.8996	431.801	737.694	408.403	230.063	559.069	691.677	364.334	211.585	496.919	652.096	474.181	95.4462	538.834
105.039	490.581	752.362	409.004	137.495	483.554	733.043	382.326	100.043	510.546	727.34	425.964	111.457	538.144	749.757	451.558	129.755	614.443	769.878	414.97	182.614	404.955	747.739	418.301	133.457	397.191	832.822	432.918	191.053	362.421	730.393	282.639	145.011	404.821	756.924	468.433	98.2591	431.346	736.527	407.877	230.557	558.863	690.25	364.82	212.1	497.08	650.668	474.494	95.4462	538.834
105.023	490.579	751.943	408.066	137.495	483.554	733.59	382.286	100.178	510.568	727.37	426.962	111.494	538.116	750.081	452.432	129.755	614.443	769.878	414.97	183.066	405.059	748.078	418.351	133.457	397.191	832.822	432.918	191.178	362.21	730.815	282.497	145.436	404.805	756.924	468.433	98.2591	431.346	736.527	407.877	231.198	558.705	690.114	364.193	212.75	497.164	650.668	474.494	95.6753	538.812
105.053	490.562	752.428	408.24	138.115	483.699	732.461	381.567	100.227	510.617	726.494	426.962	111.494	538.116	749.465	452.408	129.909	614.386	769.862	414.999	182.421	405.091	748.246	417.971	133.409	397.199	822.5	468.003	191.178	362.21	729.428	280.607	145.436	404.805	755.821	468.91	98.6396	431.367	735.209	407.973	231.198	558.705	688.345	365.528	213.442	497.162	649.206	474.918	96.1548	538.769
105.053	490.562	751.746	407.652	137.215	483.705	733.004	381.963	100.431	510.711	726.56	428.048	111.489	538.082	749.465	452.408	130.487	614.452	769.845	414.995	183.799	405.091	748.246	417.971	133.473	397.145	833.084	448.539	191.199	362.154	729.623	281.284	145.938	404.773	755.529	469.732	98.1538	431.21	735.15	408.418	231.529	558.565	688.639	364.551	213.442	497.162	649.171	475.273	96.1548	538.769
105.065	490.534	751.746	407.652	137.692	483.742	731.215	381.363	100.492	510.681	725.8	428.798	111.514	538.044	748.876	452.26	131.147	614.437	769.845	415.013	183.341	405.117	748.907	417.656	133.613	397.13	821.339	468.841	191.242	362.114	728.618	279.689	145.101	404.729	754.918	469.589	98.9762	431.001	733.928	408.86	231.88	558.471	687.398	364.825	213.877	497.138	647.61	475.986	96.7024	538.76
105.09	490.596	751.977	407.798	137.123	483.718	731.491	381.503	100.492	510.681	726.149	429.495	111.531	538.03	749.493	452.565	131.147	614.437	769.845	415.013	184.172	405.231	749.087	417.609	133.613	397.13	821.339	468.841	191.558	361.718	728.866	280.474	145.507	404.706	754.751	470.241	98.9762	431.001	733.928	408.86	232.78	558.491	687.528	364.069	213.939	497.089	647.701	476.147	97.1227	538.77
105.102	490.583	751.658	407.736	137.123	483.718	730.514	381.302	100.604	510.725	724.97	429.495	111.533	538.008	748.972	452.281	131.147	614.437	769.864	414.967	183.676	405.199	749.27	417.453	133.893	396.99	832.263	432.947	191.558	361.718	727.663	279.228	145.507	404.706	754.751	468.921	99.8587	430.703	732.852	409.363	232.78	558.491	685.929	365.089	213.939	497.089	645.853	476.507	97.265	538.781
105.102	490.583	751.658	407.736	136.697	483.712	730.514	381.302	100.712	510.742	725.313	429.826	111.533	538.008	748.972	452.281	131.659	614.257	769.837	414.976	184.891	405.199	749.27	417.453	134.43	396.836	820.223	469.056	191.903	361.168	727.663	279.228	146.05	404.638	754.562	469.509	99.8587	430.703	733.139	409.812	233.591	558.941	686.056	364.5	213.994	497.091	645.92	476.513	97.2939	538.76
105.102	490.583	750.998	407.557	136.713	483.69	729.3	381.091	100.712	510.742	724.334	430.168	111.563	538.003	748.544	451.911	131.956	614.048	769.839	414.927	184.144	405.146	749.449	417.981	134.563	396.852	819.344	470.024	192.343	360.45	726.488	277.996	145.418	404.492	754.629	469.258	100.228	430.436	731.9	410.207	233.201	558.901	684.982	365.039	214.142	497.115	644.548	476.815	97.2939	538.76
105.086	490.574	750.49	407.431	136.713	483.69	729.439	381.609	100.712	510.742	724.583	430.595	111.724	537.923	748.936	451.941	131.956	614.048	769.839	414.927	184.624	405.113	749.617	418.066	134.563	396.852	819.344	470.024	192.707	359.864	726.559	279.056	146.449	404.427	754.629	469.258	100.228	430.436	731.9	410.207	233.792	558.59	684.795	364.5	214.516	497.216	644.548	476.815	97.7179	538.611
105.09	490.607	750.035	407.455	136.729	483.684	728.33	381.625	100.974	510.746	723.337	430.04	111.724	537.923	747.91	451.446	132.11	613.938	769.807	414.955	183.961	405.085	749.833	417.696	134.543	396.877	818.389	469.695	193.942	359.864	725.371	277.24	146.449	404.427	754.053	468.629	100.921	430.481	730.776	410.686	233.792	558.59	683.154	365.565	214.516	497.216	643.112	477.1	98.3314	538.557
105.09	490.607	748.613	407.069	136.725	483.65	728.506	382.252	101.039	510.741	723.337	430.04	112.026	537.788	747.91	451.446	132.247	613.969	769.785	414.957	183.961	405.085	749.833	417.696	134.953	396.798	817.998	469.436	194.067	359.66	725.108	277.634	147.601	404.371	753.438	469.28	100.275	430.574	731.058	410.937	234.573	559.059	683.308	365.394	214.516	497.216	643.197	476.661	98.3314	538.557
105.096	490.606	748.613	407.069	136.672	483.611	727.297	381.727	101.133	510.751	722.428	430.35	112.395	537.65	747.88	451.223	132.449	613.871	769.805	414.933	183.434	405.032	750.079	417.632	135.561	396.721	816.897	469.586	193.628	359.638	723.835	277.241	147.028	404.46	753.188	468.32	99.6518	430.681	729.83	411.412	234.169	559.468	682.162	366.272	215.061	497.431	641.571	476.735	99.1194	538.297
105.072	490.589	747.819	407.222	136.722	483.607	727.645	382.407	101.133	510.09	722.428	430.35	112.702	537.543	748.442	451.039	132.449	613.871	769.805	414.933	183.602	405.06	750.301	417.772	135.561	396.721	816.897	469.586	193.237	359.513	723.835	277.241	147.8	404.509	751.966	468.987	99.6518	430.681	729.83	411.412	235.035	558.626	682.469	366.164	215.105	497.47	641.816	476.431	99.9219	538.108
105.072	490.589	748.016	407.815	136.722	483.607	726.984	382.591	101.384	510.104	721.175	431.287	112.99	537.452	748.019	450.422	132.935	613.743	769.805	414.888	183.745	405.049	750.498	418.033	136.176	396.704	815.787	469.787	193.237	359.513	722.022	276.855	147.8	404.509	751.337	468.102	99.73	430.961	728.401	411.412	235.035	558.626	680.798	367.244	215.073	497.479	639.878	476.597	100.289	537.948
105.072	490.589	746.839	407.815	136.743	483.603	726.984	382.591	101.477	509.961	721.3	431.471	112.99	537.452	748.019	450.422	133.358	613.541	769.789	414.881	183.745	405.049	750.498	418.033	136.76	396.193	815.656	469.987	193.437	359.055	722.022	276.855	147.256	404.548	750.942	468.379	99.787	431.151	729.102	412.462	235.807	558.109	681.242	367.181	215.073	497.479	640.08	476.215	100.701	537.806
104.143	491.476	747.266	408.59	136.769	483.556	726.453	382.434	101.477	509.961	720.23	432.086	113.407	537.103	747.695	449.88	133.708	613.312	769.83	414.831	184.116	404.961	750.868	418.478	136.895	396.363	814.82	471.103	194.041	358.525	720.553	276.132	146.776	404.577	750.006	467.933	99.8516	431.157	728.131	412.591	235.424	558.581	680.382	368.264	215.062	497.494	638.812	475.969	100.701	537.806
105.56	490.451	746.652	408.458	136.769	483.556	727.391	382.919	101.518	509.849	720.23	432.086	113.973	536.801	748.391	449.185	134.627	613.312	769.83	414.831	184.241	404.884	751.07	418.625	136.895	396.363	814.82	471.103	194.374	357.781	720.521	276.91	147.085	404.738	750.006	467.933	99.8516	431.157	728.131	412.591	236.227	558.079	681.102	368.309	215.046	497.507	638.812	475.969	100.756	537.719
106.024	490.128	747.158	408.955	136.765	483.479	726.883	382.845	101.817	510.042	719.144	432.656	113.973	536.801	748.129	448.631	135.122	612.992	769.832	414.818	184.325	404.814	751.284	418.778	136.934	396.62	814.198	471.129	195.238	357.436	719.054	275.38	147.085	404.738	749.122	467.549	99.9223	431.264	727.165	413.665	236.227	558.079	679.305	369.644	215.083	497.505	637.469	475.145	100.807	537.637
106.024	490.128	746.35	409.036	136.769	483.447	727.935	383.057	102.302	509.765	718.946	432.007	114.362	536.547	748.129	448.631	135.609	612.849	769.808	414.829	184.325	404.814	751.284	418.778	138.28	396.272	814.388	471.031	195.659	356.798	718.915	276.119	147.5	404.961	748.678	468.003	99.9336	431.306	727.191	413.271	236.842	558.477	680.077	369.701	215.083	497.505	637.363	474.516	100.807	537.637
106.728	489.874	746.35	409.036	136.78	483.392	726.294	383.057	102.814	510.342	718.11	432.232	114.452	536.404	748.767	448.059	135.609	612.849	769.836	414.799	184.556	404.604	751.323	418.875	138.622	396.319	813.489	471.705	195.44	355.975	717.799	275.571	147.904	405.25	747.916	467.795	99.8895	431.304	726.081	413.799	236.192	558.762	679.769	370.657	215.055	497.515	636.129	473.965	100.815	537.794
107.424	489.518	745.3	409.675	136.728	483.371	727.31	383.384	102.814	509.547	718.094	431.537	114.749	536.237	749.291	447.649	135.609	612.849	769.836	414.799	184.882	404.341	751.36	418.866	139.605	396.094	813.489	471.705	194.961	360.008	717.823	275.896	148.006	405.411	747.453	468.379	99.8895	431.304	726.081	413.799	237.008	558.506	680.978	370.767	215.055	497.515	636.214	473.478	100.825	537.774
107.935	489.37	745.484	410.286	136.728	483.371	727.117	383.399	103.164	510.034	716.936	432.242	114.853	536.149	749.291	447.649	135.438	612.328	769.814	414.845	185.305	404.04	751.424	418.949	139.796	396.368	812.828	472.408	194.961	359.558	716.425	274.85	148.006	405.411	746.895	467.644	99.9049	431.288	724.907	413.97	237.008	558.506	680.94	372.126	215.055	497.515	634.792	473.478	100.923	537.741
107.935	489.37	743.868	410.286	136.692	483.318	727.117	383.399	104.319	509.947	717.1	431.556	114.853	536.149	749.291	447.649	136.488	612.027	769.796	414.845	185.305	404.04	751.424	418.949	140.818	396.542	813.21	473.002	195.478	359.287	716.425	274.85	148.169	405.525	746.501	467.947	99.9186	431.301	724.802	413.24	236.605	558.236	680.94	372.126	215.068	497.527	634.89	472.942	101.244	537.308
108.732	488.95	744.163	410.575	136.709	483.307	726.939	383.292	104.319	509.947	716.457	431.359	114.835	536.153	749.316	446.494	136.424	611.956	769.78	414.865	185.687	403.809	751.487	419.791	140.264	396.749	812.542	474.899	195.773	358.689	715.14	274.03	148.684	405.924	745.72	467.668	101.177	431.413	723.707	414.455	236.517	557.938	681.29	373.043	215.059	497.532	633.865	472.475	101.244	537.533
109.508	488.628	743.449	410.979	136.709	483.307	727.737	383.292	104.926	509.839	716.628	430.509	114.874	536.047	749.308	445.94	136.424	611.956	769.78	414.865	186.183	403.549	751.56	419.832	141.33	396.284	812.542	474.899	195.694	358.754	715.383	274.063	149.25	406.248	745.72	467.668	101.177	431.413	723.707	414.455	236.79	557.751	682.531	373.032	215.066	497.538	633.865	472.475	101.648	536.964
110.219	488.317	743.42	411.565	136.702	483.249	727.718	383.184	104.71	510.569	715.53	431.305	114.874	536.047	749.308	445.94	136.075	611.918	769.771	414.876	186.737	403.268	751.721	419.527	140.743	396.263	811.902	476.272	196.744	358.199	713.407	273.223	149.25	406.248	745.078	467.078	101.971	431.931	722.727	413.631	236.79	557.751	682.531	373.767	215.071	497.538	632.649	471.858	102.812	536.618
110.219	488.317	742.443	412.186	136.679	483.244	728.623	383.171	105.194	510.59	715.672	430.325	115.237	535.707	749.489	445.454	136.371	611.738	769.761	414.817	186.737	403.268	751.721	419.527	139.88	396.474	812.358	475.815	196.577	358.22	713.768	273.154	149.529	406.304	745.153	467.024	101.47	432.403	722.676	412.322	237.177	557.455	683.906	373.77	215.071	497.538	632.828	471.354	102.812	536.618
110.548	488.216	742.443	412.186	136.687	483.197	727.786	383.171	105.097	511.528	714.849	429.402	115.663	535.464	749.691	445.027	136.371	611.738	769.767	414.819	187.227	403.088	752.072	419.173	139.88	396.474	811.55	476.385	197.052	357.995	712.574	272.48	149.689	406.344	744.519	466.149	102.255	432.968	721.723	412.336	237.509	557.016	685.104	374.6	215.071	497.538	631.678	470.779	103.452	536.734
110.631	488.156	741.495	412.186	137.016	483.133	728.294	383.205	106.144	510.748	714.849	429.402	116.027	534.95	749.859	444.557	137.51	611.492	769.767	414.819	188.561	403.076	752.547	418.933	140.933	396.474	811.55	476.385	196.271	358.47	712.941	272.263	149.967	406.303	745.045	466.001	102.255	432.968	721.723	412.336	237.951	556.607	686.002	373.94	215.044	497.526	631.617	470.307	103.066	536.325
110.677	488.146	741.794	413.587	137.016	483.133	728.157	383.219	105.991	511.73	713.94	429.506	116.486	534.737	749.923	444.332	138.115	611.277	769.729	414.823	188.493	403.147	752.94	418.581	141.855	396.31	810.631	477.09	197.469	357.555	711.983	271.399	149.967	406.303	744.131	465.235	102.837	433.433	720.917	412.227	237.951	556.607	685.755	374.795	215.044	497.526	630.572	470.307	103.405	536.363
110.677	488.146	741.794	413.587	137.402	482.968	728.157	383.219	106.566	511.96	714.178	429.105	116.486	534.737	749.923	444.332	138.025	611.184	769.728	414.76	189.431	403.147	752.94	418.581	142.966	396.341	810.385	476.36	196.581	353.649	711.983	271.399	150.481	406.157	744.566	465.083	102.164	433.621	721.148	410.818	238.062	556.459	685.755	374.795	215.068	497.538	630.322	469.772	103.226	535.758
110.737	488.121	742.091	414.148	137.866	482.593	728.591	383.266	106.566	511.96	713.629	428.141	116.693	534.617	749.878	444.141	138.064	611.137	769.708	414.786	189.325	403.244	753.491	418.307	142.49	396.324	809.298	476.779	196.932	353.07	710.483	270.844	151.137	405.998	744.168	464.306	102.715	433.814	720.209	409.719	238.044	556.442	687.355	375.276	215.042	497.533	629.153	469.797	104.178	536.358
110.955	487.996	741.142	414.11	137.866	482.593	728.967	383.328	107.606	511.525	714.011	427.376	116.766	534.58	749.784	443.634	138.709	611.137	769.708	414.786	189.898	403.361	753.907	417.977	144.149	396.324	809.298	476.779	196.294	353.467	712.222	269.715	151.746	405.63	744.168	464.306	102.715	433.814	720.209	409.719	238.101	556.284	687.539	375.232	215.044	497.537	629.153	469.797	104.131	535.659
111.378	487.723	741.184	414.302	138.274	482.145	729.284	383.459	107.285	513.326	712.981	427.376	116.766	534.58	749.619	443.253	139.029	611.108	769.71	414.816	189.563	403.455	754.3	417.459	143.349	396.32	808.493	477.216	197.368	352.537	710.155	268.995	151.746	405.63	743.606	463.676	103.239	433.823	719.244	408.908	238.101	556.284	688.676	376.042	215.044	497.552	627.801	468.819	104.726	535.415
111.378	487.723	740.331	414.302	138.442	481.877	729.294	383.858	107.052	514.16	713.459	426.764	116.921	534.497	749.619	443.253	139.455	611.143	769.727	414.768	189.563	403.185	754.3	417.459	143.906	396.03	808.716	475.645	196.76	352.911	711.502	268.449	151.882	405.521	744.496	464.276	102.468	433.961	719.778	408.492	238.198	556.119	688.927	375.967	215.044	497.552	627.701	469.385	104.726	535.415
111.378	487.723	740.331	414.302	138.491	481.763	729.294	383.858	106.997	514.806	713.062	426.291	117.137	534.346	749.308	443.074	139.435	611.161	769.732	414.757	189.445	403.55	754.304	417.028	143.644	396.16	807.01	475.234	197.177	352.421	711.242	267.29	151.903	405.479	744.761	464.544	103.247	434.211	718.75	409.007	238.39	555.788	690.332	376.593	215.008	497.554	626.452	468.981	105.117	535.386
112.084	487.184	740.432	414.854	138.506	481.665	729.117	384.316	106.997	514.806	713.062	426.291	117.643	534.26	748.93	442.92	140.081	611.161	769.732	414.757	189.818	404.077	754.548	416.396	144.919	395.935	807.01	475.234	196.48	352.974	712.652	266.824	151.931	405.443	745.676	465.127	103.247	434.211	718.75	409.007	238.573	555.447	690.114	375.814	214.986	497.542	626.278	469.575	104.594	535.017
112.164	487.074	740.895	414.946	138.506	481.665	728.976	384.771	107.18	515.171	712.318	425.894	117.936	534.109	748.551	442.712	140.297	611.146	769.758	414.691	190.32	404.563	755.26	415.692	144.545	396.08	806.299	473.952	197.56	352.073	712.338	265.829	151.931	405.443	744.746	463.732	104.068	434.734	717.717	408.25	238.573	555.447	691.65	376.759	214.986	497.542	625.124	469.575	104.962	535.117
112.164	487.074	740.004	415.906	138.677	481.283	728.976	384.771	107.32	515.547	712.553	425.559	117.936	534.109	748.551	442.712	141.139	611.092	769.772	414.675	191.562	404.563	755.26	415.692	145.134	396.234	806.299	473.952	196.958	352.715	712.338	265.829	151.945	405.401	745.902	464.701	104.068	434.734	718.312	407.39	238.907	555.044	691.327	375.999	215.011	497.546	624.779	470.427	104.636	534.666
112.19	487.041	740.452	415.64	138.872	480.7	728.805	384.812	107.32	515.547	711.544	425.275	118.313	534.036	747.905	442.447	140.944	611.107	769.771	414.648	191.673	404.724	756.317	414.912	145.134	396.234	805.324	473.952	197.165	352.394	712.086	264.681	151.965	405.329	746.722	464.562	103.08	435.242	716.773	407.39	239.294	554.576	692.803	376.03	214.978	497.528	623.675	469.529	105.718	534.846
113.473	487.025	739.999	416.338	138.872	480.7	728.573	385.463	107.395	515.819	711.295	425.195	118.513	533.971	747.13	442.233	141.944	610.702	769.771	414.648	191.418	404.856	755.278	414.403	146.32	396.234	805.182	471.861	196.531	352.893	712.513	264.14	151.985	405.107	747.833	465.337	103.08	435.242	716.773	407.39	239.633	554.055	692.489	375.505	214.964	497.516	623.675	469.529	105.651	534.264
113.473	487.025	740.075	416.596	139.033	480.487	728.3	386.39	107.47	515.933	711.295	425.195	118.513	533.971	746.238	442.066	141.944	610.702	769.773	414.625	191.239	404.991	756.154	414.173	145.505	396.499	803.871	471.178	197.51	351.903	712.513	263.495	151.985	405.107	747.172	464.287	103.137	435.492	715.484	407.39	239.633	554.055	694.025	376.135	214.959	497.513	622.43	469.32	106.527	533.643
114.136	487.025	739.496	417.442	139.138	480.327	727.967	386.631	107.514	515.957	710.989	425.164	118.693	533.897	746.238	442.066	142.119	610.625	769.763	414.604	191.239	404.991	756.154	414.173	146.68	396.615	803.842	470.746	197.077	352.348	712.821	262.97	152.145	404.703	748.293	465.324	103.189	435.575	716.191	406.814	239.969	553.65	693.625	375.915	214.959	497.513	622.224	470.07	106.527	533.643
113.586	486.936	739.496	417.442	139.214	480.259	727.967	387.486	107.667	515.89	709.304	425.256	118.784	533.9	746.238	442.066	141.681	610.347	769.738	414.589	191.244	405.016	757.138	414.135	146.421	396.636	802.846	471.583	196.616	351.996	711.506	261.705	152.386	404.257	749.327	465.046	103.229	435.619	715.081	407.163	240.005	553.541	694.451	376.265	215.136	495.63	620.933	471.285	106.28	533.275
113.062	486.84	738.847	418.497	139.286	480.082	727.928	386.994	107.667	515.89	708.573	425.406	119.21	533.776	744.613	441.676	142.485	610.347	769.738	414.589	192.247	405.091	756.017	414.03	146.421	396.636	802.846	471.583	196.585	352.017	710.78	261.518	153.381	404.156	750.421	465.618	103.229	435.619	715.081	407.163	240.122	553.277	693.749	376.631	215.629	495.854	620.91	472.11	106.042	533.184
112.955	486.581	739.002	418.45	139.286	480.082	727.953	387.15	107.853	515.795	708.027	425.406	119.716	533.736	743.922	441.54	142.192	610.416	769.718	414.566	192.031	405.074	756.824	414.603	145.863	396.589	801.918	471.33	196.585	352.017	710.527	260.289	153.381	404.156	750.421	465.618	103.242	435.692	713.962	406.835	240.122	553.277	694.714	377.244	215.783	495.929	619.551	472.11	106.199	533.077
113.789	486.581	738.054	418.45	139.476	479.776	727.953	387.15	108.186	515.658	707.475	425.637	119.716	533.736	743.922	441.54	142.468	610.428	769.664	414.559	192.031	405.074	756.824	414.603	145.824	396.537	801.99	471.355	197.157	351.827	710.527	260.289	153.98	404.056	751.683	465.695	103.286	435.674	713.968	406.551	240.449	552.766	694.714	377.244	215.783	495.929	619.625	472.692	106.395	533.014
113.789	486.581	738.25	418.513	139.644	479.468	727.974	387.984	108.186	515.658	706.459	425.736	119.926	533.65	743.234	441.264	141.945	610.448	769.579	414.765	191.372	405.043	757.821	414.285	145.932	396.422	800.619	471.787	197.936	351.601	710.915	259.282	153.644	403.53	752.176	465.443	103.361	435.824	712.998	405.712	240.62	552.396	695.343	378.302	215.784	495.951	618.551	473.147	106.395	533.014
115.325	484.922	738.369	419.955	139.644	479.468	727.974	387.984	108.404	515.563	706.074	426.021	120.157	533.557	742.634	441.117	142.773	611.018	769.579	414.765	192.373	405.021	757.082	413.567	145.932	396.422	800.619	471.787	198.219	351.476	709.155	259.098	154.106	403.291	752.176	465.443	103.361	435.824	712.998	405.712	240.721	552.08	694.317	379.235	215.761	495.935	618.551	473.147	106.385	532.987
115.207	484.781	738.254	420.413	140.054	479.115	727.567	388.773	108.581	515.355	705.261	426.021	120.157	533.557	742.634	441.117	142.268	611.013	769.316	414.763	192.104	405.022	756.935	413.446	145.978	396.376	799.431	471.188	198.219	351.476	709.155	257.793	154.106	403.291	753.324	465.443	103.728	436.211	712.187	405.498	240.721	552.08	695.854	379.235	215.761	495.935	617.336	473.725	105.405	533.801
116.306	484.406	737.003	420.78	140.619	478.627	727.567	388.773	108.751	515.236	705.006	426.239	120.585	533.527	742.088	440.965	142.611	610.697	769.077	414.86	193.266	405.022	756.935	413.446	146.019	396.3	799.056	470.977	198.219	351.476	707.593	257.887	154.438	403.219	753.615	464.161	104.258	436.63	711.961	405.629	240.719	551.979	694.877	379.927	215.761	495.935	617.404	474.236	105.405	533.801
115.83	484.704	737.003	420.78	141.074	478.137	727.388	389.76	108.957	515.108	704.165	426.602	121.041	533.318	742.088	440.965	142.043	610.377	768.79	414.905	193.266	405.022	757.163	413.312	146.027	396.244	797.71	471.067	198.328	351.44	708.455	257.13	153.944	403.156	754.818	463.347	104.258	436.63	711.189	405.198	240.754	551.694	694.99	381.142	215.61	495.745	615.992	474.747	106.719	532.899
116.319	485.189	735.792	421.252	141.283	477.835	726.937	389.249	108.957	514.673	704.165	426.602	121.295	533.179	741.145	440.967	142.744	610.377	768.79	414.905	192.763	404.975	757.7	413.09	146.027	396.244	797.71	471.067	198.293	351.425	707.771	257.359	153.944	403.156	754.308	462.83	104.258	436.63	711.189	405.198	240.777	551.219	693.534	381.815	215.507	495.775	616.223	475.225	107.31	532.632
115.949	485.445	735.323	420.676	141.283	477.835	726.449	390.306	109.045	514.593	703.259	427.173	121.57	533.12	740.577	440.669	142.289	610.412	768.2	414.838	192.062	404.963	758.53	412.865	146.041	396.219	796.698	470.72	198.293	351.425	707.222	255.979	153.944	403.156	756.477	462.83	105.221	437.555	710.369	405.128	240.777	551.219	693.523	382.979	215.382	495.676	614.35	475.225	107.92	532.372
115.949	485.445	734.788	421.936	141.348	477.73	726.137	389.756	110.299	514.781	703.54	427.851	121.57	533.12	740.577	440.669	142.556	610.408	767.621	414.709	193.423	404.963	758.53	412.865	146.087	396.089	797.375	470.675	198.346	351.385	707.222	255.979	155.039	402.38	755.687	462.192	105.61	437.886	709.87	405.552	240.848	549.787	693.523	382.979	215.382	495.676	614.567	475.705	108.594	532.101
115.543	485.472	734.417	421.128	141.43	477.717	726.137	391.046	110.299	514.781	702.808	428.643	121.927	532.998	739.938	440.644	142.119	610.365	766.942	414.793	192.602	404.93	759.289	412.488	146.359	395.788	796.548	470.185	198.714	351.15	706.054	254.838	155.039	402.38	756.968	461.738	105.957	438.027	709.87	404.832	240.931	549.29	692.378	384.273	215.354	495.768	613.237	476.172	108.594	532.101
116.445	485.536	733.949	421.091	141.43	477.717	725.675	390.716	110.701	514.276	702.944	429.488	120.91	533.295	739.199	441.307	142.794	610.365	766.942	414.793	191.779	404.903	760.173	412.228	146.359	395.788	796.548	470.185	199.059	350.716	706.154	255.124	155.166	401.65	755.423	461.95	105.957	438.027	709.87	404.832	240.92	548.539	691.722	384.167	215.346	495.713	613.237	476.172	108.751	532.107
116.264	485.566	733.427	420.197	141.587	477.611	725.239	391.51	110.347	513.851	701.825	429.488	120.91	533.295	738.602	441.394	142.324	610.373	766.291	414.829	191.283	404.915	762.275	411.787	146.754	395.329	796.263	470.01	199.059	350.716	704.875	253.339	155.166	401.65	757.918	461.95	106.163	438.077	708.419	406.052	240.92	548.539	691.722	385.952	215.346	495.713	611.624	476.172	108.874	532.104
116.264	485.566	732.896	420.265	141.818	477.447	724.632	390.875	110.647	514.343	702.081	430.074	122.691	532.732	738.602	441.394	142.547	610.36	765.617	414.735	192.487	404.915	762.275	411.787	147.155	394.853	796.408	469.49	199.669	350.375	704.937	253.493	155.259	401.33	756.904	462.249	106.346	438.091	707.686	407.002	241.75	550.871	691.315	386.052	215.346	495.713	611.624	476.172	108.874	532.104
115.883	485.537	732.896	420.265	141.846	477.4	724.632	392	110.167	514.074	701.665	430.653	123.05	532.573	737.905	441.368	142.107	610.353	764.845	414.598	192.492	404.903	763.418	411.232	147.213	394.758	795.775	469.542	200.23	349.937	703.838	252.716	155.705	401.012	758.212	462.734	106.402	438.068	707.021	407.468	241.872	551.208	690.948	387.231	215.292	495.641	610.594	477.862	108.874	532.104
115.852	485.566	732.732	420.558	141.848	477.353	724.22	391.169	110.902	514.944	701.881	431.263	123.692	532.264	737.905	441.368	142.107	610.353	764.845	414.598	192.041	404.901	763.376	410.78	147.213	394.758	795.775	469.542	200.596	349.584	703.838	252.716	156.047	400.938	757.019	463.331	106.402	438.068	707.021	407.468	242.177	550.294	690.751	387.216	215.207	495.515	610.791	478.471	109.135	532.121
115.855	485.558	732.232	419.627	141.848	477.983	723.504	391.531	110.519	514.343	700.952	431.263	123.94	532.357	736.787	442.425	141.614	610.329	763.915	414.323	191.669	404.91	764.139	410.098	147.213	394.758	794.953	469.772	200.596	349.584	702.47	252.492	156.047	400.938	759.527	463.331	106.858	438.194	706.181	408.187	242.177	550.294	690.367	388.805	215.207	495.515	609.075	478.471	109.266	532.193
115.855	485.558	731.725	419.627	141.855	478	722.725	390.815	110.732	514.514	701.319	432.019	123.94	532.357	736.787	442.425	142.369	610.321	763.354	414.07	191.669	404.91	764.139	410.098	147.276	394.659	795.106	469.785	200.642	349.53	702.47	252.492	154.887	401.741	758.096	464.388	107.529	438.317	705.705	409.249	242.951	548.959	690.367	388.805	214.99	495.53	609.24	479.017	109.373	532.221
115.866	485.572	731.725	419.627	141.855	477.802	722.725	392.045	110.732	514.514	700.611	432.683	124.171	532.348	736.413	442.632	142.191	610.325	762.952	413.817	191.729	404.905	765.169	409.436	147.599	394.416	794.104	469.822	200.732	349.399	700.946	251.739	155.113	401.692	758.307	464.685	107.918	438.268	705.142	410.294	241.903	549.634	690.812	390.275	214.952	495.466	607.947	478.401	109.373	532.221
115.894	485.576	730.717	419.903	141.855	477.802	721.956	391.188	111.051	514.729	700.97	433.314	124.351	532.38	736.413	442.632	142.191	610.325	762.952	413.817	191.729	404.905	764.547	408.653	147.599	394.416	794.104	469.822	200.975	349.128	700.874	252.624	156.673	400.762	757.388	466.279	107.918	438.268	705.142	410.294	241.873	548.746	690.56	390.248	214.915	495.467	607.947	478.401	109.373	532.221
115.904	485.568	730.21	419.945	141.855	477.577	721.141	391.492	110.536	514.145	699.959	433.944	124.351	532.38	735.696	441.762	141.83	610.343	762.684	413.635	191.729	404.905	765.394	407.763	148.105	394.121	793.236	469.68	200.975	349.128	699.355	250.628	156.673	400.762	758.76	465.769	108.03	438.256	704.153	411.336	241.873	548.746	690.56	392.228	214.656	497.413	606.625	478.83	109.539	532.319
115.898	484.863	728.618	420.274	141.895	477.882	720.399	390.741	110.769	514.437	700.102	434.541	124.899	532.511	734.668	443.934	141.753	610.353	762.726	413.585	191.729	404.905	765.394	407.763	148.105	394.121	793.244	469.39	201.015	349.034	699.363	251.17	156.673	400.762	757.818	467.088	108.176	438.25	704.153	412.009	242.041	547.917	690.366	391.821	214.656	497.413	606.721	479.252	109.539	532.319
115.898	484.863	728.618	420.274	141.851	477.623	719.804	390.741	110.285	513.892	699.52	435.349	125.409	532.474	734.09	443.934	141.753	610.353	762.778	413.522	191.686	404.942	766.643	407.763	149.516	393.344	792.396	469.101	201.076	348.946	698.133	250.392	158.135	400.484	758.012	468.525	108.227	438.269	703.305	412.643	241.631	545.231	690.003	393.495	214.593	497.396	605.47	479.973	110.17	532.38
115.883	484.705	727.618	420.849	141.866	478.019	719.158	390.211	111.066	514.612	699.52	435.349	125.847	532.638	734.117	444.794	141.739	610.337	762.778	413.522	191.679	404.933	765.482	406.266	149.516	393.059	792.396	469.101	201.34	348.699	698.246	250.975	158.389	400.501	756.729	469.838	108.227	438.269	703.305	412.643	241.792	544.522	689.564	393.436	214.575	497.409	605.639	480.33	110.147	532.318
115.948	484.946	727.104	420.719	141.866	477.329	718.335	390.306	110.637	514.167	698.758	435.634	125.87	532.698	733.495	444.626	141.728	610.319	762.711	413.415	191.73	404.94	766.008	405.425	149.888	392.83	791.432	469.366	201.34	348.699	697.532	250.061	158.389	400.501	758.84	469.838	108.273	438.247	702.173	413.503	241.792	544.522	688.424	394.531	214.53	497.422	604.071	480.825	110.836	532.484
115.948	484.511	726.532	420.719	140.846	478.859	718.073	390.495	110.021	514.357	698.885	435.317	125.87	532.698	733.495	444.626	141.749	610.323	762.533	413.121	191.73	404.94	766.008	405.425	151.632	392.768	791.536	468.934	201.768	348.348	697.532	250.061	159.495	400.477	757.488	470.755	108.43	438.232	702.181	413.977	241.94	545.068	688.424	394.531	214.53	497.422	604.259	481.012	111.006	532.635
115.942	484.733	725.99	420.676	141.903	477.505	717.249	390.495	110.021	514.357	697.773	435.544	125.893	532.734	732.723	444.554	141.749	610.323	762.477	412.893	191.73	404.94	765.206	405.344	151.474	392.801	790.833	468.607	202.229	347.899	695.239	249.829	159.865	400.529	756.083	471.084	110.245	438.114	701.161	414.404	241.26	546.935	687.775	395.674	214.401	497.477	603.123	481.562	111.426	532.635
115.941	484.547	725.153	421.78	141.903	477.505	717.309	390.956	110.667	513.785	697.528	434.927	125.954	532.715	732.707	444.946	141.749	610.323	761.841	412.893	191.703	404.907	764.214	404.552	152.496	392.801	790.833	468.607	202.717	347.51	695.337	250.91	160.676	400.559	755.053	471.837	110.245	438.114	701.161	414.404	241.915	546.173	687.391	395.406	214.235	497.592	603.123	481.562	111.695	532.835
116	484.847	725.102	422.105	142.264	476.771	716.764	391.237	110.652	513.461	696.46	435.797	125.954	532.715	731.991	444.926	141.837	610.435	761.715	412.615	191.685	404.902	764.104	403.626	151.937	392.738	790.495	467.592	202.717	347.51	693.737	249.56	160.676	400.559	756.835	473.097	111.414	438.013	700.01	414.134	241.915	546.173	686.607	397.237	214.208	497.602	601.637	481.896	112.464	533.104
116.374	484.458	724.37	423	142.662	476.983	716.9	391.808	110.242	513.446	696.296	434.992	126.033	532.72	731.991	444.926	141.91	610.657	761.38	411.77	191.685	404.902	764.104	403.626	151.274	392.679	790.909	466.269	203.078	347.089	693.699	250.812	161.66	400.743	756.675	473.091	111.489	437.834	699.82	414.213	242.418	546.842	686.25	396.433	214.208	497.602	601.822	481.884	112.464	533.104
116.374	484.458	724.37	423	143.039	476.091	715.787	391.808	110.077	513.427	695.326	434.946	126.248	532.716	731.184	445.15	141.906	610.957	761.337	411.504	191.927	404.866	764.867	402.692	151.123	392.494	790.443	466.851	203.112	346.921	692.293	250.787	161.318	400.764	756.086	474.157	111.172	437.664	698.45	413.9	241.903	547.204	684.917	397.13	214.11	497.687	600.352	482.136	113.001	533.169
116.992	484.07	723.66	423.955	143.446	476.179	716.076	392.225	110.077	513.427	695.326	434.946	126.747	532.638	731.412	445.34	141.906	610.957	760.719	410.904	192.282	404.939	764.398	402.357	152.07	392.254	790.443	466.851	203.169	346.861	692.587	251.443	162.031	400.959	755.659	473.891	111.172	437.664	698.45	413.9	241.486	546.874	684.764	396.639	213.958	497.712	600.466	481.629	112.557	533.151
117.572	484.258	723.604	424.178	143.446	475.069	715.74	392.473	110.044	513.425	694.339	435.786	127.211	532.462	730.754	445.262	141.864	611.285	760.667	410.857	192.282	404.939	764.103	401.338	152.518	392.018	790.136	466.455	203.169	346.861	691.487	250.89	162.031	400.959	755.659	475.976	112.021	437.67	697.297	414.32	241.486	546.874	683.289	397.326	213.958	497.712	598.669	482.259	113.045	533.09
117.572	483.538	722.986	424.178	143.651	475.346	716.328	392.806	110.273	513.507	694.357	433.814	127.211	532.462	730.754	445.262	141.867	611.785	759.852	410.166	192.282	404.939	764.103	401.338	153.469	391.858	790.307	466.108	203.195	346.626	691.487	250.89	162.581	401.105	755.081	475.86	111.929	437.662	697.027	414.106	241.356	546.591	683.289	397.326	213.836	497.787	598.787	481.722	112.578	532.97
117.815	483.899	722.808	424.346	143.727	474.821	715.094	392.806	110.273	513.507	693.478	433.529	127.63	532.238	730.376	445.112	142.033	612.391	760.136	410.153	193.244	405.014	762.929	400.396	152.886	392.074	789.892	465.868	203.205	346.271	690.364	250.956	161.989	401.151	754.62	476.74	111.313	437.624	696.068	414.106	241.227	546.351	681.613	397.971	213.758	497.934	597.53	481.75	113.564	532.97
118.057	483.571	721.883	425.619	143.727	474.821	715.609	393.09	110.703	513.487	693.608	432.45	127.949	532.151	731.011	444.921	142.033	612.391	759.527	409.448	193.909	405.106	761.785	400.263	154.36	392.074	789.803	465.637	203.366	345.802	690.898	250.617	162.441	401.179	754.535	476.686	111.313	437.624	696.068	414.106	241.013	545.991	681.382	397.459	213.595	497.998	597.53	481.75	113.413	532.768
118.155	483.977	721.895	425.892	143.751	474.314	714.955	393.193	111.229	513.549	692.6	433.38	127.949	532.151	730.458	444.564	142.046	612.975	759.728	409.333	194.548	405.223	761.841	399.41	153.532	392.019	789.586	465.376	203.366	345.802	689.205	249.807	162.441	401.179	754.279	478.651	111.38	437.631	694.81	412.999	241.013	545.991	679.85	398.734	213.304	498.138	596.083	481.731	114.123	532.614
118.402	483.633	721.134	426.739	143.785	474.86	715.116	393.16	111.851	513.775	692.744	432.188	127.943	532.041	730.458	444.564	142.076	613.059	759.486	408.499	194.548	405.223	761.841	399.41	153.869	391.955	789.368	465.55	203.456	345.66	689.728	248.935	162.757	401.205	754.285	477.934	111.805	437.669	695.059	412.69	240.721	545.775	679.707	398.499	213.304	498.138	596.18	480.733	114.123	532.614
118.402	483.633	721.134	426.739	143.939	474.018	714.051	393.16	112.308	513.81	691.949	431.923	127.943	532.041	729.618	443.882	142.077	613.131	759.793	408.085	195.148	405.318	761.708	398.358	153.379	391.716	788.713	465.033	203.737	345.343	688.858	248.294	162.202	401.256	753.946	479.581	112.441	437.683	693.997	412.377	239.444	544.841	678.118	398.837	213.291	498.552	594.669	480.56	115.054	532.467
118.474	483.968	720.387	427.531	144.17	474.212	714.106	392.971	112.308	513.81	692.216	430.795	127.968	531.943	730.18	443.222	142.077	613.131	759.231	407.424	195.749	405.459	761.823	398.14	153.379	391.116	788.713	465.033	204.237	345.155	689.348	246.757	161.385	401.229	753.872	478.905	112.441	437.683	693.997	412.377	239.382	544.873	678.069	398.487	213.639	498.91	594.8	479.845	114.993	532.367
118.458	484.163	720.42	427.766	144.17	473.342	713.355	392.712	112.702	514.023	691.088	431.38	127.968	531.943	729.594	442.47	142.094	613.18	759.494	407.274	196.274	405.587	761.851	397.025	153.136	390.903	788.078	464.751	204.237	345.155	688.473	246.189	161.385	401.229	753.446	481.006	113.557	437.724	692.825	411.99	239.382	544.873	676.321	398.055	213.639	498.91	593.339	479.845	115.713	532.288
118.458	484.163	719.628	428.606	144.468	473.385	713.433	392.333	112.954	514.202	691.427	430.419	127.951	531.947	729.594	442.47	142.093	613.65	758.918	406.839	196.274	405.587	761.851	397.025	154.823	390.446	787.328	464.744	204.833	345.017	688.473	246.189	161.055	401.962	753.561	480.732	113.655	437.731	693.033	411.645	239.222	544.841	676.321	398.055	214.057	499.152	593.433	478.946	115.395	532.249
119.065	484.051	719.803	428.663	144.887	472.39	712.406	392.333	112.954	514.202	690.935	429.305	127.933	531.946	729.166	441.901	142.116	614.17	758.951	406.71	196.437	405.683	762.061	396.043	154.829	390.688	786.602	464.479	206.996	344.957	687.392	244.388	161.063	401.946	753.363	481.881	113.945	437.508	691.872	411.29	239.222	544.841	674.718	398.786	214.567	499.306	592.266	478.29	115.874	532.249
119.806	483.987	719.277	429.918	144.887	472.39	712.684	391.901	113.741	514.282	691.464	428.541	127.907	531.949	730.014	441.076	142.116	614.17	758.335	406.005	196.729	405.857	762.246	395.744	155.919	390.328	786.602	464.479	206.996	344.957	687.995	242.913	161.082	401.473	754.075	481.098	113.945	437.508	691.872	411.29	239.955	544.841	674.789	398.408	215.228	499.443	592.266	478.29	115.874	532.249
119.806	483.987	719.429	430.03	145.294	471.429	712.169	391.344	113.723	514.345	690.372	428.541	127.907	531.949	728.931	441.076	142.171	614.706	757.826	406.033	196.952	405.891	762.534	394.759	155.504	390.502	785.901	464.482	206.996	344.702	686.624	244.128	161.082	401.473	753.665	483.033	114.255	437.302	690.728	411.228	239.955	544.841	672.876	399.113	215.228	499.443	591.174	477.772	115.871	532.375
121.107	483.922	718.861	430.629	145.672	471.636	712.532	390.666	114.263	514.44	691.051	427.918	127.904	531.897	729.741	440.421	142.16	614.995	757.227	405.64	197.819	405.891	762.534	394.759	155.847	390.496	785.358	464.723	206.584	344.702	687.169	243.269	161.052	401.962	754.149	482.696	112.378	436.727	690.94	411.011	239.989	544.97	673.049	398.417	215.228	499.443	591.224	477.144	115.871	532.375
121.107	483.922	718.861	430.629	145.921	471.063	711.577	390.666	114.224	514.731	690.768	427.16	128.035	531.644	729.313	439.7	142.123	615.286	757.444	406.173	197.888	405.892	762.822	393.582	155.272	390.939	785.358	464.063	207.316	344.462	686.72	242.188	161.086	401.935	754.249	483.551	114.085	436.831	689.639	410.77	240.398	544.844	671.526	398.042	215.228	499.443	589.957	476.63	115.999	532.526
121.54	483.916	718.108	431.217	146.338	471.377	711.851	389.889	115.058	514.731	690.768	427.16	128.417	531.23	730.409	438.972	142.123	615.286	756.736	405.393	198.614	405.91	762.822	393.582	155.272	390.444	785.358	464.063	207.281	344.795	687.486	241.442	161.057	401.47	754.937	483.386	114.085	436.831	689.639	410.77	239.96	543.066	671.623	397.586	216.056	499.446	590.074	476.166	116.012	532.586
121.632	483.972	717.903	431.257	146.338	471.377	711.06	389.138	115.258	514.933	690.476	426.536	128.599	530.891	729.873	438.227	142.156	615.425	756.849	405.992	198.155	405.971	763.427	392.671	154.694	391.135	785.358	463.313	207.281	344.27	687.18	240.227	161.115	401.319	754.511	485.547	114.741	437.109	689.03	410.602	239.96	543.066	669.844	396.716	216.472	499.42	588.408	476.166	116.143	532.698
121.632	483.972	717.068	432.007	146.599	471.852	711.385	388.382	116.257	515.263	690.876	426.076	128.599	530.891	729.873	438.227	142.171	615.497	756.136	405.962	199.277	405.971	763.427	392.671	154.648	390.882	783.955	464.481	206.747	344.587	687.18	240.227	161.115	402.114	755.213	484.471	114.151	437.195	689.601	410.331	239.406	543.389	669.844	396.716	216.472	499.42	588.547	475.766	116.279	532.865
121.732	484.005	716.877	432.013	146.84	471.892	710.17	388.382	116.257	515.263	690.27	425.59	128.761	530.569	729.754	437.55	142.227	615.519	756.512	406.436	199.165	406.075	763.405	391.695	154.637	391.225	783.304	463.84	207.572	344.414	686.94	239.417	161.106	402.082	755.323	485.245	114.646	437.348	688.162	410.331	240.26	543.643	668.119	396.779	216.989	499.305	587.365	475.265	116.279	532.865
121.776	484.013	715.961	432.787	146.84	471.892	710.662	387.692	117.148	516.048	690.468	425.189	128.824	530.436	730.742	436.783	142.227	615.519	755.776	405.656	200.05	406.167	763.446	391.868	155.753	390.775	783.304	463.84	207.433	344.885	688.317	239.265	159.805	400.918	756.263	484.442	114.646	437.348	688.162	410.331	239.653	542.809	668.426	396.376	217.495	499.238	587.365	475.265	116.39	533.02
121.746	484.006	715.797	432.744	146.936	471.804	710.36	387.049	116.584	516.004	690.468	425.189	129.686	530.436	730.653	436.386	142.367	615.946	756.225	406.142	199.795	406.34	763.446	390.292	154.46	390.84	783.051	463.276	208.714	344.195	687.08	238.815	159.805	400.918	756.263	486.543	113.982	437.422	688.706	410.924	239.653	542.809	666.472	396.376	217.651	499.2	586.098	474.83	116.679	533.417
121.746	484.006	714.897	433.347	147.069	471.754	711.223	386.455	117.173	515.638	690.909	425.018	129.807	530.342	730.653	436.386	142.709	616.437	755.917	405.996	201.191	406.34	763.446	390.292	153.93	390.54	783.17	463.143	207.94	344.633	687.08	238.815	161.323	401.271	757.163	485.272	113.506	437.471	689.877	411.327	239.101	543.149	666.777	395.774	217.651	499.2	585.995	474.394	116.679	533.417
121.793	484.037	714.897	433.347	147.356	471.542	709.798	387.46	116.756	515.392	691.061	424.755	130.372	530.171	730.79	435.348	143.137	616.937	756.267	406.614	201.191	406.34	763.083	389.593	153.44	390.762	782.957	462.297	208.225	344.496	688.857	237.975	161.692	401.398	757.723	486.118	113.494	437.535	689.347	411.873	240.244	543.611	665.442	395.75	217.703	499.219	584.846	473.934	117.091	534.013
121.782	484.017	713.79	433.917	147.891	471.301	710.861	386.862	117.814	515.392	691.109	424.204	129.801	529.673	731.516	435.023	143.137	616.937	755.469	405.744	201.249	406.4	762.748	389.868	153.44	390.312	782.957	462.297	207.513	344.957	690.279	237.607	162.312	401.426	757.364	484.734	113.494	437.535	689.347	411.873	238.467	543.611	665.456	395.81	216.361	499.445	584.707	473.582	117.329	534.467
121.785	484.01	713.582	433.727	147.891	471.301	710.943	385.761	117.531	515.397	691.109	424.204	130.344	529.396	732.102	434.946	143.504	617.235	755.851	406.391	200.431	406.339	762.551	388.551	153.417	390.375	783.079	461.55	209.139	344.057	690.664	237.005	162.896	401.486	756.514	487.089	113.494	437.535	688.443	412.585	238.467	543.611	663.619	395.772	216.361	499.82	583.504	473.582	117.329	534.467
122.406	484.01	712.731	434.507	148.5	471.027	712.086	385.475	117.95	515.379	691.194	423.638	130.344	529.396	732.102	434.946	143.649	617.267	755.659	406.354	201.798	406.339	762.551	388.551	154.204	390.56	783.194	461.332	209.139	344.057	690.664	237.005	162.896	402.221	755.771	485.602	112.554	436.834	688.954	413.369	238.755	543.702	663.619	395.772	216.545	499.732	583.516	473.378	117.329	534.467
122.415	484.009	712.434	434.31	149.717	470.855	710.866	384.8	117.95	515.379	691.516	423.22	130.719	528.986	732.371	434.865	143.954	617.326	755.84	407.072	201.203	406.24	762.221	387.431	153.921	390.545	783.132	460.356	209.461	344.475	691.695	235.967	163.247	402.226	754.956	485.68	113.548	437.595	687.996	414.345	240.008	543.817	662.105	395.81	218.523	499.413	582.166	473.138	117.329	534.467
122.731	484.033	711.506	435.001	149.717	470.855	711.728	384.442	118.225	515.381	691.725	422.689	130.326	528.346	732.133	434.743	143.954	617.326	755.183	406.322	201.512	406.15	761.947	387.591	153.921	390.545	783.132	460.356	209.065	345.095	692.564	235.768	163.388	401.666	753.897	484.687	113.548	437.595	687.996	414.345	239.348	543.859	662.189	395.624	219.308	499.165	582.166	473.138	117.399	534.782
122.731	484.033	711.473	434.808	150.561	470.733	711.657	383.548	117.785	515.394	691.725	423.364	130.895	528.116	732.133	434.743	144.623	617.522	754.965	407.505	200.772	406.062	761.411	386.728	153.921	390.545	782.999	459.542	210.678	344.195	692.564	235.062	163.388	401.666	754.794	486.892	113.755	437.771	687.39	415.103	239.348	543.859	660.334	395.624	220.324	499.406	580.928	473.029	117.351	535.039
122.571	483.968	710.425	435.575	150.431	470.663	712.024	383.05	118.606	515.378	692.14	422.88	130.895	528.116	731.972	435.056	145.422	617.541	754.008	408.133	202.02	406.062	761.411	386.728	154.03	388.701	782.795	459.091	210.174	344.849	693.25	234.761	163.517	401.381	754.073	485.686	114.312	438.164	687.153	415.84	238.662	543.972	660.494	395.439	220.324	499.406	580.749	472.887	117.322	535.046
122.571	483.968	710.425	435.575	151.177	470.687	712.024	382.225	118.827	515.385	692.435	422.081	131.204	527.752	731.972	435.056	145.422	617.541	753.82	409.426	201.296	406.077	760.867	385.839	154.03	388.701	782.442	458.138	210.65	344.712	694.093	233.998	163.87	401.379	754.073	487.696	114.9	438.479	686.61	416.487	239.627	544.074	658.949	395.439	221.401	499.296	579.303	472.859	117.322	535.046
122.875	483.999	709.476	436.159	151.088	470.711	712.235	381.947	118.827	515.385	692.435	422.081	130.896	527.545	731.459	435.363	146.052	617.45	753.82	408.721	200.789	405.978	760.241	386.246	154.03	388.701	782.442	458.138	210.65	344.712	694.955	233.861	163.924	402.111	754.073	487.696	114.9	438.479	686.61	416.487	238.894	544.148	659.396	394.713	221.38	499.195	578.991	472.94	117.318	535.003
122.278	483.928	709.357	436.287	152.068	470.711	712.12	380.997	119.024	515.263	692.86	421.071	131.585	527.474	731.341	435.523	146.818	617.264	753.767	409.975	200.776	405.857	759.543	385.428	153.418	391.354	782.179	457.147	212.433	343.962	695.258	233.218	164.112	401.845	755.18	487.696	114.99	438.658	685.903	417.717	238.894	544.148	657.866	394.353	221.95	499.375	577.954	472.94	117.39	535.141
123.355	483.928	708.451	436.932	151.849	470.785	711.804	380.712	119.296	515.193	693.259	420.971	131.585	527.474	731.341	435.523	147.186	617.113	753.363	410.664	200.776	405.857	759.543	385.428	153.686	391.257	781.975	457.094	210.631	344.92	695.258	233.218	165.444	401.845	751.324	484.534	115.379	438.912	685.257	418.194	239.608	544.181	657.866	394.353	221.643	499.305	577.954	472.94	117.708	535.501
122.757	483.913	708.251	436.94	152.694	470.824	711.804	380.712	119.296	515.193	693.64	420.193	132.302	527.103	730.952	435.605	147.293	617.029	752.829	411.729	201.159	405.694	758.865	384.719	153.954	391.026	781.859	456.201	211.329	345.393	697.704	231.964	165.689	401.216	750.504	484.671	115.584	439.039	684.602	418.828	240.078	544.29	656.358	393.834	222.074	499.113	576.359	473.321	117.708	535.501
122.913	483.884	707.28	436.442	152.694	470.824	711.344	380.371	119.641	515.114	693.603	419.851	132.04	526.937	730.441	435.617	147.293	617.029	752.289	412.926	201.794	405.46	758.09	385.189	153.954	391.026	781.859	456.201	210.607	345.549	697.704	231.964	166.364	401.045	750.053	484.561	115.584	439.039	684.602	418.828	240.043	544.462	656.78	393.313	221.594	498.794	576.359	473.321	117.708	535.501
122.374	483.869	706.951	436.013	153.606	470.733	710.858	379.899	120.016	515.053	693.603	419.011	133.074	526.633	729.784	435.632	147.341	616.99	752.289	412.926	202.392	405.122	757.384	384.431	154.095	390.743	781.936	455.502	210.607	345.549	701.624	230.849	166.364	401.045	748.808	484.561	115.615	439.073	684.056	419.978	240.043	544.462	654.948	393.313	221.841	498.777	574.994	473.511	118.576	536.624
122.973	483.297	705.696	436.839	153.043	470.757	710.431	379.271	120.315	514.909	693.484	419.041	133.074	526.633	729.784	435.632	147.395	616.936	752.006	413.557	202.392	405.122	757.384	384.431	153.998	390.707	782.207	455.81	210.169	345.44	698.053	233.051	166.849	401.712	749.007	484.552	115.622	439.083	683.726	419.756	239.548	544.658	655.606	392.671	221.841	498.777	574.901	473.884	118.865	536.969
122.973	483.297	705.696	436.839	153.439	470.765	710.431	378.791	120.467	514.883	693.1	418.36	134.019	526.663	729.023	435.586	147.62	616.753	751.536	414.322	202.606	404.992	756.525	383.723	153.981	390.683	782.463	455.098	210.593	345.315	699.043	232.803	166.438	401.66	747.698	486.14	115.677	439.106	683.484	421.014	238.794	544.716	654.702	392.015	222.123	498.773	573.739	474.962	119.229	536.969
123.818	483.282	704.543	436.719	152.838	470.756	709.875	378.227	120.467	514.883	692.702	418.481	133.747	526.478	728.208	435.509	147.62	616.753	751.536	414.322	202.753	404.928	756.525	383.723	153.981	390.683	782.463	455.098	210.593	345.315	697.269	233.188	167.174	401.24	747.951	485.975	115.677	439.106	683.484	421.014	238.082	544.671	655.42	391.308	221.741	498.727	573.722	475.703	119.354	537.114
123.995	483.092	704.396	435.921	154.149	470.756	709.418	377.886	120.656	514.728	691.883	417.611	134.395	527.008	727.505	435.488	147.994	616.538	751.03	415.153	202.967	404.818	755.163	383.775	153.978	390.577	782.597	454.257	210.593	345.315	698.169	232.914	167.024	401.593	746.022	485.27	115.903	439.974	683.293	422.135	238.082	544.671	654.315	391.086	222.491	499.207	572.048	475.703	119.354	537.114
123.995	483.092	703.392	436.506	153.318	470.734	708.874	377.788	120.711	514.697	691.217	417.929	134.395	527.008	727.505	435.488	148.276	616.332	749.703	415.925	202.967	404.818	755.163	383.775	153.929	390.544	782.717	454.392	211.622	345.083	698.169	232.914	168.214	401.143	746.347	485.339	115.903	439.974	683.036	422.245	237.574	544.552	654.315	391.086	222.071	499.147	572.215	476.575	119.131	537.337
123.912	482.881	703.206	435.614	153.627	470.701	708.145	377.398	120.711	514.697	690.65	417.312	134.949	527.072	726.697	435.401	148.331	616.312	749.042	416.589	202.995	404.791	754.662	382.928	153.851	390.577	782.717	453.582	211.892	344.963	699.316	232.555	168.295	401.548	745.179	484.74	116.963	440.557	682.99	423.901	237.246	544.597	653.445	390.318	222.23	499.449	571.008	477.18	119.131	537.337
124.054	482.748	702.296	435.325	153.627	470.701	707.498	376.931	120.711	514.697	689.185	417.707	134.166	527.314	725.871	435.264	148.331	616.312	748.636	417.029	202.982	404.758	754.422	383.344	153.851	390.577	782.846	453.912	212.109	344.906	697.687	232.717	168.929	401.579	745.522	484.703	116.963	440.557	682.99	423.901	237.246	544.597	654.133	390.867	222.23	499.449	571.008	477.18	119.216	537.402
124.116	482.683	702.159	434.416	153.851	470.678	707.498	376.345	121.042	514.531	689.185	416.807	134.615	526.945	724.342	434.601	148.379	616.29	748.636	417.029	203.038	404.747	755.688	382.12	153.828	390.382	782.954	453.445	212.109	344.906	701.31	232.102	168.929	401.579	743.627	483.923	117.68	440.888	683.016	425.203	237.246	544.597	652.629	389.997	222.03	498.867	569.52	477.644	119.783	537.402
124.223	482.629	701.294	433.794	153.242	470.654	705.512	376.215	121.511	514.447	687.71	417.245	134.615	526.945	724.342	434.601	148.398	616.294	747.646	417.232	203.038	404.747	755.688	382.12	153.766	390.153	782.755	453.825	212.224	344.763	701.31	232.102	168.504	401.476	743.627	483.923	118.411	440.306	683.048	425.212	236.734	544.585	652.996	390.591	222.03	498.867	569.283	478.023	119.758	537.338
124.223	482.629	701.294	433.794	153.612	470.61	705.512	375.225	122.214	514.263	686.893	416.922	135.478	526.709	723.298	433.96	148.42	616.291	746.717	417.273	203.021	404.719	755.118	381.01	153.688	389.885	782.499	453.678	212.344	344.738	701.186	231.371	168.305	402.071	742.74	483.565	118.614	439.747	683.243	426.808	236.491	544.663	653.278	390.794	222.291	498.742	567.964	478.295	120.241	537.338
124.421	482.494	700.131	433.607	153.029	470.589	704.773	375.454	122.214	514.263	686.118	417.485	135.558	527.001	722.799	434.038	148.42	616.291	746.717	416.733	202.985	404.713	755.564	381.019	153.688	389.885	782.499	453.678	212.275	344.754	699.846	231.031	169.328	401.896	742.976	483.717	118.614	439.747	683.243	426.808	236.491	544.663	653.01	391.918	221.821	498.737	567.741	478.537	119.939	537.315
124.98	482.029	699.991	433.621	153.029	470.589	704.082	375.024	122.928	514.096	686.118	416.465	136.918	526.476	721.956	433.517	148.424	616.306	745.641	416.648	203	404.713	755.156	379.944	153.554	389.538	782.499	453.168	212.275	344.754	701.416	230.52	169.06	402.363	741.013	482.952	120.025	440.361	683.624	428.44	236.491	544.663	652.368	391.996	222.565	499.097	566.384	478.537	120.4	537.307
124.98	482.029	698.958	433.621	152.655	470.568	703.411	375.222	123.709	513.895	685.153	417.216	136.918	526.476	721.956	433.517	148.432	616.313	744.659	416.122	203	404.713	755.156	379.944	153.631	385.933	781.975	453.792	212.587	344.64	701.416	230.52	169.886	401.658	741.013	482.952	119.953	440.348	683.985	427.772	236.397	544.872	652.368	391.996	222.565	499.097	566.28	478.765	119.787	537.251
125.494	481.484	698.644	433.625	152.629	470.586	704.11	374.172	123.709	513.895	684.194	416.969	137.318	526.61	721.522	432.999	148.447	616.306	743.598	415.538	202.969	404.694	754.931	378.983	153.88	385.658	781.102	453.254	212.612	344.614	700.459	230.527	169.466	402.129	740.274	483.251	120.163	440.475	684.261	429.765	236.345	545.1	651.487	392.66	222.528	498.802	564.929	478.967	120.729	537.251
126.142	480.881	697.624	433.682	152.629	470.586	703.455	374.258	124.006	513.771	683.46	417.798	137	527.173	722.089	433.629	148.447	616.306	742.645	415.208	202.955	404.683	755.601	378.929	153.88	385.658	781.102	453.254	212.795	344.632	700.35	230.528	169.172	402.197	740.463	483.636	120.163	440.475	684.261	429.765	236.354	545.441	650.924	393.944	221.848	498.34	564.929	478.967	120.153	537.244
126.727	480.33	697.443	433.693	152.641	470.539	702.47	373.545	124.306	513.633	684.336	416.643	137.729	526.84	721.703	433.345	148.592	616.233	742.645	415.208	202.961	404.548	755.507	377.757	153.618	386.632	779.925	452.928	212.795	344.632	700.35	230.528	169.172	402.197	738.841	482.931	120.63	440.668	684.346	431.354	236.354	545.441	650.111	392.639	222.142	498.974	563.505	479.164	120.302	537.196
127.167	479.52	696.261	433.729	152.643	470.529	701.496	373.891	124.698	513.45	683.594	417.479	137.729	526.84	721.703	433.345	149.026	616.189	741.358	415.358	202.961	404.548	755.507	377.757	153.635	386.439	778.388	453.066	213.35	344.621	700.715	230.609	169.172	401.507	738.841	482.931	120.105	440.058	684.655	430.916	236.361	545.789	649.603	394.263	222.142	498.974	563.302	479.343	120.302	537.196
127.167	479.52	696.261	433.729	152.641	470.539	701.496	372.976	125.031	513.198	683.594	416.653	138.329	526.596	721.321	432.927	149.717	616.208	740.716	414.478	203.131	404.295	754.794	376.646	154.442	384.446	777.37	452.755	214.04	344.59	700.783	230.999	169.172	401.507	738.099	483.746	120.614	440.255	685.198	432.349	236.227	546.239	648.863	395.612	222.346	498.862	561.85	479.357	121.119	537.196
127.553	479.008	695.176	433.62	152.639	470.529	700.824	373.09	125.031	513.198	682.843	418.222	137.507	526.973	721.607	433.46	150.332	616.208	740.117	415.273	203.519	404.005	756.25	377.006	154.442	384.446	777.37	452.755	214.597	344.57	701.199	231.442	170.125	402.766	738.486	484.396	120.614	440.255	685.198	432.349	236.05	546.504	649.107	396.872	221.919	498.559	561.828	479.43	120.213	537.1
127.74	479.281	695.143	433.594	152.639	470.529	700.1	372.11	125.364	513.012	682.843	417.217	137.996	526.732	720.883	432.561	150.332	616.208	739.737	414.015	203.96	403.648	756.343	376.328	154.723	383.939	776.373	452.426	214.597	344.57	701.75	231.747	170.434	403.377	736.952	483.676	121.226	440.233	685.835	433.924	236.05	546.504	648.306	397.697	222.132	498.964	560.037	479.43	120.881	537.049
127.74	478.591	694	433.594	152.654	470.498	699.286	372.485	125.332	512.955	681.998	417.993	137.996	526.732	720.883	432.561	151.623	616.261	738.828	412.752	203.96	403.648	756.343	376.328	154.863	383.766	775.465	453.013	214.659	344.598	701.75	231.747	170.434	402.762	737.391	484.15	121.021	439.515	686.271	433.726	235.824	546.623	648.306	397.697	222.132	498.964	559.944	479.373	121.093	537.068
127.947	478.85	694.384	433.375	152.632	470.493	699.286	371.57	125.332	512.955	680.595	417.877	138.278	526.344	720.951	431.794	151.445	616.387	739.495	411.799	204.315	403.335	756.945	375.574	154.899	383.721	774.468	452.895	214.718	344.584	701.954	232.517	170.608	403.225	736.593	483.559	121.591	439.828	686.271	435.542	236.079	549.72	647.457	397.577	222.299	498.909	558.749	479.276	122.128	537.068
128.123	478.554	693.899	432.937	152.632	470.493	698.352	371.848	126.428	512.74	680.117	418.764	137.629	526.881	720.923	431.673	152.105	616.387	738.305	411.201	204.53	403.165	756.945	375.574	154.899	383.721	774.468	452.895	214.697	344.583	701.954	232.517	171.846	403.089	736.996	483.674	121.591	439.828	686.271	435.542	236.349	550.35	648.066	398.577	221.972	498.902	558.749	479.276	122.305	536.846
128.146	478.988	694.395	432.534	152.636	470.489	697.61	371.343	126.646	512.347	679.366	417.684	138.884	526.191	720.631	431.517	151.899	616.487	738.305	411.201	204.581	403.119	757.293	374.54	154.955	383.689	774.472	453.031	214.697	344.583	703.174	231.857	171.846	403.089	735.684	483.149	122.072	439.11	687.677	436.222	236.349	550.35	646.392	398.848	222.245	499.183	557.158	479.098	123.494	536.687
128.146	477.967	693.889	431.876	152.628	470.484	697.021	371.915	127.19	512.01	679.434	418.731	138.884	526.191	720.631	431.517	152.212	616.573	736.875	410.647	204.581	403.119	757.293	374.54	155.228	383.401	773.597	453.734	214.715	344.581	703.17	234.669	172.435	402.839	735.684	483.149	122.036	438.605	688.038	436.238	236.627	551.055	647.195	399.66	222.245	499.183	557.551	479.019	123.457	536.64
128.193	478.595	693.889	431.876	152.628	470.48	697.021	370.94	126.758	511.833	678.348	418.933	139.28	526.418	720.356	430.874	151.795	616.593	738.339	410.123	204.662	402.709	757.259	373.694	155.228	383.401	772.597	453.876	214.758	344.584	703.226	236.076	171.833	403.094	735.101	482.173	122.035	438.504	688.342	437.397	236.744	551.32	646.556	400.722	222.815	499.361	556.293	478.983	124.368	536.64
128.218	478.1	693.219	431.155	152.623	470.48	697.021	370.94	127.492	511.833	678.246	420.09	139.227	526.794	720.356	430.874	152.689	616.593	735.384	410.123	203.847	403.522	757.471	373.535	155.228	383.056	772.597	453.876	214.765	344.582	702.182	237.519	172.279	403.238	735.332	481.926	122.035	438.504	688.342	437.397	236.777	551.469	646.556	400.722	222.976	499.663	557.176	478.954	123.962	536.637
128.216	478.917	693.937	430.324	152.623	470.48	696.226	371.413	127.198	511.488	677.445	419.235	139.738	526.574	720.356	430.874	152.127	616.609	736.632	409.403	205.14	401.914	757.556	372.304	155.897	382.305	771.313	454.006	214.765	344.582	702.348	238.813	171.901	403.123	733.915	481.416	122.747	438.691	688.184	438.819	236.777	551.469	647.187	402.57	223.547	499.873	555.41	478.954	124.563	536.552
128.216	477.672	692.539	430.324	152.606	470.459	695.589	372.478	127.705	510.936	677.203	420.176	139.738	526.574	720.356	430.874	152.441	616.617	735.561	408.821	205.14	401.914	757.556	372.304	156.099	382.03	770.656	454.973	214.783	344.584	702.348	238.813	171.901	403.123	734.046	481.482	122.942	438.693	687.854	438.715	236.753	551.449	647.187	402.57	223.53	500.124	556.034	478.851	124.129	536.362
128.218	478.318	693.26	429.512	152.604	470.451	695.078	371.113	127.705	510.936	676.365	420.408	140.347	526.733	720.064	428.882	152.132	616.686	736.726	408.255	205.455	401.523	757.659	371.637	156.113	382.135	769.496	454.954	214.756	344.565	701.234	239.524	171.664	402.875	733.04	481.636	122.905	438.694	687.854	440.395	236.801	551.482	646.897	403.761	223.855	500.111	555.022	478.725	125.186	536.362
129.004	478.067	693.098	428.795	152.604	470.451	694.633	372.12	128.287	510.327	676.318	421.601	140.01	526.843	719.844	428.192	153.12	616.686	735.194	407.829	205.625	401.018	757.508	371.607	156.113	381.805	769.496	454.954	214.832	344.563	700.306	240.745	172.987	402.628	733.355	482.05	122.905	438.694	687.854	440.395	237.001	551.982	648.015	404.2	223.61	499.933	555.022	478.725	124.672	536.34
128.894	478.689	694.056	428.049	152.601	470.45	693.684	371.974	128.035	509.78	675.16	420.686	139.537	526.831	719.844	427.667	153.028	616.859	735.194	407.829	206.032	400.77	757.225	370.828	156.127	381.95	768.073	454.992	214.832	344.563	701.686	241.42	172.987	402.628	732.232	482.05	122.969	438.749	687.046	440.774	237.001	551.982	647.099	405.281	223.854	499.976	554.094	478.436	124.964	536.205
128.541	478.343	693.735	427.256	152.592	470.451	693.735	373.025	128.316	509.546	675.133	421.787	139.537	526.831	719.727	427.08	153.516	616.994	733.819	407.754	206.032	400.77	757.225	370.828	156.324	381.744	767.566	455.426	215.2	344.555	701.333	242.216	172.899	402.447	732.418	482.519	122.969	438.749	687.108	440.082	237.125	552.64	647.916	405.494	223.854	499.976	554.755	478.271	124.529	536.15
128.541	478.343	693.735	427.256	152.593	470.44	692.332	371.69	127.758	509.274	674.035	421.97	139.468	526.851	719.727	426.705	153.516	616.994	735.813	407.872	206.032	400.77	756.592	369.805	156.581	381.83	766.393	455.857	215.667	344.675	700.388	243.886	172.351	402.416	731.635	483.024	123.066	438.737	687.069	440.56	237.191	553.03	648.689	406.385	223.879	499.924	553.648	477.955	125.228	536.15
129.19	477.841	693.655	426.466	152.594	470.442	692.477	372.384	127.758	509.274	674.035	421.97	139.55	526.834	719.177	425.536	153.943	617.147	733.095	407.872	206.781	400.348	756.167	370.102	156.581	381.17	766.393	455.857	216.089	344.728	699.541	244.103	172.456	402.364	731.755	483.523	123.066	438.737	687.069	440.56	237.216	553.22	649.137	406.548	223.829	499.925	554.046	477.577	124.926	536.008
129.09	478.522	694.568	425.688	152.594	470.442	691.695	372.047	127.205	509.13	672.839	422.813	139.776	526.87	719.057	424.797	153.628	617.274	733.184	407.923	207.326	400.44	755.627	368.999	156.581	381.17	765.098	455.975	216.089	344.728	700.035	245.994	172.716	402.159	730.664	483.523	123.316	438.985	687.125	440.896	237.216	553.22	649.407	407.693	224.12	499.9	552.594	477.577	124.443	535.962
129.843	477.487	693.346	426.364	152.586	470.466	691.882	372.366	128.036	509.063	672.875	423.557	139.776	526.87	719.057	424.797	153.985	617.316	732.028	408.031	207.326	399.81	755.627	368.999	157.686	380.528	765.092	456.421	216.089	344.728	700.035	245.994	172.716	402.159	730.81	484.347	124.057	439.268	687.059	440.135	237.278	553.403	649.407	407.693	224.12	499.9	552.702	477.179	124.109	535.921
129.346	478.089	694.049	425.663	152.942	470.385	690.693	371.39	128.036	509.063	671.457	423.557	140.395	526.757	718.946	423.837	153.495	617.324	732.625	408.296	208.036	399.964	754.823	368.357	157.88	380.811	763.752	456.578	216.516	345.045	699.608	247.837	173.081	401.924	730.145	485.175	124.8	439.687	686.957	440.81	237.423	553.974	649.145	409.318	224.707	500.004	551.47	476.947	124.109	535.921
129.515	477.876	694.336	425.089	152.942	470.385	690.868	371.543	127.949	508.918	671.574	424.055	141.043	526.8	718.85	423.741	154.287	617.324	731.226	408.66	208.836	399.563	754.509	368.645	157.88	380.076	763.752	456.578	216.588	345.093	699.861	247.65	173.472	401.535	730.788	485.949	124.8	439.687	686.957	440.81	237.15	551.105	649.462	408.684	224.744	500.226	551.47	476.947	124.094	535.891
129.092	478.49	694.375	424.593	153.254	470.266	689.864	370.727	127.556	508.967	670.111	424.055	141.695	526.754	719.042	422.913	154.064	617.52	731.226	408.66	209.295	400.137	753.693	367.747	157.904	380.448	762.325	456.819	216.588	345.093	698.748	249.66	173.472	401.535	729.787	485.559	125.422	440.031	687.154	441.261	237.15	551.105	650.533	410.124	224.988	500.274	551.541	476.741	124.092	535.89
128.639	478.066	693.932	423.394	153.755	470.225	690.429	370.682	127.556	508.967	670.213	424.141	141.695	526.754	719.042	422.913	153.969	617.902	729.604	409.125	209.295	399.116	753.693	367.747	158.215	380.019	762.94	457.229	216.565	345.153	699.05	249.098	173.936	401.154	730.128	486.405	125.616	440.182	687.263	440.455	237.837	555.273	650.021	410.38	224.988	500.274	551.666	476.574	124.052	535.898
128.639	478.066	693.932	423.394	154.447	470.045	689.061	370.682	128.525	508.086	668.794	423.969	142.147	526.702	719.009	421.94	154.115	618.234	730.22	409.581	209.791	399.731	753.045	366.611	158.599	380.087	761.493	457.628	216.599	345.132	698.013	250.697	174.167	400.87	729.549	487.33	125.718	440.201	687.097	441.292	238.063	555.781	650.666	411.272	225.605	500.234	549.572	476.426	124.052	535.898
128.577	478.463	692.749	422.66	155.013	469.852	689.706	370.194	129.128	508.086	669.082	423.663	142.249	526.714	719.035	422.281	154.115	618.234	728.04	409.581	210.356	399.696	752.47	366.854	158.599	379.352	761.493	457.628	216.616	345.016	698.213	250.212	174.566	400.52	729.719	488.297	125.718	440.201	687.097	441.292	238.133	555.896	649.611	411.259	226.031	500.191	548.9	476.292	124.081	535.876
128.581	478.776	692.187	422.639	155.013	469.852	689.403	369.263	129.788	507.718	667.467	423.663	142.309	526.698	718.833	421.816	154.433	618.628	728.688	410.24	210.65	400.329	751.651	365.853	158.868	379.494	760.099	458.044	216.616	345.016	697.165	251.884	174.888	400.17	728.929	488.027	125.733	440.245	687.296	442.191	238.211	555.979	650.46	412.574	226.031	500.191	548.9	476.292	124.096	535.856
128.581	478.776	692.907	421.949	155.332	469.814	690.37	368.872	130.177	507.358	667.628	423.41	142.309	526.698	718.833	421.816	154.47	618.721	727.552	410.895	210.65	399.369	751.651	365.853	158.993	379.098	761.002	457.976	216.574	344.965	697.165	251.884	174.888	400.17	728.807	488.971	125.767	440.266	687.384	441.781	238.211	555.979	650.46	412.574	226.19	500.214	548.461	476.163	124.068	535.872
128.54	478.776	691.791	421.82	155.79	469.616	689.08	368.497	130.177	507.358	666.226	423.06	142.362	526.626	718.467	421.322	154.526	618.808	728.037	411.604	210.721	399.907	750.895	365.312	159.141	379.245	758.908	457.976	216.574	344.965	696.064	253.522	174.953	400.131	728.481	490.383	126.876	440.284	687.313	443.163	238.414	556.156	651.095	413.591	226.551	500.25	547.581	476.075	124.068	535.872
128.543	478.78	691.06	420.898	155.79	469.616	689.922	368.154	130.659	507.085	666.783	422.606	142.452	526.608	718.201	422.07	154.526	618.808	726.832	412.186	212.068	399.895	750.583	365.597	159.141	378.45	759.994	457.714	216.525	344.845	696.094	253.061	175.047	400.084	728.719	490.475	126.876	440.284	687.313	443.163	238.525	556.292	650.65	413.427	226.737	500.288	547.581	476.075	124.037	535.875
128.57	478.779	689.792	421.237	157.01	469.553	689.707	367.327	130.993	506.901	664.638	422.606	142.658	526.5	717.742	421.688	154.584	618.953	726.832	412.186	212.027	400.507	749.799	365.373	159.141	378.45	758.842	457.378	216.525	344.845	694.793	255.011	175.047	400.084	728.412	491.72	127.695	440.284	687.17	444.618	238.525	556.292	652.495	414.672	226.775	500.252	545.698	475.326	124.032	535.881
128.57	478.779	688.536	420.613	157.227	469.582	690.742	367.03	130.993	506.901	665.306	421.946	142.658	526.5	717.742	421.688	154.581	619.032	725.489	412.92	212.99	400.507	749.799	365.373	158.644	379.144	759.495	456.882	216.611	344.792	694.744	254.304	175.274	399.87	728.837	491.86	126.677	440.239	687.065	444.129	238.719	556.462	652.072	414.483	226.775	500.252	544.778	475.528	124.048	535.882
128.553	478.772	688.536	420.613	157.786	469.578	689.156	366.64	131.813	506.711	663.898	421.332	142.809	526.403	717.056	421.234	154.738	619.372	725.739	413.592	212.335	400.806	748.629	365.056	158.805	379.414	758.169	456.363	216.735	344.604	693.49	256.09	175.688	399.544	728.936	492.968	127.059	440.236	686.902	444.191	238.773	556.483	653.031	414.745	226.775	500.252	544.435	475.62	124.048	535.882
128.547	478.764	687.605	420.068	157.466	469.6	690.125	366.211	132.362	507.401	664.545	420.764	143.384	526.37	716.323	421.824	154.738	619.372	724.323	413.592	212.658	400.835	748.16	365.911	158.805	378.574	758.169	456.363	216.984	344.473	692.877	254.606	176.326	399.176	729.726	493.191	127.059	440.236	686.902	444.191	238.179	555.327	652.898	414.082	227.134	500.303	543.692	476.638	123.983	535.918
128.563	478.777	686.69	420.972	158.21	469.6	689.772	365.43	132.634	507.435	662.691	420.764	144.117	526.011	715.755	421.656	154.922	619.978	724.451	414.271	210.574	399.993	746.905	365.661	158.946	378.849	757.228	455.477	216.984	344.473	691.297	255.342	176.326	399.176	729.389	494.781	127.329	440.206	686.521	446.099	238.265	555.378	654.392	414.17	227.134	500.303	542.804	475.468	124.046	535.89
128.563	478.777	687.298	419.217	157.949	469.605	690.434	365.144	132.896	507.147	663.105	420.49	144.117	526.011	715.755	421.656	155.161	620.585	724.499	416.164	211.987	399.993	746.905	365.661	160.133	376.864	757.585	454.897	217.416	344.181	691.297	255.342	176.326	399.176	730.149	494.894	126.607	440.188	686.116	446.756	238.265	555.378	654.392	414.17	227.134	500.303	541.792	476.714	124.037	535.91
128.465	478.823	686.304	420.276	158.258	469.648	689.084	364.619	132.896	507.147	661.962	420.148	144.385	526.167	714.568	421.483	155.415	621.251	724.426	416.882	212.023	400.84	745.629	365.566	160.573	376.943	756.39	454.897	217.882	343.804	689.735	255.958	176.878	398.856	730.28	495.993	127.004	440.16	685.769	446.545	239.186	556.784	655.65	414.382	228.49	500.372	540.431	476.721	124.037	535.91
128.648	478.696	685.748	420.189	158.258	469.648	689.401	364.412	133.436	507.611	662.434	420.08	143.065	526.497	714.043	422.309	155.415	621.251	723.984	417.809	212.409	400.785	745.356	366.126	160.573	375.998	756.39	454.897	218.064	343.545	689.495	254.898	177.902	398.773	730.896	495.894	127.004	440.16	685.769	446.545	239.66	557.036	655.488	412.677	229.41	500.437	540.431	476.721	124.137	535.825
129.042	478.423	685.229	422.025	158.931	469.719	688.754	363.705	133.159	508.153	660.574	420.08	143.285	526.349	713.575	421.333	155.415	621.251	723.984	417.809	211.261	400.713	744.203	365.939	161.036	376.124	756.28	453.286	218.064	343.545	688.011	256.158	177.902	398.773	730.473	497.334	127.466	440.125	686.425	447.021	239.66	557.036	656.944	413.997	230.019	500.539	539.066	476.633	124.49	535.439
129.509	477.966	683.845	421.588	158.85	469.803	688.754	363.705	133.898	507.894	660.807	419.853	143.285	526.349	713.341	422.369	155.738	621.902	723.754	418.791	212.863	400.713	744.203	365.939	161.333	375.735	756.85	452.655	218.079	343.439	687.902	255.486	178.724	398.635	730.823	497.401	126.685	440.111	685.715	446.921	240.241	557.367	656.82	412.794	230.019	500.539	538.597	477.608	125.078	534.945
129.509	477.966	683.845	421.588	159.58	469.99	688.204	362.978	133.909	508.302	659.475	419.649	144.852	526.044	712.41	422.373	155.764	621.936	723.806	419.098	210.881	400.036	742.734	365.952	161.439	376.17	756.326	452.204	218.096	343.404	686.456	255.96	178.063	398.59	731.197	498.936	126.233	440.113	685.956	446.238	240.908	557.711	657.799	412.53	230.147	500.466	537.161	477.552	125.078	534.945
130.084	477.523	682.969	421.902	159.615	470.142	688.166	363.272	134.878	508.302	660.046	419.345	145.516	526.365	711.936	423.585	155.764	621.936	723.806	419.098	211.277	399.989	742.835	366.812	161.439	375.285	756.326	452.204	218.096	343.369	686.394	255.014	178.678	398.357	731.472	499.209	126.233	440.113	685.956	446.238	241.566	558.14	657.521	410.77	230.321	500.466	537.168	478.328	125.521	534.424
130.406	477.217	682.549	423.794	160.717	470.142	688.363	363.175	134.802	508.941	658.508	419.345	146.43	526.66	711.167	423.643	155.777	621.948	723.944	419.136	210.181	399.946	741.64	367.024	160.538	376.726	755.738	451.788	218.096	343.369	684.685	255.086	178.455	397.928	731.472	501.339	126.541	440.181	685.212	445.819	242.106	558.418	658.611	410.236	230.321	500.466	535.326	478.328	126.048	533.838
130.406	477.217	681.922	421.979	160.552	470.322	687.961	363.9	135.293	509.168	659.002	419.022	146.43	526.66	711.167	423.643	155.777	621.948	724.176	420.438	211.916	399.946	741.64	367.024	162.382	375.519	755.738	451.788	218.189	343.226	684.685	255.086	179.658	397.928	731.606	500.62	127.14	440.088	684.261	445.833	242.106	558.418	658.611	410.236	230.377	500.419	535.271	478.828	126.097	533.651
130.506	477.1	681.614	423.375	160.872	470.4	687.122	363.014	135.293	509.168	658.312	418.574	146.986	526.941	710.209	424.066	155.777	621.948	724.515	421.255	210.926	399.884	740.543	367.322	162.568	375.68	755.09	451.034	218.311	343.016	682.935	254.278	179.472	397.605	732.008	502.027	127.55	440.014	684.111	446.897	242.329	558.528	659.979	409.039	230.432	500.375	533.686	478.915	126.097	533.651
130.521	477.006	680.515	423.821	160.872	470.4	686.307	363.986	135.498	509.169	658.96	418.116	147.744	527.126	710.071	425.391	155.777	621.948	724.567	422.153	211.19	399.976	740.487	368.194	163.782	375.215	755.09	451.034	218.349	342.955	682.858	253.662	180.295	397.198	732.365	501.501	127.55	440.014	684.111	446.897	242.773	558.806	660.087	408.351	230.967	500.255	533.686	478.915	126.201	533.419
130.571	476.9	680.599	425.424	161.332	470.342	685.888	363.963	135.192	509.289	657.455	418.116	148.067	527.322	708.915	425.799	155.816	621.923	724.567	422.153	210.006	400.019	739.626	368.265	163.639	375.086	754.635	451.003	218.349	342.955	681.006	253.662	180.295	397.198	732.365	503.121	127.621	440.001	683.922	447.801	242.773	558.806	661.6	408.351	231.705	500.101	532.002	478.901	126.221	533.3
130.571	476.3	679.615	425.702	160.901	470.316	685.496	365.135	135.977	509.201	658.076	417.491	148.067	527.322	708.915	425.799	155.832	621.926	724.567	423.113	210.006	400.019	739.626	368.265	164.397	374.385	754.842	451.002	218.35	342.939	681.252	253.616	181.029	397.052	733.045	503.045	126.57	439.955	683.784	446.63	243.016	558.903	661.646	407.996	231.705	500.101	531.992	478.825	126.351	532.973
130.726	475.984	679.615	425.702	161.623	470.278	685.496	364.16	135.693	509.318	657.24	417.343	148.34	527.454	707.716	426.154	155.843	621.915	724.769	422.589	208.885	399.884	738.52	368.078	163.951	374.521	754.319	451.174	218.467	342.849	679.494	253.42	180.453	396.888	733.711	503.936	127.962	439.81	683.764	446.984	243.028	558.916	662.997	409.037	233.072	499.82	530.358	478.825	126.351	532.973
130.995	475.353	678.872	426.24	161.476	470.184	684.728	365.458	136.829	509.318	657.804	417.245	148.686	527.719	707.692	427.191	155.843	621.915	724.769	423.819	208.861	399.808	738.966	368.538	165.242	374.071	754.319	451.174	218.72	342.565	679.587	253.301	181.259	396.681	734.47	503.326	127.962	439.81	683.764	446.984	243.215	558.975	662.268	409.034	233.813	499.559	530.245	478.797	126.483	532.424
131.263	475.002	679.244	427.549	162.438	468.969	684.017	364.663	136.901	509.246	655.955	417.245	148.746	527.761	706.645	426.486	155.832	621.886	724.741	422.992	208.956	399.78	737.568	368.797	164.525	374.233	753.761	451.385	218.72	342.565	677.642	253.301	180.951	396.577	734.145	504.706	128.486	439.54	683.648	447.128	243.314	559.036	663.22	408.239	234.208	499.559	528.442	478.797	126.547	531.5
131.263	474.402	677.897	427.549	162.135	468.876	682.801	367	137.684	509.262	656.475	417.28	148.746	527.761	706.645	426.486	155.841	621.884	724.705	423.43	208.956	399.78	737.568	368.797	165.254	373.67	753.87	451.737	219.236	342.104	677.642	253.301	182.381	396.127	735.043	504.269	129.254	439.088	683.349	446.223	242.434	559.036	663.22	408.239	234.117	499.473	528.561	478.728	126.566	530.812
131.562	474.274	678.339	428.618	162.628	468.525	682.244	366.175	137.684	509.262	655.193	417.315	148.766	527.733	705.461	428.22	155.847	621.871	724.516	423.34	208.992	399.734	736.421	368.096	164.839	373.29	753.09	452.164	219.621	341.773	675.86	253.14	181.802	396	735.051	505.233	129.254	439.088	684.061	445.405	242.469	559.048	662.555	408.132	234.467	499.355	526.931	478.58	126.566	530.812
132.526	473.799	677.391	429.382	162.628	468.525	681.99	367.253	138.959	509.082	655.351	417.429	148.773	527.743	705.467	428.774	155.847	621.871	724.21	424.18	209.147	399.682	736.393	368.09	165.957	372.884	753.09	452.164	219.665	341.651	675.971	253.299	182.701	395.74	734.582	504.41	129.254	439.088	684.061	445.405	242.291	559.03	661.909	408.06	234.464	499.226	526.931	478.58	126.619	530.649
132.506	474.064	677.981	430.019	163.147	468.22	681.181	368.213	138.385	508.856	654.042	417.429	148.841	527.766	704.433	428.774	155.898	621.895	724.21	424.18	210.005	398.826	735.933	368.388	165.375	372.702	752.371	452.82	219.665	341.651	674.132	253.299	182.701	395.74	734.975	505.288	129.941	438.505	683.2	444.865	242.291	559.03	663.363	406.53	234.869	499.159	525.404	478.45	126.636	530.475
132.092	473.818	676.82	430.54	163.03	468.171	681.346	369.159	139.18	508.656	654.195	417.56	148.841	527.766	704.305	429.079	155.899	621.893	723.526	424.676	210.005	398.826	735.933	368.388	166.009	372.317	752.299	453.504	219.669	341.656	674.31	253.506	184.02	395.74	734.975	505.288	130.01	438.258	683.02	444.586	242.159	559.064	662.444	406.396	234.869	499.159	525.484	478.167	126.687	530.42
132.092	473.818	676.82	430.54	163.002	468.066	680.578	369.159	138.751	508.154	653.381	417.659	148.857	527.756	703.313	429.272	155.899	621.893	722.759	423.563	210.328	398.352	735.028	368.437	165.251	372.457	751.489	454.353	219.669	341.656	672.629	253.713	183.564	396.088	735.262	505.373	130.124	438.001	682.282	444.367	242.52	559.086	662.55	406.063	235.32	499.038	523.906	477.862	126.687	530.42
132.819	473.641	675.79	430.661	163.171	468.05	680.703	369.953	139.785	508.154	653.168	417.95	147.428	527.42	703.353	429.445	155.909	621.886	722.759	425.124	210.592	397.787	734.987	368.417	165.251	372.457	751.489	454.353	220.022	341.399	672.868	254.162	183.232	396.094	733.571	504.189	130.124	438.001	682.282	444.367	242.525	559.279	661.728	405.4	234.948	498.997	524.059	477.316	126.805	530.255
132.415	477.272	676.039	430.856	163.171	468.05	680.301	370.583	139.515	507.802	652.31	417.95	147.649	527.372	702.683	429.716	155.939	621.967	721.738	424.056	210.743	397.366	735.185	353.823	164.769	372.085	750.584	455.151	220.022	341.399	671.131	254.492	183.119	396.108	735.649	505.254	130.075	437.994	681.889	445.215	243.341	559.548	662.021	403.067	235.755	498.997	522.263	477.316	126.951	529.966
133.222	476.476	674.353	430.301	163.611	468.061	680.733	371.324	139.847	507.611	652.39	418.307	147.649	527.372	702.683	429.716	156.175	622.034	720.452	423.936	210.743	397.366	735.185	353.823	164.769	372.085	750.228	455.704	220.547	341.193	671.131	254.492	183.119	396.108	733.633	504.577	130.08	437.947	681.381	445.112	242.541	559.548	662.021	403.067	235.755	498.997	522.427	476.838	127.17	529.452
132.809	477.04	674.651	430.366	164.131	468.063	679.987	371.324	139.847	507.611	651.594	418.809	149.255	527.634	702.456	429.812	156.389	622.042	719.409	422.814	210.864	397.128	732.641	368.845	165.294	371.094	749.517	457.252	220.75	340.96	669.73	254.975	183.119	396.108	732.899	503.654	130.08	437.947	680.576	444.7	243.323	559.84	661.03	401.7	235.625	498.935	521.191	476.252	127.17	529.617
133.146	473.31	673.285	430.922	164.131	468.063	680.46	371.958	140.184	507.431	651.93	419.139	149.724	527.602	703.026	429.818	156.389	622.642	718.408	422.866	210.924	397.016	735.443	353.875	165.294	371.094	749.517	457.252	220.816	340.957	670.092	255.383	183.103	396.092	730.978	502.935	130.08	437.947	680.576	444.7	243.494	560.43	660.447	400.343	235.363	498.724	521.191	476.252	127.357	529.24
132.791	473.802	673.67	430.448	164.496	468.097	680.422	372.766	139.283	507.06	650.775	419.139	150.361	527.478	702.706	429.83	156.534	622.558	718.408	422.866	210.925	396.996	735.031	353.875	165.344	371.02	748.665	458.396	220.816	340.957	668.316	255.383	183.103	396.092	729.382	503.005	130.44	437.528	679.225	444.104	243.494	560.43	660.447	400.943	236.072	498.376	519.592	475.617	127.347	528.79
132.366	473.493	672.374	430.787	164.688	468.193	681.179	373.768	139.773	506.418	651.371	419.575	150.361	527.478	702.706	429.83	156.703	622.648	717.157	422.745	210.925	396.996	735.031	353.875	165.344	371.043	748.171	458.545	220.816	340.957	668.664	255.969	183.164	396.128	729.382	503.005	130.795	436.953	678.575	444.462	243.464	561.026	660.24	399.813	236.072	498.376	520.272	474.933	127.313	529.226
132.366	473.493	672.374	430.787	164.918	468.302	680.386	373.258	139.241	505.582	650.519	420.368	150.718	527.444	702.385	429.866	156.817	622.061	716.241	421.623	210.91	396.966	731.489	369.983	165.39	371.04	747.686	459.696	221.634	340.603	667.377	256.622	183.618	396.195	731.237	501.893	131.066	436.512	677.853	443.701	244.28	561.692	661.19	398.132	237.027	497.813	518.912	474.278	127.313	528.251
132.96	473.336	671.278	431.178	165.141	468.405	680.932	374.161	139.241	505.582	650.941	421.18	151.484	527.039	702.77	429.963	156.817	622.061	715.551	422.703	210.908	396.846	735.341	353.935	165.39	371.04	747.686	459.696	221.92	340.445	667.852	257.363	183.789	396.245	731.558	500.548	131.066	436.512	677.853	443.701	244.174	562.118	661.402	397.798	236.669	497.45	519.275	473.626	127.32	528.787
132.653	477.284	671.609	430.848	165.141	468.405	680.746	375.3	138.887	505.362	649.912	420.49	151.743	526.929	702.06	430.109	156.946	621.504	714.528	421.431	211.071	396.443	734.901	353.939	165.421	371.031	746.871	460.666	223.575	340.445	666.797	258.127	184.003	396.351	730.273	500.548	131.065	436.23	677.19	442.808	244.709	562.213	661.629	396.257	237.687	497.45	516.981	472.621	127.455	528.221
133.38	476.429	669.941	431.628	165.229	468.487	681.01	375.505	138.869	504.974	650.078	421.238	151.743	526.929	702.06	430.109	157.116	621.208	713.979	420.92	211.071	396.443	734.901	353.939	165.443	371.064	746.32	460.572	223.774	340.364	666.797	258.127	184.003	396.351	731.063	499.667	131.085	436.094	676.425	443.542	243.859	562.213	661.629	396.257	237.136	497.292	517.479	471.913	127.455	528.221
133.166	476.817	670.72	431.212	166.329	468.724	680.245	376.27	138.869	504.974	649.32	422.361	151.997	526.542	701.386	430.473	157.242	620.968	713.569	419.719	211.231	395.866	734.473	353.943	165.49	371.043	745.936	461.637	224.632	340.364	665.894	259.023	184.23	396.453	730.521	498.579	132.428	436	675.712	442.534	244.531	562.562	661.531	394.76	237.67	497.171	516.13	471.857	127.455	527.066
132.963	476.999	669.992	431.458	166.329	468.724	680.392	376.291	139.79	504.437	649.602	422.636	152.216	526.117	701.693	430.683	157.242	621.643	712.703	419.298	211.482	395.369	735.229	353.977	165.49	371.043	745.269	461.571	224.27	340.002	666.499	259.769	184.417	396.614	731.542	497.564	132.428	436	675.712	442.534	245.26	562.815	662.129	395.197	236.976	497.04	516.13	471.857	127.756	527.041
132.599	477.18	670.392	430.678	166.83	468.771	680.722	376.724	139.923	504.207	648.259	423.581	152.412	525.612	701.326	430.946	157.342	621.405	712.703	419.298	211.482	395.369	734.831	354.015	165.55	371.093	744.293	462.055	225.265	340.002	664.817	260.984	184.417	396.614	731.283	496.995	132.976	435.878	674.837	441.678	245.26	562.815	661.262	392.812	237.4	496.971	514.876	470.743	127.724	526.249
132.415	476.891	669.152	430.717	166.461	468.816	680.593	376.266	139.665	503.977	648.688	423.651	152.412	525.612	701.326	430.946	157.402	621.611	711.19	419.052	211.482	395.369	734.831	354.015	165.589	371.113	744.293	462.055	224.826	339.922	665.348	261.583	184.797	396.717	731.283	496.995	132.586	435.365	674.837	441.678	245.96	563.172	662.075	392.918	237.4	496.971	514.813	470.041	127.724	526.249
132.415	476.891	669.152	430.717	166.923	468.816	680.593	377.601	139.561	503.792	648.866	424.381	152.738	525.079	701.061	431.254	157.618	620.783	710.422	418.44	211.975	394.565	733.655	354.015	165.982	371.002	743.036	461.882	225.437	339.83	664.152	262.351	185.436	396.988	731.271	496.446	133.084	435.125	673.196	441.417	246.002	563.154	662.158	391.354	237.967	496.608	513.534	469.19	127.724	524.959
132.415	474.212	668.033	430.498	166.244	468.768	679.889	376.842	140.119	503.792	648.785	424.068	152.993	524.671	701.296	431.552	157.618	621.563	709.769	419.266	212.04	394.512	735.093	354.021	165.982	371.002	743.036	461.882	224.494	339.732	664.416	262.06	185.924	397.119	731.271	496.446	133.084	435.125	673.196	441.417	245.377	563.171	662.623	391.956	237.876	496.107	513.419	469.148	127.825	526.369
132.415	474.212	668.594	429.614	167.416	468.768	679.214	376.892	140.168	503.73	648.785	425.298	153.277	523.979	701.402	431.892	158.07	620.623	709.125	418.738	212.064	394.481	734.659	354.054	166.593	370.883	742.129	462.544	225.698	338.997	662.841	262.642	186.324	397.266	729.795	497.376	133.405	434.984	672.144	440.938	245.355	563.18	661.941	389.69	238.872	496.107	512.274	468.128	127.994	525.661
132.415	474.212	666.846	430.334	166.817	468.686	678.241	376.064	140.301	503.695	648.217	424.782	153.277	523.979	701.402	431.892	158.514	620.294	707.713	418.516	212.064	394.481	734.659	354.054	166.874	370.331	741.787	462.131	225.042	338.802	662.841	262.642	186.324	397.266	733.367	497.413	132.73	434.9	671.829	441.68	246.191	562.415	661.941	389.69	238.666	495.559	511.979	468.116	128.087	526.335
133.153	473.745	667.332	429.401	167.14	468.544	678.241	377.594	140.301	503.695	647.668	425.605	153.306	523.881	701.101	432.398	158.998	619.084	707.403	418.519	212.138	394.452	734.32	354.085	166.964	370.313	740.85	461.515	225.655	338.182	661.378	263.075	186.603	397.323	734.177	496.739	133.178	434.83	670.66	440.47	244.991	561.178	661.347	387.701	239.451	495.14	510.849	467.114	128.087	525.045
133.783	473.624	666.365	428.321	167.14	468.544	678.256	376.758	139.981	503.624	647.191	425.312	153.243	523.707	700.612	432.862	158.998	620.104	706.084	419.048	212.178	394.307	734.955	354.093	168.231	370.028	740.85	461.515	225.004	338.19	661.284	262.745	186.764	397.369	734.177	496.739	133.178	434.83	670.66	440.47	245.829	562.677	661.347	387.701	238.866	494.983	510.849	467.114	128.279	525.474
134.475	473.329	666.85	427.311	167.452	468.369	677.392	377.081	139.612	503.597	646.207	426.947	153.298	523.28	700.325	432.729	159.573	618.903	706.084	419.048	212.362	393.923	734.607	354.097	167.258	370.92	739.641	461.729	226.456	337.56	660.018	263.885	186.764	397.369	734.177	495.644	132.66	434.587	669.643	439.841	245.829	562.677	661.347	385.151	239.458	495.248	509.515	466.322	128.633	524.593
135.355	473.258	665.97	427.252	166.804	468.153	675.705	376.072	140.312	503.591	645.832	426.383	153.298	523.28	700.325	432.729	159.658	618.92	704.601	419.578	212.362	393.923	734.607	354.097	169.358	369.854	739.506	462.121	225.758	337.278	659.767	263.495	186.757	397.325	736.951	495.768	132.439	434.186	669.66	440.396	246.551	562.924	661.139	386.591	239.458	495.248	509.249	466.261	129.007	524.665
135.355	473.258	665.97	427.252	167.243	467.918	675.705	377.242	140.13	503.585	645.57	427.627	153.363	523.069	699.977	433.63	159.842	618.072	704.6	420.278	212.529	393.547	728.47	376.741	169.512	370.016	738.139	462.121	226.487	336.704	658.475	264.492	187.175	397.3	737.997	494.683	132.921	433.86	668.916	439.517	246.559	563.011	660.653	384.657	239.914	494.498	507.889	465.47	129.007	523.315
135.642	473.139	665.293	426.201	166.599	467.601	675.025	376.206	140.13	503.585	645.57	427.627	153.42	523.072	699.549	433.5	159.842	619.182	703.08	420.278	212.584	393.408	734.79	354.133	169.512	369.476	738.139	462.121	225.435	336.944	658.424	264.212	188.598	397.237	737.997	494.683	132.921	433.86	668.916	439.517	247.486	562.969	660.048	385.032	239.359	494.953	507.836	465.823	129.154	523.824
135.948	473.043	665.593	425.225	168.018	467.601	674.067	376.147	139.746	503.574	645.12	429.142	153.465	523.022	699.315	434.161	159.953	618.206	703.111	420.996	212.528	393.206	734.535	354.146	169.593	369.521	737.203	462.282	226.737	336.134	657.19	264.881	188.598	397.237	737.997	493.483	133.385	433.373	668.249	438.353	247.503	563.044	660.048	382.947	239.803	495.436	506.217	464.608	129.946	523.28
135.948	473.043	664.591	425.225	167.238	467.308	673.141	375.428	139.78	503.543	644.497	428.968	153.465	523.022	699.315	434.161	160.001	618.625	701.455	421.718	212.528	393.206	734.535	354.146	171.264	369.252	737.509	462.146	225.913	336.526	657.19	264.881	189.531	397.237	737.997	493.483	133.796	433.065	668.556	439.066	248.399	563.044	660.048	382.947	239.803	495.436	506.1	465.063	130.076	523.898
136.519	472.906	664.832	424.381	167.413	467.233	672.146	376.223	139.78	503.543	644.14	430.443	153.47	522.991	699.128	434.401	160.001	618.625	701.742	422.345	212.621	392.793	725.657	376.772	171.264	369.252	736.408	461.675	227.124	335.671	655.915	265.383	189.726	396.835	737.314	491.839	134.054	432.819	667.755	437.781	248.063	563.069	659.866	381.903	240.661	495.539	504.9	464.425	130.076	522.488
136.83	472.704	664.209	423.685	167.413	467.233	672.146	376.223	139.855	503.506	644.242	430.07	152.861	524.185	698.806	433.628	160.001	619.75	700.175	423.03	212.759	392.439	724.96	376.756	172.367	368.757	736.408	461.675	225.998	336.34	655.958	264.55	190.234	396.668	737.314	491.839	134.054	432.819	667.755	437.781	248.414	563.07	659.955	383.077	240.609	495.46	504.9	464.425	129.876	523.343
137.038	472.585	664.211	423.043	166.808	467.164	670.372	375.343	139.855	503.53	643.654	431.735	152.862	524.131	698.754	434.027	160.001	619.75	700.175	423.03	212.999	391.926	734.561	354.335	171.646	369.2	735.292	461.152	227.085	336.34	654.73	265.735	190.234	396.668	740.931	490.891	134.098	432.734	666.655	436.959	248.414	563.07	659.955	380.676	240.839	495.264	503.431	463.768	129.788	523.965
137.038	472.585	663.494	422.286	166.237	467.13	670.083	374.53	139.855	503.53	644.104	431.224	152.862	524.131	698.754	434.027	160.019	618.795	698.532	423.647	214.952	391.926	734.561	354.335	172.023	369.009	735.464	460.568	227.063	336.444	654.56	264.885	191.128	396.668	740.931	490.891	134.148	432.576	666.984	437.494	248.974	563.08	660.043	382.008	240.839	495.264	503.231	464.144	129.514	527.017
137.147	472.401	663.494	422.286	166.222	467.075	669.302	374.53	139.93	503.512	643.859	432.087	153.687	522.376	698.784	434.356	160.074	618.088	698.878	424.003	215.204	391.53	734.38	354.604	171.27	369.283	734.717	459.93	226.74	336.421	653.045	265.007	190.467	395.978	742.476	491.876	134.137	432.454	665.688	436.953	248.974	563.08	659.423	381.129	241.467	495.261	501.891	463.544	129.514	527.017
137.132	472.399	662.678	421.725	166.216	467.06	669.145	373.744	139.93	503.512	644.56	431.991	153.868	521.807	698.743	433.462	160.074	618.703	696.876	424.003	215.363	391.459	734.725	354.182	172.587	368.788	734.717	459.93	226.422	336.416	652.706	264.158	191.068	395.51	740.833	492.148	134.137	432.454	665.688	436.953	249.621	562.904	659.918	382.415	242.125	495.22	501.582	464.012	130.04	526.671
137.132	472.336	662.835	421.221	166.216	467.06	668.524	373.188	139.931	503.536	643.638	433.312	153.89	521.478	698.505	433.838	160.064	618.298	697.183	424.444	215.663	391.061	720.907	375.642	171.834	369.021	734.024	459.243	226.422	336.416	651.275	264.534	190.522	395.273	744.545	492.148	134.143	432.382	664.511	436.092	249.612	562.88	660.83	381.017	242.125	495.22	500.299	462.676	130.354	524.093
137.132	472.336	661.968	421.221	166.164	467.077	668.601	372.476	139.931	503.54	644.328	433.374	153.89	521.478	698.505	433.838	160.073	618.674	695.874	424.674	215.663	391.061	720.907	375.642	172.153	368.898	734.801	458.563	226.424	336.391	651.275	264.534	191.541	395.273	742.459	492.089	134.308	432.174	664.926	437.84	250.73	562.88	660.83	381.017	242.598	495.287	499.95	463.181	130.776	523.762
137.15	472.313	662.161	421.028	166.155	467.044	667.704	372.476	139.931	503.54	644.062	434.613	153.384	523.918	698.187	434.267	160.078	618.157	695.939	425.056	215.816	390.781	734.122	354.759	171.411	369.157	733.929	457.792	226.817	336.359	650.084	264.74	191.051	395.061	743.498	491.976	134.376	431.867	663.475	437.268	250.671	562.918	660.182	378.632	242.626	495.313	498.556	462.704	130.776	523.762
137.215	472.202	661.325	421.017	166.155	467.044	667.711	371.763	139.948	503.538	644.11	434.168	154.133	520.313	697.787	433.267	160.078	618.157	694.245	425.142	216.165	390.319	734.708	354.323	172.413	368.632	733.929	457.792	227.236	336.287	650.03	263.625	190.24	394.656	741.965	491.422	134.376	431.867	663.475	437.268	251.389	563.358	661.664	380.662	242.678	495.359	498.556	462.704	130.791	523.795
137.204	472.17	661.15	421.088	166.114	467.068	667.082	370.981	139.955	503.527	643.124	435.563	154.178	519.918	697.35	433.724	160.08	617.753	694.245	425.142	216.406	389.945	734.274	354.692	171.835	368.857	733.198	456.941	227.236	336.287	648.824	263.625	190.24	394.656	744	490.811	134.439	431.719	662.171	437.461	251.389	563.358	661.664	377.886	242.768	495.421	497.425	462.294	130.822	523.789
137.204	472.17	660.253	421.29	166.086	467.077	667.397	370.192	139.927	503.09	643.226	435.203	154.178	519.918	697.35	433.724	160.109	617.548	692.662	425.062	216.172	389.465	734.274	354.692	172.953	368.623	733.497	456.355	227.888	336.23	648.602	262.552	189.777	394.501	744	490.811	134.578	431.497	662.282	438.999	252.271	563.493	662.893	378.996	242.768	495.421	497.377	462.898	130.794	523.783
137.244	472.093	660.253	421.29	166.107	467.061	666.2	370.192	140.108	503.25	642.328	436.149	154.293	519.296	696.983	434.297	160.109	617.548	692.853	425.1	216.336	389.067	733.849	354.185	172.803	368.462	732.496	455.713	228.724	335.397	647.317	262.191	189.777	394.501	745.453	490.215	135.969	431.437	661.007	439.009	251.804	563.652	663.887	377.806	242.824	495.457	496.072	462.154	130.794	523.783
137.305	472.025	659.469	422.059	166.095	467.076	666.701	369.385	140.108	502.815	642.031	435.576	154.504	519.278	696.786	433.403	160.104	617.629	690.906	425.1	216.143	389.205	717.647	372.394	172.803	368.462	732.496	455.713	229.456	335.527	647.159	261.913	191.157	394.436	744.369	489.478	135.969	431.437	661.007	439.009	252.245	563.885	664.751	378.599	242.902	495.489	495.996	462.552	130.99	523.724
137.269	472.01	659.469	422.612	166.095	467.076	666.08	368.474	140.423	503.08	642.031	437.212	154.555	519.042	696.398	433.824	160.124	617.621	690.89	424.838	216.405	389.138	734.028	353.669	172.669	368.401	731.271	455.32	229.456	335.062	645.701	261.835	190.776	394.811	744.369	488.938	135.68	431.507	659.711	440.093	251.378	563.991	665.582	377.154	242.993	495.529	494.39	461.442	131.442	523.605
137.269	472.01	658.654	422.612	166.072	467.073	666.688	367.732	140.964	502.815	642.288	435.958	154.555	519.042	696.398	433.824	160.939	617.652	689.459	424.749	216.195	389.138	734.028	353.669	172.951	368.147	731.376	454.819	229.814	335.33	645.701	261.835	190.776	394.316	744.097	488.365	134.665	432.452	660.083	440.869	252.878	564.171	665.582	377.154	242.993	495.529	494.341	461.722	132.138	523.301
137.26	472.007	658.437	423.283	166.114	467.025	665.393	367.732	140.964	502.815	640.674	436.842	154.875	518.61	695.295	434.27	160.892	617.708	689.459	424.749	215.572	391.506	733.478	353.674	173.093	367.986	730.157	454.248	229.898	335.114	644.324	261.791	190.192	394.42	744.38	487.415	134.779	432.423	658.72	441.048	252.098	564.559	667.01	376.615	243	495.565	493.064	461.063	132.138	523.301
137.278	471.958	657.808	424.119	166.114	467.025	665.794	366.961	141.644	502.539	639.747	436.245	155.297	518.376	695.167	433.549	160.892	617.708	688.106	424.152	216.352	387.851	734.356	353.716	173.093	367.986	730.157	454.248	229.934	335.555	644.479	261.906	190.192	393.88	745.083	487.192	134.779	432.423	658.72	441.048	252.734	565.032	667.223	377.699	243.017	495.582	493.064	461.063	132.78	523.145
137.28	471.978	657.667	424.679	166.083	466.864	664.983	366.836	141.982	503.104	639.153	438	155.749	517.865	694.415	433.943	160.45	617.766	688.106	424.152	216.564	387.816	733.813	353.747	173.115	367.902	729.256	453.743	231.005	334.685	643.24	261.906	190.192	393.88	745.672	486.348	135.823	431.34	657.049	441.753	252.734	565.032	667.223	377.699	243.016	495.563	491.433	461.224	133.371	523.052
137.266	471.961	656.972	424.927	166.101	466.453	664.983	366.836	142.078	502.884	638.492	436.673	155.749	517.865	694.415	433.943	160.959	617.809	687.374	424.225	216.275	387.606	733.813	353.747	173.126	367.914	729.471	453.115	231.058	335.263	643.357	261.936	191.01	393.44	745.672	486.348	136.31	431.102	658.345	442.522	253.332	565.838	668.203	377.605	243.016	495.563	491.919	461.15	133.408	522.984
137.266	471.961	656.972	424.927	166.123	466.036	663.747	366.371	142.232	503.526	637.122	436.597	155.887	517.866	693.454	434.207	160.853	617.877	688.524	424.302	216.47	387.673	733.278	353.747	173.163	367.872	728.837	452.562	230.596	334.964	642.251	261.912	191.698	393.522	748.1	485.36	136.628	431.901	657.534	443.894	252.507	566.43	668.137	376.516	243.017	495.565	490.579	460.583	133.408	522.984
137.264	471.964	656.17	425.855	166.112	465.57	664.303	365.399	142.232	502.611	636.721	435.596	156.069	517.829	693.833	433.701	162.11	617.877	686.537	424.302	215.749	389.327	734.139	353.799	173.163	367.872	728.837	452.562	230.12	335.521	642.426	261.816	191.966	393.14	748.559	485.385	136.628	431.901	657.534	443.894	253.235	566.57	668.536	376.022	243.079	495.582	491.055	460.063	133.358	522.804
137.274	471.952	656.456	426.812	166.112	465.57	663.35	364.578	142.731	503.356	635.813	436.781	156.425	517.606	692.855	433.365	161.585	617.956	687.734	424.353	216.883	387.791	713.109	369.371	173.204	367.876	728.326	451.848	230.12	334.515	641.369	261.471	192.063	393.59	748.559	484.29	137.182	432.011	656.783	445.41	252.055	566.36	669.281	375.442	243.079	495.582	488.826	460.063	133.796	522.743
137.274	471.952	655.369	426.812	166.033	465.348	663.497	364.414	143.449	503.228	635.52	435.86	156.425	517.606	692.855	433.365	162.131	618.18	687.226	424.361	216.276	387.191	713.109	369.371	173.228	367.845	728.281	451.331	230.111	335.163	641.369	261.471	192.063	392.735	749.114	484.18	137.738	432.254	657.732	445.228	253.968	566.63	669.281	375.442	243.048	495.571	489.337	459.641	133.805	522.652
137.288	471.959	655.734	427.477	165.997	464.916	662.276	364.414	143.449	503.228	634.284	436.85	156.884	517.377	691.841	433.883	161.758	618.532	688.345	424.418	216.943	386.742	712.154	369.245	173.253	367.847	727.681	450.61	230.074	334.779	640.489	261.144	192.323	393.159	749.449	483.048	138.636	431.913	657.368	446.7	252.78	566.697	669.698	374.562	243.051	495.544	488.118	459.282	134.534	522.652
137.296	471.953	654.927	427.957	165.997	464.916	662.525	364.434	144.254	503.1	634.115	435.036	157.228	517.389	692.517	433.922	162.877	618.532	687.743	424.421	217.277	386.127	712.862	369.092	173.253	367.847	727.681	450.61	230.025	335.433	640.489	261.144	192.376	392.769	749.669	482.918	138.636	431.913	658.115	446.457	253.067	566.819	668.752	373.479	243.441	495.586	488.118	459.282	134.063	522.619
137.289	471.936	654.882	428.512	165.981	464.491	661.418	363.44	144.869	504.028	632.798	435.036	157.755	517.124	691.871	433.641	162.604	618.918	687.743	424.421	217.984	385.933	711.851	368.919	173.23	367.853	727.062	451.223	230.025	334.338	639.121	261.144	192.376	392.769	749.445	481.577	138.672	432.113	656.621	448.513	253.067	566.819	670.245	374.079	243.852	495.606	486.602	459.001	134.319	522.572
137.842	471.936	653.672	428.391	165.951	464.338	661.344	363.448	144.869	503.143	632.763	434.272	157.755	517.124	691.871	433.641	163.171	619.3	687.067	424.434	217.313	385.588	711.851	368.919	173.256	367.854	727.052	450.46	230.094	335.035	639.902	259.899	192.591	392.329	749.445	481.577	138.311	432.402	657.521	448.073	253.258	565.874	669.276	372.648	243.852	495.606	486.723	458.697	133.848	522.384
137.852	471.967	653.672	428.391	165.484	466.866	660.197	362.758	145.592	504.455	631.82	433.66	157.946	517.112	690.807	433.585	162.699	619.649	688.094	424.461	217.933	385.724	710.853	368.721	173.241	367.851	726.968	449.701	230.121	334.862	638.953	259.377	193.051	393.055	749.309	480.311	139.148	432.131	657.105	449.522	252.529	567.087	669.428	371.508	244.445	495.774	485.136	457.544	134.817	522.384
137.625	471.941	652.499	429.312	165.922	463.917	659.958	363.16	145.592	503.48	632.041	433.11	157.942	517.146	691.236	433.594	164.381	619.649	686.311	424.461	217.276	385.124	711.607	368.646	173.241	367.851	726.968	449.701	230.272	335.136	639.341	258.822	193.825	392.77	749.004	480.24	139.148	432.131	657.105	449.522	253.268	567.686	668.656	370.581	245.087	495.927	485.053	457.608	134.817	522.384
137.349	471.946	652.47	429.376	165.922	463.917	658.764	362.865	146.035	504.242	630.828	433.11	157.969	517.127	690.001	433.547	163.537	619.943	687.325	424.515	218.309	385.595	710.618	368.675	173.236	367.861	726.683	449.053	230.272	335.136	638.191	258.305	194.394	393.699	749.004	478.92	138.873	432.017	656.462	450.605	252.143	567.413	669.323	369.785	245.087	495.927	483.581	456.768	134.432	522.211
137.349	471.946	651.307	429.991	165.452	466.713	658.463	363.432	146.173	504.558	631.217	432.323	157.969	517.127	690.001	433.547	164.007	620.27	687.022	424.545	218.034	385.22	710.618	368.675	173.232	367.851	726.117	449.309	230.547	335.37	638.191	258.305	194.394	392.544	749.67	478.918	138.873	432.017	656.707	449.687	254.411	568.358	669.323	369.785	245.33	496.02	483.496	457.118	133.809	522.152
137.286	471.983	651.395	430.125	165.759	462.812	657.439	362.531	146.173	504.558	630.484	431.532	158.118	517.007	688.879	433.535	163.015	620.306	687.908	424.577	218.255	385.491	709.46	368.66	173.229	367.841	725.304	449.035	230.826	335.106	637.393	257.772	194.47	393.343	750.075	477.844	138.833	432.591	655.923	450.456	253.284	568.323	670.276	369.304	245.652	496.054	482.276	456.759	135.039	522.152
137.348	471.965	650.274	431.12	165.759	462.812	657.115	363.226	146.31	504.754	631.194	430.821	158.288	516.806	689.165	433.496	164.733	620.306	687.486	424.6	218.587	385.279	709.727	369.204	173.229	367.841	725.304	449.035	231.24	334.813	637.797	257.2	194.524	392.774	750.495	478.334	138.833	432.591	655.645	449.044	253.745	568.52	669.507	368.506	246.281	496.24	482.276	456.759	134.343	522.08
137.324	471.994	650.147	431.002	165.879	466.079	656.345	363.099	146.317	504.771	629.861	431.556	158.562	516.565	688.169	433.407	164.733	620.306	687.486	424.6	217.815	385.776	709.256	369.285	173.23	367.849	725.304	448.225	231.24	334.813	636.27	257.2	194.524	392.774	751.368	477.224	139.037	432.726	655.133	451.249	253.745	568.52	671.266	367.546	246.768	496.42	481.044	456.377	134.575	522.039
137.894	471.988	649.056	431.816	165.851	465.735	656.456	363.491	146.606	504.834	630.463	430.688	158.562	516.565	688.169	433.407	164.028	620.586	687.247	424.623	217.242	385.386	709.256	369.285	173.232	367.87	723.422	449.54	231.327	334.743	636.997	256.813	194.658	393.464	751.772	477.474	139.122	433.051	654.673	450.012	254.519	568.863	670.575	367.454	246.768	496.42	480.748	457.079	133.874	522.009
137.894	471.988	649.056	431.816	165.926	465.342	655.417	362.591	147.171	504.966	630.035	429.98	159.399	516.508	687.066	433.326	163.606	621.059	687.874	424.472	217.172	385.631	708.943	369.3	173.28	367.839	722.529	449.316	231.341	334.664	636.601	257.619	194.573	393.57	752.217	476.956	140.109	433.082	653.956	450.542	252.655	567.059	671.185	366.306	247.154	496.549	479.275	456.75	134.973	522.009
137.639	471.991	647.944	432.459	165.816	465.137	655.401	363.148	147.171	504.966	630.238	429.251	159.405	516.295	687.492	433.04	165.139	621.059	687.874	424.472	217.23	385.212	709.516	369.309	173.28	367.839	722.529	449.316	231.349	334.502	636.801	256.966	194.589	393.598	752.289	477.564	140.109	433.082	653.956	450.542	254.392	568.731	670.641	366.555	247.236	496.592	479.116	457.571	134.244	521.995
137.331	471.956	648.03	432.24	165.816	465.137	654.68	362.758	147.96	505.121	629.228	428.801	160.035	515.934	686.36	432.649	164.564	621.498	688.177	424.305	217.358	385.56	709.211	369.328	173.294	367.848	721.593	449.332	231.349	334.502	636.187	256.23	194.589	393.598	752.289	475.974	139.742	432.892	653.956	452.507	253.548	568.453	670.976	365.248	248.251	496.723	477.416	456.296	134.34	521.993
137.331	471.956	646.914	433.275	165.778	465.098	654.859	363.138	148.742	505.145	629.483	428.109	160.035	515.934	686.36	432.649	165.4	621.877	688.108	423.951	217.202	384.99	709.211	369.328	173.582	367.765	720.7	450.32	231.458	334.268	636.187	256.23	194.589	393.598	753.146	476.756	139.176	433.118	653.956	452.507	255.465	569.353	670.976	365.248	248.251	496.723	477.378	457.051	134.007	521.979
137.315	471.979	646.92	432.923	165.726	464.905	653.598	363.138	148.742	505.145	628.656	427.249	160.942	515.74	685.539	432.303	165.085	622.228	687.778	423.393	217.38	385.188	709.088	369.346	172.917	368.47	719.228	450.004	231.855	334.093	635.625	255.507	194.589	393.598	754.156	477.001	138.202	432.424	651.244	449.977	254.571	568.869	670.892	363.802	248.636	496.806	475.976	456.888	134.565	521.979
137.315	471.98	646.078	433.503	165.726	464.905	653.959	363.274	150.078	505.346	628.623	427.255	159.476	515.562	686.145	431.941	165.085	622.228	687.325	422.628	217.18	385.665	709.4	369.364	172.917	368.47	719.228	450.004	232.144	333.822	635.641	255.182	194.64	393.613	755.238	477.871	138.202	432.424	650.677	448.539	255.003	568.934	669.556	364.771	248.765	496.919	475.976	456.888	134.176	522.02
137.328	471.985	646.322	433.274	165.731	464.654	653.212	362.839	150.287	505.354	628.623	426.28	160.134	515.135	685.5	431.551	164.719	622.437	687.325	422.628	217.665	386.053	708.863	369.45	174.631	367.357	718.1	450.14	232.144	333.822	634.81	254.732	194.64	393.613	757.216	477.578	139.325	432.619	649.894	450.144	255.003	568.934	670.954	362.55	249.777	497.332	474.525	457.574	133.944	521.973
137.328	471.985	645.788	433.919	165.695	464.386	653.646	362.268	150.823	504.993	628.728	426.354	160.134	515.135	685.5	431.551	164.628	622.513	686.801	421.854	217.665	385.033	708.863	369.45	175.402	367.074	717.542	450.913	232.451	333.385	635.014	254.693	194.609	393.599	757.216	477.578	139.621	432.821	649.541	449.103	255.478	569.197	669.382	363.165	249.777	497.332	474.198	458.42	132.696	522.57
137.319	471.997	645.788	433.919	165.783	464.098	652.311	361.442	150.695	505.331	628.768	425.902	161.041	514.722	685.062	431.297	164.731	622.687	686.534	421.032	218.203	385.531	708.197	369.45	176.157	366.85	716.22	451.005	232.695	332.941	634.41	254.333	194.632	393.605	759.13	478.027	140.166	432.951	648.712	449.173	254.83	568.858	668.665	361.929	250.865	497.646	472.665	458.534	132.696	522.57
137.309	471.975	645.093	435.109	165.841	463.952	652.933	360.787	151.541	504.701	628.719	426.588	159.736	514.423	685.883	431.059	164.731	622.687	686.534	421.032	218.688	384.757	707.93	369.697	177.38	366.85	716.22	451.005	233.091	332.311	634.511	254.864	194.619	393.59	758.927	478.479	140.166	432.951	648.712	449.173	255.192	568.904	666.972	362.655	250.993	498.009	472.616	458.783	132.802	522.507
136.298	471.974	645.367	435.103	165.841	463.952	652.411	359.95	151.471	505.288	628.719	424.893	160.301	513.796	685.521	430.741	164.907	623.06	686.057	420.138	218.759	385.17	706.969	369.645	177.627	366.738	714.939	451.025	233.091	332.311	633.824	254.973	194.622	393.594	761.209	477.759	140.744	433.01	647.611	450.058	254.76	568.717	664.999	361.496	251.932	498.009	470.972	458.783	134.108	521.571
136.298	471.974	644.563	436.244	165.951	463.66	653.089	359.521	152.028	505.693	628.63	425.73	160.301	513.796	685.521	430.741	165.027	623.601	685.523	419.295	218.759	384.39	706.969	369.645	177.285	366.121	714.882	451.67	233.05	332.239	633.824	254.973	194.622	393.594	760.93	478.374	141.45	432.855	647.985	448.075	254.76	568.717	664.999	361.496	251.925	498.339	470.82	458.955	134.551	521.221
136.391	472.042	645.085	436.149	166.064	463.263	651.727	359.521	152.028	505.693	628.387	425.194	161.08	513.41	686.088	430.324	165.183	624.181	684.943	418.467	218.759	384.79	705.969	369.278	175.555	366.507	713.547	451.47	233.095	332.088	632.907	254.98	194.606	393.59	762.03	478.616	141.875	432.86	647.33	447.951	254.543	568.6	665.471	360.523	252.641	498.642	469.33	459.045	134.551	521.221
137.821	472.069	644.815	437.21	166.115	462.882	652.307	359.15	152.544	505.491	627.719	426.03	159.079	516.375	686.695	429.953	165.183	624.181	684.324	417.558	218.694	384.394	705.592	368.866	175.555	366.192	713.547	451.47	233.451	331.716	632.759	255.752	194.623	393.592	761.74	479.018	141.875	432.86	647.522	446.537	254.545	568.569	665.471	360.523	252.641	498.642	469.33	459.045	135.022	520.887
138.174	472.321	644.999	437.373	166.115	462.882	651.757	358.133	152.13	505.636	627.719	424.335	159.913	516.128	686.635	429.569	165.298	624.895	684.324	417.558	218.674	384.938	705.05	368.373	177.003	366.044	712.335	450.778	233.451	331.716	632.276	254.612	194.623	393.592	763.495	478.962	142.026	432.81	646.521	446.537	254.545	568.569	664.971	359.203	252.637	498.724	467.672	459.132	135.022	520.887
138.174	472.321	644.619	438.55	166.009	462.815	652.1	357.6	152.551	505.578	627.044	425.052	159.913	516.128	686.635	429.569	165.343	625.46	683.712	416.784	218.674	384.068	705.05	368.373	177.868	365.771	712.828	450.831	233.918	331.364	631.859	255.868	194.631	393.607	763.495	478.962	142.175	432.716	646.676	445.228	254.602	568.548	664.971	359.203	252.637	498.724	467.51	459.212	135.954	520.442
138.673	472.586	644.619	438.55	165.874	462.915	650.911	356.895	152.007	505.952	626.206	423.702	160.505	515.924	686.481	429.215	165.52	626.08	683.365	416.115	218.596	384.596	704.393	367.8	177.868	365.771	711.905	449.953	234.553	330.885	630.844	255.947	194.618	393.601	765.172	478.609	142.175	432.716	646.279	444.485	254.608	568.553	662.156	356.555	252.992	498.709	465.92	459.188	135.954	520.442
139.047	472.789	644.689	439.344	165.865	463	651.301	356.702	153.094	505.952	624.902	425.043	160.12	515.626	686.281	428.872	165.52	626.08	683.365	416.115	218.526	384.187	703.662	367.082	177.868	365.306	711.905	449.953	235.086	330.513	630.45	256.897	194.618	393.589	764.705	478.634	142.175	432.716	646.279	444.485	254.856	568.644	662.975	358.826	252.25	498.727	465.904	459	135.963	520.502
139.265	473	644.741	439.259	165.865	463	650.848	355.574	152.482	506.317	624.405	423.798	159.821	515.337	685.981	428.69	165.52	626.08	682.796	415.298	218.418	384.853	703.102	366.361	179.526	365.512	711.03	448.914	235.423	330.28	629.592	256.797	194.614	393.599	767.247	478.169	142.138	432.734	645.749	444.999	255.021	568.726	661.511	358.773	253.483	498.727	464.14	457.89	136.076	520.53
139.265	473	644.741	440.219	165.88	463.002	651.272	355.519	152.684	506.5	623.881	424.523	159.821	515.337	685.981	428.69	165.779	626.763	682.57	414.488	218.418	383.953	703.102	366.361	180.151	365.206	711.86	448.688	235.423	330.28	629.592	256.797	194.614	393.599	766.592	478.107	142.182	432.622	646.16	444.186	255.021	568.726	661.511	358.773	252.791	498.854	464.186	457.807	136.501	520.541
139.588	473.205	644.34	439.72	166.816	463.499	650.328	354.334	152.684	506.5	623.344	423.586	159.766	515.2	685.522	428.447	165.777	626.953	682.194	413.794	218.392	384.484	702.208	365.748	180.151	365.206	711.254	448.189	235.606	330.121	628.479	256.701	194.609	393.589	768.147	477.275	141.102	432.382	645.59	443.213	255.328	568.832	660.148	358.098	253.413	498.953	462.67	457.566	136.501	520.541
139.755	473.452	643.849	440.267	167.092	463.135	650.845	354.334	153.041	506.518	622.825	423.829	159.768	515.206	684.977	428.161	165.777	626.953	682.212	413.72	218.183	383.806	702.007	364.918	181.012	364.726	711.254	448.189	235.627	330.086	628.322	256.849	194.619	393.595	767.302	476.722	141.102	432.382	645.901	442.628	255.803	568.949	661.122	357.142	252.727	498.955	462.67	457.566	137.286	520.61
139.833	473.539	643.078	439.757	166.441	462.775	650.617	353.543	152.643	506.529	622.311	422.299	160.38	515.203	684.62	427.912	165.773	626.997	682.212	413.72	218.182	381.22	701.743	364.166	181.242	365.286	710.599	447.504	235.627	330.086	627.472	256.294	194.619	393.595	768.695	475.749	142.602	432.054	645.082	442.043	255.803	568.949	658.549	357.142	253.182	498.927	460.974	457.538	137.775	520.765
139.894	473.587	642.189	440.202	166.853	462.594	650.927	353.433	152.019	506.515	621.513	422.697	160.38	515.203	684.62	427.912	165.797	627.123	682.179	412.687	218.182	380.26	701.743	364.166	180.579	365.572	711.773	447.928	235.753	329.938	627.331	256.071	194.621	393.607	768.695	475.749	142.931	432.217	645.339	441.62	256.235	569.085	659.557	356.266	253.182	498.927	461.343	457.233	137.935	520.853
139.894	473.587	642.189	440.202	166.641	461.884	649.96	352.338	151.876	506.543	620.834	421.645	160.694	514.939	684.012	427.843	166.018	627.44	682.032	412.137	218.474	380.545	701.711	363.405	181.309	365.19	711.272	447.327	235.825	329.62	626.721	255.502	194.624	393.608	769.71	475.045	143.473	432.103	644.897	440.503	256.667	569.191	658.327	355.474	253.601	498.816	459.779	456.998	137.935	520.853
140.07	473.841	641.523	440.217	167.157	462.141	650.339	352.386	151.876	506.543	620.729	422.008	160.168	514.739	683.513	427.739	166.018	627.44	682.032	411.252	218.776	380.048	702.309	362.676	182.376	365.19	711.272	447.327	235.887	329.391	627.016	254.919	194.627	393.614	768.651	474.457	143.473	432.103	644.897	440.503	257.176	569.244	659.568	354.593	252.942	498.717	460.015	456.486	137.983	520.898
140.36	474.251	640.783	439.268	167.157	461.661	649.882	351.412	152.2	506.749	619.608	420.913	160.445	513.943	683.135	427.906	166.341	628.067	681.825	411.027	219.079	380.578	702.457	362.253	182.043	365.201	709.532	446.577	236.115	328.893	626.296	253.978	194.627	393.614	771.421	474.022	143.575	431.604	644.572	439.555	257.28	569.201	657.062	354.593	252.942	498.717	457.65	456.486	137.987	520.904
140.36	474.251	640.783	440.153	167.561	461.615	650.021	351.959	152.2	506.749	619.696	421.112	160.445	513.943	683.135	427.906	166.559	628.682	681.458	410.098	219.079	379.123	702.457	362.253	181.72	364.895	711.859	446.85	236.115	328.893	626.296	253.978	194.627	393.614	769.962	473.042	143.572	431.63	644.373	439.636	258.015	569.201	658.091	353.859	252.468	498.63	458.115	456.132	138.447	520.996
140.678	474.674	639.947	439.211	166.591	461	650.021	350.894	152.2	506.749	618.827	420.109	160.768	513.105	682.751	428.058	166.68	629.044	680.896	410.057	219.381	379.808	702.433	361.802	181.461	364.487	711.177	446.27	236.333	328.177	625.516	252.956	194.598	393.608	770.55	471.869	143.577	431.809	643.858	438.244	258.068	569.192	656.665	353.099	252.326	498.505	456.695	455.779	138.447	520.996
141.456	474.89	639.396	439.144	166.644	460.995	650.097	351.523	153.496	506.925	618.94	420.538	160.052	511.961	682.405	428.237	166.68	629.044	680.093	409.56	219.438	379.538	703.522	361.826	181.461	364.487	711.177	446.27	236.464	327.835	625.841	252.298	194.585	393.616	769.457	471.302	143.577	431.809	643.393	438.204	258.298	569.497	657.43	352.421	252.39	498.444	456.695	455.779	139.282	521.217
141.699	475.277	638.792	438.184	166.062	460.53	648.798	351.343	154.118	506.83	617.792	418.962	160.368	511.646	681.882	428.518	166.739	629.219	680.093	409.56	219.739	380.268	703.53	363.059	181.612	364.283	710.543	445.634	236.464	327.835	625.169	251.533	194.585	393.616	768.235	470.066	143.565	431.617	643.172	436.614	258.298	569.497	654.938	351.191	252.447	498.324	455.212	455.352	140.05	521.346
141.999	475.336	638.145	438.005	166.22	460.527	648.101	352.001	154.391	506.791	617.792	418.962	160.368	511.646	681.882	428.518	166.749	629.308	679.129	408.722	219.739	378.738	703.53	363.059	181.728	364.135	710.957	445.618	236.464	327.835	625.38	251.084	194.606	393.62	768.235	470.066	143.565	431.617	642.617	436.921	258.433	569.448	655.474	350.852	252.447	498.324	455.533	455.091	140.824	521.569
141.999	475.336	638.145	438.005	166.943	457.102	647.491	350.816	154.626	506.725	617.13	418.295	160.687	512.216	681.518	428.616	166.574	625.996	678.278	409.077	219.996	379.604	703.853	363.019	181.728	364.135	710.131	445.165	236.548	327.695	625.171	249.782	194.584	393.615	768.087	468.796	142.567	432.091	642.099	436.101	259.475	569.451	654.109	349.875	252.454	498.252	454.011	454.731	140.824	521.569
141.415	475.319	637.467	437.066	167.406	456.84	647.019	351.813	154.626	506.725	617.386	418.546	160.44	509.315	680.872	428.804	166.574	625.996	678.278	407.847	220.369	378.993	705.38	363.448	181.728	364.135	710.131	445.165	236.54	327.7	625.435	249.5	194.597	393.628	768.138	468.776	142.567	432.091	642.099	436.101	259.786	569.96	654.236	350.349	252.531	498.139	454.24	454.345	141.082	521.63
140.838	475.331	637.037	436.149	167.406	456.84	645.988	351.713	154.674	506.654	616.233	417.166	161.251	508.673	679.24	428.97	166.885	626.325	677.339	408.322	220.521	379.642	706.96	363.611	181.79	364.082	709.25	444.884	236.553	327.687	625.215	248.253	194.582	393.627	768.138	467.351	143.725	431.027	641.114	434.817	260.821	570.023	652.732	349.342	252.531	498.139	452.452	454.345	141.082	521.63
140.838	475.331	636.467	436.149	167.596	456.545	645.61	352.782	154.776	506.561	616.783	417.345	161.251	508.673	679.24	428.97	166.922	626.461	676.44	407.93	220.521	378.547	706.96	363.611	182.017	363.57	708.792	444.474	236.553	327.687	625.215	248.253	194.582	393.627	768.193	467.146	144.046	431.391	640.09	435.167	260.044	570.023	652.732	349.342	252.547	498.089	452.689	454.002	141.536	521.732
140.826	475.317	636.085	435.673	167.823	456.288	645.61	351.432	154.776	506.561	616.335	416.416	162.003	508.229	678.397	429.206	166.915	626.47	675.379	408.62	220.688	379.336	708.265	363.59	182.409	363.399	707.919	444.48	237.471	327.703	624.992	247.094	194.576	393.632	768.309	465.802	144.481	430.986	639.314	434.1	261.031	569.953	651.336	348.458	252.535	498.068	451.288	453.747	141.92	521.732
140.826	475.317	635.446	435.656	168.021	456.037	645.221	352.927	154.92	506.509	617.141	417.068	161.888	508.406	678.537	429.512	166.915	627.22	674.563	408.686	220.655	378.768	709.404	363.395	182.409	363.039	707.919	444.48	237.471	327.703	624.991	246.817	194.558	393.628	768.296	465.871	144.481	430.986	638.729	435.093	261.099	570.293	650.724	349.118	251.149	498.103	451.288	453.747	142.192	521.82
141.285	475.722	635.676	435.02	168.021	456.037	643.979	353.439	155.015	506.343	615.885	415.583	162.702	507.912	678.19	429.814	166.877	627.261	674.563	408.686	220.645	379.543	710.271	363.036	183.011	363.114	707.572	444.48	238.489	327.703	624.476	245.542	194.558	393.628	768.296	464.026	145.033	430.569	638.435	433.188	261.099	570.293	649.957	347.288	251.235	498.123	449.732	453.53	142.508	521.802
141.832	476.162	635.192	434.058	168.198	455.931	643.671	354.857	155.21	506.117	616.613	416.439	162.702	507.912	678.19	429.814	166.868	627.239	672.749	408.997	220.645	378.313	710.271	363.036	183.132	362.974	705.785	444.59	237.683	327.679	624.476	245.542	194.554	393.632	768.653	464.721	145.655	430.84	637.685	433.893	261.664	570.481	649.417	348.295	251.235	498.123	449.934	453.534	142.292	521.849
141.832	476.162	635.192	434.058	168.228	455.846	642.869	353.732	155.324	505.828	616.363	415.996	162.446	507.695	677.763	430.101	166.989	627.266	672.174	409.97	220.634	379.084	709.548	363.036	183.272	363.235	704.682	444.418	238.148	326.886	623.651	244.49	194.559	393.633	768.867	463.023	146.337	430.49	636.588	433.142	262.104	570.334	648.086	347.934	252.886	497.62	448.501	453.576	143.218	521.849
143.281	476.393	634.514	433.146	168.229	455.852	642.947	355.197	155.324	505.828	616.975	416.927	162.326	507.986	678.206	430.428	166.989	627.926	671.408	409.1	220.523	379.584	711.106	362.06	184.418	362.62	704.682	444.418	237.266	326.847	623.102	244.608	194.566	393.642	768.867	463.023	146.337	430.49	636.588	433.142	262.282	570.587	648.407	348.648	253.449	497.205	449	453.806	142.596	521.879
143.466	476.55	634.583	432.91	168.229	455.852	642.2	355.671	155.464	505.426	615.799	415.517	162.481	507.723	677.292	430.428	167.014	631.537	670.973	410.18	220.536	379.887	712.244	361.433	184.762	363.047	703.412	444.443	237.766	326.708	622.05	243.919	194.566	393.642	768.867	461.088	147.492	430.287	635.399	432.823	262.653	570.143	647.544	348.503	253.885	496.562	446.841	453.806	142.949	521.87
144.104	476.55	633.881	432.13	168.264	455.764	642.45	356.88	155.775	504.92	616.212	416.083	162.481	507.723	677.292	430.428	167.085	631.755	669.844	410.351	220.317	379.887	712.244	361.433	185.06	362.876	702.724	444.977	237.766	326.708	622.05	243.919	194.566	393.642	769.904	462.324	147.671	430.501	635.399	432.823	262.653	571.013	647.544	348.503	253.885	496.562	447.475	454.074	142.528	521.972
144.073	476.747	633.945	432.112	168.462	455.547	641.114	356.88	155.775	504.92	615.497	415.174	162.546	507.455	677.415	431.077	167.12	631.436	669.336	411.497	219.404	380.155	713.887	360.895	184.936	363.182	701.392	445.318	238.233	326.609	621.317	243.575	194.587	393.654	771.074	460.694	147.916	430.276	634.368	430.932	263.268	570.446	646.066	348.47	254.342	495.906	446.566	454.625	143.374	521.972
144.659	476.989	633.264	431.202	168.591	455.264	641.659	358.178	156.021	504.304	615.497	415.174	162.558	507.845	678	431.318	167.12	632.052	668.244	411.707	219.844	380.03	713.32	360.013	184.936	362.432	701.392	445.318	237.289	326.75	620.316	244.416	194.557	393.65	771.037	461.476	147.916	430.276	633.641	433.606	263.659	570.807	646.161	349.774	254.665	495.207	446.957	455.22	142.932	521.986
144.626	477.081	633.242	431.52	168.591	455.264	641.087	359.104	156.021	504.304	614.629	413.944	162.619	507.582	677.349	431.647	167.329	631.96	668.244	411.707	219.912	379.804	714.694	359.202	185.554	362.829	700.195	445.481	238.757	326.465	619.283	244.309	194.557	393.65	771.23	460.415	148.251	430.185	632.126	431.776	263.659	570.807	644.802	348.514	254.972	494.638	445.322	455.22	143.35	521.996
145.538	477.081	632.308	430.694	168.79	454.827	641.556	360.044	157.463	502.945	614.363	415.011	162.619	507.582	677.349	431.647	167.658	632.5	667.121	411.662	221.249	379.804	714.694	359.202	186.304	362.66	699.899	446.322	237.944	326.508	619.283	244.309	194.557	393.65	771.23	460.415	147.709	430.344	632.322	432.66	264.008	571.115	644.587	349.766	254.972	494.638	446.518	455.216	142.611	522.004
145.103	477.1	632.308	430.694	169.045	454.347	640.169	360.044	157.63	502.382	613.652	414.121	161.367	507.711	676.942	432.071	167.993	632.098	666.831	412.451	219.617	379.888	715.752	358.33	187.023	363.258	698.641	446.696	238.409	325.845	618.042	244.176	194.532	393.675	771.215	459.863	148.366	430.581	631.26	431.654	264.008	571.115	643.309	351.19	255	494.441	444.814	456.734	143.906	522.004
145.5	477.075	631.372	429.959	169.188	454.067	640.715	360.754	158.295	502.382	613.087	414.963	161.479	508.296	677.295	432.644	167.993	632.863	665.754	411.685	220.744	379.973	715.147	357.657	187.827	362.523	698.641	446.696	237.892	325.806	617.111	245.332	194.516	393.663	771.027	460.378	148.366	430.581	631.26	431.654	264.366	570.819	643.761	351.918	255.023	494.292	445.298	457.447	143.541	522.231
144.913	477.09	630.98	430.577	169.188	453.152	640.078	361.531	158.142	501.981	613.087	413.688	162.952	507.391	677.589	433.263	168.516	632.583	665.487	412.411	219.511	379.958	716.751	356.992	188.117	363.003	697.371	447.395	238.812	325.05	616.022	245.271	194.521	393.672	771.027	458.698	149.06	430.047	630.128	430.779	264.446	570.016	642.559	352.134	255.023	494.292	443.843	457.642	144.641	522.509
145.963	476.385	630.345	429.361	169.234	453.109	640.417	361.702	158.507	501.812	612.073	414.406	162.952	507.391	677.589	433.263	169.175	632.964	664.247	412.192	221.042	379.958	716.751	356.992	188.92	362.869	697.173	448.161	238.812	325.05	616.022	245.271	194.521	393.672	770.734	459.281	148.735	429.547	630.195	431.364	264.446	571.231	642.559	352.134	255.13	493.898	444.368	458.38	144.406	522.897
144.148	475.927	629.986	430.057	169.237	453.202	639.18	361.702	158.507	501.812	610.738	414.307	163.163	506.999	677.592	433.903	169.47	632.535	664.152	412.471	220.152	379.869	717.999	356.441	188.119	363.235	695.911	448.245	238.167	324.855	614.966	245.786	194.513	393.643	772.578	458.362	149.387	429.176	629.002	430.251	264.495	570.574	641.244	351.448	255.354	493.399	443.289	458.74	145.786	522.897
145.856	476.752	629.139	429.745	169.458	453.093	639.275	362.078	159.021	501.619	610.103	414.809	163.304	507.583	677.381	434.266	169.47	633.555	662.739	411.841	220.65	379.828	717.465	356.104	189.272	362.47	695.911	448.245	237.699	324.866	614.979	247.681	194.516	393.664	771.928	458.063	149.387	429.176	629.188	430.734	263.35	570.227	641.244	351.448	255.611	492.871	443.289	458.74	145.152	523.015
145.807	476.393	628.8	430.835	169.458	452.553	638.404	361.675	158.237	501.577	609.511	414.809	163.52	507.286	677.175	434.919	169.584	632.895	662.739	411.841	219.598	379.829	718.953	355.876	188.503	362.959	694.774	448.415	237.699	324.866	613.94	247.866	194.516	393.664	770.758	456.41	148.953	428.526	627.558	428.769	263.35	570.227	639.86	351.659	255.749	491.791	442.451	459.535	145.41	522.997
146.832	475.885	627.912	430.703	169.601	452.046	638.267	361.695	158.87	501.311	609.026	415.583	163.52	507.286	677.175	434.919	169.819	633.202	661.586	411.045	221.323	379.829	718.953	355.876	189.25	362.781	694.655	448.332	237.725	324.697	613.94	247.866	194.519	393.665	770.758	456.41	148.326	428.34	627.785	429.156	264.75	570.5	639.508	351.704	255.749	491.791	442.876	460.814	144.763	523.108
146.832	475.885	627.912	430.703	169.729	451.224	637.095	362.73	158.228	501.097	607.835	415.805	163.864	506.947	676.899	435.433	170.267	632.776	661.672	410.744	219.64	379.363	719.829	356.054	188.449	363.212	693.579	448.332	237.052	326.817	612.999	248.422	194.514	393.672	770.073	455.071	148.341	428.235	627.045	428.303	264.947	570.778	638.072	351.974	255.969	490.843	442.769	461.938	145.795	523.108
147.826	476.434	627.139	430.719	169.89	451.021	636.966	361.839	159.698	501.097	607.632	416.023	164.039	507.549	676.654	435.77	170.267	633.511	660.307	410.114	219.175	379.79	718.994	356.517	189.703	362.447	693.579	448.332	237.309	326.72	613.009	250.3	194.51	393.658	769.549	455.092	148.341	428.235	627.045	428.303	265.154	571.227	638.044	351.683	255.995	491.515	442.554	461.874	145.679	523.416
148.13	476.284	627.3	432.289	169.89	450.346	635.883	361.835	158.953	500.936	606.548	416.023	164.178	507.035	676.358	435.971	170.581	633.093	660.482	409.807	218.218	379.435	720.157	357.192	188.919	362.871	691.993	448.714	238.037	324.171	611.893	250.602	194.512	393.659	770.476	453.877	148.511	427.766	626.015	427.157	265.363	571.612	636.453	352.398	256.043	491.229	442.554	463.074	145.679	523.416
149.122	476.914	626.202	431.029	169.98	450.173	635.644	360.753	159.366	500.732	606.562	416.282	164.178	507.035	676.358	435.971	170.755	633.334	659.833	409.019	218.218	379.435	720.157	357.192	189.469	362.848	691.965	448.704	238.037	324.171	611.893	250.602	194.512	393.659	769.9	453.684	148.581	427.509	626.418	427.536	265.363	571.612	636.453	352.398	256.043	491.229	442.484	462.288	145.171	524.067
148.857	476.476	626.545	432.642	170.167	449.592	634.613	361.938	159.366	500.732	605.481	416.004	164.15	506.565	675.984	436.096	171.087	632.89	659.908	408.8	218.233	379.494	721.462	357.83	188.479	363.022	690.669	448.233	238.324	324.059	610.611	250.752	194.518	393.668	768.963	452.346	148.577	427.49	625.493	426.339	265.603	571.972	634.845	353.688	256.102	490.424	440.102	463.536	145.171	524.067
149.514	476.157	625.706	432.96	170.233	450.035	634.51	360.73	158.815	500.701	605.721	416.534	164.164	507.141	675.476	436.254	172.096	633.49	658.985	407.897	218.197	379.581	721.028	358.913	189.807	362.497	690.669	448.233	238.795	324.192	610.55	251.795	194.481	393.663	767.973	452.442	148.577	427.49	625.698	426.534	265.742	572.176	635.683	353.52	256.417	490.806	439.459	463.044	145.395	524.23
149.162	475.835	626.303	434.681	170.233	448.82	633.664	360.497	158.093	500.605	604.415	417.089	164.355	506.665	674.963	436.241	172.548	633.154	658.985	407.897	218.197	379.581	722.405	359.642	189.347	362.807	689.289	447.873	238.795	323.847	609.248	251.795	194.481	393.663	767.359	451.05	148.595	427.527	624.204	425.229	265.742	572.176	634.268	354.555	256.847	489.603	439.459	464.064	145.519	524.22
150.122	475.835	625.512	434.977	170.374	449.395	633.375	359.277	158.092	500.549	604.676	417.275	164.355	506.665	674.963	436.241	172.852	632.667	657.823	406.97	218.197	379.581	722.405	359.642	189.347	362.807	689.384	447.514	239.158	323.788	609.248	251.795	194.5	393.654	767.359	451.05	148.606	427.441	624.409	425.624	265.971	572.447	634.633	354.745	256.847	489.603	439.312	463.528	145.574	524.221
150.122	475.835	625.512	434.977	170.584	448.765	632.354	360.357	158.152	500.499	603.777	418.048	164.291	506.159	674.344	436.135	173.197	632.326	658.062	406.668	218.262	379.634	735.311	354.375	189.326	363.462	688.095	447.37	240.884	323.566	607.515	253.233	194.468	393.661	766.354	449.955	148.598	427.471	623.211	424.786	266.251	572.847	633.884	356.261	257.219	488.424	437.549	463.774	145.574	524.221
150.072	475.914	625.065	435.434	170.646	449.438	632.172	359.113	158.152	500.499	604.055	417.795	164.418	506.684	673.711	436.029	173.197	632.326	656.801	406.023	218.45	379.178	723.581	361.44	189.326	363.462	688.095	447.37	241.346	324.054	607.973	253.419	194.472	393.644	765.381	450.34	148.598	427.471	623.211	424.786	266.613	573.288	634.741	357.059	257.658	488.554	437.077	463.054	145.964	524.323
149.744	475.95	626.177	436.596	170.646	448.073	631.08	358.061	158.193	500.409	602.838	418.232	164.569	505.901	672.998	435.721	173.766	632.389	656.847	405.831	218.701	379.25	734.848	354.732	189.844	363.387	686.911	447.452	241.253	323.988	607.006	252.92	194.473	393.6	765.381	448.255	149.788	427.25	621.925	424.213	266.906	573.765	632.917	358.019	257.959	487.33	437.077	463.984	146.568	524.33
150.752	476.52	624.622	436.596	170.761	448.789	630.834	357.163	158.345	500.303	602.838	418.232	164.569	505.901	672.998	435.721	174.511	632.453	655.622	404.937	218.701	379.25	734.848	354.732	189.96	363.387	687.116	447.153	241.253	323.988	607.006	252.92	194.473	393.6	764.841	448.921	150.099	427.141	621.886	424.66	266.906	573.765	634.03	358.493	257.959	487.33	436.686	463.146	146.568	524.33
150.271	476.562	625.754	437.704	171.096	448.362	629.976	357.163	158.345	500.303	602.411	418.612	164.473	505.414	671.4	435.393	174.612	632.512	655.526	404.968	219.111	379.3	726.075	363.195	190.041	363.404	686.372	446.975	241.278	323.789	606.161	253.785	194.502	393.592	764.24	447.485	149.884	426.799	620.633	424.279	267.129	574.118	633.662	359.748	258.172	486.444	435.047	462.942	146.568	524.33
150.555	476.44	625.513	438.31	171.503	448.792	629.657	356.733	158.39	500.196	603.229	418.039	164.369	506.229	670.906	434.977	175.208	632.512	654.334	404.524	219.923	379.376	734.313	354.815	190.041	363.404	686.372	446.975	241.562	324.41	607.057	253.104	194.623	393.503	764.152	447.74	149.884	426.799	620.463	424.938	267.129	574.118	634.992	360.408	258.275	487.114	434.396	462.104	148.088	524.358
149.971	476.109	626.641	439.01	171.503	447.727	628.826	356.733	158.398	500.13	601.966	419.104	164.419	505.842	670.255	434.534	174.88	632.52	654.334	404.524	220.279	379.332	726.606	364.285	190.05	363.395	685.75	446.634	242.438	323.645	605.791	254.35	194.623	393.503	764.313	446.549	150.25	426.347	619.56	424.083	267.129	574.118	633.344	361.518	258.35	486.322	433.581	462.869	148.776	524.39
150.233	476.078	626.192	439.475	172.02	448.135	628.825	355.668	158.435	499.978	602.647	418.518	164.419	505.842	670.255	434.534	175.193	632.523	653.098	404.284	220.279	379.332	726.606	364.285	190.045	363.414	686.404	445.94	242.693	324.231	605.791	254.35	194.788	393.453	764.313	446.549	150.804	426.045	619.386	424.828	267.377	574.376	634.825	361.787	258.35	486.322	433.309	462.006	149.086	524.36
150.233	476.078	626.192	439.475	172.64	447.662	627.536	355.668	158.477	499.85	602.279	418.913	164.419	505.092	669.535	434.058	174.801	632.509	652.53	404.629	220.414	379.177	733.989	354.741	190.005	363.376	685.7	445.343	242.37	323.99	606.28	253.965	194.95	393.338	765.36	444.938	152.279	425.822	618.743	425.064	267.482	574.539	636.094	363.097	259.274	486.904	432.182	461.837	149.086	524.36
150.517	476.082	625.676	440.38	173.172	448.223	627.958	354.945	158.477	499.85	602.83	418.476	164.398	505.926	669.614	433.737	175.465	632.509	651.519	404.059	220.308	379.031	733.296	354.735	190.005	363.376	685.7	445.343	242.156	324.552	607.101	253	195.044	393.236	765.805	445.263	152.279	425.822	618.743	425.064	267.778	574.833	637.306	362.869	259.314	487.382	432.014	461.045	149.142	524.349
150.074	476.075	626.468	441.342	173.172	447.098	627.456	354.19	158.539	499.815	602.034	419.193	164.398	505.131	669.149	433.494	175.315	632.625	651.169	404.697	220.335	378.829	733.231	354.735	190.19	363.255	684.365	445.343	242.275	324.311	606.627	253.534	195.266	393.027	765.557	443.072	153.061	425.858	617.858	425.503	268.139	575.268	638.028	364.062	259.5	486.354	430.879	461.63	149.324	524.349
150.074	476.075	625.458	441.342	173.503	447.667	627.972	353.457	158.489	499.776	602.034	419.193	164.377	505.473	669.149	433.494	175.984	633.586	650.132	405.01	220.359	378.639	733.231	354.735	190.784	363.071	684.365	445.343	242.275	324.311	606.627	253.534	195.266	393.027	766.041	443.425	152.566	425.833	618.216	426.887	268.139	575.268	638.028	364.062	259.5	486.354	430.735	460.842	149.324	524.349
149.627	476.089	625.932	442.055	173.794	447.3	626.674	353.457	158.477	499.76	600.97	420.046	164.388	505.58	668.801	433.453	176.368	633.847	649.951	405.968	220.359	378.639	733.231	354.375	191.499	362.685	684.981	443.61	242.466	323.974	606.058	253.734	195.551	392.828	766.138	442.247	153.397	425.863	617.533	428.157	268.618	575.773	638.906	365.465	259.784	485.807	429.519	460.467	149.324	524.349
149.521	476.019	626.258	442.467	174.136	447.941	627.377	352.754	158.477	499.76	601.34	420.031	164.318	505.61	669.322	433.377	177.052	633.847	648.969	406.457	220.259	378.479	733.231	354.375	191.499	362.685	684.981	443.61	242.416	324.596	606.469	252.869	195.837	392.595	766.138	442.247	153.397	425.863	618.381	429.26	268.785	575.966	639.797	364.896	259.412	486.38	429.383	459.664	149.984	524.292
149.508	476.016	626.455	442.455	173.359	446.981	627.246	351.92	158.528	499.716	600.04	421.126	164.269	505.513	668.965	433.425	177.324	633.651	648.969	406.457	220.306	378.278	728.705	366.862	192.015	362.382	684.22	443.091	243.377	323.381	605.272	253.103	195.837	392.595	765.478	440.401	153.92	425.893	616.327	429.26	268.785	575.966	638.588	366.816	259.783	485.987	428.24	459.664	150.628	524.331
149.508	476.016	625.803	442.639	173.411	447.562	628.104	351.24	158.484	499.717	600.216	421.022	164.269	505.513	668.965	433.425	177.972	634.244	647.985	407.256	220.306	378.278	728.705	366.862	192.352	362.155	684.734	442.37	243.323	324.028	605.272	253.103	196.147	392.164	766.793	440.773	153.173	425.878	617.34	430.092	268.913	576.072	638.588	366.816	259.783	485.987	428.047	458.885	151.532	524.241
149.546	475.992	625.803	442.639	174.107	447.328	627.321	351.24	158.531	499.691	599.603	421.866	163.227	507.824	668.662	433.476	177.749	634.154	648.131	408.56	220.448	378.06	735.147	355.277	192.44	362.073	684.078	442.37	242.829	324.499	604.481	253.59	196.306	391.912	766.955	439.539	153.483	425.845	616.789	430.111	269.114	576.184	640.508	367.26	260.239	486.348	426.775	458.47	152.791	524.241
149.551	475.933	625.126	442.918	173.511	447.737	627.91	350.436	158.531	499.691	599.541	421.908	163.531	507.689	669.091	433.399	177.749	634.739	647.109	408.035	220.691	377.985	729.382	368.719	193.469	362.073	684.078	442.37	242.271	324.777	605.129	252.847	196.413	391.824	767.507	439.703	153.483	425.845	616.789	430.111	269.439	576.433	640.799	367.123	259.746	486.849	426.824	458.052	153.43	524.227
149.75	475.838	624.221	443.127	174.566	446.732	628.539	349.636	158.55	499.681	599.541	422.718	163.807	507.524	668.59	433.279	177.532	634.315	647.31	409.449	220.921	377.997	730.006	369.106	193.469	362.026	683.751	441.102	242.271	324.777	604.32	252.994	196.687	391.521	766.845	437.738	153.976	425.862	615.76	431.508	269.579	576.597	642.19	367.637	259.411	486.828	425.033	458.052	154.067	523.362
149.75	475.838	624.221	442.617	174.164	447.183	628.784	348.952	158.574	499.663	599.541	422.718	163.807	507.524	668.59	433.279	178.239	634.499	646.562	410.66	220.974	378.167	730.006	369.106	194.103	361.774	683.961	440.7	242.271	324.777	604.32	252.994	196.687	391.521	767.721	438.546	153.14	425.836	615.76	431.508	269.579	576.597	642.19	367.637	259.411	486.828	425.167	457.564	153.539	523.403
149.75	475.838	623.494	442.635	174.733	446.801	628.784	349.852	158.574	499.663	599.39	423.484	163.778	507.536	668.091	433.084	178.22	633.987	647.009	411.572	220.974	378.167	731.15	369.403	193.846	361.425	684.055	440.106	242.36	324.621	604.542	252.284	197.085	391.157	767.842	437.347	153.619	425.832	614.196	433.008	269.966	576.727	643.625	368.78	259.411	486.828	424.042	457.256	154.186	522.518
150.389	475.36	621.691	442.956	174.668	446.881	628.485	349.041	158.582	499.598	599.177	423.568	163.704	507.49	668.091	433.084	178.885	633.987	646.268	412.477	221.03	378.315	734.518	354.583	194.887	361.425	684.055	440.106	242.338	324.594	604.192	251.596	197.526	390.47	768.849	437.908	153.619	425.832	615.208	432.096	270.443	576.83	643.983	367.636	259.232	486.86	424.057	457.015	154.037	523.269
150.455	475.265	620.79	442.326	175.744	446.011	628.013	348	158.619	499.575	599.177	424.378	164.313	505.142	667.501	432.568	178.545	633.468	646.268	412.477	221.27	378.559	735.038	355.011	194.883	360.847	683.907	439.393	242.338	324.594	603.694	251.207	197.526	390.47	769.004	436.67	154.167	425.864	614.408	434.302	270.443	576.83	645.546	369.331	259.254	486.848	422.366	457.015	154.288	523.821
150.455	475.265	619.864	442.351	175.648	446.173	627.602	348.213	158.647	499.55	599.076	424.711	164.313	505.142	667.501	432.568	178.873	633.287	645.621	413.312	221.27	378.559	735.038	355.011	195.656	360.247	684.185	438.644	242.35	324.521	603.694	251.207	197.59	391.063	769.004	436.67	153.591	425.977	614.234	433.59	270.902	576.933	646.762	368.249	259.254	486.848	422.366	457.015	154.198	524.433
150.449	475.246	619.864	442.351	176.46	445.563	627.602	347.658	158.669	499.539	598.709	425.558	164.342	505.113	667.379	432.227	178.508	633.268	645.975	414.154	221.342	378.749	732.234	369.236	195.348	359.882	683.71	437.987	242.331	324.512	602.855	250.599	197.594	390.608	769.39	436.053	154.72	426.137	613.61	434.496	271.403	576.963	647.516	368.802	259.252	486.855	421.097	456.526	154.771	524.433
150.489	475.191	619.028	442.203	175.889	445.76	626.969	347.585	158.669	499.539	598.364	425.684	164.421	504.933	667.104	431.816	179.191	634.033	644.864	413.779	221.266	379.129	732.512	368.491	196.463	359.882	683.71	437.987	242.329	324.514	602.101	249.83	197.629	390.137	770.049	436.337	154.72	426.137	613.61	434.496	271.534	576.96	647.433	368.285	259.282	486.812	420.906	456.284	154.522	524.535
150.513	475.137	618.62	441.337	176.879	445.1	626.188	347.021	158.677	499.553	597.836	426.576	164.504	504.593	666.521	431.416	178.676	634.041	645.25	414.42	221.282	379.303	733.954	369.275	195.884	359.752	683.212	437.309	242.328	324.515	601.5	249.113	197.634	389.82	769.605	434.957	154.838	426.4	612.86	435.86	271.606	576.956	648.959	368.89	259.242	486.855	419.544	456.284	155.024	524.56
150.513	475.137	617.855	442.312	176.281	445.432	625.423	347.191	158.697	499.495	597.836	426.576	164.504	504.593	666.521	431.416	178.992	634.39	644.667	415.283	221.164	379.384	733.954	369.275	195.182	359.427	683.047	436.645	242.328	324.515	601.5	249.113	197.634	389.82	770.4	435.689	154.911	426.63	612.008	434.871	271.606	576.956	648.959	368.89	259.242	486.855	419.388	456.058	154.441	524.615
150.49	475.113	617.577	441.284	176.777	444.985	625.423	346.666	158.697	499.495	597.353	427.404	164.496	504.572	666.067	431.007	178.87	633.842	644.537	415.437	221.164	379.384	735.427	369.965	194.706	359.444	682.282	435.869	242.308	324.483	600.914	248.126	198.058	389.492	771.349	435.272	155.239	426.785	611.278	435.894	271.757	576.961	650.642	369.548	259.251	486.868	418.11	456.058	155.231	523.849
150.575	474.983	616.495	441.776	176.513	444.883	624.706	346.914	158.727	499.481	596.704	427.362	164.453	504.61	665.86	430.949	179.608	633.842	643.589	415.376	221.139	379.421	735.905	369.328	194.706	359.444	682.282	435.869	242.315	324.462	600.532	247.036	199.618	389.286	772.042	435.938	155.239	426.785	610.727	434.754	272.089	577.025	650.597	369.001	259.226	486.865	418.11	456.058	155.231	523.849
150.941	474.733	616.508	440.824	177.457	444.883	623.894	346.812	158.713	499.487	596.704	428.352	164.425	504.626	665.713	430.884	179.471	633.514	643.589	415.376	221.046	379.427	737.296	369.71	194.522	362.134	681.643	435.983	242.315	324.462	599.983	247.149	199.618	389.286	772.556	435.402	155.651	427.107	610.727	437.439	272.089	577.025	652.678	369.901	259.202	486.926	416.841	456.058	155.026	523.476
150.941	474.733	615.626	441.389	177.131	444.902	623.894	346.812	158.704	499.473	595.967	428.337	164.425	504.626	665.713	430.884	180.233	634.024	642.31	416.307	221.046	379.427	737.296	369.71	194.752	361.812	681.051	435.704	242.255	324.442	599.983	247.149	200.004	389.107	772.556	435.402	156.053	427.297	609.941	436.418	272.526	577.022	652.678	369.901	259.202	486.926	416.472	455.454	154.507	524.09
151.28	474.36	615.626	441.389	178.425	444.227	623.894	346.122	158.726	499.496	595.04	428.962	164.506	504.68	665.416	430.804	180.317	633.845	642.31	416.307	220.963	379.39	738.751	369.833	194.693	361.924	680.285	435.295	242.255	324.442	599.04	245.798	199.877	388.932	772.96	434.827	156.124	427.388	608.952	437.226	272.526	577.022	654.346	369.789	259.231	486.916	415.027	455.718	155.301	524.09
152.272	473.985	614.87	442.064	175.882	445.483	622.247	347.478	158.726	499.496	594.018	428.84	164.057	505.936	665.114	430.883	181.298	634.475	641.44	417.102	220.959	379.407	738.805	369.025	194.693	361.924	680.285	435.295	242.269	324.412	598.503	245.189	200.845	388.934	773.174	435.318	156.124	427.388	608.952	437.226	273.411	577.409	654.244	369.662	259.217	486.907	414.823	455.79	154.759	524.59
152.398	473.761	614.736	441.863	176.78	444.778	621.428	347.428	158.73	499.495	593.012	429.248	164.509	504.986	664.602	430.878	181.164	633.901	641.544	416.239	220.942	379.453	740.262	369.21	194.84	359.465	679.266	435.365	242.234	324.398	597.637	243.996	200.866	388.9	773.174	434.268	156.224	427.441	607.993	436.279	273.88	577.589	656.221	369.674	259.205	486.917	413.543	454.995	155.177	524.7
153.047	474.302	613.718	442.913	177.648	444.057	620.67	348.45	158.741	499.455	593.012	429.248	164.509	504.986	664.602	430.878	182.028	634.056	640.673	416.131	220.942	379.453	740.262	369.21	195.378	359.246	678.482	435.546	242.234	324.398	597.637	243.996	201.916	388.9	773.396	434.607	156.459	427.551	607.386	435.394	273.88	577.589	656.221	369.674	259.205	486.917	413.543	454.995	154.386	524.678
152.764	474.176	613.718	442.913	178.124	443.654	619.642	347.595	158.741	499.455	592.001	429.773	164.195	506.017	664.083	430.868	181.476	633.59	640.511	415.025	220.942	379.453	741.854	369.524	195.834	359.068	677.478	435.545	242.229	324.403	596.821	242.621	201.566	388.774	773.617	433.84	156.497	427.554	606.053	435.411	274.282	577.779	658.051	370.141	259.207	486.957	411.819	455.201	155.425	524.678
153.144	473.738	612.897	443.552	178.398	443.848	618.865	348.755	157.71	500.297	591.058	428.902	164.241	505.95	663.736	430.974	182.627	633.59	639.499	414.745	220.765	379.575	742.019	369.226	195.834	359.068	676.78	435.949	242.218	324.403	596.482	242.466	201.854	388.756	773.724	433.964	156.497	427.554	605.814	435.487	274.669	577.974	657.653	369.172	259.193	486.933	411.634	455.901	154.813	524.671
152.99	473.73	612.902	443.208	179.086	443.848	618.461	348.927	158.777	499.418	591.058	430.297	164.827	505.178	662.675	431.089	182.003	633.001	639.499	414.745	220.591	379.715	743.352	369.94	196.37	358.854	676.474	435.694	242.218	324.403	595.896	241.152	201.854	388.756	773.933	432.979	156.49	427.525	604.432	435.487	274.669	577.974	659.817	369.623	259.2	486.933	410.129	454.851	155.004	524.634
153.68	473.166	612.313	444.106	179.375	444.13	617.973	350.449	158.897	499.239	590.111	429.545	164.827	505.178	662.268	431.301	182.101	632.788	638.126	414.473	220.591	379.715	743.352	369.94	196.793	358.73	675.589	436.094	242.219	324.387	595.896	241.152	202.378	388.699	773.933	432.979	156.513	427.54	604.431	435.421	274.858	578.064	659.707	369.116	259.2	486.933	409.881	455.553	154.87	524.713
153.68	473.166	612.313	444.106	179.686	444.137	617.973	349.593	158.967	499.101	588.58	430.22	164.404	506.18	661.723	431.301	182.048	632.703	638.011	413.536	220.415	383.01	744.778	370.749	196.993	358.57	674.482	436.387	242.23	324.407	595.389	239.832	201.995	388.564	773.738	432.042	156.492	427.513	603.272	435.173	274.963	578.124	661.703	368.838	259.194	486.938	408.515	455.384	154.87	524.713
154.422	472.37	611.696	444.931	180.053	444.037	617.244	350.765	158.967	499.101	587.972	429.722	165.708	505.668	661.561	431.496	182.048	632.703	636.8	414.181	220.51	383.257	744.389	371.158	196.993	358.57	674.482	436.387	242.231	324.401	595.341	239.457	202.751	388.415	773.718	431.701	156.492	427.513	603.272	435.173	275.019	578.162	661.43	368.322	259.184	486.944	408.258	456.494	155.272	524.877
154.325	472.262	612.001	444.92	180.053	444.037	616.587	351.312	159.286	498.734	586.813	430.667	165.933	505.831	660.994	432.343	181.978	632.667	636.64	413.196	220.505	383.342	745.518	371.356	197.003	358.555	673.646	436.608	242.223	324.396	594.647	238.063	202.188	388.28	773.718	431.041	156.502	427.514	602.101	434.702	275.247	578.303	663.527	368.577	259.189	486.941	406.467	455.144	155.939	525.075
155.164	471.782	611.242	446.15	180.375	444.027	616.027	352.487	159.445	497.736	586.813	430.667	165.933	505.831	660.994	432.343	182.172	632.603	635.633	412.106	220.514	383.57	745.518	371.356	197.033	358.345	673.236	437.604	242.223	324.396	594.647	238.063	203.355	388.28	772.953	430.881	156.505	427.527	602.292	434.146	275.247	578.303	663.453	368.08	259.189	486.941	406.485	456.19	156.405	525.3
154.939	471.915	611.549	445.885	180.512	444.043	616.027	352.067	159.445	497.736	585.646	431.296	166.01	506.047	660.29	432.657	182.48	632.581	635.714	411.001	220.514	383.57	746.555	372.051	197.017	358.351	672.284	437.886	242.239	324.383	594.054	236.68	203.079	388.089	773.49	429.957	156.491	427.518	601.179	433.5	275.638	578.539	665.124	367.584	259.186	486.938	405.319	457.384	156.405	525.3
154.463	471.741	611.115	446.756	181.038	444	615.543	353.135	159.423	497.503	585.623	430.762	166.492	506.312	660.342	433.118	182.48	632.581	634.556	410.107	220.513	383.727	745.472	373.091	197.017	358.111	672.064	438.959	242.225	324.389	594.156	236.607	203.758	387.938	773.214	429.902	156.491	427.518	601.537	432.801	275.995	578.852	664.87	366.671	259.187	486.925	405.554	458.31	156.405	525.3
154.195	471.881	611.409	446.148	181.038	444	615.155	354.378	159.505	497.479	584.405	431.887	166.662	506.503	659.624	433.494	182.777	632.575	634.556	410.107	220.491	383.756	746.415	374.285	197.017	358.111	671.071	437.834	242.225	324.389	593.515	235.019	203.758	387.938	772.224	428.925	156.479	427.495	599.877	432.801	275.995	578.852	666.677	366.671	259.191	486.914	404.083	458.31	156.654	525.467
154.603	471.879	610.938	446.414	181.468	443.983	614.774	355.343	159.545	496.832	584.177	431.403	166.662	506.503	659.723	433.914	182.894	632.616	633.626	409.488	220.491	383.756	746.415	374.285	196.992	358.224	670.811	438.983	242.236	324.392	593.515	235.019	204.258	387.855	772.224	428.925	156.468	427.496	600.385	432.1	276.241	579.186	666.509	366.173	259.191	486.914	404.471	458.994	156.662	525.475
154.603	471.879	610.938	446.414	181.746	443.988	614.774	355.343	159.473	496.463	582.888	431.634	166.622	506.555	658.742	433.914	182.988	632.635	634.017	408.872	220.486	383.752	746.9	375.527	197.017	358.346	669.879	439.605	242.24	324.38	592.574	233.822	203.891	387.782	772.783	427.966	156.431	427.503	599.5	431.2	276.57	579.599	668.224	365.769	259.144	486.97	403.392	459.81	156.662	525.475
154.954	471.51	610.623	446.409	182.011	444.012	614.397	356.28	159.473	495.983	582.888	431.068	166.602	506.594	658.871	434.258	182.988	632.635	632.694	408.872	220.486	383.802	745.564	376.541	198.121	358.346	669.879	439.605	242.229	324.382	592.168	234.192	203.543	387.736	772.406	427.595	156.431	427.503	599.5	431.2	276.817	580.218	667.988	365.057	259.135	486.987	403.85	460.652	156.626	525.501
155.221	471.072	610.659	445.25	182.011	444.012	613.922	357.05	159.396	495.551	581.312	431.242	166.719	506.768	658.327	434.539	183.192	632.859	632.937	408.078	220.493	383.8	746.301	378.695	198.144	358.645	668.848	439.907	242.239	324.391	590.905	233.332	203.291	387.778	773.69	427.01	156.444	427.515	598.519	430.389	277.021	580.535	669.794	364.542	259.111	486.993	402.173	460.652	156.652	525.569
155.221	471.072	610.659	446.51	182.313	444.21	613.361	357.777	159.391	494.827	581.312	431.242	166.719	506.768	658.327	434.539	183.591	633.188	632.162	407.287	220.507	383.788	746.301	378.695	198.074	358.162	669.104	441.173	242.239	324.391	590.905	233.332	203.291	387.778	772.768	426.688	156.444	427.515	599.027	429.658	276.524	580.985	669.794	364.542	259.111	486.993	402.788	461.257	156.652	525.569
155.276	470.836	610.501	445.381	182.645	444.394	612.863	357.297	159.391	494.827	579.805	431.381	165.558	506.172	657.694	434.862	183.978	633.591	632.227	406.482	220.507	383.788	746.953	380.184	198.147	357.892	667.875	442.17	242.228	324.394	589.738	232.532	203.694	387.753	773.773	426.148	156.429	427.519	597.864	429.114	276.694	580.957	671.475	363.684	259.139	486.984	401.783	461.92	156.652	525.569
155.3	470.725	609.98	444.915	183.08	444.707	612.346	357.973	159.102	497.492	580.045	430.764	166.897	507.1	657.978	435.163	183.978	633.591	631.039	405.825	220.549	383.832	745.906	380.764	198.147	357.397	668.061	442.691	242.212	324.408	589.091	233.065	204.216	388.595	771.855	425.386	156.429	427.519	598.338	428.618	277.127	581.257	670.543	362.719	259.156	486.984	402.31	462.43	157.446	526.455
155.3	470.725	609.98	444.915	183.797	444.707	612.26	358.916	159.324	497.597	578.185	431.664	166.897	507.1	657.229	435.432	184.295	634.083	631.039	405.825	220.549	383.832	745.209	382.08	198.643	357.249	666.732	442.691	242.212	324.408	587.681	232.308	204.216	388.595	773.165	424.816	156.431	427.502	596.442	430.418	277.127	581.257	672.64	362.719	259.108	487	400.668	462.43	157.791	526.935
155.344	470.615	608.97	443.274	184.022	444.894	612.026	358.964	159.491	497.067	578.374	430.916	166.897	507.1	657.427	435.596	184.533	634.52	629.9	405.117	220.549	383.832	745.209	382.08	199.019	356.802	666.815	442.986	242.211	324.405	587.681	232.308	204.216	388.595	772.112	424.352	156.445	427.519	596.981	430.051	277.576	581.578	671.901	361.688	259.108	487	401.36	462.663	157.87	527.14
155.344	470.615	608.97	443.274	184.483	444.956	611.42	359.729	159.491	497.067	576.88	430.116	167.079	507.941	656.446	435.596	184.525	634.654	630.203	404.487	220.546	383.824	745.39	383.548	199.105	357.033	665.699	443.253	242.236	324.398	586.468	231.551	205.275	388.018	772.261	423.368	156.408	427.515	595.973	429.336	276.893	581.265	672.797	361.185	259.125	486.985	400.593	461.85	157.87	527.14
155.659	470.276	608.431	441.934	184.212	445.111	611.15	360.028	160.693	496.419	577.521	429.712	167.313	508.186	656.445	435.725	184.525	634.654	628.739	404.487	220.545	383.822	745.974	383.48	199.966	356.433	665.699	443.253	242.258	324.413	586.468	231.551	205.752	388.666	771.189	423.068	156.408	427.515	595.973	429.336	277.469	581.598	671.999	360.224	259.092	487.034	401.608	461.873	157.921	527.23
156.099	469.822	607.867	440.534	185.048	444.346	611.509	360.791	160.66	496.758	576.668	429.73	167.419	508.319	655.653	435.768	184.554	634.806	629.448	403.688	220.545	383.839	747.933	385.203	199.999	356.758	664.526	443.464	242.265	324.408	584.746	231.397	205.797	388.506	772.577	422.693	156.42	427.491	594.948	428.907	276.902	581.184	673.198	358.648	259.109	487.016	399.438	462.143	157.955	527.24
156.099	469.822	607.867	440.534	184.813	444.462	612.058	360.437	160.216	496.182	576.668	429.73	167.419	508.319	655.653	435.768	184.577	634.872	628.812	402.865	220.529	383.843	747.933	385.203	199.623	356.726	664.627	443.265	242.265	324.408	584.746	231.397	205.797	388.506	771.536	422.234	156.407	427.501	595.272	428.91	278.315	582.489	673.198	358.648	259.109	487.016	400.482	461.927	158.059	527.254
156.099	469.822	607.419	439.821	185.287	444.789	611.536	361.382	160.216	496.182	576.008	429.842	167.408	508.354	654.833	435.936	184.581	634.9	629.633	402.161	220.529	383.843	748.269	386.645	199.202	356.841	663.437	443.167	242.274	324.399	583.476	230.267	205.879	388.054	771.252	421.89	156.473	427.529	594.314	428.632	277.724	582.004	674.156	357.291	259.07	487.062	399.539	461.979	158.059	527.254
156.772	469.131	606.523	440.3	185.104	445.06	611.797	361.187	160.005	491.333	577.05	430.078	167.454	508.36	654.897	436.127	184.581	634.9	629.095	401.227	220.477	383.854	749.1	386.756	199.202	356.421	663.444	442.915	242.27	324.388	583.476	230.267	205.879	388.054	770.005	421.628	156.473	427.529	594.142	428.988	278.174	582.697	673.064	356.914	259.07	487.062	399.801	461.45	158.261	527.42
156.873	469.061	606.458	439.524	185.807	445.06	612.069	361.893	160.077	491.585	574.949	430.078	167.511	508.315	654.106	436.188	184.602	634.973	629.095	401.227	220.449	383.876	749.434	388.251	199.482	356.468	662.028	442.915	242.27	324.388	582.524	229.275	205.879	388.054	768.646	421.033	155.703	427.001	592.86	428.163	278.174	582.697	674.55	354.994	259.068	487.097	398.154	462.155	158.664	527.971
156.873	468.506	606.788	438.513	185.492	445.132	613.164	361.889	160.201	490.683	575.709	430.416	167.511	508.315	654.096	436.468	184.646	635.064	628.783	400.509	220.449	383.876	749.434	388.251	200.068	355.86	661.99	442.758	242.266	324.394	582.524	229.275	206.275	388.092	768.646	421.033	157.006	428.033	592.847	428.525	278.681	583.223	673.488	355.776	259.068	487.097	399.204	461.706	159.282	528.698
157.104	468.435	606.788	438.513	185.979	445.163	612.458	362.879	160.21	491.243	574.982	430.918	167.502	508.276	653.144	436.468	184.641	635.078	629.754	399.696	220.361	383.923	749.737	389.616	200.492	356.056	661.031	442.492	242.247	324.396	581.537	228.128	206.247	388.096	767.984	420.448	157.361	428.348	591.953	428.125	278.156	582.203	673.848	354.122	259.037	487.11	397.075	461.395	159.282	528.698
157.411	468.057	606.778	437.282	185.681	445.191	613.379	362.743	160.21	490.433	575.708	431.418	166.452	507.14	653.362	436.713	184.641	635.078	628.412	399.696	220.265	383.921	750.734	389.577	200.492	355.471	661.031	442.492	242.24	324.398	582.273	227.893	206.245	388.103	767.246	420.887	157.361	428.348	591.953	428.125	278.633	582.713	673.848	354.122	258.998	487.139	398.006	460.919	159.599	529.219
158.258	468.06	606.543	436.926	186.651	445.191	614	363.557	160.241	490.72	574.566	432.013	166.317	507.079	652.843	437.051	184.657	635.111	629.1	399.13	220.108	383.948	750.734	391.243	200.823	355.604	659.766	441.409	242.342	324.426	581.731	226.823	206.196	388.012	767.246	419.312	157.784	428.744	590.572	427.789	278.461	581.985	672.611	352.816	258.935	486.92	396.328	461.759	159.783	529.496
158.258	467.609	606.045	435.935	186.347	445.146	614.342	363.392	160.812	490.433	574.566	432.013	166.317	507.079	652.843	437.051	185.503	635.143	628.521	398.719	219.868	383.952	750.734	391.243	200.886	355.359	659.694	441.211	242.342	324.426	581.731	226.823	207.467	388.012	766.616	419.801	157.903	429.066	590.529	428.385	279.501	583.336	672.611	352.816	258.935	486.92	395.76	460.439	159.821	529.56
158.949	467.676	605.818	435.762	186.947	445.057	613.858	364.652	160.812	490.433	573.563	432.639	166.175	507.031	652.267	437.37	185.384	635.091	628.766	398.397	219.868	383.952	752.302	392.207	200.866	355.775	658.615	440.568	242.22	324.384	581.255	225.604	206.222	387.832	766.844	419.332	157.912	429.362	589.403	427.544	279.257	582.508	672.248	350.729	258.877	486.776	394.703	460.096	159.821	529.56
158.949	467.091	605.532	434.536	186.306	445.006	613.829	364.718	161.317	489.93	574.205	433.27	166.084	507	652.323	437.854	186.125	635.091	627.776	398.069	219.771	383.967	753.157	391.641	200.866	355.07	658.609	440.395	242.215	324.379	582.361	225.467	205.917	387.822	766.162	419.667	157.912	429.362	589.295	428.626	279.845	582.991	671.96	351.542	258.79	486.807	394.715	459.031	159.821	529.56
160.322	467.485	605.226	434.607	187.374	445.006	613.829	365.828	160.987	490.313	574.205	433.27	166.812	507.957	651.797	438.304	185.672	635.033	627.776	398.069	219.662	383.962	753.873	392.855	200.793	355.545	657.25	440.395	242.215	324.379	581.729	223.956	205.917	387.822	765.654	418.678	157.845	429.439	588.147	427.711	279.845	582.991	671.96	348.422	258.777	486.729	393.73	459.736	159.874	528.633
160.322	466.795	604.778	433.465	186.771	444.901	614.075	365.167	160.636	489.718	574.725	434.07	166.812	507.957	652.127	438.649	185.874	635.075	627.669	397.962	219.662	383.962	753.873	392.855	200.872	355.255	657.395	440.133	242.185	324.384	581.729	223.956	205.553	388.497	765.654	418.678	157.771	429.515	587.939	428.289	279.708	582.355	671.584	349.175	258.777	486.729	393.607	458.872	159.876	528.604
161.131	467.172	604.778	433.465	187.164	444.903	614.075	366.502	160.696	489.656	574.597	434.583	166.579	508.043	651.344	438.649	185.449	634.964	627.264	398.035	219.756	383.885	754.77	394.357	201.055	355.523	656.164	440.075	242.155	324.377	581.223	222.596	205.723	388.418	765.075	417.733	157.269	428.364	587.007	428.348	279.405	581.812	671.183	347.021	257.975	487.522	392.562	458.453	159.876	528.829
161.798	466.645	604.305	432.297	186.442	444.875	613.566	366.007	160.696	488.606	574.181	435.264	166.74	507.511	651.611	439.266	186.013	634.964	627.264	398.035	219.716	383.967	755.562	394.267	201.943	354.952	656.164	440.075	242.216	324.389	582.464	222.162	206.013	388.275	764.853	418.391	157.269	428.364	587.007	428.348	279.42	581.758	670.704	347.692	258.791	486.732	392.17	457.521	159.912	528.791
162.475	467.34	603.839	432.577	186.442	444.875	613.09	366.464	161.363	488.655	573.506	435.92	166.74	507.511	651.715	439.904	186.013	634.964	626.323	398.037	219.619	384.018	755.95	395.066	202.453	355.124	654.822	439.892	242.141	324.397	581.946	221	206.137	388.252	764.112	416.291	157.688	429.459	585.678	428.485	279.547	581.722	670.237	346.141	258.835	486.764	391.315	457.521	159.914	529.071
162.475	466.635	603.192	431.641	185.957	444.819	612.483	365.73	162.621	487.816	573.506	435.92	166.74	507.511	651.715	439.904	186.391	635.18	625.338	398.022	219.521	384.116	755.95	395.066	202.693	354.732	654.905	439.862	242.141	324.397	581.946	221	206.137	387.922	764.588	416.622	157.363	428.344	585.636	429.42	279.547	581.722	670.237	346.141	258.835	486.764	391.108	456.721	159.923	528.638
163.065	467.078	603.192	431.641	185.888	444.806	612.483	367.02	162.621	487.816	573.059	436.55	166.018	508.947	651.663	440.127	186.465	635.169	624.188	398.153	219.521	384.116	756.474	395.867	202.664	354.711	653.717	440.602	242.152	324.346	581.709	219.656	207.092	386.884	764.354	415.688	157.317	428.328	584.328	430.043	279.843	581.74	670.424	344.725	259.092	486.591	390.113	456.035	159.923	528.968
164.386	466.718	601.968	430.716	185.93	444.765	611.649	366.302	163.621	486.972	572.41	437.117	165.697	509.121	651.334	440.64	187.09	635.169	623.471	398.284	219.472	384.163	756.823	395.474	203.672	354.366	653.942	440.698	242.193	324.294	582.652	219.856	207.058	388.296	764.899	416	157.317	428.328	584.182	430.576	279.843	581.74	670.084	344.515	259.248	486.318	389.945	455.449	159.905	528.745
164.917	467.369	601.313	431.298	185.93	444.765	609.958	366.73	163.379	487.147	572.41	437.117	165.61	506.431	650.92	441.263	187.166	635.14	623.471	398.284	219.594	384.281	758.532	396.348	203.827	354.54	652.751	441.448	242.193	324.294	582.258	218.565	207.058	388.296	764.728	414.754	157.509	429.207	582.805	430.576	279.843	581.74	669.212	343.105	259.207	485.792	388.617	455.449	160.46	528.802
165.353	467.033	600.21	430.554	185.946	444.721	609.368	365.772	163.96	486.254	571.915	437.53	165.61	506.431	650.698	441.117	188.043	634.936	621.673	399.202	219.594	384.281	758.532	396.348	204.748	353.925	653.014	441.208	242.094	324.234	582.258	218.565	207.864	388.013	764.728	414.754	157.501	429.253	582.722	431.004	280.423	582.023	668.986	343.372	259.207	485.792	388.701	454.633	160.437	528.638
165.353	467.033	600.21	430.554	185.932	444.664	608.882	366.942	163.642	486.473	571.354	438.073	165.61	506.431	650.698	441.747	188.32	634.764	620.995	399.579	219.726	384.395	759.848	397.217	203.822	354.538	652.652	441.013	242.064	324.185	581.903	217.557	207.33	388.198	764.744	414.107	157.551	429.199	581.611	431.256	280.639	582.253	667.876	341.952	259.242	485.145	387.872	453.908	160.154	528.388
165.728	466.705	599.166	430.052	185.938	444.686	608.526	365.824	163.642	486.473	571.135	438.091	166.118	506.492	650.453	441.463	189.076	634.515	620.198	399.144	219.839	384.61	760.141	396.684	204.944	353.908	652.652	441.013	242.083	324.02	582.684	217.682	208.03	386.979	765.847	415.03	157.551	429.199	581.611	431.256	280.948	582.633	667.603	341.957	259.312	484.457	388.092	453.136	160.154	528.388
165.413	467.385	598.706	431.004	185.938	444.686	607.987	366.949	163.141	486.934	568.705	438.426	166.526	506.668	650.033	441.766	189.076	634.515	619.851	399.691	219.963	384.929	760.339	398.177	204.944	353.908	652.066	441.285	242.27	323.765	582.426	216.462	207.567	387.323	764.246	413.005	157.568	429.077	580.461	431.135	281.173	582.958	666.341	341.957	258.733	488.195	386.572	453.136	160.456	528.629
166.535	467.385	597.465	430.382	185.974	444.658	607.553	364.931	163.226	486.713	568.705	438.426	166.526	506.668	650.033	441.766	189.504	634.408	618.741	400.064	220.078	384.951	760.339	398.177	204.911	353.966	652.743	441.616	242.27	323.765	582.426	216.462	208.845	386.318	765.412	414.338	157.664	429.128	580.385	431.422	281.173	582.958	666.298	341.804	258.733	488.195	386.963	452.418	160.378	528.621
165.949	467.931	597.465	430.382	185.949	444.669	606.839	364.931	163.226	486.713	567.837	438.788	166.7	506.822	649.832	441.963	189.257	634.22	618.358	400.811	220.078	384.951	761.796	398.455	204.542	353.955	652.474	441.876	242.548	323.422	582.604	215.644	208.2	386.638	765.377	413.696	157.742	429.1	579.367	432.075	281.302	583.358	665.258	341.113	259.317	487.641	386.176	451.687	161.003	529.011
166.487	468.196	596.835	430.054	185.949	444.669	606.697	364.128	163.532	486.202	567.609	439.392	166.647	507.077	649.584	441.318	190.229	634.22	617.05	401.241	220.174	384.997	762.676	397.984	204.542	353.955	653.497	441.952	242.796	323.115	583.479	215.805	208.475	386.035	766.819	414.107	157.742	429.1	579.404	432.213	281.351	583.623	665.644	340.216	259.767	487.174	386.344	450.907	160.657	528.691
165.727	468.34	597.353	431.312	185.949	444.669	606.003	363.456	163.532	486.202	566.714	440.202	166.684	507.232	649.148	441.298	189.689	634.174	617.05	401.241	220.159	384.97	764.718	398.793	204.378	353.977	651.986	441.952	242.796	323.115	583.782	214.646	208.475	386.035	766.699	413.25	157.973	428.897	578.137	433.203	281.351	583.623	663.882	340.216	259.992	486.611	385.18	450.907	160.789	528.732
166.443	468.452	596.634	430.58	185.954	444.662	605.843	362.651	163.569	485.566	566.474	440.806	166.684	507.232	648.786	440.279	189.883	634.145	616.024	401.521	220.159	384.97	764.718	398.793	204.369	353.885	653.039	441.912	242.827	322.953	583.782	214.646	209.618	384.925	766.699	413.25	158.423	428.668	578.271	433.188	281.398	584.009	664.721	339.293	259.992	486.611	385.425	450.058	160.412	528.519
166.443	468.452	596.634	430.58	185.961	444.672	605.153	362.651	163.663	485.39	565.521	441.148	166.611	507.303	648.786	441.449	189.436	634.096	615.874	402.707	220.125	385.103	765.314	398.853	204.44	353.837	652.958	442.131	242.827	322.953	584.211	213.583	208.652	383.861	766.84	412.895	158.423	428.428	577.343	433.993	281.436	584.557	663.548	338.404	259.992	486.611	384.723	449.205	161.066	528.849
167.19	468.463	595.649	430.431	185.961	444.672	604.752	361.955	163.663	485.39	565.489	441.359	166.611	507.303	648.409	440.182	189.638	634.072	614.629	401.777	220.113	385.142	765.308	397.696	204.44	353.837	652.958	442.131	242.83	322.837	585.029	213.876	208.995	383.265	767.021	413.03	158.423	428.428	577.343	433.993	281.428	584.854	664.245	337.348	260.112	486.277	385.027	448.334	160.608	528.608
166.558	468.389	595.595	431.641	185.961	444.672	604.078	361.377	163.678	485.249	564.541	441.982	166.392	507.587	648.159	439.764	189.638	634.072	614.623	402.939	220.071	385.12	766.414	398.401	204.425	353.804	652.684	442.687	242.83	322.837	585.637	212.49	208.317	383.795	767.021	411.965	159.016	427.842	576.227	435.207	281.402	585.108	663.004	336.281	260.281	482.827	383.806	448.334	160.764	528.553
168.106	468.389	594.243	431.57	185.999	444.61	603.892	360.882	163.815	484.974	564.541	441.982	166.392	507.587	648.159	439.764	189.914	634.014	613.471	403.473	220.038	384.883	766.414	398.401	204.409	353.786	653.94	443.407	242.83	322.837	585.637	212.49	209.408	382.715	767.159	412.382	159.129	427.24	576.184	435.005	281.402	585.108	663.004	336.281	260.281	482.827	384.283	447.375	160.375	528.376
167.374	468.217	594.243	431.57	186.219	444.42	603.136	360.882	164.004	484.743	563.508	442.262	166.279	507.688	648.029	439.489	189.397	634.025	613.471	403.473	220.038	384.883	767.577	399.081	204.463	353.734	653.673	444.993	242.555	325.049	586.082	211.37	208.699	383.38	766.657	411.867	159.146	427.918	574.948	436.136	281.328	585.28	662.108	335.437	260.685	482.426	383.788	446.944	161.23	528.856
168.212	468.057	592.897	431.649	186.493	444.158	602.915	360.279	164.004	484.743	563.711	442.696	166.187	507.922	647.797	438.335	190.228	634.025	612.128	405.82	219.933	384.752	767.233	398.816	204.463	353.734	654.169	445.543	242.938	322.633	586.451	211.511	209.147	382.599	766.336	411.991	159.146	427.918	575.177	435.958	280.747	582.743	662.878	334.356	261.096	481.973	384.306	446.298	160.69	528.497
167.556	467.935	593.145	432.949	186.493	444.158	602.012	360.289	164.336	484.474	562.356	443.326	166.063	508.332	647.722	437.924	189.753	633.975	612.128	405.82	219.704	384.852	768.604	399.741	204.754	353.509	653.882	446.353	242.938	322.633	586.564	210.352	209.147	382.599	766.336	411.106	159.251	427.529	573.878	437.218	280.747	582.743	661.304	333.501	261.19	481.866	384.306	445.487	160.89	528.575
166.913	467.732	591.737	433.062	186.974	443.794	601.902	359.584	164.752	484.072	562.961	443.736	166.063	508.332	647.677	436.539	189.285	633.965	611.037	405.925	219.704	384.852	768.604	399.741	204.754	353.509	653.99	446.552	243.139	322.449	586.564	210.352	209.835	381.682	766.093	411.089	159.336	426.837	574.091	437.225	280.962	582.896	662.044	332.528	261.19	481.866	384.813	445.417	160.573	528.284
166.913	467.732	591.737	433.062	187.482	443.255	601.142	359.179	165.134	483.721	561.963	443.8	165.87	508.788	647.677	437.559	188.954	633.972	611.218	406.701	219.491	384.937	770.109	399.646	205.323	352.98	653.99	447.302	243.378	322.242	586.48	209.269	209.566	381.781	765.626	410.457	159.419	426.821	573.462	438.123	281.112	583.137	662.436	331.061	261.856	481.834	385.1	444.411	161.381	528.659
167.208	467.381	590.451	433.662	187.827	442.798	601.387	358.656	165.134	482.671	562.342	443.906	165.871	508.793	647.743	436.464	188.945	633.967	609.931	406.701	219.197	385.134	769.66	399.68	205.323	352.98	653.99	447.302	243.723	321.785	586.509	208.836	210.323	380.781	765.01	410.22	159.419	426.821	573.462	438.123	281.309	583.423	662.817	330.94	261.847	481.861	385.278	444.677	161.277	528.667
167.624	467.111	590.512	434.162	187.827	442.798	600.722	357.665	165.642	482.296	561.525	444.256	165.74	508.817	647.91	435.555	188.945	633.967	610.138	407.756	219.203	383.186	770.968	400.404	205.443	352.913	653.99	448.127	244.097	321.545	586.957	207.542	209.86	380.95	765.01	410.22	158.482	427.174	573.076	439.112	281.395	583.573	663.035	329.524	262.042	481.86	385.278	442.666	161.896	529.11
167.624	467.111	589.249	434.501	187.973	442.265	600.76	357.326	165.642	481.921	561.525	444.256	165.74	508.817	647.91	435.555	188.95	633.958	609.286	408.623	219.337	383.236	770.968	400.404	205.596	352.838	654.276	447.117	244.097	321.545	586.957	207.542	210.982	379.735	764.362	410.008	159.632	426.601	573.671	439.097	281.395	583.573	663.035	329.524	262.042	481.86	385.358	442.914	161.746	529.263
168.087	466.8	589.249	434.501	188.116	441.762	600.003	356.531	166.15	481.832	560.556	444.997	165.644	508.745	648.211	434.854	188.968	633.935	609.867	409.361	219.337	383.236	772.173	401.053	206.041	352.575	654.012	447.167	244.495	321.41	587.683	206.333	210.356	380.356	763.412	409.492	159.632	426.601	573.285	440.115	281.492	583.849	663.536	327.882	262.403	481.861	385.464	442.062	162.733	529.728
168.087	466.8	588.171	435.053	188.128	441.399	599.944	356.368	166.15	481.172	560.808	445.557	165.465	508.846	648.492	434.294	188.968	633.935	609.427	409.338	219.587	383.258	771.331	401.999	206.041	352.575	654.246	446.472	244.888	321.342	587.101	206.285	210.675	379.847	763.412	409.492	159.632	426.601	573.606	439.73	281.543	584.091	663.981	327.748	261.871	481.83	385.266	442.738	162.325	529.551
168.721	466.229	588.46	435.722	188.128	441.399	599.258	355.515	166.191	481.363	559.357	446.097	165.193	509.188	648.84	433.757	188.974	633.933	609.427	409.338	219.926	383.58	772.442	402.876	206.737	352.283	654.246	447.342	244.888	321.342	588.262	205.537	210.675	379.847	761.733	408.44	160.54	425.662	572.416	441.065	281.543	584.091	663.981	326.053	262.262	481.81	384.445	440.833	163.042	529.851
168.721	466.229	587.501	436.429	188.16	441.059	599.152	355.67	166.351	480.736	559.659	446.839	165.193	509.188	649.018	433.274	188.981	633.933	608.818	409.238	219.926	383.58	772.442	402.876	207.141	351.623	654.423	446.754	245.071	321.294	588.262	205.537	210.146	379.109	761.733	408.44	160.703	425.404	572.416	441.065	281.563	584.133	664.567	326.574	262.262	481.81	384.235	441.679	160.924	528.77
168.922	465.985	587.501	436.429	188.142	440.928	598.316	354.725	166.409	481.024	558.945	447.571	164.922	509.626	649.018	433.274	188.981	633.933	609.304	409.399	220.083	383.979	773.63	403.636	207.342	351.68	654.196	446.764	245.28	321.222	589.924	204.337	209.756	379.269	760.681	408.065	161.766	425.349	571.736	441.869	281.578	584.139	664.986	324.788	262.562	481.791	383.654	440.577	160.924	528.77
168.976	465.904	586.588	437.152	188.155	440.854	598.091	354.853	167.215	480.199	559.597	447.743	164.944	512.755	649.207	432.756	188.975	633.951	607.84	409.399	220.045	384.193	772.585	404.576	207.342	351.44	654.196	446.764	245.638	321.153	589.049	204.749	210.201	379.291	760.052	407.63	161.766	425.349	571.736	441.869	281.549	584.064	665.267	324.683	261.866	481.77	382.991	441.508	161.605	529.733
169.033	465.841	586.945	437.918	188.155	440.854	596.936	354.221	167.586	480.171	558.758	447.955	165.029	512.881	649.398	433.185	188.975	633.951	608.144	409.442	219.983	384.225	773.846	405.404	206.53	352.092	654.211	447.053	245.869	321.068	590.044	203.77	210.402	379.305	759.799	407.63	161.69	425.012	570.701	442.661	281.153	586.717	665.064	323.292	262.302	481.758	382.991	439.437	161.66	530.226
170.325	465.841	585.767	438.545	188.158	440.808	596.428	354.545	167.927	479.436	558.758	447.955	165.029	512.881	649.398	433.185	188.954	633.967	606.95	409.512	219.902	384.068	773.846	405.404	207.903	351.702	654.489	446.445	245.869	321.068	590.044	203.77	210.402	379.305	758.971	407.314	161.237	424.569	570.502	442.534	281.153	586.717	665.064	323.292	262.302	481.758	382.392	440.647	161.857	530.977
170.548	465.637	585.767	438.545	188.155	440.76	595.758	353.405	167.513	479.208	558.278	449.126	165.155	513.148	649.51	432.31	188.987	633.952	606.824	409.464	219.902	384.068	774.56	406.293	208.521	351.833	654.393	446.481	245.869	321.068	590.819	202.668	210.451	379.276	757.787	406.765	161.305	424.461	569.968	443.496	281.409	586.952	665.215	321.793	262.746	481.736	382.464	440.215	161.857	530.977
171.261	465.339	584.678	439.168	188.153	440.692	595.362	353.816	168.324	478.308	558.944	449.342	165.356	513.492	649.562	431.997	188.987	633.952	605.41	408.81	219.704	384.166	773.678	407.176	209.613	351.593	654.409	445.77	246.093	320.821	589.783	202.669	210.492	379.237	757.621	406.31	161.305	424.461	569.354	443.036	281.729	587.221	665.184	321.441	261.892	481.712	380.798	440.934	162.026	531.94
171.239	464.939	584.831	439.599	188.153	440.692	594.32	353.238	167.133	482.004	557.972	450.092	165.518	513.736	649.617	431.162	189.118	633.854	605.41	408.81	219.5	384.341	773.439	407.994	210.193	351.644	654.195	445.77	246.093	320.821	589.961	201.541	210.492	379.237	756.52	405.774	161.274	424.281	569.354	444.506	281.729	587.221	665.781	319.611	262.31	481.656	380.798	439.194	162.041	532.507
172.014	463.93	583.528	439.536	188.168	440.704	594.074	353.703	167.707	481.202	558.588	449.679	165.518	513.736	649.766	431.412	189.457	633.661	604.246	408.914	219.5	384.341	773.439	407.994	211.316	351.839	654.44	445.076	246.319	320.643	589.961	201.541	210.616	379.14	756.52	405.774	161.363	423.964	568.592	444.194	282.248	587.413	666.133	320.096	262.31	481.656	379.733	440.674	161.993	532.732
172.014	463.93	583.528	439.536	188.171	440.699	593.272	352.428	167.366	481.498	558.576	449.669	165.753	514.071	649.766	430.766	189.901	633.302	604.083	407.969	219.378	384.444	773.513	409.032	211.011	352.063	654.702	445.73	246.446	320.498	589.908	200.228	210.984	378.819	755.427	405.774	161.379	423.856	567.797	445.184	282.712	587.565	666.531	318.143	261.857	481.689	378.769	439.841	161.993	532.732
172.4	463.766	582.482	440.472	188.184	440.706	592.901	353.48	168.413	480.538	559.22	448.674	165.982	514.451	649.922	430.962	190.226	632.989	602.874	408.584	219.173	384.683	773.984	409.872	211.962	351.643	654.702	445.73	246.466	320.363	588.05	200.337	211.406	377.507	755.173	404.724	161.379	423.856	567.797	445.184	282.794	587.542	665.78	317.762	261.538	481.708	377.661	441.382	162.026	533.151
172.108	463.93	582.858	440.767	188.184	440.706	591.794	353.19	167.822	480.914	558.68	448.726	165.879	514.841	649.958	430.542	190.226	632.989	602.702	407.589	219.019	384.71	774.142	410.871	211.461	351.6	654.626	446.001	246.284	320.247	589.718	198.777	211.784	377.061	753.994	404.724	161.379	424.606	566.395	446.251	282.879	587.537	666.126	316.964	261.606	481.617	378.165	439.597	161.475	529.102
173.058	463.51	582.134	441.543	188.187	440.69	591.534	354.241	167.883	480.215	558.68	448.726	165.879	514.841	649.958	430.542	190.421	632.884	601.631	406.65	218.552	385.052	774.142	410.871	212.067	351.54	654.618	444.983	246.284	320.247	589.718	198.777	211.784	376.806	753.994	404.724	161.516	424.549	565.671	445.955	282.879	587.537	666.126	316.964	261.606	481.617	377.226	440.713	161.767	529.527
172.485	463.368	582.134	441.543	188.184	440.702	590.561	352.876	167.364	480.298	558.618	448.694	166.189	515.331	649.924	430.099	190.59	632.746	601.451	405.707	218.552	385.052	774.512	411.851	212.067	351.54	654.431	444.948	246.044	320.27	587.212	197.917	212.18	376.563	752.826	403.822	161.527	424.071	564.806	446.93	282.916	587.525	666.452	316.565	261.722	481.435	376.704	440.393	161.767	529.527
172.919	462.849	581.573	442.532	187.367	445.158	590.528	353.931	167.364	480.298	558.172	447.658	166.41	515.646	649.732	430.5	190.59	632.746	600.388	405.032	218.45	385	774.587	413.043	213.076	351.54	654.253	443.919	245.786	320.273	585.298	198.455	212.18	376.188	752.84	403.504	161.527	424.071	564.602	446.912	283.125	587.522	665.773	317.259	261.886	481.11	375.513	442.458	161.948	529.953
172.594	463.045	581.98	442.552	187.367	445.158	589.853	354.208	167.079	477.906	558.172	449.203	166.399	515.651	649.732	429.435	190.97	632.486	600.388	405.032	218.129	384.901	774.821	414.148	212.358	351.181	654.253	444.819	245.786	320.273	584.546	196.847	212.18	376.188	751.521	402.923	161.548	423.806	563.81	448.083	283.125	587.522	666.52	315.759	262.173	480.634	374.222	440.613	161.985	533.644
172.977	462.828	581.461	443.601	187.626	445.284	589.876	355.446	167.072	477.84	557.405	447.777	166.399	515.651	649.257	430.615	191.608	632.206	599.111	404.353	218.129	384.901	774.821	414.148	213.016	350.518	654.009	443.663	245.767	320.082	584.546	196.847	212.504	375.722	751.521	402.923	161.763	423.554	563.821	447.969	283.252	587.49	666.035	316.82	262.173	480.634	374.188	441.837	161.983	533.668
172.977	462.828	581.461	443.601	187.993	445.579	588.823	353.991	167.505	477.374	556.603	447.794	165.695	514.37	649.257	429.715	192.141	631.96	599.39	403.852	217.589	384.977	774.835	415.221	212.598	350.131	653.414	443.108	245.632	319.924	583.073	195.829	211.735	377.309	750.156	402.966	162.01	423.032	563.26	449.233	283.324	587.444	666.301	316.458	262.48	480.202	373.801	441.524	161.983	533.668
173.249	462.466	580.8	444.497	187.825	445.789	588.853	355.507	167.505	477.374	555.728	446.438	166.583	515.727	648.907	430.108	192.4	631.864	598.259	403.852	217.267	385.086	774.828	416.212	213.86	350.131	653.414	443.108	245.6	320.061	583.073	195.829	212.59	375.656	750.195	403.069	162.01	423.032	563.26	449.233	283.343	587.418	665.809	317.677	262.728	479.711	372.628	443.323	162.151	534.199
172.68	462.855	581.109	444.393	187.825	445.789	587.964	355.512	167.77	476.881	555.728	447.743	166.813	515.944	648.504	429.816	192.4	631.864	598.383	403.288	217.24	385.235	774.601	417.21	213.347	350.1	653.234	441.927	244.881	320.858	581.399	195.01	212.723	375.618	748.785	403.069	162.466	422.538	562.691	450.603	283.481	587.299	665.249	316.644	262.848	479.586	371.11	441.433	162.296	534.809
173.779	462.33	580.313	445.002	188.184	440.679	588.047	356.576	168.3	476.387	555.728	447.743	166.813	515.944	648.504	429.816	192.665	631.805	597.188	402.624	217.4	385.28	774.601	417.21	213.726	350.121	653.234	441.927	244.881	320.858	581.399	195.01	212.723	374.912	748.597	403.054	162.908	421.948	563.073	450.51	283.481	587.299	665.249	316.644	262.848	479.586	371.081	442.781	162.296	534.809
173.371	462.302	580.313	445.002	188.151	440.706	586.76	356.576	168.62	475.885	554.115	446.427	167.202	516.325	647.858	429.527	192.822	631.743	596.974	402.06	217.4	385.28	774.257	418.297	212.902	350.078	652.517	440.008	244.881	320.858	581.687	193.649	212.768	374.852	747.488	403.176	163.017	421.821	562.763	451.82	283.833	587.148	665.117	316.121	262.888	479.533	369.832	443.769	162.296	534.809
173.029	462.133	579.528	445.116	188.162	440.704	586.912	357.211	168.62	475.885	553.364	445.378	167.37	516.621	647.046	430.112	192.822	631.743	595.725	401.586	217.514	385.512	774.16	419.326	214.013	350.078	651.927	439.478	244.702	320.878	581.063	194.26	212.877	374.027	747.621	403.108	163.017	421.821	563.383	451.542	284.339	586.89	665.074	317.623	262.937	479.562	370.006	444.711	162.296	534.809
172.911	461.859	579.563	444.47	188.162	440.704	585.778	357.229	168.893	475.657	552.725	445.378	167.398	516.762	645.465	429.999	192.901	631.757	595.725	401.586	217.531	385.766	773.573	421.492	213.312	350.038	651.927	440.273	244.702	320.878	580.001	193.002	212.877	374.027	746.238	402.986	163.159	421.612	562.067	453.132	284.339	586.89	665.074	315.508	263.003	479.552	368.285	444.711	162.691	536.651
173.296	461.52	578.536	444.475	188.174	440.685	585.867	356.916	168.893	475.657	551.836	444.422	167.398	516.762	644.805	430.755	193.1	631.683	594.504	401.317	217.531	385.766	773.573	421.492	212.609	350.009	651.927	440.273	244.664	321.672	580.001	193.002	212.998	373.162	746.238	402.986	163.409	421.191	562.687	452.803	284.981	586.584	664.995	316.894	263.003	479.552	368.503	445.206	162.708	536.72
173.296	461.52	578.536	444.475	188.172	440.693	584.424	356.916	169.45	475.332	550.729	443.91	167.63	517.101	644.166	429.509	193.657	631.517	594.265	401.117	217.362	386.102	773.259	423.175	212.084	349.957	650.966	438.919	244.953	321.719	578.568	191.449	213.127	373.198	745.138	403.172	163.449	421.083	561.917	453.464	285.313	586.411	664.853	315.958	263.19	479.273	367.13	445.724	162.708	536.72
173.736	461.205	577.57	444.315	188.17	440.698	584.607	356.628	169.45	475.332	550.729	443.91	167.976	517.571	643.77	430.333	194.358	631.251	593.075	401.117	217.37	385.717	773.259	423.175	212.084	349.957	650.966	438.919	245.385	321.471	578.599	192.615	213.302	372.646	745.755	403.528	163.449	421.083	561.917	453.464	285.387	586.343	664.458	316.784	263.579	478.701	367.343	446.255	162.808	536.895
173.908	461.114	577.872	443.091	188.17	440.698	583.658	356.082	169.489	475.305	549.446	443.165	168.116	517.909	643.008	430.152	194.358	631.251	592.885	400.693	217.317	386.004	771.808	424.521	212.108	349.899	650.473	437.944	245.385	321.471	576.875	191.621	213.555	372.747	743.789	403.528	163.508	421.011	560.97	454.237	285.567	586.216	663.915	314.832	264.083	478.243	365.552	446.255	162.897	536.977
173.908	461.114	576.942	442.528	188.164	440.703	583.993	355.629	169.532	474.22	549.446	443.165	168.116	517.909	643.008	430.152	194.918	631.02	591.674	400.298	218.691	385.769	771.808	424.521	212.435	349.525	649.871	437.969	245.385	321.471	576.875	191.621	213.555	371.892	744.345	403.82	163.559	420.914	561.082	454.134	285.567	586.216	663.915	314.832	264.083	478.243	365.879	446.864	162.949	537.104
174.215	460.987	576.942	442.528	188.169	440.702	582.523	355.629	169.538	474.352	548.409	442.715	168.309	518.24	641.987	429.755	195.276	630.848	591.37	399.827	218.691	385.769	771.16	425.427	212.807	349.16	649.871	436.934	245.903	321.173	575.397	190.492	213.703	372.097	743.068	404.207	163.639	420.572	560.141	455.545	285.781	586.123	663.159	313.686	264.487	477.835	364.665	447.578	162.949	537.299
174.788	460.673	577.048	441.093	188.186	440.722	582.8	355.061	170.418	474.352	548.431	442.138	168.635	518.628	641.84	430.241	195.99	630.848	590.331	399.133	218.413	386.488	770.202	425.298	212.807	349.16	649.055	436.915	245.879	320.897	575.656	191.554	213.743	371.843	743.436	404.457	163.639	420.572	560.079	455.067	284.6	586.54	662.596	313.56	264.686	477.635	365.269	448.417	162.949	537.299
175.18	460.653	576.831	439.439	188.186	440.722	582.024	354.529	170.418	474.352	547.429	442.138	168.653	518.689	640.581	430.151	196.369	630.676	590.331	399.133	218.49	386.22	769.476	426.275	212.9	349	649.055	435.865	245.879	320.897	574.292	190.081	213.743	371.843	741.657	404.457	163.696	420.867	559.236	456.568	284.6	586.54	662.596	313.56	264.712	477.642	363.415	447.412	163.468	538.263
175.671	460.53	575.712	438.727	188.198	440.729	582.572	354.118	170.765	473.893	547.368	441.625	168.653	518.689	640.661	430.677	196.25	631.583	589.221	398.544	218.49	387.345	769.476	426.275	212.918	348.953	648.748	435.834	245.786	320.776	574.292	190.081	213.814	371.308	741.99	404.658	163.849	420.435	559.08	456.141	286.243	585.793	662.355	313.332	264.712	477.642	364.205	448.293	164.048	538.942
175.671	460.53	575.712	438.727	187.674	447.636	581.088	354.118	170.938	473.863	546.541	441.9	168.778	518.814	639.392	430.092	195.992	631.524	589.345	397.725	218.511	386.975	768.505	427.98	211.82	349.928	648.593	434.9	245.641	320.724	573.029	189.119	214.136	371.642	740.749	404.69	163.779	420.069	558.216	456.718	286.728	585.564	662.187	312.368	264.847	477.542	363.162	449.209	164.048	539.362
176.216	460.477	574.719	437.844	187.894	447.54	581.565	353.649	170.938	472.873	546.748	441.511	169.15	519.253	639.357	430.68	196.652	631.285	588.298	397.725	218.487	391.496	767.782	427.276	211.82	349.928	648.593	434.9	245.612	320.647	573.659	190.067	214.136	370.712	741.146	404.633	163.779	420.069	558.216	456.718	288.324	585.321	662.312	311.145	264.898	477.512	363.911	449.934	164.048	539.362
176.3	460.503	575.204	437.507	187.894	447.54	580.723	353.09	171.526	473.226	546.102	440.776	169.5	519.636	638.148	430.695	196.652	631.285	588.511	396.882	218.6	390.881	767.108	428.976	211.949	349.756	648.486	433.943	245.737	320.528	572.783	188.245	215.423	371.139	739.112	404.633	163.746	419.546	557.289	455.64	288.842	585.175	662.61	310.089	264.899	477.519	361.85	450.204	164.614	539.907
176.3	460.503	575.047	436.969	187.961	447.273	581.17	352.433	172.049	472.888	546.102	440.776	169.5	519.636	638.148	430.695	197.03	631.115	587.74	396.085	218.325	390.023	767.108	428.976	213.34	348.766	648.274	434.07	245.737	320.528	572.783	188.245	215.423	370.104	739.112	404.633	163.753	419.715	557.846	454.391	289.666	585.175	662.61	310.089	264.899	477.519	362.587	451.048	164.889	540.064
176.255	460.539	575.047	436.969	187.983	447.121	579.547	352.433	172.305	473.336	545.366	439.817	170.434	519.892	636.93	430.776	196.597	631.431	587.74	396.085	218.325	390.023	766.374	429.866	213.779	348.548	648.13	432.96	246.007	320.467	571.626	187.136	215.602	370.684	739.189	403.702	163.775	419.486	555.833	455.895	289.55	585.082	663.755	308.915	264.965	477.517	361.672	452.035	165.687	540.784
176.201	460.627	575.631	436.206	187.842	447.098	580.114	351.813	172.305	472.21	545.824	439.828	170.505	519.947	636.982	431.576	197.304	630.726	587.053	394.331	218.236	389.9	765.801	429.579	213.779	348.548	647.887	432.883	246.405	320.369	572.516	187.735	215.645	370.494	738.926	402.888	163.775	419.486	555.828	455.567	289.982	584.994	664.102	307.97	264.961	477.521	362.01	452.664	165.734	540.386
176.107	460.621	576.224	435.191	187.842	447.098	579.178	350.078	172.597	472.848	544.627	438.762	170.501	520.184	635.804	431.63	197.096	631.043	587.053	394.331	218.437	389.931	764.749	431.083	214.1	348.333	647.887	431.878	246.405	320.369	571.111	186.559	215.645	370.494	738.127	402.234	163.893	418.845	554.423	455.567	289.982	584.994	663.277	307.97	265.244	476.5	360.435	453.189	166.026	540.729
177.269	460.621	575.156	434.19	188.231	440.773	579.54	349.75	172.763	472.638	544.799	438.972	170.501	520.184	635.95	432.256	197.912	630.821	585.955	393.616	218.437	391.281	764.749	431.083	214.082	348.263	647.582	431.715	246.521	320.523	571.111	186.559	215.748	370.18	738.127	402.234	164.142	418.789	554.423	455.567	290.894	584.879	664.179	306.974	265.244	476.5	360.775	453.521	165.74	540.161
177.263	460.643	575.156	434.19	188.261	440.777	577.839	349.195	172.849	473.143	544.043	438.365	171.453	520.487	634.463	432.256	198.004	630.956	585.819	392.914	218.556	391.26	765.358	431.999	213.999	348.148	647.364	431.057	246.634	320.571	569.753	185.68	215.723	370.713	737.541	401.579	164.54	417.771	553.356	455.849	290.399	584.769	664.314	305.901	265.244	475.75	359.611	454.506	165.74	540.941
177.474	460.645	574.874	433.324	188.272	440.791	578.406	349.06	172.849	472.168	543.92	438.914	171.933	520.626	634.511	432.995	198.004	630.386	584.95	392.914	218.573	391.563	764.839	431.815	213.999	347.758	647.364	431.057	246.565	320.745	570.009	185.899	215.764	370.41	737.616	400.887	164.54	417.771	553.356	455.849	289.553	585.223	665.376	304.881	265.244	475.75	359.234	454.459	165.447	540.423
177.145	460.668	575.376	432.623	188.272	440.791	577.759	348.217	173.047	472.901	542.848	438.248	172.743	520.696	633.606	433.223	198.004	630.386	584.638	392.302	218.481	391.015	763.992	433.07	213.895	347.652	647.315	430.608	246.421	320.86	568.445	185.33	215.75	370.997	736.71	400.887	164.861	416.766	552.117	455.612	288.633	585.13	665.624	302.658	266.413	475.353	359.234	455.749	165.852	540.623
177.856	460.668	575.781	431.6	188.29	440.826	578.315	347.963	173.386	472.49	542.848	438.248	172.743	520.696	633.606	433.223	198.809	629.831	583.537	391.69	218.378	389.743	763.992	433.07	213.89	347.612	647.082	431.078	246.421	320.86	568.445	185.33	215.75	370.022	736.914	400.286	165.151	416.836	552.241	454.839	290.451	585.13	665.624	302.658	266.446	475.873	358.835	455.494	165.868	540.229
177.299	460.606	575.781	431.6	188.312	440.81	576.911	347.963	173.7	472.988	542.554	437.571	173.474	520.154	632.407	433.45	198.975	630.6	583.256	391.222	218.378	389.743	763.056	433.013	213.777	347.477	646.765	430.33	246.262	321.022	566.815	185.022	215.718	370.579	736.587	399.62	165.256	416.142	550.963	454.605	290.859	584.441	666.436	301.101	266.446	475.033	358.814	455.932	166.409	541.159
177.703	460.669	576.034	430.64	188.275	440.819	577.471	347.648	174.234	472.403	542.069	438.032	173.381	520.11	632.619	433.606	198.975	630.6	582.446	391.222	218.446	388.419	763.113	433.249	213.777	347.147	646.63	430.984	246.122	321.122	567.012	185.392	215.869	370.283	736.825	398.855	165.256	416.142	551.061	454.19	291.555	584.199	667.181	301.026	266.602	475.52	357.095	455.776	166.405	540.97
176.994	460.648	576.202	429.816	188.275	440.819	576.9	346.499	174.511	472.779	541.16	436.727	173.726	519.817	631.545	433.717	198.81	630.917	582.446	391.222	218.646	388.49	762.104	433.92	213.727	346.765	646.63	429.874	246.122	321.122	565.459	185.109	215.869	370.283	737.369	397.985	165.415	415.581	549.631	454.19	291.555	584.199	667.804	299.356	266.701	475.132	357.095	457.351	166.915	541.638
177.288	460.673	576.493	429.131	188.257	440.869	577.471	346.02	174.971	472.58	540.28	437.295	173.726	519.817	631.741	433.567	199.582	630.269	581.007	391.198	218.646	388.49	762.104	433.92	214.806	346.695	646.59	430.497	245.9	320.997	565.459	185.109	215.984	369.848	737.369	397.985	165.435	416.164	549.894	453.843	292.764	583.881	667.804	299.356	266.701	475.132	356.014	456.758	166.942	541.447
177.288	460.673	576.493	429.131	188.291	440.843	575.922	345.39	174.971	472.58	539.077	436.848	173.263	519.542	630.317	433.567	200.006	630.018	580.442	391.335	218.392	389.87	760.905	434.826	214.673	346.664	646.571	429.662	245.616	320.774	563.841	184.419	216.253	370.197	736.807	397.164	166.419	415.608	549.282	454.087	292.117	583.649	668.066	297.898	266.776	474.871	354.785	457.982	166.942	542.437
176.094	460.465	576.79	428.401	188.291	440.848	576.708	345.338	175.55	472.58	538.618	437.509	172.92	519.442	630.477	433.367	200.274	629.997	579.591	391.935	218.597	389.09	761.263	435.814	215.855	346.184	646.571	429.662	245.457	320.583	563.962	185.268	216.386	369.607	736.859	397.089	166.419	415.608	549.282	454.087	293.191	583.342	668.066	297.898	266.777	475.371	353.901	457.368	166.523	541.811
176.81	460.669	576.815	427.742	188.291	440.848	576.468	344.649	174.656	472.685	537.56	437.014	171.602	519.068	629.535	433.108	200.274	629.997	579.163	392.225	218.537	389.347	760.086	437.349	214.961	345.9	646.519	428.672	245.352	320.324	562.385	184.623	216.434	369.827	736.565	396.159	167.206	415.358	548.477	453.38	292.546	583.108	669.208	296.233	266.725	475.065	352.89	458.988	167.172	542.008
177.747	460.669	576.788	426.893	188.336	440.853	577.305	344.803	175.105	472.361	537.56	437.014	171.602	519.068	629.535	433.108	200.925	629.623	578.306	391.7	218.527	389.847	760.086	437.349	215.211	345.356	646.698	429.151	245.352	320.324	562.385	184.623	216.434	368.867	736.71	396.255	166.479	415.945	549.039	452.934	294.348	583.108	669.208	296.233	266.715	475.703	352.739	457.925	167.255	541.866
175.917	460.365	576.788	426.893	188.332	440.854	575.948	344.023	174.59	471.833	536.526	436.816	171.803	519.176	628.48	432.876	201.237	629.413	577.541	393.058	218.527	389.847	758.865	437.511	214.525	345.314	646.971	428.127	245.421	320.112	560.858	184.519	215.46	370.116	736.406	395.639	166.896	415.532	548.432	452.059	293.397	582.953	669.276	294.833	266.715	474.818	350.719	459.059	167.876	542.961
177.263	460.233	576.677	426.079	188.308	440.884	576.597	344.025	175.531	471.833	536.093	437.632	171.824	519.181	628.809	432.607	201.832	628.933	576.131	393.186	218.487	390.214	758.865	437.511	215.747	345.014	647.367	428.616	245.579	319.746	561.261	184.433	216.421	368.299	736.408	395.603	166.896	415.532	548.665	451.652	292.687	583.067	669.987	295.077	266.726	475.346	350.193	458.602	167.711	542.982
176.724	459.996	576.442	425.262	188.308	440.884	576.177	343.604	175.085	471.25	535.27	436.447	171.812	519.195	627.776	432.317	201.937	628.974	576.131	393.186	218.316	390.414	757.445	438.091	214.967	344.655	647.367	426.875	245.579	319.746	559.992	184.237	216.421	368.299	736.275	394.597	166.729	416.167	547.491	451.292	292.687	583.067	670.505	293.759	266.726	474.506	350.193	459.622	168.017	543.893
177.047	459.773	576.165	424.377	188.315	440.907	576.401	343.762	174.651	470.791	534.929	437.359	171.812	519.195	628.087	431.839	202.023	628.897	574.767	393.302	218.316	390.414	757.445	438.091	215.298	344.304	647.55	427.49	245.514	319.53	559.992	184.237	216.439	368.112	736.275	394.597	166.679	415.6	547.66	450.734	294.574	582.665	670.505	293.759	266.726	474.506	349.931	459.248	167.677	543.903
177.047	459.773	576.165	424.377	188.28	440.924	575.147	342.907	174.381	470.403	533.865	437.384	171.901	519.309	626.676	431.839	202.165	628.859	574.767	393.302	218.193	390.629	755.844	438.319	214.751	344.523	647.759	427.126	245.233	319.494	558.894	183.559	216.41	367.85	736.024	393.785	167.652	415.003	546.707	449.941	293.755	582.479	671.144	292.285	266.701	475.603	347.775	459.661	168.46	544.863
176.55	459.682	575.981	424.681	187.448	442.053	575.718	343.503	174.381	470.403	533.62	438.4	171.916	519.359	626.676	431.839	203.033	628.106	573.855	392.657	218.082	391.02	755.816	438.69	215.76	343.893	647.759	427.126	244.969	319.498	559.181	182.836	216.358	367.391	735.665	393.857	167.652	415.003	546.707	449.941	294.822	582.086	671.012	292.218	266.688	476.338	347.157	458.63	167.912	544.464
176.453	459.381	575.574	424.106	187.448	442.053	574.959	343.077	174.486	469.842	532.336	438.293	171.929	519.445	626.078	430.971	203.033	628.106	572.838	394.173	217.88	391.521	754.339	438.877	215.194	344.173	647.759	425.775	244.749	319.545	557.905	182.008	215.93	370.338	735.665	392.521	168.629	414.311	545.864	449.088	294.331	581.62	670.832	290.612	266.743	476.124	345.952	460.16	167.45	541.151
176.453	459.381	575.574	423.461	187.593	441.967	574.82	343.648	174.437	469.606	532.336	438.293	171.929	519.445	626.078	430.971	203.4	627.829	571.388	394.105	217.637	392.129	754.339	438.877	215.898	344.037	648.265	427.564	244.749	319.545	557.905	182.008	215.93	370.338	735.2	392.928	168.73	414.508	545.507	448.892	296.142	581.62	670.832	290.612	266.889	475.796	345.736	458.976	167.471	540.774
176.631	459.085	575.574	423.461	188.512	440.886	574.82	342.598	174.463	469.378	531.241	437.891	171.929	520.125	625.042	430.594	203.281	627.889	571.165	394.911	217.637	392.129	752.661	439.095	215.466	343.679	648.438	427.368	244.779	319.787	556.61	181.22	216.404	369.926	734.353	392.445	169.721	413.94	544.497	448.174	295.654	581.213	671.781	289.18	267.487	475.796	344.487	459.223	168.21	541.914
176.631	459.085	574.126	422.304	188.888	440.797	574.498	343.142	174.463	469.378	531.369	438.664	172.598	520.12	625.354	430.261	204.019	627.109	569.81	394.525	217.581	392.667	752.594	439.416	215.466	343.679	648.558	428.54	244.617	319.878	556.985	180.631	216.919	369.56	733.848	393.089	169.721	413.94	544.204	447.936	296.514	580.94	671.943	289.001	267.916	475.227	344.243	457.737	168.13	541.599
176.906	458.601	573.407	422.714	188.888	440.797	572.936	343.246	174.554	468.94	529.713	437.914	171.898	520.431	624.553	430.146	203.971	627.319	569.81	394.525	217.602	392.705	750.987	439.297	215.132	343.298	648.558	427.25	244.617	319.878	555.849	179.745	216.919	369.56	733.047	392.341	169.177	414.352	544.204	447.215	296.514	580.94	672.53	287.494	268.449	474.787	342.938	459.342	168.187	541.7
177.101	458.316	572.713	421.984	189.327	440.647	572.325	344.043	175.352	468.227	529.843	438.289	171.898	520.431	624.59	430.202	204.46	627.561	568.27	394.194	217.602	393.65	750.987	439.297	215.067	343.201	649.124	428.212	243.713	319.653	555.849	179.745	217.261	369.36	733.047	392.341	169.018	414.775	543.963	447.099	297.354	580.831	672.53	287.494	268.449	474.787	343.652	458.07	167.673	541.282
177.101	458.316	572.713	421.984	189.857	440.506	571.754	343.143	175.29	467.796	528.42	438.01	172.609	520.729	623.429	430.202	203.99	627.771	568.4	394.662	217.581	393.97	749.61	440.226	215.266	346.089	649.651	428.573	244.804	320.102	554.667	178.802	217.18	369.157	732.263	391.572	169.09	414.798	543.192	446.075	296.255	580.751	673.187	286.042	268.777	474.502	341.617	457.626	168.442	542.152
177.175	458.174	571.868	421.559	190.057	440.538	571.314	344.061	175.29	467.796	528.963	438.143	171.834	520.133	623.363	430.079	204.35	627.597	567.111	393.777	217.253	396.858	749.605	439.988	215.266	346.089	649.651	428.573	244.473	320.037	555.134	178.074	217.134	369.137	731.842	392.171	169.09	414.798	543.192	446.075	296.974	580.67	672.626	285.97	268.577	474.436	341.536	456.199	167.796	544.763
177.257	458.099	571.015	422.379	190.057	440.538	570.751	344.123	174.941	467.509	527.667	437.755	171.703	520.311	622.466	429.932	204.35	627.597	567.199	394.231	217.279	395.046	748.129	440.335	215.811	345.82	650.308	428.885	243.45	319.499	553.816	177.366	217.03	369.165	731.43	390.866	169.061	414.797	542.336	445.159	295.79	580.629	671.938	284.366	268.799	474.386	339.974	457.639	167.954	544.793
177.257	458.099	570.175	421.923	190.258	440.586	570.727	345.127	174.811	467.313	527.667	437.755	171.703	520.311	622.466	429.932	204.809	627.422	565.932	393.389	217.419	396.138	748.129	440.335	215.9	345.615	650.984	430.146	243.45	319.499	553.816	177.366	217.03	369.165	731.43	390.866	169.154	414.81	541.961	445.17	297.943	581.679	671.938	284.366	268.324	474.372	339.983	456.267	167.608	544.997
177.232	458.073	570.175	421.923	190.548	440.664	569.954	345.127	174.894	467.001	526.477	437.503	171.987	520.716	621.522	429.793	204.492	627.125	566.602	393.951	217.419	396.138	746.433	440.078	215.966	345.299	651.753	430.377	243.559	319.411	552.71	176.606	216.944	369.103	730.176	390.7	169.501	414.744	541.214	444.113	296.791	581.642	672.766	283.023	269.272	474.372	338.695	456.221	168.163	544.997
177.248	458.118	569.366	421.616	190.965	440.742	570.022	346.242	174.894	466.446	527.109	437.066	171.474	519.908	621.581	429.524	205.281	626.51	566.035	393.543	217.47	396.537	746.927	439.911	215.966	345.299	651.753	430.377	244.194	320.264	553.369	175.814	216.841	369.137	729.775	391.203	169.501	414.744	540.524	444.686	297.185	581.45	672.319	282.805	268.645	474.406	338.957	455.243	167.851	545.354
177.241	458.095	568.491	422.486	190.965	440.742	569.455	347.001	175.132	466.059	525.093	437.066	171.486	520.182	620.79	429.271	205.139	626.108	566.035	393.543	217.479	395.776	745.595	440.016	216.149	344.944	651.753	430.377	244.194	320.264	552.368	174.981	216.841	369.137	728.968	389.673	170.085	414.658	540.524	443.246	297.185	581.45	672.054	281.469	268.873	474.386	337.167	455.918	167.579	546.119
177.204	457.833	567.841	422.311	191.594	440.744	569.715	347.65	176.102	465.397	525.989	436.368	171.486	520.182	621.143	428.967	205.564	625.979	565.505	393.268	217.479	396.842	745.595	440.016	216.114	344.975	653.56	432.682	243.835	320.303	552.368	174.981	216.695	369.181	728.709	390.423	170.682	414.424	540.018	443.89	297.765	581.53	672.054	281.469	268.873	474.386	337.515	455.007	167.429	546.708
177.204	457.833	567.841	422.311	192.128	440.837	568.689	347.65	176.101	465.356	525.232	435.649	171.489	520.343	620.198	428.967	205.165	626.085	566.396	393.87	217.511	396.278	744.307	439.879	216.1	344.99	654.375	432.895	243.439	320.286	551.557	173.717	216.478	368.934	727.76	389.733	170.959	414.335	539.048	443.749	296.75	581.488	671.847	280.345	269.311	474.175	336.094	454.298	167.429	546.708
177.294	457.571	567.16	421.763	192.765	441.003	569.217	348.35	176.997	464.831	526.36	435.033	171.445	519.809	620.507	428.511	205.737	625.844	564.922	392.895	217.382	396.482	744.786	439.799	216.1	344.99	654.375	432.895	243.418	317.374	552.099	172.772	216.291	368.396	727.945	390.592	170.959	414.335	539.048	443.749	297.787	581.238	670.77	280.586	269.019	473.912	336.473	453.794	167.457	546.747
177.442	457.307	566.723	423.293	192.765	441.003	568.727	348.928	176.758	464.652	525.631	434.224	171.391	519.147	619.758	427.938	205.737	625.844	565.895	393.524	217.483	395.839	743.418	439.903	215.623	342.735	655.266	432.191	243.482	317.335	551.342	171.825	215.872	367.895	726.993	389.272	171.085	414.24	537.512	443.3	297.221	581.117	670.566	279.166	268.943	473.492	334.346	453.794	167.492	546.754
177.442	457.307	566.331	422.821	193.292	441.224	569.544	349.572	177.229	464.118	525.631	434.224	171.391	519.147	619.758	427.938	206.156	625.761	565.254	392.973	217.616	396.03	743.418	439.903	215.877	342.488	656.129	432.353	243.482	317.335	551.342	171.825	215.872	367.895	726.966	390.168	171.318	414.151	536.702	444.135	298.966	581.447	670.566	279.166	269.345	472.873	334.679	453.352	167.547	546.863
177.603	456.945	566.331	422.821	193.435	441.35	568.379	349.572	176.639	464.45	525.114	433.474	171.85	519.056	619.137	427.333	205.617	625.697	566.069	393.188	217.616	396.03	742.046	440.649	216.114	342.29	657.033	432.849	243.575	317.347	550.905	171.019	216.344	364.688	726.247	389.646	171.577	414.026	535.587	443.661	298.509	581.476	670.48	277.801	270.029	472.873	333.462	452.892	167.547	546.863
177.817	456.111	566.131	422.461	193.623	441.518	569.181	350.406	177.685	463.55	525.856	432.652	171.426	518.98	619.421	426.792	206.407	625.007	564.498	392.078	217.811	395.477	742.362	440.885	216.114	342.29	657.891	432.339	243.72	317.31	551.514	170.964	216.375	363.729	726.047	390.16	171.577	414.026	534.737	445.073	297.674	581.118	669.694	278.167	270.411	472.264	333.882	452.307	167.509	547.166
177.817	456.111	566.179	422.447	193.623	441.518	569.034	350.133	177.222	463.76	525.856	432.652	171.389	518.942	618.946	426.296	206.007	625.008	564.498	392.078	217.909	394.759	741.28	440.825	216.114	342.29	657.891	433.615	243.72	317.31	551.197	169.868	216.375	363.729	725.383	389.493	171.995	412.959	534.494	443.198	297.674	581.118	669.312	276.347	270.387	470.751	331.925	452.307	167.509	547.166
177.817	455.631	565.847	421.718	193.737	441.605	569.671	350.589	177.885	462.874	526.408	431.775	171.389	518.942	619.598	425.801	205.975	625.261	564.909	391.555	217.909	396.289	741.28	440.825	216.351	342.049	658.688	432.66	244.142	317.223	551.197	169.868	216.527	364.079	725.383	389.493	171.133	413.389	533.786	444.655	297.558	581.07	669.312	276.347	270.387	470.751	332.411	451.818	167.606	544.511
178.394	455.374	565.847	421.718	193.749	441.628	568.571	350.589	177.429	462.964	526.654	431.351	171.388	518.94	618.53	425.801	205.975	625.261	565.656	391.418	217.986	395.656	739.615	440.825	216.366	342.027	659.298	432.705	244.655	317.017	550.934	168.768	216.527	364.079	724.15	388.383	172.116	412.517	533.193	444.573	297.841	581.061	670.328	275.306	270.35	470.941	331.229	451.177	167.606	544.511
178.739	454.908	564.808	420.803	193.804	441.569	569.203	350.855	178.604	461.959	526.654	431.351	171.356	518.907	619.182	425.224	206.415	625.54	564.389	390.488	217.522	397.037	741.104	442.019	216.366	342.027	659.298	432.705	245.12	316.815	551.316	168.491	217.262	362.228	725.231	388.669	172.116	412.517	533.193	444.573	298.433	581.048	670.807	275.741	270.399	471.514	331.546	450.561	167.497	544.711
179.025	455.189	564.805	420.625	194.752	441.179	568.698	351.624	178.117	462.022	526.575	430.518	171.328	518.934	619.544	425.089	206.415	625.54	565.236	390.48	218	395.572	740.104	442.904	216.361	342.031	660.702	432.999	245.355	316.755	551.601	167.028	217.408	361.865	724.085	388.669	172.436	411.922	532.527	444.673	299.055	581.045	671.096	273.933	270.619	470.165	329.869	450.561	167.34	544.97
179.025	454.274	564.403	419.407	194.954	441.166	568.991	352.012	178.616	461.15	526.575	430.518	171.328	518.934	619.544	425.089	206.73	625.633	564.987	389.617	217.996	395.75	740.104	442.904	216.361	342.031	660.497	431.886	245.355	316.755	551.601	167.028	217.408	361.865	724.611	388.181	172.688	411.691	532.643	446.883	299.055	581.045	671.096	273.933	270.693	470.251	330.138	449.882	167.166	545.627
179.526	454.604	564.403	419.407	194.979	441.339	567.96	352.582	177.873	461.35	526.342	430.474	171.305	518.912	619.592	424.727	207.16	625.72	565.698	389.197	217.996	395.75	739.097	443.698	216.357	342.033	661.317	432.064	245.595	316.693	551.448	165.741	217.408	361.865	723.954	387.471	173.818	411.335	532.167	447.18	299.809	581.013	670.244	271.728	270.693	469.531	328.89	449.245	167.166	545.627
179.998	453.915	563.787	418.092	195.273	441.58	568.099	352.856	178.951	460.329	526.018	430.5	171.284	518.866	619.267	424.362	207.16	625.72	565.556	388.563	217.846	396.136	740.016	444.822	216.357	342.033	660.492	431.014	245.725	316.603	551.448	165.741	217.509	361.836	724.524	386.783	173.818	411.335	532.629	448.729	300.1	580.944	672.456	272.883	270.739	470.019	329.099	448.537	166.905	549.76
180.365	454.331	564.787	417.661	195.843	441.58	567.347	353.569	178.363	460.637	526.018	430.095	171.221	518.798	618.968	423.91	207.472	625.884	565.556	388.563	217.711	395.432	739.188	445.728	216.401	341.979	662.353	432.349	245.725	316.603	551.448	164.646	217.509	361.836	723.982	386.17	174.492	411.05	531.485	447.334	300.1	580.944	672.783	271.457	270.862	469.62	327.587	448.537	166.905	549.76
180.463	453.985	564.514	416.588	196.662	441.662	567.159	353.441	178.831	459.911	525.428	430.173	171.221	518.798	618.608	423.698	207.565	625.944	565.155	387.589	217.711	395.432	739.188	445.728	216.655	341.81	661.244	431.592	245.741	316.617	551.448	164.646	217.708	361.745	723.982	386.17	173.888	411.024	532.175	449.078	300.211	580.93	672.783	271.457	270.862	469.62	327.805	447.778	166.783	550.144
180.463	453.985	564.514	416.588	197.174	441.623	566.209	354.281	178.224	460.241	524.682	429.896	171.221	518.798	618.608	423.218	207.666	626.007	565.889	387.266	217.589	394.847	738.792	447.262	216.902	341.573	663.295	432.957	245.811	316.578	549.229	165.304	217.878	361.692	723.243	385.378	174.359	410.177	532.012	449.617	300.336	580.9	673.906	270.159	270.907	469.252	326.67	447.329	166.783	550.144
180.525	453.814	564.255	415.38	197.387	441.581	566.188	354.034	179.54	459.176	523.59	430.513	171.242	518.577	618.207	423.077	208.493	626.194	565.053	386.876	217.251	394.855	740.042	447.944	216.902	341.573	663.295	432.957	246.095	316.533	548.131	165.975	217.942	361.688	723.925	384.722	174.359	410.177	532.012	449.617	300.477	580.855	675.184	271.132	271.022	469.747	326.67	447.329	166.562	550.732
180.598	454.161	565.291	415.449	198.287	441.191	565.16	354.614	179.159	459.407	522.801	430.39	171.245	518.492	618.207	422.612	208.493	626.194	565.669	386.14	216.769	395.211	739.596	449.029	217.169	341.398	662.996	433.012	246.426	316.48	547.375	165.545	217.988	361.672	722.901	384.722	174.819	409.454	531.548	450.25	300.852	580.772	676.949	270.246	271.012	470.461	325.339	446.503	166.722	547.114
180.692	453.813	565.365	414.353	199.08	441.175	565.03	354.353	179.715	459.35	522.801	430.39	171.245	518.492	618.207	422.612	208.745	626.19	565.601	385.032	216.375	395.641	739.596	449.029	217.383	341.314	661.788	432.973	246.426	316.48	547.375	165.545	217.988	361.672	723.39	384.017	174.118	409.697	531.548	450.25	300.852	580.772	676.949	270.246	271.011	470.788	325.3	445.965	166.775	547.25
180.692	453.813	565.365	414.353	199.737	441.352	563.993	355.583	179.849	459.224	521.808	430.427	171.33	518.383	617.136	422.236	208.359	626.216	566.325	384.402	216.375	395.641	739.185	450.392	217.383	341.314	662.724	434.084	246.435	316.494	546.688	165.21	218.073	361.639	723.517	382.747	174.438	409.269	530.074	450.25	301.35	580.586	677.46	269.793	271.011	469.618	324.035	444.984	166.775	547.25
180.846	453.324	565.531	413.469	199.877	441.452	564.068	355.244	179.849	459.224	520.955	431.549	171.45	518.401	616.355	422.53	208.359	625.826	567.079	384.019	216.191	395.996	739.908	450.789	217.383	341.314	661.739	434.27	246.459	316.51	544.65	166.089	218.09	361.629	723.323	382.022	174.438	409.269	532.068	453.474	301.35	580.586	677.538	270.716	271.094	469.587	323.84	445.293	166.9	547.495
180.88	454.126	566.6	413.39	200.733	441.452	563.465	356.204	180.054	458.881	519.922	431.549	171.509	517.92	615.633	422.192	207.885	625.826	567.079	384.019	216.204	396.408	739.483	452.321	218.171	340.898	664.013	435.426	246.459	316.51	543.98	165.516	218.09	361.629	723.307	381.33	174.893	409.021	530.444	453.474	301.35	580.586	678.706	270.764	271.084	469.335	323.84	443.913	167.081	547.952
180.866	453.671	566.855	412.538	200.497	441.353	563.687	355.889	180.544	458.769	518.994	432.611	171.509	517.92	615.041	422.785	208.634	626.008	567.672	382.807	216.204	397.593	739.483	452.321	218.461	340.685	662.749	435.638	246.47	316.501	543.98	165.516	218.313	362.441	723.307	381.33	174.204	409.314	531.144	454.342	302.472	579.879	678.706	270.764	271.084	469.335	323.72	444.251	167.34	548.359
180.866	453.671	566.855	412.538	201.025	440.857	562.76	357.074	180.826	458.732	518.025	433.402	171.569	517.884	615.041	421.945	208.433	626.223	567.672	382.807	216.152	397.945	739.234	453.877	218.465	340.649	664.592	436.643	246.571	316.374	543.98	164.271	217.925	363.283	723.215	380.53	173.578	409.165	530.437	454.813	302.951	579.578	680.199	270.704	271.109	468.939	321.815	443.452	167.34	548.359
180.943	454.159	567.153	411.603	200.755	440.787	563.17	356.853	180.826	458.732	518.078	433.814	171.623	517.807	614.356	422.666	208.764	626.165	567.672	382.432	215.966	397.945	739.707	453.181	218.465	339.989	664.592	436.643	247.007	316.24	540.347	165.468	217.966	363.059	723.349	380.304	173.578	409.165	530.437	454.813	302.951	579.578	680.706	272.24	271.126	469.69	321.299	444.094	167.696	548.681
180.963	454.442	568.303	411.528	201.557	440.397	562.644	357.763	180.965	458.703	516.908	434.347	172.08	519.622	612.904	422.822	208.764	626.165	567.672	382.432	215.763	397.892	738.795	454.861	218.465	339.989	662.245	437.06	247.53	315.545	540.509	164.919	218.044	363.245	723.349	380.064	173.57	408.705	529.721	456.388	302.951	579.578	681.775	272.55	271.394	469.181	320.243	442.413	167.92	549.101
180.955	454.436	569.115	411.094	201.355	440.503	563.105	357.588	181.277	458.569	516.908	434.347	172.08	519.622	612.904	422.822	209.021	626.147	567.94	380.628	215.701	397.907	738.795	454.861	218.469	340.059	660.904	437.272	247.53	315.545	540.509	164.919	218.044	362.555	723.738	379.844	173.887	408.071	530.189	456.634	302.951	579.578	681.775	272.55	271.832	469.63	319.957	443.094	168.095	549.043
180.955	454.436	569.115	411.094	201.673	440.319	562.156	358.983	181.795	458.46	515.585	433.573	172.08	519.622	611.846	422.781	208.48	626.15	567.936	381.078	215.701	397.907	739.786	455.975	218.458	340.167	660.995	438.355	248.163	315.168	539.021	165.255	219.015	361.826	723.964	379.354	174.324	407.413	529.354	457.553	303.872	578.928	683.126	274.15	272.222	468.295	319.488	442.567	168.095	549.193
180.927	454.438	569.623	410.485	201.233	440.501	562.813	358.478	181.795	458.46	515.899	434.076	172.484	519.915	611.461	423.379	209.419	626.15	567.976	381.666	215.374	397.885	740.561	455.153	218.479	340.131	660.815	439.324	248.572	315.255	538.566	165.49	219.585	361.62	724.2	379.309	174.324	407.413	529.94	457.604	304.002	578.822	683.126	275.711	272.835	468.883	318.56	443.577	168.213	549.115
180.9	454.403	569.687	409.676	202.167	440.501	562.608	359.083	182.406	458.251	514.124	434.811	172.762	520.015	610.509	423.257	208.85	626.084	567.976	381.666	215.38	397.824	740.861	456.717	218.479	340.131	660.815	439.324	248.572	314.685	537.269	165.91	219.585	361.62	723.948	378.637	174.464	407.002	528.497	459.03	304.002	578.822	684.195	276.573	273.266	468.534	317.245	442.002	168.213	549.46
180.9	454.403	569.003	408.637	201.62	440.718	562.858	358.951	183.02	457.92	514.436	434.822	172.762	520.015	610.307	423.559	208.974	626.03	567.765	381.762	215.077	397.824	740.861	456.717	218.479	340.131	660.607	440.323	248.64	314.973	537.269	165.91	220.134	360.828	723.948	378.637	174.604	406.534	529.304	458.8	304.205	578.676	684.195	276.573	273.266	468.534	317.245	442.002	168.132	549.044
181	454.504	569.003	408.637	202.089	440.204	561.956	359.941	183.656	457.712	513.264	435.297	172.994	520.119	609.614	423.063	207.238	625.517	567.402	382.431	215.092	397.796	741.322	457.509	218.089	340.503	660.662	441.351	247.547	315.254	535.946	166.423	220.56	361.251	723.917	377.574	174.671	406.177	529.339	459.958	304.205	578.676	686.109	275.327	273.524	469.142	315.932	442.486	168.132	549.45
181.026	454.423	569.479	407.579	201.348	440.27	562.298	359.497	183.656	457.712	513.571	435.228	173.144	520.165	609.373	423.12	206.668	625.347	567.402	381.576	214.76	397.866	742.057	457.434	218.089	340.263	660.662	441.351	249.234	315.085	535.867	166.833	220.65	361.007	724.051	377.544	174.671	406.177	529.339	459.958	304.313	578.531	684.718	277.527	273.232	469.91	315.896	443.676	168.132	549.45
181.002	454.36	568.55	406.601	202.353	439.835	561.534	360.082	184.053	457.497	512.306	435.691	173.255	520.188	608.642	423.142	206.668	625.347	567.085	382.493	214.588	397.972	742.663	458.129	219.379	338.946	660.634	443.924	249.86	314.791	534.278	167.273	220.821	361.243	723.641	376.719	174.695	405.555	529.505	461.243	304.398	578.447	685.904	279.049	273.013	469.843	314.324	442.086	168.132	549.45
180.995	454.352	568.53	405.599	201.799	440.048	561.685	359.326	184.47	457.472	512.306	435.691	173.255	520.188	608.642	423.142	207.949	625.417	566.522	381.964	214.018	398.768	743.335	458.269	219.668	338.154	660.553	444.97	249.86	314.791	534.278	167.273	220.821	360.433	723.843	376.809	174.697	405.599	530.57	460.349	304.398	578.447	685.904	279.049	272.964	469.807	314.415	443.371	167.799	549.003
180.995	454.352	568.53	405.599	202.085	439.872	560.791	360.346	184.577	457.382	511.068	436.21	173.395	520.169	608.034	423.043	207.952	625.396	565.501	382.185	214.018	398.768	742.972	460.099	219.938	338.055	662.972	446.138	251.481	314.609	532.736	167.771	220.828	360.927	723.617	375.791	176.03	405.51	531.358	461.846	304.725	578.284	686.852	280.218	272.964	469.807	313.01	443.437	167.799	549.003
180.965	454.349	568.524	404.229	201.462	440.075	560.869	359.524	184.577	457.382	511.193	435.399	173.47	520.213	608.048	422.683	207.952	625.396	564.444	381.467	213.192	399.24	743.271	459.412	219.97	337.907	663.128	446.803	251.638	314.982	532.793	168.1	220.838	361.495	723.715	375.707	176.03	405.51	531.974	461.088	305.098	578.113	685.965	281.009	272.92	469.806	313.361	444.639	167.799	549.003
180.978	454.336	567.317	403.326	202.408	440.075	560.615	359.47	184.577	457.382	509.58	436.584	173.506	520.211	607.275	422.226	208.056	625.328	564.444	381.467	213.043	399.107	743.775	460.154	219.97	337.907	662.819	447.568	252.719	314.307	531.267	168.584	220.838	361.495	723.715	374.761	175.791	405.253	531.599	463.713	305.098	578.113	687.064	282.42	272.944	469.791	311.417	443.589	167.056	553.202
180.956	454.329	567.398	402.296	201.794	440.363	560.144	358.49	184.794	457.212	509.543	435.759	173.506	520.211	607.356	421.832	208.197	625.255	563.473	381.067	212.384	399.947	743.775	460.154	219.927	337.699	662.819	447.568	252.087	314.724	531.267	168.584	220.954	361.746	723.849	374.782	175.271	405.335	532.321	462.941	305.757	577.921	687.064	282.42	272.944	469.791	311.631	444.473	167.065	553.178
180.956	454.329	567.398	402.296	202.254	440.387	559.559	359.915	184.881	457.133	508.211	436.07	173.571	520.203	606.516	421.832	208.27	625.095	562.344	380.901	212.488	399.838	743.829	461.325	220.039	337.885	662.507	448.348	252.829	314.729	529.834	168.946	221.321	361.455	723.636	373.806	175.67	404.52	532.998	463.892	306.487	577.795	687.968	283.711	272.938	469.754	310.114	444.319	167.065	553.178
180.979	454.338	566.875	401.008	201.444	440.369	558.864	358.344	184.881	457.133	508.137	435.257	173.649	520.213	606.685	421.45	208.415	624.8	562.344	380.091	212.333	400.247	742.614	461.149	220.039	337.495	662.507	448.348	251.919	314.89	530.036	169.584	221.611	361.085	723.582	373.973	175.67	404.52	532.998	463.892	307.148	577.669	687.061	284.446	272.912	469.75	310.275	444.938	167.095	553.187
180.952	454.358	566.59	400.837	201.444	440.369	557.68	358.28	184.9	457.035	506.72	435.544	173.649	520.213	606.026	421.072	208.415	624.8	561.357	380.176	213.314	402.314	742.557	462.124	220.373	337.348	662.464	450.365	252.595	314.697	528.509	170.09	221.924	360.599	723.051	373.133	176.848	403.691	533.749	465.366	307.618	577.638	688.177	285.922	272.898	469.74	308.15	444.938	167.093	553.125
180.98	454.354	567.002	399.502	200.857	440.348	557.656	357.1	184.933	456.948	506.72	435.544	173.649	520.213	606.026	421.072	208.616	624.607	560.348	380.16	213.157	403.014	740.586	461.567	220.841	336.609	662.346	450.517	252.595	314.697	528.509	170.09	221.924	360.599	726.415	374.772	177.184	403.453	534.335	464.439	307.618	577.638	688.177	285.922	272.91	469.724	308.466	445.579	167.09	553.098
180.98	454.354	567.002	399.502	200.761	440.354	557.11	357.1	185.027	456.9	505.284	435.806	173.685	520.2	605.441	420.679	208.637	624.436	559.256	380.225	213.157	403.014	742.288	462.873	221.15	336.961	661.654	451.413	253.229	314.512	527.033	170.508	222.037	360.362	722.69	372.502	176.801	402.517	534.284	465.931	307.794	577.601	688.688	287.403	272.91	469.724	307.001	445.555	167.09	553.098
180.968	454.365	567.222	398.19	200.787	440.342	556.972	355.456	185.027	456.9	505.348	435.657	173.722	520.24	605.667	420.315	208.637	624.436	557.407	379.137	213.003	403.655	740.541	462.568	221.426	336.695	661.271	451.423	252.342	314.834	527.554	170.898	222.026	360.287	722.823	372.697	176.801	402.517	533.719	464.825	308.094	577.57	688.634	287.611	272.93	469.706	307.536	445.31	167.096	553.096
181.08	454.307	567.872	398.674	200.787	440.342	556.436	354.516	185.03	456.854	503.771	435.657	173.744	520.237	604.863	419.877	208.678	624.135	557.407	379.137	213.333	402.922	739.714	463.168	221.426	336.695	661.039	452.698	254.07	314.189	526.415	170.781	222.014	360.307	721.969	371.362	177.483	402.011	535.213	467.361	308.094	577.57	688.846	289.072	272.926	469.703	305.514	444.289	167.071	553.459
181.08	454.307	568.321	397.59	200.811	440.333	556.489	353.683	184.946	456.235	503.843	435.364	173.744	520.237	605.064	419.482	208.856	623.694	556.178	378.544	212.841	404.078	739.714	463.168	221.791	336.402	660.366	452.58	253.212	314.506	526.415	170.781	222.014	360.307	721.969	371.362	177.48	402.482	533.761	466.207	308.424	577.539	688.846	289.072	272.926	469.703	305.864	443.864	167.086	553.396
179.76	454.482	568.321	397.59	200.822	440.328	555.847	353.683	184.956	456.329	502.476	436.549	173.738	520.237	604.08	419.482	208.977	623.119	555.756	378.609	213.18	403.522	738.277	463.901	221.9	336.64	659.471	453.433	253.962	314.354	525.002	171.49	221.285	362.306	721.504	371.198	177.684	401.966	533.671	467.336	308.876	577.502	689.605	290.59	272.962	469.681	304.37	443.359	167.086	553.606
179.76	454.482	568.949	396.384	200.785	440.364	555.96	352.6	184.956	455.864	502.801	436.874	173.737	520.233	604.044	419.166	209.001	622.663	554.994	377.919	213.212	399.674	738.277	463.901	221.9	336.234	659.471	453.433	253.192	314.509	525.419	171.148	221.285	362.306	726.406	374.578	177.684	401.966	533.671	467.336	309.202	577.475	690.159	291.003	273.09	469.588	304.701	442.62	167.099	553.461
181.365	454.232	569.454	396.295	200.785	440.364	555.016	352.061	185.032	456.229	501.455	437.048	173.749	520.257	603.311	418.903	209.001	622.663	554.405	378.13	213.44	399.578	735.902	464.052	222.099	336.413	658.536	454.533	254.031	314.177	523.822	171.548	222.177	360.07	725.412	373.498	178.018	401.142	533.743	468.499	309.715	577.369	690.867	292.612	273.09	469.588	302.618	442.62	167.084	553.553
181.76	454.146	570.094	395.155	200.806	440.36	555.446	351.934	185.148	456.748	501.455	437.048	173.749	520.257	603.311	418.903	208.969	622.387	553.048	377.711	213.585	399.869	734.831	462.874	222.637	336.099	657.852	454.072	254.031	314.177	523.822	171.548	222.177	360.07	723.046	374.159	177.412	401.198	532.049	467.929	309.715	577.369	690.867	292.612	273.369	469.135	302.969	442.077	167.061	553.344
181.76	454.146	570.094	395.155	200.786	440.374	554.318	353.33	185.256	457.163	500.222	438.142	173.723	520.282	602.372	418.647	209.022	622.114	552.583	378.179	213.585	399.869	735.826	464.614	223.43	336.296	656.937	455.019	254.75	313.972	522.482	171.569	222.285	359.929	719.465	370.599	176.678	400.316	532.111	469.265	310.24	577.105	691.965	293.868	273.369	469.135	301.189	442.077	167.061	553.584
182.259	454.048	570.62	394.298	200.805	440.365	554.922	353.321	185.256	457.163	500.657	438.332	173.776	520.345	602.268	418.417	209.022	622.114	551.265	377.895	213.662	400.569	735.055	463.635	224.113	335.884	656.218	454.762	252.44	314.137	522.809	170.44	222.55	358.81	719.441	371.315	176.678	400.316	530.301	468.371	310.555	576.925	692.732	293.797	273.755	468.696	302.043	440.822	167.119	553.443
182.755	453.972	571.212	394.237	200.805	440.365	554.43	353.291	185.609	457.342	498.847	438.332	173.796	520.417	601.282	418.353	208.136	625.619	551.265	377.895	213.647	400.922	734.195	464.365	224.113	335.884	655.734	455.858	253.682	314.137	521.316	170.539	222.954	358.626	718.215	371.861	176.325	399.906	530.301	470.681	310.555	576.925	693.706	295.154	274.031	468.163	300.042	440.822	167.4	553.339
183.304	453.785	571.697	393.117	200.796	440.38	554.621	353.45	185.761	457.008	499.219	438.244	173.796	520.417	601.159	418.37	208.41	625.708	549.921	377.711	213.647	400.922	734.195	464.365	224.708	335.752	655.209	455.623	253.682	314.137	521.316	170.539	222.954	358.206	718.215	371.861	176.271	403.357	528.568	469.706	310.699	576.798	693.706	295.154	274.031	468.163	300.549	440.21	167.831	553.357
183.304	453.785	571.697	393.117	200.784	440.39	553.937	353.45	185.739	457.116	498.479	438.879	173.819	520.446	600.334	418.37	208.615	625.782	549.524	378.152	213.627	401.145	733.123	465.14	225.102	336.017	654.374	456.605	253.668	314.314	520.059	169.509	223.433	358.31	717.307	371.027	176.655	402.832	529.638	470.578	310.83	576.743	694.476	296.646	274.136	467.881	299.142	439.677	167.831	553.657
183.847	453.67	571.978	392.168	200.792	440.381	554.182	353.457	185.739	457.116	498.479	438.879	173.819	520.446	600.081	418.703	208.778	625.851	548.426	378.152	213.477	401.481	732.773	464.628	225.102	335.582	654.374	456.605	253.275	314.398	520.179	168.871	223.961	358	716.903	371.246	176.846	402.252	529.638	470.578	310.853	576.698	694.951	296.13	274.121	467.788	299.428	439.191	168.516	553.753
183.964	453.593	572.036	392.343	200.792	440.381	553.984	353.469	185.808	457.421	497.675	438.785	173.829	520.459	599.089	418.897	208.778	625.851	548.1	378.589	213.557	404.926	731.857	465.613	225.222	335.764	653.283	457.427	251.89	314.351	518.76	168.887	224.521	358.244	716.288	371.246	176.846	402.252	528.276	471.098	310.818	576.701	696.324	296.964	274.086	467.74	297.518	439.521	169.13	554.178
184.197	453.392	572.036	391.008	200.785	440.389	553.984	353.469	185.832	457.54	497.675	438.785	173.829	520.459	599.089	418.897	208.731	625.857	546.859	377.809	213.574	405.093	731.817	465.219	226.244	335.288	653.283	457.427	251.89	314.351	518.76	168.887	224.521	357.584	716.104	371.405	176.91	401.849	528.196	470.646	310.818	576.701	696.324	296.964	274.126	467.551	297.518	439.521	169.774	554.209
184.197	453.392	572.036	391.008	200.777	440.384	553.126	353.469	185.874	457.562	496.665	438.753	173.814	520.448	597.944	419.169	208.594	625.84	546.651	378.097	213.574	405.093	731.136	466.63	226.236	335.9	652.702	458.47	251.885	314.396	517.378	169.043	224.816	357.957	715.618	371.34	176.949	401.861	527.143	471.085	310.911	576.622	698.254	299.356	274.126	467.551	296.587	438.475	169.774	554.494
184.287	453.319	571.238	390.355	200.778	440.389	553.868	353.323	185.874	457.562	496.635	437.63	173.834	520.475	597.752	419.465	208.594	625.84	545.241	378.109	213.656	405.361	731.022	466.237	226.448	336.097	653.014	458.628	253.239	314.812	517.378	169.043	225.098	357.803	715.323	370.995	176.949	401.861	527.719	470.117	310.924	576.54	698.237	297.517	274.239	467.099	296.733	438.893	169.915	554.316
184.388	453.2	570.718	390.818	200.778	440.389	553.813	352.921	185.927	457.597	495.536	438.995	173.82	520.485	596.655	419.671	208.449	625.79	545.241	378.109	213.738	405.465	730.753	467.203	226.448	336.097	651.625	459.453	253.239	314.812	516.09	169.617	225.239	358.3	714.462	370.672	177.004	401.658	526.101	470.117	310.924	576.54	700.537	298.665	274.335	466.362	295.095	438.893	170.331	554.719
184.434	453.122	569.897	389.808	200.77	440.411	553.388	352.387	185.898	457.59	495.954	438.012	173.82	520.485	596.482	420.01	209.049	621.883	543.985	378.09	213.738	405.465	730.753	467.203	226.82	336.168	651.885	459.82	253.259	315.065	516.09	169.617	226.607	357.445	714.462	370.672	177.004	401.658	526.615	469.143	311.12	576.309	700.537	298.665	274.335	466.362	295.244	439.381	170.761	554.817
184.434	453.122	569.897	389.808	200.758	440.407	553.388	352.387	185.896	457.62	495.606	438.075	173.878	520.507	595.528	420.01	209.047	621.894	544.178	378.782	213.903	405.704	729.824	468.325	226.161	336.159	651.071	460.709	253.205	315.373	514.938	170.362	226.685	357.956	713.978	370.109	176.785	400.937	525.565	468.59	311.328	575.987	701.366	299.327	274.261	465.786	293.981	438.232	170.761	555.147
184.545	452.971	569.061	388.941	200.78	440.401	552.659	351.804	185.896	457.62	495.957	437.701	173.916	520.463	595.528	420.01	209.044	621.884	542.9	378.182	214.225	406.008	730.416	468.397	227.267	335.709	651.071	460.709	253.205	315.373	515.255	170.896	227.162	357.83	714.018	369.69	176.648	400.626	525.565	468.59	311.575	575.604	701.637	297.992	274.15	465.232	293.879	438.592	170.835	554.957
184.577	452.872	568.222	389.379	200.78	440.401	551.936	351.089	185.883	457.611	495.03	437.163	173.999	521.27	594.745	420.01	209.044	621.884	543.275	378.811	214.51	406.349	729.494	469.67	226.602	335.686	650.319	461.855	253.482	316.198	514.001	171.664	226.435	358.232	713.452	369.69	176.648	400.341	524.461	467.827	311.629	575.473	704.059	298.951	274.134	465.147	292.258	437.722	170.976	554.634
184.613	452.2	567.426	388.635	200.774	440.406	551.153	350.352	185.917	457.642	495.03	437.163	173.999	521.27	594.745	420.01	209.046	621.894	542.513	379.445	214.938	406.621	729.828	469.82	226.878	335.894	650.608	461.856	253.482	316.198	514.001	171.664	227.839	358.232	713.715	369.31	176.363	400.051	525.27	467.121	311.629	575.473	704.059	298.951	274.066	466.469	292.213	438.246	171.179	554.493
184.613	452.2	567.426	388.635	200.739	440.405	551.153	350.352	185.921	457.655	494.264	437.063	174.001	521.709	593.433	420.552	209.045	621.859	543.232	379.749	214.938	406.621	728.682	469.82	226.24	336.223	649.734	462.982	253.656	316.452	512.753	172.256	227.029	358.54	713.424	368.881	176.167	399.802	524.095	466.181	311.648	575.464	704.364	299.395	274.066	466.469	290.848	438.082	171.179	555.168
184.598	452.39	567.004	388.147	200.774	440.4	550.586	349.464	185.921	457.655	494.431	437.34	173.992	521.223	593.559	420.496	209.045	621.859	542.857	379.79	215.326	407.589	728.806	469.71	225.595	336.202	650.14	462.834	253.663	316.442	512.847	172.463	227.459	358.648	713.648	368.439	176.167	399.802	525.271	466.005	310.737	576.288	704.647	298.228	274.105	466.41	290.854	438.745	171.243	555.262
184.678	452.641	567.004	388.147	200.774	440.4	550.019	348.707	185.922	457.655	493.134	437.34	174.046	520.855	592.703	420.138	209.042	621.88	542.857	379.79	215.435	407.381	728.059	471.501	225.595	336.202	648.851	463.9	253.663	316.442	511.274	172.745	226.837	358.681	713.152	367.875	177.005	399.721	522.98	466.005	310.737	576.288	706.638	299.573	274.291	464.635	289.298	438.745	171.716	555.655
184.732	452.644	567.064	388.745	200.8	440.386	549.563	347.918	185.938	457.671	493.134	437.34	174.046	520.855	592.703	420.138	208.625	626.08	542.395	379.832	215.435	408.146	728.059	471.501	225.375	336.185	649.273	463.583	253.734	316.435	511.274	172.745	228.373	358.681	713.152	367.875	177.184	396.051	524.254	465.91	310.726	576.69	706.638	299.573	274.291	464.635	289.236	439.697	172.227	555.978
184.732	452.644	567.064	388.745	200.803	440.381	549.563	347.918	185.937	457.692	492.533	437.881	174.142	521.297	591.473	420.138	208.781	626.089	543.334	379.855	215.298	407.597	727.185	472.435	225.361	336.191	648.743	463.938	253.864	316.556	509.799	173.1	227.553	358.656	712.802	367.277	176.513	395.987	523.743	465.948	310.815	576.629	707.119	299.902	274.458	464.104	287.846	440.188	172.227	556.458
185.394	452.152	567.072	388.332	200.798	440.307	549.083	347.195	185.937	457.692	492.456	438.199	174.422	521.26	591.892	419.447	208.74	625.985	542.807	379.93	214.453	406.53	727.252	471.64	225.361	336.191	648.743	463.938	253.919	316.558	510.128	173.516	227.871	358.582	713.462	366.755	176.317	395.56	523.743	465.948	312.011	575.57	706.774	299.585	274.591	463.747	287.829	440.699	172.86	556.792
185.366	452.154	566.978	389.057	200.798	440.307	548.65	346.314	185.953	457.606	492.134	438.512	174.69	521.31	590.938	419.24	208.74	625.985	542.807	379.93	214.4	405.966	727.37	471.758	225.371	336.177	648.001	464.452	253.94	316.501	508.525	174.993	227.046	358.578	712.781	366.755	176.317	395.56	523.174	466.885	312.416	575.302	707.976	300.459	274.714	463.3	286.176	440.699	173.498	557.575
185.564	451.998	567.113	388.864	200.928	440.135	548.225	345.551	186.027	457.645	492.134	438.512	174.69	521.31	590.938	419.24	208.657	625.8	542.515	380.072	214.248	406.147	728.215	470.888	225.317	336.158	648.656	464.192	253.94	316.501	508.525	174.993	228.447	358.578	713.284	366.815	176.245	395.407	524.194	466.896	312.416	575.302	707.976	300.459	274.574	465.907	286.336	441.33	173.665	557.277
185.564	451.998	567.113	388.864	201.117	439.933	547.496	345.161	186.021	457.703	491.906	438.577	174.942	521.381	589.909	418.991	208.592	625.537	543.271	380.38	214.248	406.147	727.654	471.893	225.373	336.169	648.117	464.879	254.151	316.514	507.377	175.82	227.54	358.584	713.148	366.771	176.267	395.356	523.585	466.484	312.93	575.272	709.447	302.214	274.574	465.907	285.107	442.057	173.665	557.742
185.856	451.774	567.176	388.446	201.432	439.559	547.397	344.623	185.986	457.647	491.906	438.577	175.032	520.898	590.183	418.715	208.592	625.537	542.788	380.867	214.107	406.497	728.055	471.132	225.373	336.169	648.923	464.646	254.163	316.42	507.338	175.453	228.379	358.609	713.47	366.764	176.267	395.356	524.245	466.767	314.942	575.276	708.399	302.056	274.655	465.772	285.464	442.766	173.907	557.722
185.397	452.205	567.005	389.23	201.432	439.559	547.594	344.119	185.986	457.647	491.065	438.577	174.994	521.13	589.197	418.384	208.574	625.31	542.788	380.867	214.039	405.764	728.053	471.232	225.373	336.169	647.641	465.486	254.163	316.42	505.854	175.832	227.961	358.619	712.907	366.404	176.267	394.921	522.995	466.152	314.942	575.276	709.469	303.177	274.788	465.72	283.815	441.851	174.026	557.929
185.664	452.45	566.78	388.981	201.691	439.18	547.835	344.633	185.989	457.705	492.111	438.604	174.994	521.13	589.422	418.119	209.049	621.83	542.394	381.638	214.039	405.764	728.053	471.232	224.355	335.785	648.316	465.383	254.182	316.336	505.854	175.832	229.135	358.619	713.334	366.442	176.275	394.829	523.307	466.275	316.107	575.429	709.469	303.177	274.788	465.72	284.289	442.608	174.075	557.606
185.664	452.45	566.78	388.981	201.833	438.96	547.835	343.733	186.09	457.699	492.677	438.591	174.957	520.509	588.227	418.119	209.059	621.813	542.978	382.33	213.94	405.183	727.054	472.267	224.404	335.713	648.164	466.302	254.271	316.312	504.7	176.101	228.945	358.676	713.051	366.573	176.31	394.379	522.41	465.614	316.392	575.479	710.495	304.362	275.468	465.522	283.377	443.347	174.075	558.056
186.26	452.099	566.393	388.865	201.846	438.811	547.872	344.337	186.09	457.699	493.17	438.614	174.904	520.09	588.674	418.057	209.086	621.859	542.137	383.247	213.816	407.711	728.539	470.412	224.404	335.713	648.164	466.302	254.351	316.248	504.699	174.884	228.388	358.651	713.444	366.675	176.195	394.382	522.41	465.614	316.967	575.518	710.021	304.818	275.941	464.898	283.769	444.071	174.075	558.056
185.468	452.049	565.717	389.847	201.846	438.811	547.832	343.915	186.036	457.721	493.196	438.576	174.814	520.724	587.682	417.92	209.086	621.859	542.137	383.247	213.555	407.597	728.038	470.239	224.404	335.713	647.911	466.885	254.351	316.257	503.361	174.525	228.505	358.682	713.444	366.675	176.195	393.901	521.892	465.568	316.745	575.5	711.13	306.247	276.367	464.387	282.107	444.071	174.39	558.893
186.229	451.707	564.916	389.737	202	438.508	547.898	344.567	186	457.695	493.196	438.576	174.814	520.724	587.682	417.92	208.886	623.051	541.255	384.101	213.349	406.705	729.118	469.006	224.424	335.751	648.77	466.561	254.351	316.257	503.361	174.525	228.505	358.682	713.655	366.667	175.959	393.847	521.912	465.839	317.793	575.5	711.13	306.247	276.07	464.204	282.664	444.786	174.928	558.935
186.229	451.707	564.916	389.737	202.047	438.35	547.898	343.367	186.05	457.671	493.287	439.55	174.814	520.724	586.882	417.847	208.882	623.106	541.686	385.069	213.349	406.705	727.699	469.006	225.577	335.629	647.843	467.356	253.421	315.462	502.072	174.461	229.299	358.768	713.655	366.667	175.76	393.089	521.025	465.345	317.334	575.503	710.948	307.739	276.692	464.204	281.597	445.594	174.928	559.52
187.16	451.395	564.119	389.909	202.04	438.169	548.006	344.114	186.05	457.675	493.357	439.514	174.615	520.036	586.815	417.857	208.882	623.106	541.423	385.903	212.921	407.526	728.68	467.624	225.624	335.271	648.92	465.734	253.385	315.464	502.072	174.461	230.107	358.786	713.408	366.255	175.76	393.089	520.555	465.199	316.258	575.377	711.273	308.015	276.399	464.298	282.008	446.2	175.243	559.931
187.267	451.715	563.421	391.017	202.04	438.169	547.935	343.729	186.05	457.675	493.357	440.099	174.26	520.658	585.774	417.967	209.225	621.787	541.423	385.903	212.766	407.178	728.295	467.818	225.624	335.271	648.233	465.734	253.385	315.464	501.128	172.83	230.516	358.771	712.767	365.514	175.948	395.449	520.555	464.719	316.258	575.377	712.529	309.505	276.507	464.42	280.547	446.44	175.61	561.077
188.17	451.1	562.741	391.4	202.012	437.996	547.94	343.835	186.087	457.727	493.673	439.506	174.26	520.658	585.761	418.194	209.374	621.541	540.725	386.583	212.766	407.178	728.295	467.818	225.833	334.997	648.365	465.089	254.011	316.058	501.128	172.83	230.516	358.771	712.767	365.514	175.929	395.362	520.068	464.641	317.479	575.377	712.529	309.505	276.507	464.42	280.545	447.214	175.778	561.157
188.368	451.397	562.741	391.4	202.058	437.634	547.94	342.59	186.087	457.768	494.008	439.539	175.667	520.017	584.69	418.194	209.522	621.209	539.79	387.237	213.156	404.91	727.713	466.612	225.874	334.859	648.215	466.014	253.396	315.436	499.826	171.47	230.631	358.72	712.553	365.091	176.047	394.86	518.919	464.437	317.784	575.376	712.529	310.435	276.876	464.552	279.404	447.921	175.778	561.757
188.368	451.397	561.931	391.57	202.225	437.067	548.117	342.705	186.087	457.768	494.345	438.783	174.047	520.699	584.821	418.436	209.927	620.892	538.781	387.618	213.17	405.011	728.244	465.065	225.874	334.859	648.215	466.014	253.343	315.455	500.264	170.21	230.681	358.697	712.553	365.091	176.132	395.033	518.919	464.437	318.801	575.308	712.737	311.315	276.215	464.467	279.137	448.059	175.736	561.487
188.135	451.984	561.218	392.756	202.225	437.067	548.232	342.067	186.138	457.741	494.695	438.186	173.789	520.696	583.875	418.902	209.927	620.892	538.781	387.618	213.318	405.039	728.136	465.119	225.891	334.85	647.9	466.503	253.326	315.4	498.99	169.32	230.763	358.717	712.553	365.091	176.132	394.163	518.169	463.876	318.428	575.261	713.858	312.688	276.292	463.236	278.085	448.224	175.723	562.056
188.614	452.044	560.324	392.854	202.327	436.503	548.294	342.691	186.082	457.847	494.695	438.186	173.789	520.696	583.875	418.902	210.271	620.644	537.831	388.026	213.464	405.226	728.006	464.044	225.907	334.715	647.565	465.71	253.326	315.4	498.99	169.32	230.763	358.717	711.381	363.956	176.132	394.163	517.415	463.448	320.027	575.261	713.858	312.688	275.775	463.487	277.832	448.483	175.723	562.056
188.614	452.044	560.324	392.854	202.401	435.892	548.294	341.596	186.026	457.925	494.934	438.772	175.25	520.075	582.793	419.299	210.319	620.598	537.004	388.423	213.464	405.226	728.006	464.044	225.221	337.119	647.151	465.512	253.824	315.867	497.388	169.32	230.848	358.683	711.004	363.4	176.901	393.525	516.899	462.916	319.621	575.083	714.783	314.447	276.453	462.722	276.682	449.073	175.723	562.731
188.778	452.125	559.623	392.827	202.547	435.362	548.345	342.011	186.026	457.925	494.972	438.629	175.211	520.188	583.049	419.86	210.319	620.598	535.925	388.832	213.544	405.628	727.731	462.673	225.305	336.987	647.032	464.63	253.283	315.301	498.645	167.907	230.916	358.673	710.414	362.728	176.901	393.525	516.001	462.97	319.944	575.013	714.776	314.266	276.364	456.265	276.212	448.746	175.709	561.623
188.875	452.206	558.723	393.868	202.547	435.362	548.265	340.995	186.026	457.925	494.972	438.629	174.811	520.143	582.04	420.385	210.428	620.587	535.925	388.832	213.447	406.357	727.385	462.512	225.305	336.987	647.032	465.425	253.283	315.301	497.494	167.207	230.926	358.671	709.782	361.979	176.761	392.816	515.812	461.98	319.944	575.013	715.402	316.014	276.781	455.454	276.212	449.256	175.339	560.518
188.885	452.249	558.723	392.788	202.59	434.866	548.144	341.196	185.843	457.989	494.977	438.152	174.811	520.143	582.3	420.966	210.528	620.514	535.925	388.277	213.447	406.357	727.385	462.512	225.568	336.787	646.926	464.607	253.272	315.187	497.494	167.207	230.926	358.671	709.782	361.979	176.579	393.255	515.066	462.101	320.579	574.864	715.402	316.014	276.781	455.454	275.569	448.948	175.735	561.67
188.885	452.249	558.723	392.788	202.72	433.946	548.144	340.1	184.595	457.571	495.325	438.464	175.475	520.2	580.691	420.966	210.872	620.323	533.874	389.211	213.448	407.166	727.035	461.143	225.797	336.652	646.87	463.956	253.309	315.199	496.098	166.397	230.931	358.687	709.624	361.063	176.195	392.528	514.448	461.777	320	574.64	716.159	317.389	277.017	454.999	273.738	449.306	176.104	562.39
189.14	452.373	556.935	393.312	202.725	433.672	548.16	340.072	184.595	457.571	495.434	438.433	175.338	520.242	581.069	421.743	211.246	620.163	532.886	389.923	213.285	407.978	727.035	461.143	225.797	336.052	646.87	463.956	253.222	315.154	496.699	165.674	230.953	358.683	709.63	360.207	175.902	392.895	514.448	461.777	320.772	574.36	715.795	317.84	276.692	455.668	272.754	448.481	176.137	562.46
189.577	452.547	556.16	394.056	202.725	432.997	548.195	339.539	185.753	458.249	495.319	438.025	174.35	520.694	580.367	422.361	211.246	620.163	532.886	389.923	212.959	408.215	725.828	459.541	226.022	335.629	646.333	463.597	253.206	314.964	495.351	164.919	230.96	358.685	709.63	359.937	175.902	391.545	514.328	461.308	320.488	573.977	716.388	319.291	276.487	456.378	271.988	449.201	176.06	563.7
190.069	452.779	555.19	393.489	202.664	432.997	548.188	340.373	185.776	458.539	495.319	438.025	174.35	520.694	580.367	422.361	211.565	619.843	531.811	390.496	212.959	408.215	724.964	459.557	226	335.817	646.333	463.597	253.206	314.964	495.351	164.919	230.96	358.685	709.718	359.161	175.363	391.773	514.538	462.504	321.887	573.977	716.388	319.291	276.486	456.566	271.988	449.201	175.883	564.022
190.069	452.779	555.19	393.489	202.629	432.594	548.188	339.158	185.842	458.96	495.494	437.745	174.753	520.213	579.318	423.154	212.052	619.578	530.856	390.046	212.959	408.215	724.964	458.506	226.002	336.174	645.692	463.156	253.151	314.772	494.094	164.985	230.981	358.665	709.724	358.12	175.074	391.362	514.401	462.272	321.603	573.579	716.918	320.51	276.486	456.566	271.227	449.201	175.883	564.803
190.648	453.081	554.32	392.916	202.62	432.988	548.166	339.846	184.727	457.89	495.699	437.674	173.349	520.726	579.828	423.678	212.052	619.578	529.301	390.901	212.796	408.081	724.207	458.574	225.958	336.23	645.839	462.991	253.068	314.733	494.865	164.046	232.241	358.675	709.959	357.642	175.074	391.362	515.263	463.214	322.217	573.215	716.918	320.51	276.521	456.518	269.662	447.879	175.869	564.943
190.877	453.228	553.653	393.093	202.62	432.208	548.166	338.781	184.727	457.89	495.699	437.674	173.355	520.783	578.974	424.273	212.543	619.194	529.301	390.901	212.778	407.88	723.379	457.595	225.958	336.23	644.845	463.891	253.068	314.733	493.784	163.029	231.985	358.676	710.158	356.854	174.94	390.856	514.657	462.118	322.217	573.215	716.051	322.404	276.61	456.476	268.528	448.344	175.854	565.649
192.075	453.246	555.349	391.783	201.933	438.347	548.03	340.255	185.976	458.805	495.694	437.525	173.355	520.783	579.497	424.839	212.874	618.862	528.224	391.861	212.457	407.88	723.379	457.595	225.885	336.234	645.197	463.807	252.967	314.566	493.784	163.029	232.879	358.676	710.158	356.854	175.072	391.654	515.51	463.105	322.986	572.795	716.051	322.404	276.61	456.476	268.376	448.119	175.886	565.54
192.075	453.246	555.349	391.783	202.115	438.072	548.03	339.04	186.153	458.9	495.977	437.427	174.309	520.6	578.124	424.839	213.055	618.654	527.845	391.344	212.458	407.865	722.474	456.717	225.993	334.021	645.1	463.645	253.581	314.085	492.914	161.888	232.316	358.662	710.676	356.143	175.027	390.886	515.83	462.653	322.372	572.466	716.101	323.815	276.698	456.522	266.99	447.225	176.048	566.357
192.367	453.262	554.258	390.529	202.271	438.679	548.055	339.816	186.153	458.9	496.053	437.352	174.346	520.773	578.483	425.591	213.214	618.384	527.041	392.193	212.144	407.761	721.572	457.158	225.993	333.451	645.1	463.645	253.594	313.995	493.253	161.781	232.55	358.63	710.945	356.723	175.214	391.544	515.83	462.653	322.915	572.203	715.229	323.948	276.698	456.522	266.697	446.605	176.048	566.357
192.713	453.364	553.165	391.8	202.271	437.569	548.017	339.529	186.308	458.881	496.049	437.318	174.463	521.023	577.76	426.262	213.214	618.384	527.041	392.193	211.925	407.641	720.606	456.442	226.225	333.202	644.553	463.195	253.614	313.841	492.501	160.613	231.95	358.63	710.945	355.628	174.872	390.164	516.2	462.638	322.478	571.798	715.317	325.551	276.715	456.437	265.168	447.175	176.727	567.219
193.075	453.264	552.381	391.573	203.028	438.465	547.994	340.315	186.393	458.795	496.049	437.318	174.463	521.023	577.76	426.262	213.316	618.316	526.276	393.41	211.384	407.55	719.644	456.767	226.429	332.496	646.242	463.946	253.614	313.841	492.501	160.613	231.95	358.63	711.042	356.115	175.163	390.618	517.194	463.407	322.478	571.798	715.317	325.551	276.704	456.446	265.127	446.759	176.831	567.037
193.075	453.264	552.381	391.573	202.4	438.297	547.994	338.964	186.678	458.859	496.049	437.128	174.647	521.323	576.969	426.853	213.313	618.302	526.379	393.217	211.384	407.55	719.644	455.552	226.429	332.496	646.368	464.27	253.598	313.781	491.871	159.601	231.408	358.61	711.091	355.723	175.121	389.707	517.269	464.264	322.009	571.464	715.417	327.175	276.704	456.446	263.736	446.095	177.291	567.997
193.779	452.878	551.509	390.984	202.4	438.297	548.025	339.766	186.678	458.859	495.967	437.101	174.64	521.49	576.84	427.32	213.313	617.882	525.693	394.498	210.986	407.483	718.585	456.096	227.138	332.162	647.227	464.143	253.586	313.722	491.892	159.497	231.523	358.623	710.933	356.474	175.121	389.707	518.399	464.936	321.936	571.351	714.343	327.303	276.71	456.432	263.589	445.516	177.01	567.282
194.291	453.027	552.199	390.272	202.4	437.201	548.049	339.523	187.105	458.868	495.967	437.101	174.651	521.645	575.775	427.875	213.347	617.802	525.693	394.498	211.084	407.585	717.302	455.751	227.138	332.162	646.377	464.143	253.586	313.722	491.243	158.595	231.523	358.623	710.639	355.979	174.933	387.29	517.483	464.936	322.002	571.208	714.27	328.566	276.723	456.423	262.167	445.846	177.267	567.814
195.126	453.208	551.206	389.537	202.465	438.898	548.083	340.152	187.64	458.827	495.967	437.101	174.651	521.645	575.594	428.249	213.361	617.586	525.092	395.585	210.47	407.585	717.302	455.751	227.372	331.805	647.481	463.646	253.179	315.634	491.243	158.595	231.523	358.623	710.639	355.979	175.132	388.123	518.603	465.215	322.002	571.208	714.27	328.566	276.723	456.423	262.184	445.47	177.015	567.111
195.126	453.208	551.206	389.537	202.502	438.615	548.083	340.152	188.024	458.756	495.9	436.538	174.575	521.91	574.704	428.249	213.364	617.887	525.653	395.357	210.739	407.781	715.896	455.236	227.788	331.803	647.858	462.943	253.585	315.758	490.961	157.69	232.244	358.951	710.145	355.665	175.27	386.256	518.742	465.787	322.096	570.936	713.54	329.775	276.733	456.456	260.779	444.768	177.015	568.041
195.426	452.506	550.334	388.721	202.7	439.291	548.088	340.681	188.024	458.756	495.735	436.21	174.543	521.981	574.563	428.74	213.313	617.616	524.678	396.597	210.549	407.989	714.876	455.948	227.788	331.427	647.858	462.943	253.585	315.758	491.173	158.182	232.911	359.233	709.752	356.573	175.559	386.301	518.742	465.787	322.338	570.504	712.693	329.757	276.707	456.414	260.748	444.085	176.505	562.549
195.426	452.506	551.326	388.021	202.7	438.001	548.06	340.821	188.115	458.637	495.562	435.48	174.556	522.214	573.691	429.143	213.313	617.616	524.678	396.597	211.085	407.911	713.766	455.429	227.946	331.523	648.492	462.435	254.531	315.755	490.774	157.314	233.379	359.515	709.464	355.418	175.559	386.301	518.915	466.647	322.462	570.324	712.03	331.12	276.681	456.452	259.182	444.085	177.198	563.146
197.033	452.363	550.46	387.185	202.937	438.79	548.059	340.825	188.156	458.624	495.562	435.48	174.556	522.214	573.691	429.143	213.502	617.095	523.627	397.116	210.992	408.048	713.068	456.431	227.98	331.159	649.727	461.624	254.531	315.755	490.774	157.314	233.379	359.515	709.169	356.102	175.848	386.178	519.451	467.646	322.462	570.324	712.03	331.12	276.403	464.438	259.154	443.678	177.599	563.19
197.033	452.363	550.46	387.185	203.074	438.222	548.059	340.825	188.272	458.628	495.562	435.48	174.695	522.494	572.988	428.927	213.741	617.317	523.627	397.116	210.992	408.048	712.491	454.586	227.935	331.591	650.806	460.867	254.905	315.592	490.379	157.086	233.725	359.747	708.688	355.388	176.206	385.397	519.022	466.506	321.736	571.286	711.916	332.076	276.403	464.438	257.677	443.17	178.088	564.18
197.857	452.616	549.725	386.573	203.071	438.63	548.086	340.763	188.669	458.567	495.48	434.715	174.791	522.77	572.933	429.087	213.741	616.447	522.92	397.006	210.809	408.295	711.952	455.867	227.963	331.393	651.784	460.22	254.905	315.592	490.551	158.307	234.835	359.788	708.253	356.171	176.206	385.397	519.52	468.634	321.849	571.231	711.178	331.335	276.552	464.297	257.741	442.743	178.264	564.093
197.529	452.016	551.073	385.862	203.071	438.63	548.053	340.76	188.669	458.567	495.48	434.715	174.848	522.923	571.933	428.966	213.969	616.697	522.92	397.006	211.17	408.713	710.652	455.433	227.963	331.393	651.784	460.22	254.905	315.592	489.948	158.27	234.663	359.818	708.253	354.986	176.35	385.069	519.52	469.519	322.79	569.98	710.617	332.208	276.713	464.15	256.178	442.743	178.673	565.051
198.099	451.415	550.172	385.019	202.901	438.782	548.047	340.744	189.131	458.492	495.441	434.013	174.848	522.923	571.81	428.858	214.297	616.218	521.768	397.162	210.506	408.713	710.652	455.433	227.958	331.302	652.474	459.541	254.708	315.538	489.948	158.27	234.663	359.323	707.47	355.83	176.35	385.069	519.624	470.248	322.79	569.98	710.617	332.208	276.713	464.15	256.137	442.258	178.454	564.965
198.099	451.415	550.172	385.019	202.985	432.398	548.047	340.744	189.742	458.539	495.54	433.61	174.858	522.997	570.981	428.858	214.502	616.566	521.702	396.197	210.916	409.065	709.286	454.837	228.237	331.451	652.994	458.903	254.606	315.381	489.124	158.687	234.342	359.364	706.63	355.372	176.426	384.354	519.346	471.586	323.114	569.631	709.162	333.176	276.738	463.898	254.628	441.904	178.454	565.97
199.038	451.013	549.502	384.291	203.035	432.364	547.931	340.711	190.366	458.539	495.75	433.254	174.968	523.088	570.798	428.905	214.773	616.057	520.517	396.354	210.849	409.352	709.286	454.837	228.237	330.971	652.994	458.903	254.561	315.241	488.482	160.183	235.535	359.248	706.114	355.843	176.485	384.336	519.346	471.586	323.623	569.186	708.394	332.451	276.652	456.459	254.584	441.492	178.041	565.7
198.648	450.874	550.605	383.645	203.035	432.364	547.924	340.671	190.906	458.428	496.031	432.723	175.104	523.237	570.005	428.905	214.773	616.057	520.517	396.354	210.997	409.661	708.258	453.382	228.725	330.902	654.95	458.46	254.583	315.143	487.768	160.422	235.877	359.12	705.334	354.868	176.485	384.336	520.021	473.278	324.125	568.832	707.351	333.313	276.661	456.439	252.936	441.492	178.596	566.75
199.488	450.874	550.172	383.046	202.998	432.396	547.871	340.649	191.678	458.404	496.031	432.723	175.104	523.237	570.005	428.905	215.073	615.505	519.591	396.449	210.914	410.191	708.258	453.382	229.244	330.428	655.101	457.863	254.583	315.143	487.768	160.422	237.125	359.12	705.1	355.397	176.517	384.313	519.265	473.234	324.125	568.832	707.351	333.313	276.648	456.462	253.015	441.021	178.404	565.327
199.488	450.874	550.172	383.046	202.983	432.426	547.871	340.649	191.295	458.261	496.186	432.67	175.115	523.344	569.098	428.832	215.469	615.747	519.873	395.278	210.914	410.191	706.927	451.747	229.745	330.643	656.907	457.49	254.673	315.292	487.026	160.974	236.951	359.193	704.188	354.242	176.517	383.308	519.339	474.592	324.723	568.597	706.1	334.233	276.648	456.462	251.594	441.103	179.067	566.422
200.525	451.063	549.812	382.309	202.988	432.426	547.901	340.635	191.635	458.148	496.331	432.018	175.129	523.425	569.383	428.862	215.469	614.937	518.941	395.417	210.693	410.228	706.927	451.747	231.135	330.321	656.533	457.193	255.05	315.397	486.339	162.509	237.592	359.869	703.74	354.964	176.517	383.308	518.053	474.671	325.217	568.32	705.831	333.771	276.64	456.466	251.667	440.706	178.564	565.712
200.508	451.285	550.766	381.457	202.988	432.426	547.862	340.5	191.635	458.148	496.331	431.418	175.212	523.574	568.83	428.947	215.817	615.211	518.941	395.417	211.026	410.339	705.608	450.052	231.135	330.321	659.23	457.193	255.05	315.397	485.62	163.225	236.835	359.66	702.497	354.026	176.446	383.094	520.234	476.516	325.436	568.246	704.299	334.379	276.668	456.479	250.111	439.881	178.492	568.539
201.872	451.285	550.326	380.718	203.012	432.426	547.745	340.425	191.762	458.017	496.388	431.607	175.212	523.574	569.023	429.081	215.957	614.884	517.967	395.602	210.44	410.339	705.608	450.052	231.784	330.6	658.463	456.744	255.435	315.434	485.62	163.225	236.835	359.66	702.497	354.026	176.452	383.284	518.411	476.13	325.436	568.246	704.299	334.379	276.668	456.479	250.026	440.1	178.416	568.407
201.509	451.455	550.326	380.718	202.984	432.435	547.745	340.425	191.322	457.777	496.548	430.476	175.212	523.619	568.02	429.081	216.011	615.374	518.164	394.985	210.707	410.332	703.987	448.896	231.191	330.829	659.775	456.673	255.652	315.744	484.712	164.604	236.468	359.194	701.607	353.294	176.433	383.058	518.097	477.822	325.446	568.197	702.776	334.805	276.641	456.473	248.538	439.464	179.107	569.367
202.548	451.712	549.808	380.207	203.005	432.454	547.75	340.383	192.156	457.777	496.618	430.521	175.189	523.63	568.375	429.21	216.217	614.999	516.998	395.045	210.568	410.374	703.774	458.782	231.191	330.829	659.775	456.673	255.734	315.99	484.851	165.993	238.149	359.948	701.467	353.554	176.435	383.46	518.097	477.822	325.57	568.166	702.768	334.483	276.632	456.489	248.434	439.919	179.035	569.104
202.103	452.171	550.306	379.781	203.005	432.454	547.734	340.369	191.601	457.675	495.875	429.303	175.164	523.76	568.089	429.329	216.217	614.999	516.998	395.045	210.594	410.45	702.13	458.818	230.657	330.779	661.859	456.329	255.685	316.134	484.165	167.01	238.187	359.707	700.597	352.519	176.435	382.83	518.239	478.813	325.734	568.084	701.102	335.124	276.609	456.498	246.829	438.524	179.336	569.339
202.823	452.481	549.347	379.239	203.008	432.441	547.643	340.306	191.934	456.927	495.875	429.303	175.164	523.76	568.089	429.329	216.479	614.981	515.907	395.184	210.751	414.543	702.787	460.551	230.408	330.747	661.859	456.329	255.685	316.134	484.165	167.01	239.384	359.707	700.599	352.72	176.427	383.179	516.433	478.856	325.734	568.084	701.102	335.124	276.585	465.011	246.752	439.281	178.916	569.035
202.823	452.481	549.347	379.239	202.993	432.43	547.643	340.306	191.534	456.663	496.652	428.447	175.202	523.999	567.617	429.597	216.903	615.388	516.227	394.65	210.751	414.543	700.612	459.245	230.843	330.682	662.529	455.836	255.598	316.224	483.346	168.271	239.384	359.707	699.632	351.835	175.639	388.067	514.843	480.157	325.819	568.048	699.565	335.445	276.585	465.011	245.189	438.944	179.534	569.035
203.206	452.754	548.244	378.883	202.998	432.429	547.621	340.269	191.176	456.433	496.152	428.555	175.351	524.269	567.836	429.893	216.903	614.412	514.936	394.269	211.087	414.93	701.113	461.023	231.302	330.6	661.899	455.646	255.369	315.995	483.99	169.432	239.367	360.17	699.735	352.201	175.639	388.067	513.697	479.605	325.803	568.069	700.115	335.97	276.731	465.195	245.215	439.563	179.158	568.939
202.827	453.323	548.244	378.883	202.998	432.429	547.502	339.982	191.176	456.433	496.875	427.115	175.392	525.391	567.401	430.208	216.903	614.412	514.936	394.269	211.173	415.04	700.072	461.305	231.302	330.6	664.253	455.646	255.369	315.995	483.352	170.533	238.797	360.155	698.662	351.518	175.639	387.227	513.697	482.26	326.057	568.017	698.436	336.751	276.834	465.272	243.704	439.563	179.355	568.88
203.441	453.888	546.964	378.473	203.01	432.447	547.296	339.94	191.173	456.501	496.661	427.203	175.392	525.391	567.795	430.652	217.718	615.178	513.712	394.954	211.173	415.04	700.072	461.305	231.302	330.6	663.554	455.649	255.148	315.953	483.352	170.533	238.797	360.155	698.662	351.518	176.392	383.182	513.002	481.133	326.057	568.017	698.436	336.751	276.834	465.272	243.477	440.147	179.041	568.871
203.441	453.888	546.964	378.473	202.98	432.432	547.296	339.94	191.283	456.677	497.074	426.107	175.44	525.411	566.97	430.652	218.282	615.851	513.963	394.988	211.206	415.02	698.798	461.425	231.55	330.516	665.184	455.823	255.133	315.986	482.679	171.041	238.248	359.906	697.731	350.949	176.366	382.92	514.727	483.189	326.462	567.807	696.555	337.57	276.901	465.309	242.059	440.074	179.041	568.871
203.388	454.615	545.647	378.251	203.005	432.444	547.098	339.842	191.283	456.677	496.282	425.706	175.433	525.377	567.204	431.198	218.818	615.821	512.635	394.776	211.229	415.013	699.176	462.693	231.55	330.516	665.184	455.823	255.109	315.978	482.99	172.085	239.692	360.7	697.367	351.095	176.354	383.492	514.727	483.189	326.835	567.59	697.194	338.342	276.72	465.173	241.857	439.802	178.727	568.814
203.27	455.242	545.687	378.132	203.005	432.444	547.043	339.815	190.355	457.705	496.29	424.549	175.286	525.676	566.711	431.741	218.818	615.821	512.635	394.776	211.216	415.024	697.804	463.008	231.545	330.524	667.534	455.823	255.161	315.717	481.88	173.184	239.541	360.585	696.284	350.383	176.354	382.366	512.795	483.215	327.168	567.363	695.29	339.125	276.392	464.984	240.216	439.802	178.629	568.77
203.8	456.031	544.566	377.989	202.973	432.473	547.065	339.785	190.261	457.848	496.29	424.549	175.286	525.676	566.711	431.741	219.844	615.697	511.684	395.092	211.195	414.97	698.102	463.962	231.61	330.497	665.871	456.175	255.161	315.717	481.88	173.184	239.541	361.35	696.284	350.383	176.356	383.061	512.096	482.117	327.168	567.363	695.29	339.125	276.641	456.48	240.112	439.591	178.685	568.772
203.8	456.031	544.566	377.989	202.997	432.46	547.065	339.785	191.095	457.126	496.109	423.345	175.327	526.06	566.079	432.172	219.923	616.194	512.219	395.404	211.195	414.97	696.378	463.962	231.668	330.487	666.845	456.137	255.07	315.385	481.059	174.292	238.94	360.994	695.233	349.877	176.338	383.747	511.064	483.171	327.37	567.244	693.759	339.9	276.641	456.48	238.796	439.448	178.685	568.772
204.194	456.56	543.454	378.095	202.989	432.467	547.059	339.708	190.142	458.102	495.323	423.592	175.193	522.448	566.205	432.582	220.621	615.789	511.254	395.886	211.135	414.971	696.843	464.842	233.184	330.246	665.443	456.079	255.124	315.156	481.059	174.292	237.887	360.033	694.874	350.335	176.338	383.747	510.631	481.978	327.466	567.094	694.123	340.279	275.918	464.897	239.38	439.515	178.676	568.745
204.492	457.001	543.262	378.2	202.989	432.467	547.037	339.737	190.142	458.102	496.223	422.317	175.426	526.718	565.549	433.113	220.224	616.007	511.254	395.886	211.116	414.975	695.824	465.527	233.184	330.246	667.64	455.538	255.124	315.156	480.162	175.53	239.433	360.912	693.768	349.748	176.335	384.075	509.868	483.928	327.581	566.922	692.13	341.15	276.644	456.522	237.782	438.105	178.746	568.747
204.663	457.178	542.557	378.399	203.018	432.436	547.079	339.632	190.219	457.847	495.352	422.128	175.426	526.718	565.618	433.486	220.591	616.317	510.392	396.361	211.116	414.975	695.824	465.527	234.125	329.884	666.457	455.425	255.306	315.094	480.162	175.53	239.433	360.912	693.768	349.748	176.345	384.096	509.309	482.729	327.581	566.922	692.13	341.15	276.644	456.522	238.466	438.166	178.85	568.773
204.663	457.178	542.557	378.399	202.988	432.452	547.079	339.632	190.275	458.051	495.593	421.37	175.617	526.88	564.782	433.486	220.101	616.731	511.092	396.67	211.131	414.997	694.812	466.178	233.765	329.496	667.051	455.423	255.373	315.023	479.732	176.78	239.764	361.466	692.649	349.202	176.332	384.107	507.847	483.507	327.848	566.627	691.012	341.86	276.644	456.522	237.649	438.146	178.85	568.773
204.772	457.407	542.283	378.433	202.981	432.452	547.058	339.692	190.275	457.556	495.035	422.17	175.708	526.967	564.705	434.078	220.373	616.681	510.629	396.657	211.152	415.022	695.809	466.777	233.765	329.031	667.051	455.423	255.564	314.735	478.988	176.607	240.183	361.877	692.563	349.428	176.337	384.106	507.847	483.507	328.079	566.144	690.635	341.308	276.812	464.926	237.98	438.272	179.256	568.941
204.815	457.58	542.835	378.425	202.981	432.452	546.41	339.718	190.309	457.988	494.376	421.537	175.682	526.97	563.891	434.456	220.373	616.681	510.629	396.657	211.143	415.014	695.042	467.318	233.316	328.648	667.998	455.037	255.396	314.654	478.241	178.049	240.299	362.042	691.304	349.061	176.337	384.106	506.768	484.053	328.278	565.814	689.154	342.198	277.109	464.95	236.066	438.272	179.808	569.24
204.828	457.656	542.496	378.375	202.995	432.449	546.372	339.674	190.517	457.896	494.376	421.537	175.682	526.97	563.891	434.456	220.579	616.649	510.099	396.619	211.109	414.996	696.221	467.305	234.477	328.479	667.708	455.029	255.396	314.654	478.241	178.049	240.299	362.822	691.304	349.061	176.359	384.105	506.127	482.544	328.278	565.814	689.154	342.198	277.245	464.931	236.427	438.463	180.457	569.349
204.828	457.656	542.496	378.375	202.961	432.474	546.372	339.674	192.04	458.415	494.041	420.592	175.724	527.11	562.966	434.731	220.113	616.667	510.879	396.607	211.109	414.996	694.3	467.305	234.564	328.443	668.742	454.781	255.311	314.275	477.431	178.935	240.388	362.857	690.286	348.655	176.357	384.085	504.8	481.849	328.376	565.666	687.841	343.245	277.245	464.931	235.118	438.758	180.457	569.349
204.956	457.882	542.257	378.334	202.932	432.487	546.627	339.614	192.04	457.935	493.716	420.869	175.708	527.165	562.7	434.922	220.962	616.667	510.198	396.614	211.118	414.984	695.67	466.83	234.993	328.38	668.742	454.781	255.29	314.094	476.532	178.182	240.522	362.497	689.978	348.819	176.357	384.085	504.361	481.481	328.448	565.529	687.203	342.408	277.143	464.666	235.299	439.057	180.691	569.445
204.952	458.004	542.494	378.235	202.932	432.487	546.323	339.638	192.322	458.789	493.716	418.873	175.702	527.801	562.365	435.61	220.511	616.647	510.198	396.614	211.095	414.991	695.261	465.84	234.993	328.38	669.948	454.391	255.29	314.094	476.532	179.877	240.796	362.418	689.011	349.068	176.355	384.091	503.253	481.481	327.811	566.437	685.919	343.399	276.902	464.33	233.357	439.057	180.691	569.445
204.952	458.004	541.804	378.045	202.94	432.429	546.131	339.473	192.634	459.336	493.239	419.684	175.702	527.801	561.868	435.214	220.764	616.582	509.492	397.153	211.095	415.966	695.261	465.84	235.634	328.115	669.719	454.639	255.29	314.094	476.532	179.877	240.796	362.418	689.011	349.068	176.345	384.073	502.862	481.601	327.811	566.437	685.919	343.399	276.902	464.33	233.732	439.315	180.896	569.42
204.909	458.124	541.804	378.045	203.006	432.248	545.594	339.473	192.944	459.959	493.239	417.989	175.844	527.583	561.868	435.214	220.37	616.584	509.584	397.071	211.12	415.997	694.517	466.038	235.052	327.622	669.761	454.128	255.633	313.493	474.683	179.87	241.225	362.564	687.761	348.36	176.351	384.087	501.541	481.914	328.652	565.216	684.574	343.969	276.896	463.977	232.135	439.884	180.896	569.42
204.886	458.221	541.052	377.718	203.04	431.83	545.347	339.53	193.612	459.959	493.121	420.138	176.285	527.531	561.084	434.511	220.763	616.519	508.661	396.492	211.109	415.542	695.018	465.186	235.052	327.412	669.761	454.128	255.961	313.475	473.676	179.335	241.526	362.47	687.767	348.141	176.353	384.1	501.541	481.914	328.98	565.062	684.304	343.508	276.769	463.479	232.356	439.992	181.027	569.451
204.878	458.247	540.653	377.432	203.04	431.83	545.094	339.691	193.79	460.177	492.687	418.989	176.666	528.415	560.354	434.894	220.763	616.519	508.661	396.492	211.138	415.255	694.136	465.018	234.374	327.052	670.651	453.68	256.487	313.153	472.077	180.08	242.293	362.545	686.727	347.585	176.353	384.1	500.144	482.133	329.368	564.677	682.846	344.296	276.705	463.071	230.714	440.142	181.027	569.471
204.898	458.238	539.837	376.948	203.214	431.421	544.683	339.894	193.57	460.281	492.687	418.989	176.666	528.415	560.354	434.894	221.226	616.518	508.586	396.634	211.195	415.316	694.63	463.946	235.632	327.13	670.985	453.874	256.487	313.153	472.077	180.08	242.293	362.545	686.727	347.585	176.361	384.076	500.203	482.67	329.368	563.492	682.846	344.296	276.699	462.733	230.651	440.179	181.025	569.451
204.898	458.238	539.837	376.948	203.362	430.954	544.683	339.894	193.235	460.284	493.158	417.709	177.269	528.425	559.007	434.961	220.823	616.487	508.51	396.198	211.195	415.316	693.049	464.906	235.623	327.32	670.687	453.36	257.13	312.928	470.981	180.399	242.557	362.501	685.875	346.848	176.363	384.112	498.728	483.127	329.704	563.78	681.394	344.262	276.699	462.733	229.435	440.318	181.025	569.451
204.917	458.232	539.004	376.529	203.357	430.547	543.875	339.913	193.235	460.284	493.016	418.481	177.494	528.167	558.621	434.082	221.663	616.487	507.961	395.329	211.186	415.301	693.56	463.919	235.333	326.897	670.918	453.528	257.825	312.844	470.323	179.363	242.587	363.237	685.766	346.669	176.363	384.112	498.652	483.422	329.997	562.962	681.188	343.641	276.538	462.302	229.269	440.133	181.376	569.393
204.976	458.313	539.016	375.918	203.357	430.547	542.992	339.906	193.418	460.384	492.56	416.741	177.566	528.773	558.325	433.848	221.642	616.531	507.961	395.329	210.334	414.081	692.684	462.983	235.333	326.897	671.943	452.613	257.825	312.844	469.099	179.963	242.603	362.841	684.942	346.219	176.084	385.265	497.098	483.422	330.178	563.562	679.751	343.701	276.314	461.862	227.908	440.448	181.946	569.56
205.041	458.408	538.301	375.314	203.309	430.312	542.705	339.884	193.653	460.498	492.817	417.746	177.566	528.773	558.12	432.832	222.193	616.472	507.7	394.564	210.334	414.081	692.684	462.983	235.658	326.429	672.263	453.064	258.613	313.028	469.099	179.963	242.603	362.841	684.976	345.983	176.071	385.28	497.174	483.559	330.178	562.002	679.751	343.701	276.314	461.862	227.864	440.187	182.689	569.556
205.041	458.408	538.301	375.314	202.914	433.5	542.937	340.03	193.78	460.633	492.65	417.453	177.846	529.235	558.12	433.537	222.253	616.553	507.396	393.954	211.343	415.599	691.603	462.208	236.236	325.814	673.123	452.697	259.198	313.307	468.839	179.953	242.622	362.307	683.846	345.607	176.136	385.098	495.862	485.304	330.321	562.726	678.257	343.915	276.688	456.616	226.465	440.242	182.689	569.556
205.082	458.457	537.734	374.583	203.245	429.89	542.937	340.03	193.78	460.633	492.956	418.028	177.927	528.843	557.783	432.495	222.178	616.551	507.244	393.288	211.045	416.605	692.156	461.699	236.236	325.814	673.123	452.697	259.59	313.782	469.624	178.865	242.588	363.148	684.07	346.073	176.17	385.099	495.862	485.304	330.384	562.204	678.257	343.915	276.709	456.631	226.349	439.68	183.519	569.694
205.088	458.445	537.943	373.966	203.245	429.89	542.626	340.148	193.886	460.687	492.771	417.708	177.899	528.287	557.151	432.224	222.178	616.551	507.244	393.288	211.364	416.943	691.209	461.255	236.616	325.494	673.868	452.13	259.889	314.351	469.373	179.319	242.737	362.825	682.986	346.157	176.17	385.099	494.313	485.441	329.5	564.158	676.64	343.794	276.71	456.616	224.978	440.13	183.747	569.695
205.101	458.475	537.65	373.146	203.009	432.933	541.857	340.592	193.936	460.735	492.771	417.708	177.899	528.287	557.151	432.224	222.43	616.626	507.244	393.288	211.78	416.862	692.02	460.579	236.719	325.438	673.768	452.76	259.889	314.351	469.373	179.319	242.737	363.815	682.986	346.157	176.14	385.008	494.745	485.459	329.5	562.433	676.64	343.794	276.699	456.587	224.799	439.613	184.099	569.764
205.101	458.475	537.65	373.146	203.232	429.278	541.857	340.592	194.099	460.848	492.165	416.8	178.017	527.999	556.7	431.28	222.706	616.691	506.952	392.082	211.78	416.862	690.364	460.579	237.086	325.195	674.573	452.435	260.83	314.798	468.887	179.616	242.846	362.955	682.01	346.451	176.14	385.008	493.136	485.136	330.501	562.263	675.454	344.539	276.699	456.587	223.425	439.378	184.532	569.764
205.101	458.475	537.528	372.446	203.11	428.926	541.46	340.454	194.742	460.873	492.224	417.649	178.029	527.965	556.945	430.393	222.706	616.691	506.761	391.325	212.087	418.066	691.195	459.878	237.123	325.122	674.19	453.098	260.572	315.378	470.068	179.11	243.097	362.182	681.995	347.041	176.14	385.008	493.434	485.032	330.679	561.756	675.568	344.498	276.702	456.54	223.245	439.021	184.58	569.752
205.151	458.482	537.528	372.446	203.11	428.926	540.451	340.949	194.742	460.873	492.224	415.849	178.039	527.967	556.572	429.815	222.706	616.691	506.761	391.325	212.465	418.442	690.568	459.081	237.123	325.122	675.528	452.317	260.377	315.108	469.636	178.752	243.417	361.271	680.991	347.544	176.389	384.555	491.229	484.762	331.016	562.648	674.304	345.424	276.744	456.628	221.898	439.396	184.488	569.838
205.151	458.482	538.28	370.47	203.24	431.84	540.151	341.683	194.499	460.887	492.062	416.288	178.039	527.967	556.843	429.352	222.862	616.809	506.533	390.654	212.279	418.442	690.568	459.081	238.186	325.072	675.077	452.934	260.068	315.279	469.636	178.752	244.428	361.271	680.991	347.544	176.361	384.307	491.229	484.762	331.016	560.923	674.304	345.424	276.744	456.628	221.689	438.842	184.505	570.032
205.188	458.49	538.28	370.47	203.431	431.491	539.353	342.653	194.264	460.894	491.329	415.517	178.056	528.782	556.043	429.352	222.862	616.809	506.244	390.048	212.4	417.989	689.879	458.335	237.664	326.086	675.484	452.826	259.764	315.781	469.231	178.541	244.676	360.981	679.893	347.909	176.357	384.261	490.375	484.346	331.371	561.712	672.854	345.943	276.773	456.666	220.113	438.17	184.505	570.032
205.199	458.497	538.549	369.69	203.608	431.058	539.353	342.653	194.936	460.894	491.329	415.517	178.091	528.778	556.472	428.77	223.178	617.149	505.952	389.503	212.4	417.989	690.33	457.443	237.664	326.086	675.484	452.826	259.764	315.781	470.591	178.72	245.263	360.742	680.043	348.875	176.376	384.219	490.375	484.346	331.91	561.509	672.82	346.557	276.813	456.679	220.037	437.687	185.131	570.436
205.194	458.516	539.277	368.761	203.608	431.058	538.796	343.357	194.924	460.907	489.614	415.368	178.477	529.039	556.329	428.419	223.178	617.149	505.952	389.503	212.899	417.973	689.555	456.585	237.87	325.125	676.198	452.632	259.278	315.972	470.81	178.982	243.44	361.295	679.085	349.591	176.376	384.219	488.94	483.843	332.463	562.293	671.586	347.299	276.855	456.683	218.516	437.687	185.682	570.975
205.262	458.498	540.326	368.115	203.875	430.668	539.03	344.328	195.36	460.899	489.614	415.368	178.477	529.039	556.329	428.419	223.07	617.282	505.424	389.545	213.226	418.031	689.555	456.585	239.144	324.552	675.47	453.036	259.278	315.972	470.81	178.982	243.44	362.375	679.085	349.591	176.383	384.182	489.291	483.553	332.463	562.293	671.586	347.299	276.834	456.739	218.379	437.474	186.189	571.514
205.262	458.498	540.326	368.115	204.131	430.242	539.03	344.328	194.946	460.986	488.423	414.823	178.763	528.601	555.994	428.049	223.126	617.426	504.927	389.148	213.226	418.031	689.077	456.585	239.771	324.441	675.142	453.372	258.886	315.783	470.602	179.378	243.44	362.375	678.282	350.953	176.407	384.169	487.845	483.055	332.943	562.997	670.135	348.224	276.834	456.739	216.954	437.197	186.189	571.514
205.272	458.465	540.39	367.573	204.143	430.017	539.063	344.718	195.622	461.041	487.4	414.926	178.87	528.159	556.414	427.686	223.126	617.426	503.537	388.608	213.651	417.987	688.801	455.071	240.7	324.413	675.061	453.655	258.779	315.758	471.495	179.75	245.708	361.03	678.984	352.034	176.407	384.169	488.372	482.928	333.608	563.424	670.345	348.778	276.856	456.745	216.954	437.197	186.255	571.613
205.274	458.496	541.016	367.01	204.143	429.522	537.802	345.029	195.622	461.041	487.4	414.926	179.052	528.787	555.901	427.582	223.183	617.716	503.537	388.608	214.209	417.919	688.469	454.225	240.7	324.413	675.061	453.655	258.504	315.368	471.6	180.382	245.732	360.582	678.457	352.976	176.276	383.998	486.145	482.673	334.162	563.455	668.773	349.572	277.007	456.763	215.649	437.197	186.667	571.965
205.296	458.476	542.052	366.595	204.068	429.401	537.455	345.102	196.298	461.122	486.522	415.121	179.052	528.787	555.946	427.28	223.183	617.716	502.531	388.185	214.209	417.919	688.469	454.225	241.602	324.247	675.122	453.584	258.688	315.659	471.6	180.382	246.651	361.422	678.457	352.976	176.295	383.773	486.145	482.673	334.162	563.455	668.773	349.572	277.007	456.763	215.379	436.657	186.667	571.965
205.296	458.476	542.052	366.595	203.89	428.956	536.376	344.217	196.326	461.205	485.239	414.875	179.121	528.695	555.175	427.28	223.182	618.348	502.531	388.185	214.683	417.827	688.152	453.498	241.602	324.247	675.064	453.63	258.618	315.414	471.872	181.225	246.099	361.511	677.915	353.616	176.572	382.367	485.302	481.971	334.79	563.631	667.342	350.536	277.23	456.789	213.867	436.315	187.194	572.205
205.335	458.488	542.41	365.972	203.709	429.148	536.376	344.217	197.239	461.205	484.615	414.414	179.225	528.384	555.238	427.032	223.284	618.6	500.972	388.463	215.035	417.702	688.152	453.498	242.785	323.962	675.064	453.63	258.928	315.491	471.872	181.225	245.589	361.791	678.596	354.536	176.546	381.88	485.302	481.971	335.164	563.634	667.513	350.988	277.595	456.729	213.714	435.941	185.823	571.333
205.332	458.468	543.236	365.525	203.709	428.653	535.141	343.751	197.134	461.231	483.97	414.032	179.429	528.513	555.316	427.097	223.284	618.6	500.972	388.463	214.999	417.672	687.364	451.822	241.46	324.216	674.995	453.743	258.849	315.084	471.879	183.322	244.946	361.436	678.218	355.682	176.546	381.88	483.349	481.596	335.378	563.66	665.961	351.462	278.104	456.663	212.316	435.941	187.206	572.646
205.338	458.454	543.69	365.107	203.638	428.935	534.671	343.167	197.541	461.202	483.97	414.032	179.429	528.513	555.316	427.097	223.419	618.801	499.909	388.356	214.979	418.536	687.154	451.052	241.923	324.051	674.914	453.909	258.849	315.084	471.879	183.322	245.843	361.436	678.218	355.682	176.595	381.474	484.149	481.787	335.378	563.66	665.961	351.462	278.266	456.62	212.16	435.622	187.206	572.646
205.338	458.454	543.69	365.107	203.444	428.514	534.671	343.857	196.875	461.157	483.336	413.787	179.688	529.362	554.978	427.092	223.509	618.922	499.507	389.252	214.979	418.536	686.896	451.052	241.209	324.341	674.889	454.096	258.471	314.675	471.879	184.102	245.843	361.436	677.711	357.249	176.822	381.226	482.446	481.829	335.629	563.632	664.815	352.944	278.266	456.62	210.993	435.334	187.917	573.111
205.282	458.438	543.69	365.107	203.088	428.547	534.218	343.53	197.413	461.136	483.88	413.551	180.371	529.551	554.254	427.226	223.509	618.922	498.447	389.336	213.47	418.516	686.49	450.219	241.665	324.092	674.889	454.096	258.557	315.089	471.321	186.356	245.248	361.137	678.3	356.864	176.822	381.226	482.892	482.378	335.679	563.675	664.815	352.944	278.483	456.517	210.993	435.334	187.731	573.99
205.361	458.468	543.69	365.107	203.088	427.362	532.636	343.205	197.413	461.136	482.548	413.551	180.371	529.551	553.362	427.383	223.509	618.922	498.447	389.336	213.469	417.964	685.997	449.292	241.665	324.092	674.889	453.136	258.557	314.324	470.67	187.714	244.336	361.375	677.474	358.524	176.828	380.862	480.777	481.748	335.754	563.674	664.636	355.127	278.596	456.544	209.822	435.334	188.237	575.09
205.37	458.481	542.383	365.107	202.976	427.976	532.084	342.099	197.694	461.123	483.275	413.391	180.371	529.551	552.477	427.775	223.787	619.013	497.268	389.482	213.469	418.744	685.997	449.292	242.099	323.926	675.135	453.777	258.393	314.911	470.67	187.714	244.336	361.375	677.474	358.524	176.807	380.682	481.139	482.503	335.754	563.674	664.636	355.127	278.596	456.544	209.518	434.751	187.834	575.119
205.37	458.481	542.383	365.107	203.45	424.468	531.054	340.736	197.162	461.213	482.283	412.974	181.007	529.384	552.477	427.775	224.059	619.173	496.957	390.474	214.961	418.888	684.902	448.569	241.272	324.124	676.279	453.778	257.806	314.818	470.141	189.192	244.285	361.48	676.701	359.654	176.867	380.631	479.861	482.639	335.763	563.677	663.98	356.247	278.596	456.544	208.093	435.159	188.189	575.359
205.326	459.33	544.665	365.107	203.835	424.561	531.054	340.736	197.162	461.213	482.803	412.448	181.438	529.572	551.668	428.15	224.108	619.311	496.027	390.731	215.11	419.514	684.952	447.714	241.272	323.688	676.279	453.778	257.596	315.1	469.508	189.158	244.285	361.48	676.819	358.718	176.867	380.631	479.861	482.639	335.755	563.644	664.877	357.128	278.846	456.464	208.067	434.891	188.189	575.359
205.36	459.34	544.665	365.107	203.835	423.841	530.387	339.997	196.42	461.358	481.602	412.39	181.556	529.679	550.167	428.589	224.108	619.311	496.027	390.731	215.11	419.514	683.824	448.056	241.272	323.688	675.905	453.492	257.558	314.985	468.567	190.591	245.416	362.953	675.67	360.162	176.867	380.631	478.544	482.786	335.782	563.61	664.33	357.851	278.889	456.477	206.646	433.901	188.35	575.543
205.33	459.461	548.973	365.107	204.298	423.851	530.329	339.253	196.311	461.574	481.602	412.39	181.556	529.679	550.167	428.589	224.199	619.399	495.23	391.075	215.003	419.583	683.7	447.442	241.657	323.83	675.519	453.934	257.558	314.985	468.567	190.591	245.416	362.953	675.67	360.162	177.221	380.312	478.938	483.919	335.782	563.61	664.33	357.851	277.688	457.255	206.486	434.189	188.115	575.386
205.33	459.461	548.973	365.107	204.8	423.383	529.287	339.253	196.602	461.807	480.388	412.268	181.697	529.841	549.701	428.589	224.575	619.65	495.482	392.219	215.003	419.583	682.502	446.797	241.433	324.088	675.708	454.499	257.402	314.708	468.288	191.303	245.563	363.388	674.611	361.777	177.4	378.92	477.897	484.094	336.074	563.604	663.819	359.346	277.688	457.255	205.147	433.416	189.052	576.226
205.353	459.087	554.126	365.107	204.8	423.383	529.519	338.298	196.602	461.807	480.711	412.422	181.754	529.851	548.77	429.587	224.575	619.65	494.977	393.095	214.827	420.042	682.527	446.526	241.74	323.786	675.896	454.951	257.457	315.195	466.592	190.934	245.61	363.672	674.756	360.328	177.4	378.92	478.565	485.075	336.488	563.6	665.167	360.483	279.234	456.496	205.102	433.71	188.599	575.752
205.792	452.515	549.487	368.895	204.8	422.423	528.834	337.432	196.99	462.249	479.265	412.422	181.773	529.856	547.849	430.058	224.967	620.038	494.977	393.095	214.086	417.287	681.636	446.226	241.74	323.786	675.896	454.951	257.166	314.535	466.339	191.9	245.76	364.115	673.688	362.093	177.871	378.514	476.672	485.075	336.833	563.49	664.852	361.683	279.628	456.236	203.841	432.54	188.952	575.9
206.43	452.733	551.083	369.929	205.351	423.084	528.818	336.703	197.38	462.855	479.288	412.431	181.773	529.856	547.494	430.528	225.183	620.413	494.06	393.095	214.086	417.287	681.636	446.226	241.92	323.471	675.993	454.968	257.178	314.779	466.339	191.9	245.76	364.115	673.688	362.093	178.075	378.499	477.416	485.893	336.833	562.245	664.852	361.683	279.628	456.236	203.668	432.905	188.638	575.374
206.43	452.733	551.083	369.929	205.493	422.655	528.04	335.89	197.648	463.218	478.056	412.583	181.78	529.861	546.501	430.528	225.319	620.57	494.697	393.97	214.556	417.004	680.653	445.014	240.912	323.635	676.108	454.882	256.559	314.288	464.492	193.271	245.954	364.516	672.776	363.39	178.189	378.489	476.586	486.287	337.317	562.214	664.566	362.975	280.336	456.131	202.219	432.259	189.54	576.019
206.883	453.124	552.245	370.953	205.719	423.127	528.04	335.89	197.648	463.218	478.258	412.623	181.78	529.861	546.337	431.147	225.42	620.897	493.867	394.497	214.95	417.104	680.75	444.789	240.912	323.215	676.108	454.882	256.455	314.647	463.446	192.388	246.091	364.925	673.119	362.656	178.337	378.558	476.586	486.287	338.31	563.024	665.657	363.297	280.96	455.995	202.02	432.66	189.446	575.745
207.11	453.505	552.245	370.953	205.719	422.422	527.033	335.139	197.788	463.397	476.967	412.519	182.013	529.86	545.259	431.652	225.42	620.897	493.867	394.497	215.149	417.395	679.915	443.866	239.882	323.261	676.464	454.983	256.096	314.3	462.384	193.608	246.134	364.892	672.113	364.145	178.337	378.558	475.779	487.447	338.31	563.024	665.266	364.895	281.171	455.952	200.71	431.37	190.306	575.927
207.012	454.214	551.42	372.943	205.855	422.791	527.19	334.62	198.038	463.667	476.967	412.519	182.013	529.86	545.259	431.652	225.736	621.342	493.181	394.791	215.248	417.877	680.006	443.304	240.952	322.878	676.838	455.113	256.096	314.3	462.384	193.608	246.134	364.892	672.113	364.145	178.465	378.54	475.826	487.488	339.357	563.774	665.266	364.895	281.318	455.908	200.611	431.956	190.828	576.138
207.012	454.214	551.42	372.943	206.028	422.52	525.921	335.4	198.242	463.839	475.842	412.387	182.245	530.404	544.292	432.05	226.187	621.756	493.221	395.048	215.248	417.877	678.999	442.749	239.881	324.421	677.317	455.326	256.167	313.751	461.786	194.689	246.181	365.051	670.943	365.23	178.765	378.384	474.98	488.144	339.463	562.105	665.956	367.044	281.318	455.908	199.08	431.589	191.543	576.138
206.526	453.946	551.953	373.631	206.193	422.853	525.951	334.885	198.37	463.873	476.222	412.072	182.469	530.356	544.307	432.517	226.187	621.756	492.163	395.13	215.3	418.243	679.225	442.152	240.383	324.483	677.576	455.451	256.28	314.359	461.078	193.945	246.426	365.426	671.554	365.262	178.765	378.384	475.02	487.857	339.949	562.095	666.568	367.179	281.438	455.887	198.831	432.231	191.667	576.192
206.246	454.23	549.768	374.564	207.225	422.418	524.93	334.62	198.37	463.873	474.857	412.072	183.485	529.849	543.085	432.932	226.542	621.933	492.163	395.13	215.137	418.417	678.506	441.187	240.383	324.483	677.576	455.451	256.28	313.354	460.199	195.598	246.605	365.651	670.304	365.262	179.13	378.148	474.14	489.207	339.237	561.554	666.201	368.237	281.45	455.861	197.501	432.231	192.016	576.119
205.949	454.733	550.222	375.485	207.256	422.632	524.898	334.593	198.402	463.894	475.081	411.544	183.485	529.849	543.133	433.403	226.953	622.125	490.976	395.155	215.137	419.377	678.506	441.187	240.879	324.467	677.854	455.723	256.177	313.95	460.199	195.598	246.605	365.651	670.507	365.347	179.682	377.644	474.049	488.703	340.782	561.929	666.201	368.237	281.45	455.861	198.127	433.124	191.659	576.099
205.949	454.733	550.222	375.485	207.744	422.498	523.744	334.021	198.447	463.924	473.878	411.221	184.22	529.531	542.084	433.403	227.508	622.162	490.608	394.986	214.956	419.558	677.863	440.196	240.724	321.896	678.13	455.9	256.177	313.95	459.558	196.918	246.696	365.803	669.497	365.856	180.207	377.195	473.296	489.363	340.109	561.486	665.413	369.967	280.206	456.349	195.659	431.752	192.266	576.099
206.032	454.991	549.877	377.137	206.206	423.536	523.744	334.021	198.447	463.924	474.054	410.709	183.744	529.568	542.191	433.853	227.935	622.186	489.496	394.891	214.781	420.344	677.885	439.651	240.724	321.896	678.13	455.9	256.121	314.367	459.466	196.89	246.956	366.168	669.497	365.856	180.377	377.041	472.743	488.645	340.602	561.229	664.701	369.339	280.212	456.348	195.608	432.028	191.969	576.037
206.065	455.527	548.4	378.111	206.966	423.536	522.372	334.257	198.457	463.976	472.836	410.635	184.053	529.633	541.351	434.415	227.935	622.186	489.496	394.891	214.711	419.901	677.198	438.602	240.147	321.35	678.328	456.182	255.989	314.215	458.912	198.519	247.298	366.857	668.388	368.336	180.377	377.041	472.743	490.131	340.102	560.555	663.829	370.766	281.895	455.661	193.824	431.083	192.594	576.187
206.153	455.689	548.071	379.115	207.789	422.804	522.267	334.577	198.434	464.002	472.836	410.635	184.053	529.633	541.351	434.415	228.16	622.116	488.447	394.464	214.711	420.681	676.81	438.363	241.391	321.157	678.328	456.182	255.989	314.215	458.912	198.519	247.298	366.857	668.388	368.336	180.433	376.906	472.14	489.351	341.951	560.87	663.829	370.766	282.572	455.437	193.77	431.758	191.718	576.075
206.153	455.689	548.071	379.115	208.392	422.011	520.944	334.186	198.452	464.014	471.585	410.564	182.85	529.357	540.285	435.043	228.222	622.072	488.13	394.108	214.711	420.681	676.258	437.613	241.075	321.115	679.038	457.113	255.995	314.225	458.326	199.894	247.454	367.34	667.36	369.397	180.545	376.567	471.139	489.892	341.15	560.201	662.918	372.381	282.572	455.437	192.199	431.719	192.522	576.315
205.984	456.021	547.559	380.299	208.617	421.722	520.684	334.291	198.519	464.17	471.621	410.778	182.369	529.413	540.495	435.629	228.222	622.072	486.983	393.547	213.843	421.089	675.77	437.514	241.553	321.031	679.329	457.53	256.643	314.646	458.343	199.832	247.684	367.878	667.043	369.067	180.545	376.567	470.319	489.283	341.847	559.586	661.949	371.967	283.193	455.109	192.257	432.277	191.993	576.042
205.853	456.344	546.182	380.054	209.388	421.107	519.462	334.957	198.519	464.17	470.649	410.778	183.932	530.201	539.595	436.274	228.504	621.946	486.983	393.547	213.234	420.971	674.835	436.778	241.553	321.031	679.329	457.53	256.643	314.646	457.608	201.133	247.684	367.878	665.933	369.798	180.573	376.559	470.016	490.723	340.924	559.03	661.281	373.305	283.834	454.8	190.497	432.277	192.277	576.149
205.853	456.344	544.465	381.161	209.619	420.992	519.181	335.485	198.754	464.387	470.447	411.07	183.932	530.201	539.987	436.917	228.72	621.81	485.962	392.996	213.234	422.021	674.835	436.778	242.164	320.761	679.615	457.946	255.824	314.127	457.608	201.133	247.684	367.878	665.933	369.798	180.628	376.498	469.25	489.978	342.781	559.03	661.281	373.305	283.834	454.8	190.534	432.833	191.763	575.845
205.771	456.494	544.465	381.161	210.375	420.383	518.04	335.783	199.008	464.449	469.633	410.956	184.104	530.309	538.674	436.917	228.759	621.739	485.959	392.449	213.573	424.457	673.932	435.833	241.661	320.602	680.828	458.394	255.719	314.095	456.63	202.443	247.937	368.535	664.896	370.56	180.753	376.221	468.219	490.266	341.64	558.871	659.302	374.674	284.108	454.535	188.702	432.957	192.839	575.845
205.754	456.463	543.354	382.034	210.214	420.265	518.04	335.783	199.008	464.449	469.622	411.268	183.494	530.267	538.971	437.636	228.904	621.475	485.216	391.776	213.687	424.91	673.417	435.733	241.661	320.602	680.828	458.394	255.615	314.006	456.658	202.169	247.992	368.628	664.295	370.306	180.753	376.221	467.795	489.626	341.856	558.641	658.754	374.386	284.202	454.499	188.782	432.978	192.121	575.675
205.624	456.508	542.49	381.774	210.789	420.265	516.823	336.318	199.008	464.449	469.302	411.628	183.677	530.324	538.316	438.985	228.904	621.475	485.216	391.776	213.834	424.674	672.411	435.035	241.172	320.44	681.629	458.262	255.345	313.85	455.571	203.366	248.013	368.624	663.379	371.041	180.753	375.981	466.846	490.436	341.281	558.571	657.752	376.102	284.386	454.396	186.84	432.978	192.323	575.598
205.355	456.768	541.295	382.914	210.575	420.241	516.637	336.713	199.885	464.99	469.302	411.628	181.96	529.474	538.316	438.985	229.857	621.388	484.351	391.011	213.889	425.014	671.908	435.051	241.166	320.371	681.156	458.82	255.345	313.85	455.571	203.366	248.013	368.624	663.379	371.041	180.78	375.103	467.054	490.055	341.281	558.571	657.752	376.102	284.432	454.352	186.834	433.154	191.721	575.558
205.355	456.768	541.295	382.914	210.352	420.019	515.341	336.713	200.386	465.149	468.611	412.594	182.917	529.474	537.534	439.982	229.869	621.344	484.703	390.221	213.889	425.014	671.344	434.211	240.465	321.425	681.632	459.856	255.268	313.805	454.391	204.102	248.241	369.053	662.422	372.196	180.735	374.977	466.731	489.57	340.069	559.42	656.569	377.443	284.432	454.352	185.299	433.357	191.218	575.508
205.135	456.849	541.054	383.814	210.205	419.782	515.378	337.286	200.675	464.706	468.866	413.317	182.286	529.508	537.731	440.23	229.869	621.344	483.967	389.569	214	425.373	670.853	434.714	240.633	321.116	681.102	459.883	255.153	313.759	454.093	203.373	248.66	369.416	661.731	371.635	180.735	374.977	467.347	489.351	339.963	559.333	656.816	377.186	284.52	454.285	185.466	433.594	191.218	575.508
204.759	457.183	540.368	383.659	210.205	419.782	514.277	337.877	200.675	464.706	467.906	413.317	182.301	529.495	536.773	440.94	229.457	621.299	483.967	389.569	214.264	425.078	670.17	434.508	240.633	321.116	682.342	460.678	255.153	313.759	452.715	203.945	249.119	369.811	660.605	372.534	180.735	374.677	466.131	489.351	340.826	558.068	656.227	378.518	284.52	454.285	183.574	433.594	191.571	575.446
204.847	460.469	539.165	383.321	210.177	419.707	514.131	338.356	200.82	465.109	468.35	413.838	182.301	529.495	536.808	440.924	229.457	621.299	483.225	389.004	214.264	426.098	670.17	434.508	241.833	319.843	681.587	460.215	255.03	313.685	452.715	203.945	250.114	369.811	660.605	372.534	180.505	377.263	466.635	489.603	340.826	558.068	656.227	378.518	284.52	454.285	183.9	433.897	192.314	575.356
204.847	460.469	539.165	383.321	210.211	419.596	513.024	338.883	201.009	464.623	467.611	414.131	182.852	530.745	535.693	441.824	229.28	621.28	483.385	388.518	214.641	425.96	669.349	434.33	242.426	319.523	681.784	460.377	254.957	313.605	451.423	204.365	250.318	369.916	659.895	373.373	180.618	376.849	466.136	489.812	341.042	557.799	656.025	380.197	284.879	454.183	182.204	434.337	192.314	575.356
205.753	461.46	537.695	383.397	210.196	419.454	513.024	338.883	201.915	464.623	467.94	414.412	182.336	531.057	535.795	441.696	229.328	621.245	482.431	388.019	215.023	425.874	668.841	435.067	242.426	319.523	681.784	460.377	254.819	313.483	451.117	203.483	249.986	369.937	660.012	373.205	180.7	377.312	466.819	490.081	341.387	557.491	656.79	380.243	285.418	453.831	182.537	434.838	193.088	575.053
205.752	461.77	537.695	383.397	210.196	419.454	512.097	339.441	201.887	464.126	467.121	414.54	182.327	531.708	534.826	442.305	229.328	621.245	482.431	388.019	215.147	425.51	668.015	434.894	243.067	319.283	682.092	460.813	254.678	313.416	449.663	204	249.857	370.086	659.387	374.056	180.435	376.772	465.425	490.081	341.387	557.491	656.856	381.371	286.434	453.372	180.483	434.838	193.857	574.81
205.45	462.176	535.319	383.397	210.221	419.246	512.259	340.093	202.183	464.089	467.121	414.54	182.181	532.067	534.826	442.305	229.905	621.221	481.534	387.774	215.415	425.792	667.434	435.886	243.551	319.016	681.521	459.876	254.678	313.416	449.663	204	249.857	370.086	659.387	374.056	180.555	376.924	465.741	490.499	341.387	557.491	656.856	381.371	286.686	453.063	180.726	435.222	194.038	574.692
205.45	462.176	535.319	383.397	210.3	418.825	511.194	340.093	201.801	464.295	466.216	414.547	182.181	532.067	533.871	442.867	229.913	621.24	481.629	387.537	215.415	425.792	667.074	434.986	243.643	319.015	681.022	460.328	254.458	313.239	448.2	204.456	249.947	370.124	658.736	374.771	180.903	376.565	464.662	490.499	342.19	557.104	655.699	382.796	287.311	453.063	179.419	435.685	194.049	574.646
205.333	459.506	532.909	383.397	210.338	418.174	511.511	340.674	202.294	465.334	466.479	414.302	182.094	532.688	533.757	442.711	230.586	621.24	480.438	387.263	215.444	425.859	666.505	435.959	243.688	318.983	680.953	459.657	254.361	313.182	448.105	203.786	250.322	370.202	658.736	374.771	180.903	376.565	465.034	491.157	342.741	556.976	657.984	382.968	287.028	452.979	179.584	436.225	194.049	574.646
205.512	459.588	532.909	383.397	210.338	418.174	510.439	340.674	202.294	465.334	465.599	414.302	181.911	533.192	532.684	443.387	230.172	621.094	480.438	387.263	215.448	425.912	665.641	436.287	243.688	318.983	680.953	461.292	254.252	313.124	446.752	204.22	251.009	370.446	658.24	374.947	180.252	376.189	463.567	491.157	343.232	556.855	658.187	384.668	287.255	452.867	177.904	435.34	194.062	574.639
205.555	460.338	533.915	382.583	210.43	417.545	511.832	340.932	202.749	466.252	465.727	413.992	181.911	533.192	532.479	442.844	230.859	620.709	479.244	387.084	215.448	425.912	665.641	436.287	242.554	319.587	681.17	460.43	254.252	313.124	446.752	204.22	251.009	370.446	658.24	374.947	179.504	376.542	463.81	491.302	343.232	556.855	658.187	384.668	287.255	452.867	178.118	435.863	194.041	574.654
205.555	460.338	533.915	382.583	210.357	417.158	511.545	340.98	202.484	466.088	465.116	413.69	181.554	530.015	531.426	443.805	230.524	620.195	479.244	387.084	215.63	426.167	664.737	436.279	243.883	318.888	681.245	460.74	253.968	312.99	445.156	203.687	251.69	370.589	657.262	375.575	180.379	376.132	462.741	491.327	343.483	556.763	659.294	385.655	287.408	452.789	176.665	436.415	194.041	574.654
205.509	460.722	532.428	382.187	210.357	417.158	511.545	340.98	203.508	466.793	465.213	413.139	181.761	530.328	531.463	443.31	231.017	619.733	477.671	387.079	215.898	426.561	664.424	437.314	243.883	318.888	681.245	460.74	253.829	312.821	445.368	203.369	251.904	370.572	657.064	375.217	179.902	376.284	462.448	491.24	343.569	556.729	659.294	385.655	287.134	452.742	176.893	437.084	194.118	574.635
205.323	460.478	532.549	381.638	210.357	417.158	511.266	340.984	203.203	466.826	464.378	412.591	181.935	530.558	530.598	443.701	231.017	619.733	477.671	387.079	216.089	426.97	663.582	437.567	244.573	318.704	681.301	461.072	253.734	312.622	443.884	204.329	250.711	369.804	655.93	375.599	181.01	375.473	461.642	492.065	343.85	556.618	661.057	385.666	287.44	452.696	175.29	437.234	194.739	574.525
205.243	459.99	530.831	381.315	210.335	416.454	511.997	341.07	203.765	466.566	464.378	412.591	182.116	530.982	530.598	443.701	231.356	619.477	476.412	387.212	216.089	426.97	663.225	438.489	245.218	318.491	681.222	460.391	253.734	312.622	443.884	204.329	250.711	369.804	655.93	375.599	180.183	375.66	461.315	492.091	343.85	556.618	661.057	385.666	287.165	452.654	175.603	437.897	195.539	574.343
205.243	459.99	530.831	381.315	210.317	416.307	510.962	341.07	203.375	466.432	463.679	411.339	182.116	530.982	529.677	443.811	230.888	619.213	476.119	387.517	216.089	426.97	662.525	438.489	245.898	318.387	681.156	459.756	253.501	312.259	442.312	204.191	252.125	370.606	654.873	376.015	180.261	375.156	461.032	492.091	344.041	556.515	662.223	387.666	287.656	452.654	174.664	438.639	196.364	574.086
205.374	463.456	529.225	380.986	210.27	416.202	511.613	341.199	204.173	467.332	463.889	410.637	182.153	531.369	530.039	442.974	231.907	619.213	474.91	387.914	216.172	428.444	662.635	439.455	245.898	318.387	681.069	459.439	253.388	311.844	442.543	203.94	253.091	370.718	654.469	375.504	180.261	375.156	460.038	491.2	344.088	556.515	662.139	386.213	287.356	452.614	174.732	439.092	196.364	574.086
205.574	463.722	529.458	380.833	210.27	416.202	511.214	340.943	203.745	467.539	463.088	410.637	182.149	531.553	529.512	442.983	231.266	619.159	474.91	387.914	216.159	428.652	662.4	439.563	245.898	318.387	681.069	460.625	253.406	311.228	441.116	204.275	252.986	370.885	653.388	375.934	178.917	373.869	459.249	491.2	344.097	556.522	663.782	387.888	287.704	452.577	173.354	439.257	196.586	573.971
205.712	464.125	527.742	380.664	210.111	417.47	511.804	341.056	203.477	467.37	463.335	409.639	182.149	531.553	529.989	442.097	231.483	619.127	473.943	387.914	216.159	429.402	662.4	439.563	246.425	318.191	680.991	460.685	253.406	311.228	441.116	204.275	253.935	370.885	653.388	375.934	178.977	375.223	458.841	491.289	344.097	556.522	663.782	387.888	287.704	452.577	173.619	439.769	196.617	573.931
205.712	464.125	527.742	380.664	210.219	417.305	511.194	341.483	203.414	467.396	462.802	408.754	182.149	531.553	529.026	443.207	230.911	619.096	474.239	389.065	216.167	428.928	661.896	440.397	246.425	318.191	680.837	461.043	253.347	308.024	439.739	204.514	253.486	371.212	652.442	376.564	178.958	374.914	457.945	491.45	344.078	556.527	664.517	389.052	288.041	452.57	172.244	440.4	196.617	573.931
205.835	464.653	526.238	380.561	210.321	418.392	511.194	341.483	203.414	467.396	463.269	408.083	181.831	534.753	529.234	441.952	231.253	619.064	473.548	389.796	216.21	429.345	662.057	441.499	246.425	318.191	680.837	461.043	253.406	308.13	440.071	204.726	253.857	371.411	651.944	375.739	178.867	374.518	457.472	491.527	344.11	556.528	664.341	388.633	287.439	452.481	172.383	440.51	196.656	573.914
206.054	465.246	526.238	380.561	210.321	418.392	510.677	341.883	203.726	467.923	462.861	407.233	181.87	535.835	528.761	441.821	231.253	619.064	473.548	389.796	216.157	429.331	661.73	442.311	245.386	318.38	680.7	460.793	253.514	307.827	438.35	204.83	253.51	371.804	651.063	374.996	178.867	374.518	456.829	491.527	344.118	556.533	665.359	390.207	287.229	455.418	170.988	440.945	196.655	573.917
206.258	465.748	524.795	380.988	210.531	417.945	511.061	341.682	204.091	468.322	462.861	407.233	181.836	536.031	528.761	441.821	231.506	619.019	473.048	389.43	215.859	429.948	661.903	443.001	246.722	317.898	680.631	460.456	253.514	307.827	438.35	204.83	254.413	371.804	651.063	374.996	178.881	374.27	456.445	491.332	344.118	556.533	665.359	390.207	286.744	455.476	170.988	440.945	197.082	573.789
206.258	465.748	524.795	380.988	210.532	417.058	510.12	342.687	204.208	468.706	463.359	406.811	181.836	536.631	528.257	442.051	230.939	619.023	473.931	389.296	215.859	429.948	661.066	443.001	247.003	317.665	680.601	460.48	253.415	308.867	436.879	205.084	254.023	372.123	650.008	374.488	178.21	373.116	455.455	492.076	344.083	556.528	666.119	391.982	288.015	454.155	169.701	441.194	197.656	573.493
206.348	466.02	523.117	381.347	210.529	416.686	510.533	342.387	204.384	469.151	463.799	406.228	182.102	536.707	528.406	441.066	231.884	619.023	473.507	389.415	216.381	430.794	661.038	443.835	247.197	317.386	680.621	460.422	253.379	309.217	436.879	205.084	255.118	372.123	650.099	373.87	178.21	373.116	455.145	491.804	344.208	556.523	665.855	391.982	287.221	454.189	169.661	440.64	197.656	573.493
206.467	466.199	523.564	381.773	211.207	416.686	510.19	342.894	204.384	469.151	463.799	406.228	182.223	537.099	527.676	440.992	231.374	618.786	473.507	389.415	215.614	430.707	660.388	444.303	247.197	317.386	680.621	460.422	253.41	307.649	435.668	205.802	253.936	372.636	649.057	373.87	178.816	373.962	454.215	491.504	344.436	556.62	666.839	393.205	287.578	454.115	168.283	441.135	198.541	573.207
206.525	466.301	521.918	382.095	211.108	416.533	510.382	342.541	204.656	469.647	463.926	405.474	182.223	537.099	528.007	440.444	232.017	618.448	472.717	389.221	216.581	431.562	660.388	444.303	247.226	317.189	680.672	460.607	253.41	307.649	435.668	205.802	253.936	373.417	649.111	373.214	178.159	373.061	454.004	491.514	344.436	556.62	666.839	393.205	287.578	454.115	168.31	440.676	199.408	572.931
206.525	466.301	521.918	382.095	210.86	412.28	509.929	342.892	204.751	470.086	464.212	405.432	182.265	537.612	527.212	440.444	231.769	618.051	472.744	389.419	215.862	431.438	659.214	444.638	247.345	317.1	680.734	461.525	253.483	307.166	434.632	206.417	253.227	373.381	648.267	372.595	178.201	373.07	453.109	490.943	344.879	556.77	667.52	394.548	287.989	453.818	166.873	440.696	199.408	572.931
206.681	467.568	520.339	382.519	210.886	411.707	509.929	342.892	204.751	470.896	464.505	404.772	182.134	537.254	527.393	439.709	231.794	617.649	471.867	389.059	215.867	428.139	659.02	444.81	247.345	317.1	680.734	461.525	253.517	307.739	434.864	206.93	253.035	373.133	648.604	371.894	178.262	372.976	453.165	491.058	345.37	557.013	666.656	394.91	287.498	451.007	166.942	439.847	199.825	572.883
206.81	467.907	520.855	383.09	210.886	411.227	509.398	343.146	204.95	471.396	464.842	403.907	182.215	538.013	526.932	439.415	231.794	617.649	471.867	389.059	215.598	427.86	657.807	444.889	247.464	316.997	680.793	461.443	253.283	307.602	433.766	207.66	253.145	373.259	647.975	371.111	178.262	372.976	451.928	491.058	345.907	557.286	666.997	396.486	287.954	450.679	165.737	440.792	200.038	572.84
207.116	468.568	519.416	383.684	211.078	410.945	509.492	342.289	205.141	472.165	464.842	403.907	182.306	537.947	526.932	439.415	231.736	617.533	471.498	388.95	216.237	428.584	657.589	444.842	247.695	316.786	680.983	460.827	253.283	307.602	433.766	207.66	253.145	373.259	647.975	371.111	178.262	372.976	452.164	490.925	345.907	557.286	666.997	396.486	287.302	451.299	165.345	439.68	200.191	572.801
207.116	468.568	519.416	383.684	211.436	410.066	508.804	343.19	205.506	472.367	465.2	403.009	182.306	539.252	526.653	439.075	231.775	617.481	472.067	389.198	216.237	428.584	656.716	444.842	247.745	316.683	681.227	461.193	253.063	307.52	432.454	208.244	253.403	373.52	647.285	370.379	178.468	373.084	451.178	489.947	346.379	557.561	666.842	397.439	288.217	450.234	164.324	439.579	200.191	572.801
207.414	469.273	517.916	384.222	211.542	410.393	508.804	343.19	205.91	473.311	465.497	402.681	182.398	538.761	526.784	438.588	231.775	617.481	471.263	389.227	216.689	429.232	656.463	444.645	248.039	316.187	681.435	461.444	252.85	308.063	433.065	208.818	253.624	373.804	647.459	369.966	178.468	373.084	451.397	489.524	346.907	557.813	665.765	397.465	287.759	450.845	164.201	438.381	200.191	572.801
207.578	468.92	518.408	384.641	211.542	409.658	507.957	342.089	205.91	473.311	465.497	402.006	182.76	539.653	526.096	438.588	231.763	617.479	471.263	389.227	215.958	428.734	655.407	444.406	248.039	316.187	682.455	461.444	252.743	307.616	431.81	209.43	253.798	374.023	646.819	369.659	178.845	371.732	450.069	489.134	347.371	557.997	666.854	398.576	287.97	450.509	162.921	439.237	200.161	572.855
207.578	469.7	516.784	384.732	211.685	409.985	508.149	341.216	206.075	474.002	465.806	401.799	182.76	539.653	526.75	437.862	231.687	617.535	470.515	389.586	215.958	428.734	655.407	444.406	248.444	315.855	682.7	461.766	252.743	307.616	431.81	209.43	253.798	374.023	646.819	369.659	179.21	371.754	450.299	488.696	347.371	557.997	666.854	398.576	287.97	450.509	162.852	438.051	200.276	572.856
207.916	469.51	516.784	384.732	211.897	409.604	508.113	340.875	206.399	473.418	466.229	400.924	182.76	540.808	525.936	437.862	231.866	617.391	471.028	389.762	215.262	428.167	654.244	444.124	248.742	315.909	682.7	461.766	252.462	307.122	430.354	209.906	253.818	373.97	646.274	369.432	179.544	371.994	449.608	487.906	347.608	558.052	665.036	399.611	288.383	450.087	161.495	437.401	200.276	572.856
208.29	470.01	515.143	384.673	212.2	409.878	508.113	340.875	206.399	474.648	466.657	400.756	183.425	540.071	526.137	437.586	232.211	616.965	470.347	389.213	215.199	431.461	654.079	443.585	248.742	315.384	682.7	461.766	252.793	310.139	430.662	210.248	253.993	374.028	646.163	369.142	179.557	372.198	449.966	487.576	347.688	558.074	663.529	399.355	287.497	450.774	161.761	436.381	200.247	572.86
208.62	469.977	515.78	384.55	212.2	409.068	507.847	340.665	206.531	474.083	467.066	399.859	183.707	540.745	525.553	437.417	232.211	616.965	470.347	389.213	215.368	431.682	652.888	443.277	248.697	315.671	683.511	463.37	252.955	309.779	429.186	211.24	253.993	374.028	645.247	369.809	180.57	371.988	448.625	487.006	347.939	558.187	662.2	400.461	287.968	451.327	160.171	436.696	200.268	572.871
209.059	470.556	514.615	384.373	212.439	409.493	507.55	339.5	206.618	474.549	467.066	399.859	183.785	540.13	525.553	437.417	232.585	616.517	469.724	389.09	215.653	431.854	653.06	442.933	248.58	315.534	683.729	463.82	252.955	309.779	429.186	211.24	253.993	374.028	645.247	369.809	180.645	372.052	448.98	486.733	347.939	558.187	662.2	400.461	287.075	451.591	160.402	435.658	200.268	572.871
209.059	470.556	514.615	384.373	212.568	409.177	506.882	340.385	206.825	473.975	466.631	398.855	183.785	541.63	524.794	437.424	232.824	615.93	470.137	388.937	215.653	431.854	651.845	442.933	248.482	315.861	683.972	463.92	253.122	309.499	427.812	210.886	254.536	374.335	644.78	369.434	180.494	371.812	448.321	485.938	348.362	558.383	661.282	401.541	288.451	451.591	159.237	434.64	200.259	572.865
209.311	471.102	513.754	384.116	212.695	409.642	506.543	339.176	208.007	474.676	466.769	399	183.96	540.781	524.858	437.434	232.824	615.93	468.991	388.373	215.978	432.05	651.849	442.842	248.441	315.592	684.176	463.975	253.269	309.313	428.059	210.439	254.628	375.067	643.687	368.993	180.494	371.812	448.492	485.82	348.892	558.445	660.292	401.259	287.579	451.621	159.576	433.645	200.259	572.865
209.638	470.829	514.967	383.561	213.295	408.712	505.897	337.91	208.007	474.676	466.769	398.145	184.053	540.924	523.94	437.548	232.978	615.606	468.991	388.373	216.009	432.1	651.261	442.882	248.441	315.592	684.176	463.975	253.528	308.982	426.49	211.279	254.59	374.852	643.276	368.588	180.117	371.077	447.238	484.65	349.465	558.398	659.383	402.162	288.303	454.126	157.917	433.645	200.289	572.846
209.808	471.212	514.284	383.392	213.806	409.198	506.174	336.956	208.121	475.61	466.272	398.55	184.053	540.924	523.597	437.677	233.109	615.237	468.561	387.701	216.009	432.1	651.261	442.882	248.42	315.203	684.145	464.33	253.528	308.982	426.49	211.279	254.59	374.852	643.276	368.588	180.838	372.522	447.553	484.729	349.465	558.398	659.383	402.162	288.303	454.126	158.308	432.992	200.279	572.844
209.808	471.212	514.284	383.392	214.715	408.97	505.936	336.352	208.236	475.31	466.802	398.038	184.971	542.078	522.79	437.677	233.193	615.145	468.645	386.891	216.061	432.167	650.796	442.848	248.348	315.523	684.103	465.461	253.716	308.478	424.953	212.062	254.886	374.213	641.527	367.927	181.405	372.676	446.804	484.057	349.973	558.387	658.967	403.19	287.364	451.606	156.913	432.384	200.279	572.844
210.474	471.795	513.507	382.695	214.689	409.235	505.936	336.352	208.836	476.51	466.949	398.512	184.456	540.966	522.585	438.051	233.195	615.137	467.878	386.891	216.061	432.167	651.473	442.934	248.348	314.743	684.103	465.461	253.571	308.24	425.122	211.45	256.199	374.639	640.981	367.646	181.684	373.271	447.302	484.491	350.191	558.648	657.909	402.779	286.895	451.684	156.913	432.384	200.275	572.814
210.602	471.214	514.854	382.224	215.316	408.38	505.688	335.644	209.264	476.169	467.368	398.068	184.679	541.499	521.812	438.399	233.195	615.137	467.878	386.891	216.03	432.185	651.202	443.01	248.33	315.129	684.007	466.216	253.436	308.221	423.48	211.89	256.207	374.065	639.985	367.142	181.684	372.296	446.163	483.2	350.433	558.628	656.787	403.994	287.252	451.789	155.41	432.879	200.569	572.832
210.422	471.973	514.252	381.905	215.067	408.976	506.04	334.924	210.155	476.893	467.368	398.068	184.993	540.907	521.812	438.399	233.172	615.151	468.345	386.766	216.073	432.178	651.997	443.072	248.247	314.838	683.878	465.598	253.436	308.221	423.48	211.89	257.277	374.98	639.985	367.142	181.717	372.879	446.642	483.59	351.273	558.628	656.787	403.994	287.252	451.789	155.833	431.728	201.148	572.845
210.422	471.973	514.252	381.905	215.59	408.682	505.404	334.924	209.492	476.132	467.996	397.386	184.993	541.897	520.888	438.858	233.21	615.115	468.768	386.804	216.073	432.178	650.903	443.072	248.235	315.364	683.73	466.406	253.411	308.238	421.881	212.256	256.809	374.028	639.131	366.801	181.732	373.534	446.189	482.824	351.273	558.628	655.179	404.792	287.252	451.789	154.573	430.78	201.839	573
211.031	472.977	513.563	381.536	215.077	408.953	505.527	334.278	209.91	475.28	467.817	397.736	185.156	541.243	520.751	439.288	233.21	615.115	468.496	386.845	216.035	432.169	651.593	443.106	248.289	314.854	683.714	465.593	253.33	308.339	422.143	211.572	256.99	374.083	638.462	367.018	181.732	373.534	446.376	483.132	352.36	558.154	655.302	404.511	288.319	451.607	154.526	430.847	201.839	573
211.261	473.156	514.662	381.325	216.155	408.953	504.835	333.511	209.91	475.28	468.792	396.911	185.292	541.869	519.89	439.944	233.429	614.623	468.496	386.845	215.975	432.146	651.523	443.146	248.289	314.854	683.714	467.123	253.249	308.359	420.557	210.773	256.411	373.406	637.42	366.703	181.77	373.959	445.278	482.232	350.052	557.973	653.568	405.318	288.877	451.601	153.163	429.902	202.046	573.078
211.563	473.655	513.915	381.031	215.532	409.146	505.208	332.937	209.461	475.038	468.024	397.357	185.292	541.869	519.834	440.405	233.733	614.16	468.386	386.685	215.975	432.146	651.523	443.146	248.414	314.409	683.92	465.713	253.249	308.359	420.557	210.773	256.411	374.501	637.42	366.703	182.16	374.289	445.564	482.566	350.052	557.973	653.568	405.318	288.877	451.601	153.087	430.116	202.075	573.098
211.563	473.655	513.915	381.031	215.924	409.195	505.208	332.937	209.017	475.104	468.235	396.694	185.665	542.408	519.171	440.405	234.084	613.606	468.78	386.345	215.993	432.194	651.388	443.177	248.535	314.869	683.989	465.757	253.22	308.416	419.173	210.264	255.759	373.73	636.261	366.72	182.404	374.349	444.827	481.999	350.662	558.083	651.736	405.927	289.533	451.638	151.583	429.321	202.009	573.073
211.978	474.063	514.284	380.459	215.16	409.157	505.208	332.937	209.017	475.104	468.235	396.694	186.093	542.086	518.911	441.129	234.371	613.198	468.78	386.345	214.891	431.216	652.103	443.185	248.535	313.969	683.989	465.757	253.065	308.44	419.637	209.837	255.773	373.636	635.546	367.55	182.506	374.423	444.827	481.999	350.662	558.083	651.736	405.927	290.125	451.617	151.791	429.801	202.009	573.073
211.492	474.477	514.224	379.72	216.145	409.157	504.171	332.394	208.859	475.377	467.154	395.921	186.488	543.027	518.15	441.702	234.371	613.198	468.78	386.345	214.853	431.255	652.015	443.268	248.679	314.387	683.982	465.821	252.704	308.315	418.438	209.361	255.932	372.898	634.528	367.654	182.506	374.423	443.93	481.234	351.862	558.191	650.113	406.679	290.387	451.607	150.512	428.66	202.009	573.073
211.816	475.026	514.224	379.643	216.145	409.157	503.728	331.807	208.823	475.508	467.154	395.921	187.079	542.903	518.15	441.702	234.606	612.873	469.191	384.877	214.853	431.255	652.355	443.463	248.818	314.078	683.977	464.839	252.704	308.315	418.438	209.361	255.932	372.898	634.528	367.654	182.488	374.386	443.944	482.576	351.862	558.191	650.113	406.679	290.528	451.65	150.375	428.933	202.406	573.288
211.816	475.026	514.224	379.643	215.894	409.087	503.728	331.402	208.564	475.679	466.911	395.024	187.079	542.903	517.436	442.174	234.688	612.804	469.103	384.138	214.853	431.255	652.355	443.463	248.736	314.617	684.015	465.164	252.254	308.161	417.294	209.887	256.005	372.131	633.72	367.885	182.566	374.373	443.047	482.394	352.352	558.107	648.291	407.19	290.528	451.65	149.029	428.057	203.969	573.721
212.226	475.338	514.199	379.618	215.406	408.715	503.438	330.989	208.564	475.679	465.449	395.182	187.325	542.895	517.436	442.174	234.688	612.804	468.292	383.456	214.757	432.157	652.785	443.531	248.383	314.462	684.066	464.052	251.875	307.945	417.93	209.131	256.041	372.025	633.382	368.916	182.566	374.373	442.703	483.218	352.451	558.013	648.291	407.19	290.704	451.66	148.814	428.575	203.969	573.721
211.476	475.48	514.177	379.627	216.402	408.715	502.955	330.331	208.317	476.055	466.637	394.417	187.652	543.123	516.797	443.342	234.689	612.771	468.292	383.456	214.724	432.096	652.556	443.409	248.383	314.462	684.066	465.328	251.467	307.639	416.976	207.897	256.168	371.985	632.505	369.126	182.755	374.477	442.229	482.348	352.554	557.884	647.991	407.481	290.757	451.636	147.506	427.39	204.576	574.135
211.801	475.51	514.176	379.6	216.014	408.397	502.413	330.196	208.827	476.521	465.005	394.436	187.652	543.123	517.046	444.101	234.746	612.739	467.497	382.899	214.724	432.096	652.556	443.409	247.44	315.151	683.978	464.344	251.467	307.639	416.976	207.897	256.168	371.985	632.505	369.126	183.157	374.589	441.603	483.162	352.122	557.884	647.991	407.481	290.757	451.636	147.228	427.882	204.752	574.394
211.801	475.51	514.176	379.6	215.637	407.92	502.131	329.287	207.861	473.814	464.52	393.8	187.818	543.361	515.865	444.851	234.715	612.729	467.909	382.624	214.615	431.565	652.532	443.133	247.666	314.909	683.881	464.481	251.218	307.424	416.361	206.974	256.588	371.768	631.454	369.274	183.88	374.692	440.993	482.799	352.409	557.696	647.252	407.505	290.755	451.613	145.724	427.112	205.127	574.394
212.029	475.547	514.174	379.602	215.405	407.377	502.131	329.287	208.527	473.814	463.664	394.247	187.951	543.599	516.113	445.652	234.764	612.706	468.323	382.627	214.608	432.183	652.839	442.73	247.666	313.934	683.881	464.481	251.587	307.378	416.877	206.159	256.876	372.824	631.634	370.694	184.55	374.62	440.995	483.496	353.617	557.616	648.612	407.214	290.739	451.612	145.625	427.656	205.538	574.685
211.427	475.577	514.184	379.64	215.405	407.377	502.1	328.466	208.449	473.827	462.634	394.094	187.996	543.738	515.466	446.636	234.764	612.706	468.323	382.627	214.989	433.504	653.046	442.377	247.556	314.433	683.784	463.854	251.29	306.95	416.266	205.443	257.352	372.489	630.617	370.992	184.55	374.62	440.311	482.326	353.202	557.599	647.509	407.188	290.737	451.627	144.428	427.656	206.331	574.685
211.725	475.628	514.181	379.636	215.531	406.734	502.185	328.802	209.138	475.438	462.634	394.094	188.265	544.069	515.466	446.636	234.755	612.665	468.607	382.64	214.255	431.193	653.431	442.152	247.551	313.895	683.609	463.276	251.29	306.95	416.266	205.443	257.352	372.489	630.617	370.992	185.291	374.599	440.25	483.005	355.422	557.599	647.509	407.188	290.766	451.615	144.235	428.302	206.228	575.054
211.725	475.628	514.181	379.636	215.545	406.47	502.185	327.737	208.984	475.414	461.795	393.925	188.265	544.069	514.463	447.587	234.896	612.245	468.61	382.631	214.255	431.193	653.431	441.852	247.401	314.658	683.365	463.161	251.078	306.862	415.503	205.604	257.638	371.88	629.472	371.524	185.46	374.563	439.493	483.484	354.643	557.612	645.945	407.109	290.766	451.615	142.816	428.421	206.622	575.103
211.148	475.674	514.181	379.636	215.539	406.232	502.145	328.14	208.719	475.039	461.098	394.688	188.643	544.438	514.768	447.654	234.896	612.245	468.61	382.631	214.385	431.735	653.595	441.548	247.235	314.406	683.383	462.905	251.055	306.533	415.778	205.056	257.916	372.413	629.943	372.378	185.46	374.563	439.632	483.655	355.9	557.792	646.602	406.651	290.799	451.622	142.813	428.512	206.622	575.103
210.654	475.684	514.093	379.62	215.539	406.232	502.158	327.788	208.719	475.039	460.274	394.216	188.808	544.661	513.86	448.44	235.04	611.79	468.61	382.631	214.484	431.22	653.579	441.02	247.235	314.406	683.203	462.905	250.694	306	414.725	204.146	258.082	372.166	628.304	371.898	185.603	374.54	438.025	483.655	357.612	556.455	644.771	406.64	290.762	451.614	141.285	428.512	206.873	575.125
210.133	472.084	513.816	379.544	215.531	406.072	502.246	328.037	209.57	475.832	460.274	394.216	188.808	544.661	513.99	448.277	235.007	611.216	468.653	382.522	214.728	431.896	653.579	441.02	247.226	314.368	683.235	462.795	250.694	306	414.725	204.146	258.082	372.166	628.814	372.777	185.586	374.52	438.544	483.269	360.177	556.455	644.771	406.64	290.762	451.614	141.391	428.767	206.587	575.109
210.133	472.084	513.816	379.544	215.569	405.824	502.246	326.777	209.57	475.832	460.656	393.757	189.135	544.875	512.844	449.132	235.053	610.944	468.56	382.187	214.728	431.896	653.347	440.356	247.321	315.464	683.646	463.233	250.302	305.639	413.829	203.718	258.226	371.625	627.814	373.442	185.616	374.53	437.907	482.886	358.879	555.995	643.165	406.631	290.801	451.628	139.854	429.03	207.165	575.394
210.245	471.823	513.401	379.569	215.612	405.742	502.246	326.777	209.57	476.687	460.284	394.408	189.338	545.011	512.925	448.864	235.033	610.355	468.381	381.613	215.034	431.624	653.287	439.745	247.321	314.428	683.646	463.233	250.836	302.248	413.285	203.68	258.384	371.447	628.289	373.993	185.692	374.498	438.312	482.426	360.124	555.658	643.148	406.381	290.785	451.623	140.095	429.392	206.869	575.389
[truncated: 12,761 more rows]
[truncated: 18 more columns]

## Sheet: Article Information & Data Key
Journal name: Animal Cognition
Differential Response by Tandem Leaders and Followers to Landmark-Rich and Landmark-Poor Environments
Norasmah Basari, Ana B. Sendova- Franks*, Alan Worley and Nigel R. Franks
*Corresponding author:
[truncated: 11 more rows]
